# Supplementary material for: Mechanistic basis for relaxation of DNA supercoils by human topoisomerase IIIα–RMI1–RMI2
Source: Proc Natl Acad Sci U S A. 2026 Jan 23;123(4):e2406949123. doi: 10.1073/pnas.2406949123 (PMC12849704; doi:10.1073/pnas.2406949123)
Supplement: Supplementary file 2 — Dataset S01 (XLSX) [file pnas.2406949123.sd01.xlsx]

## Sheet: Fig. 1B (main plot)
Supercoiling density (sigma) = 0		sigma = 0.03		sigma = 0.10		simga = 0.15		sigma = 0.20		simga = 0.29		sigma = 0.42		sigma = 0.57
DNA extension (micrometers)	Force (pN)	DNA extension (micrometers)	Force (pN)	DNA extension (micrometers)	Force (pN)	DNA extension (micrometers)	Force (pN)	DNA extension (micrometers)	Force (pN)	DNA extension (micrometers)	Force (pN)	DNA extension (micrometers)	Force (pN)	DNA extension (micrometers)	Force (pN)
11.7564	0.20295	11.1003	-0.35706	12.4313	-0.08514	13.1839	0.67042	13.4388	0.44135	11.0199	0.90324	14.5037	-0.27665	28.5899	128.299
11.7575	-0.03441	11.1248	0.22807	12.467	0.19812	13.1648	0.49848	13.4793	0.19581	11.0225	0.8327	14.5786	-0.3653	28.5774	127.839
11.7593	-0.05282	11.1338	0.01239	12.5077	-0.10458	13.1467	0.56307	13.5176	0.30792	11.0189	0.66423	14.6556	-0.03776	28.5659	127.092
11.7577	0.16938	11.1524	-0.03718	12.5408	-0.24896	13.1312	0.50211	13.5557	0.47099	11.0244	1.02989	14.7313	0.40519	28.5531	126.515
11.7576	0.04324	11.173	0.10459	12.5767	0.12601	13.1122	0.73127	13.5849	0.30089	11.0194	0.94372	14.8044	-0.27163	28.5425	125.572
11.7568	-0.05009	11.193	-0.02451	12.6206	0.00946	13.0967	0.40458	13.6279	0.53868	11.0229	0.86574	14.8788	0.18612	28.5344	124.55
11.7567	-0.10357	11.2264	0.09567	12.6586	0.000373955	13.0761	0.63539	13.6649	0.40394	11.023	0.84564	14.9547	0.26922	28.522	124.027
11.7539	0.18581	11.239	-0.00689	12.6927	0.15038	13.0767	0.67499	13.6999	0.09562	11.0223	0.81327	15.0354	0.13431	28.5123	123.726
11.7567	-0.17657	11.2686	-0.02601	12.726	-0.02499	13.0751	0.62101	13.738	0.11885	11.022	0.87686	15.1049	0.29165	28.4955	122.844
11.7585	-0.18377	11.3013	-0.0831	12.7673	0.01357	13.0791	0.76118	13.7734	0.60435	11.0213	0.76271	15.1891	0.82368	28.4897	121.759
11.7579	0.14566	11.3287	0.2404	12.8052	0.0648	13.076	0.73562	13.8112	0.32946	11.0216	0.93761	15.2565	0.86571	28.4793	121.327
11.7577	0.12733	11.3617	0.17212	12.841	0.05686	13.0747	0.66328	13.8522	0.21427	11.022	0.73206	15.3292	0.40142	28.4703	120.932
11.7577	-0.11051	11.3796	-0.06127	12.8809	-0.04019	13.0783	0.53983	13.887	0.6235	11.0213	0.77855	15.4074	0.39357	28.4563	120.652
11.7574	0.02478	11.4109	0.2773	12.9145	0.15513	13.0754	0.58538	13.9222	0.60405	11.0208	0.72155	15.478	0.93063	28.4461	119.826
11.7575	0.06421	11.4377	0.16979	12.955	-0.05606	13.0763	0.37702	13.9578	0.40981	11.0234	0.83412	15.5558	1.2292	28.4338	119.521
11.7569	0.01266	11.459	-0.26375	12.9926	-0.10316	13.0769	0.60244	13.998	0.4269	11.0196	0.696	15.6204	1.1242	28.4192	119.053
11.754	0.17549	11.4893	-0.05513	13.0325	0.07144	13.0747	0.90613	14.0386	0.71316	11.0208	0.84323	15.689	1.10009	28.4001	118.593
11.7602	-0.14559	11.5072	-0.07081	13.0697	0.1822	13.094	0.5468	14.0743	0.43312	11.0253	0.71911	15.7642	1.42536	28.3933	118.009
11.7581	-0.0678	11.5375	0.03808	13.1032	-0.02994	13.105	0.75583	14.1068	0.66076	11.0214	0.7582	15.8398	1.9423	28.3853	117.21
11.7576	0.26669	11.5693	0.10021	13.1394	-0.01283	13.1259	0.76749	14.1452	0.58685	11.0215	1.05975	15.9089	2.54102	28.3711	116.415
11.7566	-0.05467	11.5912	0.09428	13.1824	-0.07695	13.1432	0.77725	14.188	0.43956	11.0324	0.72086	15.9822	2.80503	28.3582	115.56
11.7577	-0.04806	11.6336	-0.07777	13.2207	0.2361	13.1641	0.38018	14.2272	0.78375	11.0442	0.85537	16.0528	3.45218	28.3514	115.052
11.7579	0.09546	11.6661	0.11479	13.2554	0.18196	13.18	0.77758	14.2606	0.51556	11.0668	0.7078	16.128	3.38105	28.3371	114.386
11.7586	-0.02724	11.7038	0.07559	13.2878	-0.00557	13.2004	0.32554	14.2941	0.52068	11.0843	0.70494	16.1976	3.81804	28.3208	113.774
11.7589	0.3339	11.7235	-0.26423	13.3269	0.08615	13.2225	0.51544	14.3366	0.70628	11.1037	0.84573	16.2709	4.72747	28.312	113.887
11.7567	0.19716	11.7582	0.16856	13.3683	0.18619	13.2427	0.74794	14.3752	0.93608	11.1299	0.86487	16.3372	5.33107	28.2953	113.433
11.7569	-0.05682	11.7945	0.18007	13.4046	-0.08777	13.2634	0.86081	14.4129	0.58502	11.1436	0.96211	16.4062	6.09826	28.2892	113.124
11.7576	0.23897	11.8213	-0.0428	13.4359	-0.05118	13.2788	0.82015	14.445	0.97188	11.1618	0.91945	16.4823	7.22313	28.2721	112.625
11.7609	0.26243	11.853	0.09028	13.4752	0.21342	13.2987	0.86968	14.4809	1.06704	11.18	0.95407	16.545	7.96796	28.2598	111.967
11.7557	0.02523	11.8776	0.30126	13.5207	-0.05812	13.3157	0.57399	14.5218	0.69414	11.1977	1.10313	16.6123	9.18357	28.2491	111.666
11.7576	0.11494	11.9191	-0.24445	13.5523	-0.00661	13.3354	0.40328	14.5587	0.96902	11.2146	0.7457	16.6801	10.3546	28.2371	110.636
11.7551	0.03709	11.9559	-0.06674	13.5918	0.14235	13.3547	0.72591	14.6012	0.81188	11.2324	1.02821	16.7393	11.922	28.2166	109.79
11.7554	-0.17559	11.9934	-0.06067	13.6254	0.05877	13.3751	0.63798	14.6321	0.989	11.2548	0.96868	16.8085	13.0009	28.208	109.838
11.7585	0.0871	12.0236	0.01747	13.6644	0.34636	13.3918	0.50105	14.6702	1.18018	11.2698	0.81111	16.8739	13.9362	28.1935	109.598
11.7585	-0.00875	12.0637	-0.14199	13.7019	0.18991	13.4142	1.01229	14.7095	1.35596	11.2942	0.91067	16.9323	15.3353	28.1836	109.169
11.7592	-0.0219	12.1041	0.25457	13.7363	0.20328	13.4343	0.70146	14.745	1.039	11.3121	1.10048	16.9999	16.8112	28.1698	108.746
11.7567	0.23937	12.1459	0.21427	13.7764	0.0883	13.4506	0.61114	14.7823	1.31468	11.332	1.12263	17.0601	18.5397	28.1572	108.075
11.7556	0.24018	12.1789	-0.06139	13.8068	0.45444	13.47	0.84456	14.8169	1.52045	11.3453	0.81108	17.1258	20.1767	28.1459	107.619
11.7578	-0.19695	12.2115	0.1482	13.8484	0.16303	13.4857	0.83115	14.8529	1.27559	11.3653	0.91853	17.1889	21.555	28.1318	107.46
11.7562	0.18441	12.252	-0.02667	13.8873	0.08919	13.5028	0.51698	14.8928	1.37155	11.3845	0.82436	17.2532	22.8642	28.1179	107.139
11.7594	-0.03205	12.2943	-0.37814	13.9257	0.19022	13.5208	0.90958	14.93	1.22984	11.4026	0.79175	17.317	24.2789	28.1037	106.859
11.759	-0.15536	12.3304	-0.12236	13.958	0.0644	13.5431	0.57958	14.9634	1.58509	11.4218	1.08202	17.3837	25.9014	28.0889	106.045
11.7551	0.21503	12.3679	0.03834	13.9951	0.38827	13.5619	0.67015	15.0007	1.59106	11.4407	1.05697	17.4448	27.6749	28.0767	105.715
11.7558	0.23595	12.4007	0.06493	14.0361	0.48324	13.5825	0.46976	15.0392	1.5829	11.4611	0.85393	17.5045	29.0196	28.0583	105.446
11.7558	-0.07964	12.4425	0.01506	14.0765	0.29883	13.6054	1.00699	15.0773	1.68573	11.4782	1.16771	17.5729	30.0467	28.0443	104.652
11.7548	0.11547	12.4794	-0.036	14.1099	0.23502	13.6224	0.83504	15.1139	1.76282	11.4998	0.95114	17.6371	31.3957	28.0283	104.457
11.7559	0.38105	12.5159	0.09426	14.144	0.47129	13.6341	0.88375	15.1471	1.99342	11.5203	0.68535	17.706	32.8481	28.0167	104.22
11.7578	-0.08433	12.5538	0.07322	14.189	0.40922	13.6541	0.80718	15.1816	2.21955	11.5379	1.13829	17.7647	34.3857	28.0075	103.977
11.7561	0.24929	12.5845	0.19339	14.2255	0.50093	13.6737	0.69187	15.2234	2.0273	11.5555	1.20426	17.8349	35.7597	27.9918	104.084
11.7557	-0.000214423	12.6288	0.00768	14.2628	0.51369	13.6891	0.69514	15.261	2.12974	11.5689	0.76091	17.9027	36.6215	27.9784	103.576
11.7545	-0.25179	12.6653	0.16242	14.2981	0.32765	13.7108	0.82679	15.2998	2.56934	11.5862	1.23564	17.9724	37.733	27.9619	102.774
11.7777	-0.01421	12.7009	0.04006	14.3304	0.48712	13.7332	0.86551	15.3279	2.51923	11.6122	1.03378	18.0421	38.9552	27.9508	103.103
11.7979	0.45183	12.7355	-0.09997	14.3774	0.37341	13.7504	0.73327	15.3669	2.77057	11.6269	0.70569	18.1093	39.6604	27.9331	102.297
11.8164	-0.13468	12.7758	-0.01634	14.4139	0.48753	13.7689	0.87757	15.4031	2.83034	11.6514	0.98261	18.1789	40.8064	27.9201	102.295
11.8351	0.13178	12.8165	0.24997	14.4515	0.57792	13.7887	0.89108	15.4373	3.05614	11.67	0.97731	18.249	42.1709	27.9061	102.162
11.8514	0.40509	12.8543	0.09334	14.4839	0.73407	13.8068	0.78703	15.4752	2.91482	11.6879	1.00479	18.3182	42.4586	27.8901	101.545
11.8744	-0.34435	12.8884	0.29945	14.5217	0.71772	13.8213	0.94325	15.5055	3.4296	11.706	0.85359	18.3924	42.7611	27.879	101.029
11.8903	0.16314	12.9233	0.05288	14.5595	0.73165	13.8408	0.79177	15.5429	3.55088	11.7255	0.92418	18.4644	43.4677	27.8627	100.817
11.9095	0.32955	12.9639	0.07384	14.5989	0.98455	13.8571	0.75244	15.5875	3.31351	11.7423	0.61783	18.5363	44.3738	27.8506	100.448
11.9245	-0.08058	13.0053	-0.02355	14.6337	0.88015	13.8741	0.73911	15.6191	3.88514	11.7601	0.96939	18.6069	45.4609	27.8344	100.083
11.9466	0.05731	13.0414	0.30836	14.6692	0.88616	13.8938	0.8743	15.6553	4.35645	11.7826	0.91387	18.6782	45.9269	27.8221	99.5687
11.9643	0.29547	13.0789	-0.15857	14.7045	1.09124	13.9187	0.84076	15.6836	4.08369	11.8008	0.73008	18.7464	46.5407	27.812	99.7064
11.9858	-0.14915	13.1096	0.03092	14.7458	1.05452	13.9352	1.02585	15.7242	4.60442	11.8234	0.75932	18.8242	46.7199	27.7928	99.1325
12.0049	0.14459	13.1559	0.04621	14.7828	1.1381	13.958	0.91255	15.7619	5.08354	11.8448	1.07147	18.8923	47.5701	27.7787	98.8768
12.0233	0.12627	13.1924	-0.08347	14.8155	1.2382	13.9737	1.06704	15.7942	5.16549	11.8576	0.92575	18.969	47.7445	27.7698	98.3233
12.0417	0.05766	13.2297	0.07375	14.8513	1.33458	13.9894	0.73729	15.8281	5.31377	11.8784	0.96363	19.0413	48.2747	27.7528	97.8283
12.0593	-0.16748	13.2635	0.1479	14.8912	1.31687	14.0066	1.1285	15.8614	5.9833	11.8952	1.38744	19.1104	48.9576	27.7447	97.7279
12.075	0.22457	13.2998	0.36034	14.9291	1.24846	14.0261	0.86627	15.8962	6.13762	11.9134	0.67202	19.183	49.0482	27.7293	97.6017
12.0926	-0.000288123	13.3428	0.10362	14.9662	1.46626	14.0442	0.91106	15.9293	6.35081	11.9288	1.25963	19.2579	49.4045	27.7134	97.7321
12.1072	0.13701	13.3719	0.06002	15.0007	1.53423	14.0593	0.92449	15.9649	7.00828	11.9519	1.0373	19.3341	50.0598	27.6942	97.1889
12.128	0.06468	13.4131	0.38332	15.0346	1.39905	14.0827	0.98646	15.9961	7.32303	11.9684	0.8582	19.4092	50.401	27.6793	96.3881
12.1468	0.16134	13.4495	0.46979	15.0735	1.8474	14.103	1.02019	16.0266	7.47098	11.9915	0.96496	19.4831	50.5379	27.671	96.1964
12.1646	-0.0734	13.4881	0.16467	15.1164	1.65741	14.1244	0.79434	16.0609	8.53479	12.0125	1.05386	19.5557	50.7984	27.6555	95.8275
12.1839	-0.33098	13.5262	0.1124	15.1473	1.81103	14.1393	1.10501	16.1012	8.86878	12.029	0.76463	19.6276	51.0233	27.6443	95.3997
12.1991	0.23418	13.5656	0.31758	15.1811	1.98546	14.1625	1.15005	16.1277	9.18157	12.0473	0.88823	19.6964	51.2554	27.6298	95.1451
12.2197	-0.05245	13.5989	0.31725	15.2176	2.0233	14.1777	1.01017	16.1575	10.0327	12.0606	0.94713	19.7762	51.4838	27.6117	94.8944
12.2343	-0.1585	13.6326	0.24354	15.2539	2.03383	14.1947	1.15234	16.1889	10.7307	12.079	0.92505	19.8557	51.8824	27.5975	94.4569
12.2527	-0.03139	13.6739	0.35987	15.2902	2.31062	14.2119	0.81834	16.2232	10.9601	12.0984	0.96543	19.9342	52.0943	27.5887	94.2456
12.2701	0.23152	13.7121	0.26279	15.3249	2.61525	14.2301	0.86368	16.2565	11.9592	12.1169	1.14071	20.0097	52.1795	27.574	94.2151
12.2863	-0.02196	13.7467	0.37732	15.3559	2.74279	14.2509	1.456	16.2836	12.3813	12.1347	0.58222	20.0844	52.0555	27.5533	93.6528
12.3018	0.10937	13.7803	0.48776	15.3897	2.78747	14.2684	1.01164	16.3142	13.1887	12.1501	1.00801	20.1601	52.2493	27.5445	93.2822
12.3252	-0.2247	13.8189	0.23651	15.429	3.12909	14.2892	1.12746	16.3477	14.0815	12.1715	1.08062	20.2379	52.7763	27.5283	93.225
12.3392	-0.06555	13.8583	0.19229	15.4664	3.21195	14.3081	1.19276	16.3774	14.7883	12.1909	0.92514	20.3104	52.9834	27.5166	93.1311
12.3592	0.15012	13.8943	0.37652	15.4975	3.22327	14.331	1.17686	16.4104	15.0282	12.2034	0.81949	20.3893	53.1663	27.5087	92.6177
12.3787	-0.08672	13.9323	0.32913	15.5321	3.92104	14.3446	1.29449	16.4388	16.0823	12.2207	0.91474	20.4637	53.3181	27.4881	92.1936
12.3973	-0.32921	13.9679	0.43819	15.5682	3.78982	14.364	1.5402	16.4676	17.1679	12.2404	1.12178	20.5408	53.2733	27.4721	91.8933
12.4134	0.10131	14.0022	0.40105	15.6025	4.04263	14.3733	1.47091	16.4957	17.7135	12.2561	0.87065	20.6151	53.3972	27.4644	91.6349
12.4276	-0.19418	14.0436	0.49712	15.6427	4.49938	14.395	0.96976	16.5248	18.8043	12.2719	0.72677	20.687	53.9615	27.4375	91.3552
12.4439	-0.20903	14.0809	0.197	15.674	4.77858	14.4168	1.31236	16.5536	19.5681	12.2902	0.58563	20.7603	54.2759	27.4321	91.1632
12.4635	0.1274	14.1137	0.68853	15.7049	4.82857	14.4375	0.96382	16.5816	20.312	12.3112	0.82796	20.8455	54.0037	27.42	90.7529
12.4816	0.08873	14.1534	0.41121	15.7406	5.42084	14.4565	1.20098	16.6111	21.0499	12.3235	0.80672	20.9135	54.2751	27.408	90.6239
12.4972	-0.28671	14.1913	0.30652	15.7774	5.87382	14.478	1.27278	16.6348	21.8946	12.3454	0.72737	20.9949	54.5301	27.3912	90.3146
12.5183	-0.00201	14.2329	0.6695	15.808	6.15653	14.4977	1.15153	16.6651	22.7662	12.3638	0.97693	21.0648	54.6189	27.3773	89.9952
12.5358	0.09481	14.2666	0.59893	15.8425	6.43529	14.513	1.3186	16.6949	23.4304	12.3838	1.05214	21.1396	55.0339	27.3573	89.497
12.5575	-0.0512	14.3036	0.727	15.8716	7.10616	14.5313	1.2445	16.7189	24.5946	12.3976	0.79961	21.2158	55.2315	27.3465	89.2887
12.5746	0.247	14.3402	0.64176	15.9087	7.29517	14.5506	1.59566	16.7496	25.4554	12.4141	0.76419	21.2928	55.3356	27.3338	89.0565
12.592	-0.2963	14.3782	0.96753	15.9442	8.02296	14.5678	1.35883	16.7724	26.1885	12.4308	0.85621	21.3657	55.2904	27.3162	89.0164
12.6061	-0.05858	14.4191	0.77698	15.9764	8.49906	14.5815	1.49995	16.7958	27.3008	12.4513	1.00158	21.4424	55.5843	27.304	88.6149
12.6305	0.08493	14.4532	0.87573	16.0077	9.14264	14.6061	1.41743	16.8279	27.9992	12.4655	0.89749	21.5132	55.9882	27.2925	88.0344
12.6473	-0.1139	14.487	0.92054	16.0355	9.71209	14.6287	1.44118	16.8539	28.6277	12.4817	0.79301	21.5907	55.9697	27.2764	87.8297
12.6608	0.01447	14.5259	0.84448	16.0679	10.3243	14.6486	1.4453	16.8812	30.0884	12.5003	0.85329	21.6638	56.4681	27.265	87.9915
12.6884	0.05904	14.5665	1.03451	16.1002	10.874	14.6636	1.3155	16.9054	30.6522	12.526	0.85067	21.7442	56.5153	27.2463	87.6049
12.7073	0.05668	14.6014	1.09895	16.1337	11.6838	14.6822	1.56703	16.9308	31.5893	12.5439	0.94685	21.8135	56.8073	27.2324	87.485
12.7268	0.26432	14.6399	0.99875	16.1606	12.3796	14.7003	1.61971	16.9628	32.5285	12.5634	0.79875	21.8924	57.0169	27.2241	87.1156
12.7452	-0.21862	14.6716	1.37248	16.1873	13.0743	14.7169	1.73406	16.9893	33.3594	12.5796	0.7084	21.9601	57.2784	27.205	86.7449
12.7629	-0.03194	14.7118	1.3605	16.2182	13.7662	14.7333	1.5245	17.0197	33.9702	12.5951	1.08606	22.0386	57.5124	27.1896	86.5564
12.7803	-0.04019	14.7498	1.13109	16.2508	14.6277	14.7494	1.53373	17.0422	34.8443	12.6151	1.05386	22.1133	57.8107	27.1768	86.2602
12.7975	0.11402	14.7827	1.31245	16.2786	15.567	14.7687	1.59382	17.07	35.6946	12.6285	1.08718	22.1845	57.7987	27.1653	85.873
12.8185	0.10164	14.8238	1.61387	16.3103	16.2022	14.7899	1.77124	17.0995	36.1657	12.6477	0.97412	22.2661	58.1561	27.148	85.6235
12.8369	0.17804	14.8537	1.60554	16.3316	17.5585	14.8078	1.50952	17.131	37.4068	12.6688	0.73717	22.339	58.4069	27.1335	85.8006
12.8536	-0.04823	14.8916	1.66532	16.3616	18.1374	14.8307	1.79347	17.1589	37.8523	12.6881	0.78637	22.4146	58.8695	27.1218	85.2022
12.8801	0.26821	14.9316	1.99881	16.3928	18.8618	14.8506	1.96024	17.1886	38.4339	12.7117	1.15266	22.4936	59.304	27.108	84.877
12.8959	0.12988	14.9689	1.82069	16.4214	19.8331	14.8635	1.96318	17.2129	39.4824	12.7309	0.94421	22.5664	59.6224	27.0934	84.9653
12.9137	-0.00219	15.0012	2.04223	16.4489	20.7542	14.8792	1.4889	17.2431	39.9495	12.7463	0.57859	22.6401	59.7032	27.0765	84.4417
12.9351	0.10182	15.0378	2.13502	16.4741	21.8972	14.8971	1.90251	17.2756	40.6836	12.7638	0.88082	22.7126	60.4751	27.0659	83.9784
12.951	0.11499	15.0754	2.14295	16.4966	22.8752	14.919	2.05168	17.3088	41.3841	12.7854	0.90539	22.7906	60.7185	27.0532	84.016
12.9696	0.0565	15.1148	2.53578	16.5244	23.7973	14.9334	1.70886	17.3403	41.902	12.8015	0.69815	22.8666	61.297	27.0348	84.0624
12.9877	-0.02346	15.1495	2.68665	16.5551	24.6954	14.9566	2.09091	17.3672	42.5249	12.8224	0.99419	22.941	61.8752	27.0217	83.4888
13.0055	0.09033	15.1818	2.63811	16.5806	25.9704	14.9748	2.16829	17.393	42.9775	12.8385	1.03791	23.0155	62.0384	27.0079	83.1106
13.0275	0.27282	15.217	2.35476	16.6049	26.9998	14.9948	1.89107	17.4278	43.6047	12.8604	1.1641	23.0946	62.2913	26.9959	82.676
13.0458	0.27507	15.26	2.92078	16.6222	27.8216	15.0109	2.28541	17.4612	44.0121	12.8785	0.96417	23.1688	62.8182	26.9823	82.619
13.0688	0.11363	15.2932	3.36302	16.6506	28.6829	15.032	2.2741	17.4931	44.6869	12.9025	1.04335	23.2447	63.3193	26.9678	82.633
13.0867	0.06676	15.3271	3.10733	16.6814	29.8946	15.0464	2.3336	17.5182	44.8518	12.9186	1.03725	23.315	63.8489	26.9503	82.2078
13.1067	0.06799	15.3579	3.33924	16.7059	30.6612	15.0659	2.26032	17.5481	45.9626	12.9354	0.77808	23.3853	64.5742	26.9364	82.1444
13.124	0.20094	15.3927	3.80915	16.731	31.6075	15.0835	2.10121	17.5818	46.1349	12.9537	0.81123	23.4569	64.9134	26.9197	81.6892
13.143	0.34705	15.4304	3.60522	16.7525	32.9762	15.0981	2.39498	17.6138	46.4922	12.9735	0.92937	23.5305	65.9162	26.9032	81.2603
13.1586	0.0889	15.469	4.06947	16.7776	33.7241	15.1196	2.42295	17.6444	47.1966	12.9899	0.92994	23.5956	66.7312	26.8952	80.9784
13.1738	0.06466	15.5032	4.59084	16.8032	34.393	15.1422	2.72491	17.6761	47.4302	13.0116	0.79445	23.6591	67.4429	26.8788	80.8524
13.1979	0.22874	15.5327	4.6511	16.8285	35.5569	15.1579	2.51891	17.7046	47.9049	13.0306	1.00431	23.7304	68.1715	26.8669	80.8332
13.22	0.36304	15.5682	4.69395	16.8606	36.585	15.1752	2.34782	17.7386	48.5728	13.0518	1.01509	23.798	69.0503	26.8526	80.7175
13.2342	-0.02692	15.6038	5.1067	16.8846	37.3648	15.1938	2.8636	17.7763	48.6082	13.0732	0.96114	23.8649	69.8261	26.8362	80.3175
13.2525	0.20035	15.6416	5.58492	16.9097	38.5398	15.2129	2.52843	17.803	49.0913	13.0896	1.23996	23.9335	70.5567	26.8251	79.6686
13.2718	0.17733	15.6729	5.68931	16.9387	39.3159	15.2264	2.65631	17.8383	49.6759	13.1068	1.17233	24.0035	71.811	26.8086	79.7357
13.2902	0.16971	15.7043	6.54331	16.9665	40.0787	15.2448	3.10486	17.867	49.807	13.1256	1.01684	24.0719	72.5951	26.7929	79.3661
13.3111	0.31726	15.7387	6.81148	16.9934	40.8098	15.2622	2.76914	17.8996	49.9387	13.1414	1.22387	24.1447	73.8483	26.7851	79.3778
13.3276	0.08146	15.7721	7.12746	17.0259	41.7577	15.2812	2.94111	17.9387	50.4713	13.1627	1.0227	24.2184	74.712	26.7688	79.0216
13.3463	0.18548	15.8088	7.61556	17.0507	42.5978	15.2993	3.04949	17.9688	50.889	13.1793	1.04143	24.2868	75.8221	26.7518	78.7363
13.3676	0.40197	15.8352	8.14709	17.0776	42.9994	15.3214	3.12491	17.9966	50.9371	13.2017	1.0718	24.3552	77.1825	26.7359	78.7676
13.3886	0.19486	15.8664	8.51281	17.1065	43.9571	15.3379	2.84546	18.0329	51.105	13.2191	1.12258	24.425	78.4523	26.7202	78.1666
13.4066	0.29806	15.8984	9.25308	17.1412	44.2485	15.3543	3.2637	18.0663	51.4088	13.2409	0.88363	24.4927	79.3345	26.7066	78.22
13.4259	0.49633	15.9369	10.1123	17.1586	45.132	15.3742	3.32808	18.1067	51.6545	13.2604	1.139	24.5646	80.5961	26.692	77.8536
13.4438	0.27127	15.9676	10.3139	17.1858	45.7191	15.3899	3.16465	18.1362	52.1884	13.2795	1.00245	24.6247	81.4997	26.6764	77.3674
13.462	0.25607	15.9966	11.2586	17.2126	46.1059	15.4058	3.63816	18.1685	52.0703	13.2983	0.67522	24.7032	82.8516	26.6632	77.4711
13.483	0.28526	16.0232	12.1819	17.2354	46.8207	15.4254	3.59227	18.202	52.3185	13.3134	1.05898	24.7745	83.9543	26.6504	77.2134
13.4958	0.49317	16.0531	12.4533	17.2702	47.4581	15.443	3.23292	18.242	52.5101	13.335	1.01745	24.8415	85.5142	26.6357	76.8916
13.5152	0.35387	16.0863	13.4346	17.2999	47.8066	15.4599	3.90326	18.277	52.9285	13.3534	1.01656	24.9132	86.3653	26.6203	76.5374
13.5328	0.23095	16.1155	14.2686	17.3321	48.5291	15.4802	3.87767	18.3105	52.7251	13.3716	1.10441	24.9808	87.5524	26.6087	76.4093
13.5522	0.5605	16.1429	14.8849	17.3622	49.082	15.4974	3.83086	18.3429	52.9132	13.3953	1.06948	25.0427	88.4536	26.5931	76.1356
13.5743	0.13561	16.1707	15.8982	17.3898	49.6769	15.5165	4.1593	18.3782	53.1615	13.4125	1.273	25.1132	89.7504	26.5798	75.9079
13.5947	0.38699	16.1956	16.8215	17.4225	50.1652	15.5389	4.28757	18.417	53.2227	13.4329	1.11508	25.1802	90.8532	26.5672	75.7072
13.6136	0.47664	16.2256	17.544	17.4549	50.7343	15.5492	4.04695	18.4549	53.5307	13.4502	1.31356	25.2459	92.0556	26.5495	75.767
13.632	0.16571	16.2565	18.6513	17.4863	51.0838	15.5727	4.40126	18.4891	53.6362	13.4666	1.06843	25.3148	93.1919	26.5394	75.4703
13.6492	0.37552	16.282	19.6617	17.5132	51.553	15.5871	4.47074	18.524	53.7017	13.4869	1.11398	25.3834	94.0998	26.5222	75.3101
13.6657	0.55054	16.307	20.7743	17.5491	52.0811	15.5979	4.18426	18.5589	54.1874	13.5031	1.37605	25.452	95.2163	26.5014	75.0219
13.6836	0.31823	16.3341	21.6928	17.5816	52.4445	15.6185	4.79047	18.5963	54.1571	13.5236	0.77805	25.519	96.3876	26.4918	74.5781
13.7007	0.0872	16.3605	22.7986	17.6151	52.8193	15.6347	4.99419	18.6338	54.1522	13.5393	1.20972	25.5953	97.4047	26.4777	74.5507
13.7197	0.47782	16.3884	23.8407	17.6456	53.1129	15.6517	4.71071	18.6684	54.238	13.5622	1.38422	25.6554	98.5293	26.4639	73.946
13.7428	0.30132	16.4169	24.834	17.6785	53.6747	15.6738	4.96534	18.7032	54.6031	13.5786	0.89519	25.7332	99.6189	26.4507	74.2852
13.7626	0.24767	16.4368	26.1177	17.7129	53.5431	15.6936	5.24926	18.7412	54.6963	13.6015	1.20161	25.7988	100.732	26.4331	73.9366
13.7798	0.64042	16.4648	27.3025	17.7433	54.0825	15.7097	5.36446	18.781	54.7568	13.6174	1.05343	25.8674	102.097	26.4182	73.4064
13.7978	0.41752	16.4813	28.1675	17.7804	54.4181	15.7252	5.52801	18.8147	54.872	13.64	0.96418	25.935	102.813	26.4044	73.2255
13.8142	0.37434	16.5117	29.1123	17.8101	54.7405	15.7416	5.70508	18.8456	55.073	13.6578	1.12048	26.0004	103.869	26.3889	73.1336
13.8322	0.64102	16.5367	30.3417	17.845	55.1984	15.7588	5.78453	18.8803	55.2567	13.6743	1.12477	26.0726	104.924	26.3758	72.8775
13.8498	0.41557	16.5631	31.2899	17.8739	55.6339	15.7742	5.8905	18.9229	55.0201	13.6912	0.94118	26.1472	105.621	26.362	72.6399
13.8669	0.45169	16.5827	32.333	17.9094	55.6617	15.7895	6.17717	18.9591	55.4563	13.7087	1.23297	26.2178	106.489	26.3435	72.6025
13.8853	0.54627	16.6064	33.4736	17.9438	55.9254	15.8106	6.30991	18.995	55.4683	13.729	1.43604	26.2939	107.46	26.3274	72.011
13.9073	0.57571	16.6323	34.718	17.9753	56.3053	15.8308	6.34543	19.0297	55.3602	13.7515	1.16537	26.3666	108.119	26.3187	72.12
13.9231	0.43323	16.6584	35.6442	18.0071	56.3504	15.8463	6.78771	19.064	55.713	13.7703	1.41475	26.4383	109.039	26.3076	71.8452
13.9461	0.64861	16.685	36.5317	18.0413	56.6356	15.8655	6.77762	19.1031	55.984	13.786	1.29557	26.5069	109.331	26.2858	71.7398
13.9669	0.85506	16.7069	37.7268	18.0802	56.8152	15.8843	7.04455	19.1419	56.1827	13.8044	1.16711	26.5759	109.922	26.2674	71.3637
13.9809	0.4407	16.7318	38.806	18.1145	57.206	15.8966	7.43543	19.173	56.2249	13.8212	1.34007	26.6566	110.41	26.2514	71.4367
13.9955	0.66391	16.7555	39.7213	18.1485	57.3417	15.9107	7.59344	19.2066	56.4819	13.8407	1.19757	26.7308	110.473	26.2415	71.087
14.0186	0.74404	16.7853	40.7762	18.1773	57.8527	15.926	7.57372	19.2468	56.2922	13.8578	1.26068	26.812	110.835	26.2281	70.7509
14.0325	0.66289	16.8085	41.7251	18.2101	58.4404	15.9403	8.07661	19.2846	56.5279	13.8766	1.33223	26.8863	111.29	26.2107	70.6158
14.0541	0.64828	16.836	42.8824	18.247	58.3178	15.9604	8.10676	19.3226	56.5205	13.8947	1.25626	26.965	111.508	26.1995	70.2752
14.0721	0.88388	16.8603	43.7322	18.2782	58.7681	15.9782	8.13171	19.3576	56.6507	13.9165	0.96788	27.0378	111.604	26.1825	70.4738
14.0909	0.44605	16.8841	44.4459	18.3168	59.2476	15.9982	8.48823	19.3901	56.818	13.9359	1.25477	27.1149	112.164	26.1672	70.219
14.1108	0.70618	16.9116	45.3508	18.3472	59.2623	16.0111	8.79324	19.4292	57.1997	13.9569	1.26178	27.1861	112.214	26.1513	69.2643
14.1356	0.73242	16.9418	46.3479	18.3782	59.7123	16.0264	9.02198	19.4661	57.3863	13.9714	1.00806	27.2541	112.702	26.1389	69.6743
14.1509	0.71917	16.969	46.834	18.415	60.4015	16.0428	9.29868	19.4999	57.7015	13.9902	1.32604	27.3351	113.02	26.1253	69.7835
14.1673	0.64341	17.0006	47.4916	18.4536	60.506	16.0572	9.57616	19.5343	57.7538	14.0078	1.293	27.405	112.937	26.1088	69.0696
14.1861	0.8738	17.0276	48.6339	18.4819	60.9562	16.0737	10.0177	19.5682	57.8777	14.0274	1.41149	27.4775	113.202	26.0928	69.088
14.203	0.68489	17.0528	49.2522	18.5135	61.7117	16.087	10.4861	19.6057	58.1204	14.0412	1.45818	27.5476	113.644	26.0777	69.1449
14.2184	0.87989	17.0846	49.6915	18.5474	61.9792	16.104	10.5233	19.6435	58.3436	14.0597	1.27736	27.6146	113.91	26.0644	68.856
14.2388	0.7935	17.1149	50.6876	18.5792	62.561	16.1173	10.6321	19.675	58.5183	14.0791	1.11526	27.6753	114.121	26.0422	68.6914
14.2604	0.73879	17.1436	51.3298	18.6149	63.4053	16.1326	11.013	19.7114	58.862	14.1032	1.48393	27.7221	114.168	26.0292	68.522
14.2787	0.82234	17.1699	51.7772	18.6436	63.8887	16.1518	11.4587	19.7435	59.1665	14.1219	1.15579	27.7201	114.096	26.0131	68.0839
14.2971	0.84	17.1999	52.5966	18.6709	64.179	16.1642	11.8603	19.7827	59.4105	14.1395	1.61388	27.7156	114.172	25.9977	68.0647
14.3148	0.70765	17.2307	53.1638	18.6993	65.0493	16.1826	12.0998	19.8176	59.5409	14.1595	1.47023	27.7166	114.161	25.9863	67.8719
14.3348	0.71736	17.262	53.8203	18.7376	65.4567	16.1975	12.313	19.8476	60.0147	14.1727	1.0892	27.7145	114.28	25.9652	67.844
14.3528	1.35464	17.2933	54.2936	18.7681	65.9273	16.2133	12.7388	19.8827	60.2384	14.1955	1.45915	27.6709	114.178	25.9541	67.428
14.3702	0.99703	17.3221	55.063	18.795	66.7593	16.2251	13.3151	19.9159	60.3503	14.2101	1.49626	27.5952	113.726	25.9404	67.1164
14.3851	0.76612	17.3496	55.6687	18.8245	67.2558	16.2419	13.4537	19.9536	60.9425	14.2299	1.66998	27.5236	113.518	25.9281	66.7937
14.4026	1.03127	17.3789	56.2812	18.8519	67.7266	16.2529	13.8066	19.9883	61.2789	14.2455	1.6338	27.4468	113.281	25.9142	66.4537
14.4269	0.90418	17.41	56.8651	18.885	68.6188	16.267	14.1108	20.0186	61.3754	14.2651	1.59343	27.3739	112.795	25.896	66.2626
14.4455	1.05476	17.4377	57.3183	18.9208	69.0384	16.2852	14.3561	20.0482	62.0359	14.2895	1.45283	27.2972	112.911	25.8803	66.5269
14.4662	0.98633	17.4698	57.8891	18.9486	69.4912	16.3006	15.1341	20.0842	62.495	14.3071	1.42606	27.2309	112.598	25.8635	66.2777
14.4817	0.92749	17.4973	58.5183	18.9773	70.2638	16.3171	15.3892	20.1159	62.8961	14.328	1.44115	27.1518	112.398	25.8479	66.2551
14.5005	1.31892	17.5314	58.8434	19.0059	70.8808	16.3322	15.7789	20.1528	63.1158	14.3442	1.35159	27.0795	112.048	25.8332	66.0242
14.5213	0.94135	17.5649	59.7639	19.039	71.5251	16.3434	16.244	20.1834	63.7807	14.361	1.47685	26.9969	111.762	25.8157	65.7447
14.5381	1.09027	17.5921	60.4389	19.0727	72.0541	16.36	16.5373	20.2102	64.0286	14.3783	1.56365	26.9237	111.478	25.8064	65.5161
14.557	1.34353	17.617	61.0251	19.1017	72.7687	16.3722	16.763	20.2443	64.6235	14.3959	1.49352	26.8514	111.213	25.7858	65.2632
14.5788	1.1182	17.6492	61.3488	19.1323	73.4291	16.3858	17.541	20.28	65.1994	14.414	1.2731	26.7785	110.82	25.7716	65.3221
14.5884	1.27988	17.6761	62.1354	19.1578	73.7633	16.3985	17.8054	20.3127	65.591	14.4363	1.76432	26.7002	110.425	25.759	65.4362
14.613	1.18201	17.7086	62.9593	19.187	74.5274	16.4103	18.0929	20.3458	65.9974	14.4606	1.46981	26.6241	109.952	25.7409	65.1553
14.6304	1.33974	17.7395	63.1331	19.2232	75.1293	16.4256	18.7216	20.3719	66.2945	14.4751	1.66171	26.5478	109.789	25.7247	64.5898
14.6553	1.42022	17.7669	64.1444	19.2519	75.6611	16.4394	19.252	20.4021	66.9233	14.4947	1.74463	26.4769	109.357	25.7105	64.7596
14.6687	1.62756	17.7953	64.7519	19.2802	76.233	16.4552	19.5262	20.4362	67.2226	14.5111	1.59464	26.4033	108.685	25.6965	64.8115
14.6894	1.24951	17.8222	65.2864	19.3113	76.6815	16.471	20.0194	20.4716	68.077	14.5293	1.63522	26.3284	108.062	25.673	64.4379
14.7	1.29821	17.8526	65.9564	19.3376	77.1328	16.4863	20.4624	20.5034	68.3408	14.5468	1.34908	26.257	107.189	25.6608	64.4321
14.7218	1.58584	17.8853	66.7979	19.3738	78.1457	16.4995	20.8834	20.531	68.9285	14.5656	1.33093	26.1867	106.252	25.645	64.2663
14.7323	1.39676	17.9122	67.1598	19.4029	78.6359	16.5107	21.3695	20.5622	69.7267	14.5859	1.74604	26.1163	105.319	25.6347	64.2311
14.7345	1.56278	17.9387	67.8381	19.4341	79.0042	16.5244	21.7462	20.5901	69.9803	14.6064	1.50162	26.0447	104.707	25.6188	63.8775
14.7339	2.0132	17.9654	68.75	19.46	79.5366	16.5359	22.3042	20.6241	70.5497	14.6254	1.55571	25.9737	103.57	25.6038	64.0221
14.7307	1.38168	17.9997	69.3063	19.4914	80.0621	16.5488	22.7649	20.6566	71.0896	14.6459	1.55333	25.9068	102.421	25.585	63.7525
14.7288	1.23699	18.0281	69.9262	19.5261	80.7866	16.564	23.2155	20.6872	71.4613	14.6629	1.7959	25.8362	101.221	25.5681	63.5433
14.7363	1.65826	18.0606	70.7232	19.5537	81.313	16.577	23.4612	20.7163	72.1971	14.6814	1.68634	25.7674	100.52	25.5552	63.0444
14.7554	1.47765	18.0864	71.1385	19.5853	81.9419	16.5909	23.8391	20.7485	72.4522	14.6977	1.62645	25.6987	99.3746	25.5415	62.9936
14.7724	1.78255	18.1144	71.8984	19.6143	82.5155	16.6112	24.3744	20.7821	73.2119	14.7189	1.73891	25.6324	98.1379	25.5218	63.2466
14.7937	1.62984	18.1459	72.7814	19.6441	82.8892	16.6223	25.0227	20.8143	73.7642	14.7316	1.5932	25.5615	97.3432	25.507	62.7431
14.8126	1.29594	18.1789	73.109	19.6747	83.6694	16.638	25.4863	20.8416	74.2246	14.7505	1.79942	25.4908	96.0848	25.4927	62.7363
14.834	1.5659	18.2085	73.6289	19.7029	84.0868	16.6465	26.1378	20.8729	74.7317	14.7716	1.79442	25.4229	94.7555	25.4786	62.766
14.8501	1.78644	18.2369	74.3802	19.7332	84.5923	16.6635	26.5275	20.9062	75.2968	14.7914	1.90821	25.3556	93.7241	25.4624	62.6353
14.8649	1.66157	18.2654	75.0808	19.7614	85.2351	16.675	26.8797	20.9374	75.6193	14.8103	1.75062	25.2855	92.6758	25.4485	62.4141
14.8865	1.57864	18.2944	75.5971	19.7934	85.5809	16.6855	27.5685	20.9697	76.3746	14.8284	1.71167	25.2154	91.6037	25.4331	62.524
14.9018	1.89485	18.3315	76.5391	19.8225	86.0973	16.701	28.1082	20.9996	76.9447	14.8485	1.75454	25.1476	90.6671	25.4153	62.2981
14.9215	1.90985	18.3618	76.8387	19.8593	86.6239	16.7151	28.5704	21.0289	77.4181	14.8665	2.03835	25.0824	89.4496	25.4021	61.9309
14.9367	1.75288	18.3897	77.2865	19.8907	87.1736	16.7259	29.0356	21.056	78.2237	14.8796	2.07385	25.0155	88.3289	25.3875	61.9829
14.9597	1.99799	18.4154	78.0241	19.9129	87.5949	16.7426	29.4327	21.0895	78.6405	14.9002	1.5935	24.9478	87.0978	25.3689	61.9218
14.9764	2.06681	18.4443	78.8043	19.9453	88.4284	16.7593	29.6993	21.1183	78.9777	14.9163	2.13099	24.8777	86.0557	25.3551	61.6316
14.9954	2.11534	18.4838	79.1212	19.9784	88.6642	16.773	30.3924	21.1507	79.4764	14.9339	1.99041	24.806	85.0209	25.3417	61.7578
15.014	1.87443	18.5147	79.968	20.0077	89.0648	16.7828	30.7623	21.1786	80.0167	14.9536	1.8549	24.7417	83.7708	25.3273	61.4578
15.0336	2.22278	18.5426	80.4944	20.0453	90.0716	16.801	31.4941	21.2069	80.6057	14.977	2.24204	24.7265	83.4879	25.3126	61.3856
15.0492	2.04578	18.5671	81.2676	20.0697	90.3681	16.8149	31.7225	21.2398	81.1935	14.9962	1.71768	24.7275	83.7237	25.2954	61.3474
15.0656	2.32545	18.5973	81.7212	20.0999	90.5499	16.8232	32.3608	21.2711	81.6755	15.0097	2.03349	24.7258	83.4954	25.2782	61.2659
15.0839	2.77502	18.6306	82.3368	20.1304	91.07	16.839	32.5264	21.3017	81.9399	15.0346	2.13816	24.7287	83.4431	25.2641	61.4096
15.1008	2.49114	18.6607	82.7574	20.164	91.8281	16.8492	32.6755	21.3339	82.9647	15.0461	1.89396	24.7358	83.3593	25.2452	61.2946
15.1166	2.51195	18.6901	83.2013	20.195	92.1052	16.8638	33.5323	21.3645	83.3902	15.0666	2.13462	24.8086	84.5131	25.2297	60.7803
15.1381	2.82808	18.716	83.992	20.2238	92.7076	16.8814	34.0434	21.3957	83.5995	15.0819	2.5631	24.8767	85.5159	25.2158	61.124
15.1571	2.66228	18.7445	84.4768	20.2514	93.103	16.8927	34.212	21.4269	83.9832	15.1009	2.1476	24.9475	86.7326	25.2026	60.9567
15.1769	2.84289	18.7763	85.1726	20.2838	93.4388	16.9093	34.8751	21.4531	84.5059	15.117	2.21287	25.0117	88.2045	25.1862	60.9906
15.1946	2.9632	18.8099	85.7013	20.3211	93.925	16.9246	35.4516	21.4809	84.9625	15.1397	2.64652	25.079	89.1088	25.1805	60.8394
15.2101	2.81102	18.8387	86.2571	20.3474	94.7224	16.9367	35.2509	21.5134	85.6193	15.1603	2.31055	25.1447	90.2368	25.1565	60.7097
15.2234	2.81884	18.8668	86.6431	20.383	95.038	16.9514	36.0447	21.5492	85.8817	15.1803	2.36012	25.2121	91.3374	25.1412	60.6558
15.2433	3.25238	18.8945	87.4874	20.4152	95.5017	16.9646	36.2618	21.5778	86.2972	15.1961	2.54032	25.2863	92.1546	25.1305	60.603
15.2602	3.17209	18.9278	87.8096	20.445	96.0168	16.9778	36.3588	21.6119	86.8809	15.2132	2.43521	25.3514	93.6394	25.1162	60.6503
15.2783	3.34779	18.961	88.2228	20.4795	96.3929	16.9908	37.1323	21.6406	87.5525	15.2318	2.42941	25.4197	94.7773	25.1013	60.4449
15.2994	3.59025	18.9906	89.0361	20.5101	96.9521	17.0038	37.7587	21.6683	87.8942	15.2473	2.87776	25.4877	95.7757	25.0833	60.2728
15.3139	3.2292	19.0211	89.5927	20.5423	97.5328	17.0173	37.7325	21.7007	88.3129	15.2672	2.67332	25.5568	97.1122	25.0685	60.4572
15.3351	3.67199	19.0479	89.668	20.5744	97.7983	17.0305	38.8554	21.7338	89.1845	15.2806	2.68657	25.6271	97.9109	25.0565	59.8493
15.3571	3.51078	19.0783	90.4356	20.608	98.1287	17.0494	38.9172	21.7631	89.7525	15.3004	2.94522	25.6962	98.9759	25.0452	59.9057
15.3679	3.68745	19.1095	90.911	20.6441	98.7581	17.0654	39.209	21.7948	90.269	15.3189	2.6852	25.765	100.019	25.0243	59.8553
15.39	3.87859	19.1437	91.2801	20.6727	98.9405	17.0767	39.3908	21.8265	90.6218	15.3391	2.71428	25.8357	100.974	25.0083	59.6404
15.4029	4.11672	19.1682	91.8647	20.7011	99.3295	17.092	40.0483	21.8584	91.186	15.3602	2.94002	25.9003	102.2	24.9825	59.8764
15.4199	3.90676	19.1982	92.3843	20.7343	100.361	17.102	40.0057	21.8908	91.4884	15.3781	2.86237	25.9745	103.302	24.976	59.8912
15.4369	4.23246	19.2303	92.6524	20.7661	100.433	17.1192	40.5305	21.9244	92.0278	15.395	3.05219	26.0435	104.31	24.9638	59.7364
15.4548	4.29891	19.2645	93.3872	20.8038	100.635	17.1296	41.0608	21.9555	92.7146	15.4124	3.14742	26.113	105.253	24.9515	59.6591
15.4693	4.40751	19.2978	93.9891	20.8355	101.02	17.1449	41.6679	21.9857	93.034	15.4302	3.04444	26.181	106.344	24.9333	59.6633
15.4676	4.36571	19.3257	94.1746	20.8691	101.737	17.1605	41.9926	22.0199	93.7419	15.4485	3.09674	26.2538	107.113	24.9156	59.4769
15.4651	4.50466	19.3513	94.767	20.8998	102.027	17.1719	42.3455	22.0548	94.2142	15.463	3.38748	26.3318	107.748	24.8986	59.4906
15.4765	4.54485	19.3874	95.362	20.9311	102.099	17.188	42.4208	22.0851	94.8515	15.4873	3.40462	26.3986	108.612	24.8834	59.2617
15.4989	4.99371	19.4208	95.6742	20.9697	102.607	17.2092	42.6391	22.1159	95.1485	15.5041	3.17718	26.4715	108.826	24.8694	59.4937
15.5129	4.74839	19.4516	96.1204	21.0014	102.857	17.2218	43.0929	22.1445	95.541	15.5238	3.52046	26.5439	109.718	24.8506	59.3259
15.5304	5.08658	19.4844	96.7001	21.0347	103.258	17.2387	43.3507	22.1832	96.2095	15.5423	3.3513	26.6255	110.053	24.8361	58.7639
15.5487	5.19774	19.512	97.3252	21.0634	103.491	17.2476	44.011	22.2164	96.509	15.5606	3.40456	26.6958	110.468	24.8204	59.307
15.5626	5.10778	19.5468	97.491	21.1003	103.887	17.2626	44.2607	22.2485	97.1841	15.5762	3.43564	26.7682	110.788	24.8052	59.0388
15.5805	5.60456	19.5799	98.2475	21.1356	104.009	17.2761	44.7232	22.2794	97.576	15.5925	3.86894	26.8402	111.184	24.7851	58.8358
15.5963	5.66952	19.6103	98.5234	21.1704	104.395	17.2879	44.7939	22.3097	97.9304	15.6121	3.78016	26.9165	111.495	24.772	58.7517
15.6104	5.77441	19.6452	98.6975	21.2022	104.581	17.3068	45.2674	22.347	98.4644	15.6255	3.73708	26.9879	111.673	24.755	58.7725
15.6247	6.04966	19.6763	99.2979	21.2287	104.322	17.3182	45.6464	22.3836	99.1567	15.6458	3.96547	27.0666	112.006	24.7396	58.6249
15.65	5.86178	19.7079	99.7284	21.2708	104.829	17.3359	45.6719	22.4103	99.3433	15.664	4.00486	27.1395	112.114	24.7262	58.2963
15.668	6.28829	19.7424	99.7642	21.3066	105.158	17.3549	45.9345	22.4443	99.7539	15.6842	3.98765	27.2121	112.41	24.711	58.4328
15.6823	6.43763	19.7755	100.439	21.3428	105.391	17.3701	45.9345	22.4772	100.361	15.7028	4.17293	27.2869	112.807	24.6925	58.3993
15.6988	6.95378	19.8122	100.882	21.3737	105.482	17.385	46.6811	22.5117	100.701	15.7204	4.43341	27.3606	113.018	24.6752	58.143
15.7152	7.05826	19.8444	101.057	21.4058	105.674	17.4021	47.1903	22.5436	101.126	15.7379	4.26058	27.4359	113.256	24.6608	58.5965
15.7318	7.36305	19.8711	101.067	21.4465	105.687	17.4145	47.0058	22.5732	101.316	15.7552	4.43446	27.5081	113.439	24.6416	58.0988
15.7453	7.80743	19.905	101.766	21.482	105.829	17.4274	47.5126	22.6075	101.824	15.7724	4.6075	27.5787	113.823	24.6284	58.2167
15.7607	7.94056	19.939	102.152	21.5167	105.969	17.4448	48.0284	22.6415	102.236	15.7887	4.51031	27.6616	113.788	24.6118	58.0194
15.7731	8.1254	19.9732	102.013	21.5503	106.111	17.4604	47.9094	22.6752	102.761	15.8048	4.61969	27.7353	114.22	24.5907	57.8517
15.7916	8.16025	20.0056	102.671	21.5848	106.234	17.4738	48.3765	22.7116	103.095	15.8248	4.77211	27.807	114.764	24.5731	57.5568
15.8099	8.71368	20.0392	102.759	21.6262	106.129	17.4894	48.507	22.7439	103.435	15.8448	4.77101	27.881	114.928	24.5675	57.9342
15.8293	8.85342	20.0783	103.014	21.6632	106.513	17.5082	48.7528	22.7783	103.606	15.8654	5.03504	27.9558	115.521	24.5473	57.8957
15.8457	9.0594	20.1046	103.325	21.6971	106.506	17.5262	49.1603	22.8062	104.046	15.8771	5.42983	28.0341	115.801	24.5286	57.5808
15.8565	9.5855	20.1445	103.604	21.7342	106.637	17.544	49.2842	22.8455	104.051	15.8985	5.06743	28.1123	116.427	24.5118	57.5808
15.876	9.41907	20.1734	103.626	21.7725	106.789	17.5546	49.268	22.8833	104.845	15.9128	5.27368	28.183	117.47	24.4968	57.9003
15.8902	10.061	20.2114	103.921	21.8104	106.778	17.5721	49.6594	22.9153	105.114	15.9304	5.59625	28.252	118.735	24.4824	57.4117
15.9057	10.7508	20.2455	104.186	21.8495	106.868	17.587	49.7728	22.9493	105.212	15.945	5.59714	28.3192	120.126	24.4629	57.4724
15.9181	10.3063	20.2851	104.503	21.8798	106.967	17.6044	49.9809	22.984	105.533	15.9639	5.74911	28.3825	122.032	24.4497	57.2966
15.9322	11.1005	20.317	104.216	21.9195	107.255	17.6218	50.5179	23.0251	105.614	15.9803	5.99359	28.4473	123.898	24.4288	57.3481
15.9488	11.2966	20.3524	104.696	21.9555	107.256	17.6345	50.4521	23.0571	105.973	15.9997	6.20555	28.4962	125.688	24.409	57.3442
15.9688	11.6187	20.3931	104.822	21.9953	107.095	17.6506	50.5188	23.0918	106.102	16.0197	5.93379	28.5448	127.498	24.3929	57.1981
15.9811	12.1939	20.4304	104.879	22.0333	107.316	17.6746	50.961	23.1259	105.954	16.0376	6.36899	28.5721	128.532	24.3812	57.2578
15.996	12.5155	20.4645	105.145	22.0671	107.341	17.6902	50.7967	23.1632	106.287	16.0561	6.54443	28.5978	129.444	24.3635	56.9173
16.0119	12.8407	20.4957	105.089	22.103	107.332	17.7049	51.2181	23.2029	106.131	16.0697	6.59921	28.6126	130	24.3446	57.4307
16.0251	13.6995	20.533	105.302	22.1437	107.683	17.7245	51.6138	23.2374	106.573	16.0862	7.00195	28.6088	130.074	24.3338	57.0717
16.0374	13.5553	20.5706	105.717	22.1794	107.286	17.7376	51.4327	23.2695	107.004	16.1062	6.96581	28.6057	130.152	24.3172	56.9237
16.0477	14.1954	20.6053	105.616	22.2215	107.577	17.7557	51.7862	23.3055	106.977	16.1193	7.06811	28.606	130.06	24.2946	56.9434
16.0649	14.6043	20.6435	105.772	22.2528	107.667	17.7691	52.0787	23.3404	106.966	16.134	7.46462			24.2758	56.8667
16.0758	15.0343	20.6783	105.784	22.2882	107.679	17.7825	51.9287	23.3792	106.971	16.1522	7.78116			24.2611	56.762
16.09	15.4872	20.7122	105.89	22.3284	107.629	17.8012	51.9931	23.4154	107.134	16.1713	7.63024			24.245	56.7108
16.1036	16.0533	20.7535	106.038	22.3702	107.839	17.8184	52.5302	23.4457	107.178	16.185	8.14889			24.2282	56.4867
16.1191	16.4779	20.7901	106.087	22.4057	107.892	17.8382	52.5736	23.4777	107.184	16.2063	8.41756			24.2128	56.8401
16.1377	17.101	20.8252	106.338	22.437	107.541	17.8576	52.3931	23.5171	107.494	16.2238	8.60366			24.1939	56.6894
16.149	17.3101	20.8607	106.299	22.4779	107.954	17.8737	52.8043	23.5521	107.439	16.2376	8.75287			24.1769	56.687
16.1629	18.1081	20.8928	106.517	22.5207	107.991	17.8928	52.6069	23.5903	107.63	16.2502	9.17978			24.1594	56.6681
16.1713	18.4369	20.9314	106.469	22.5542	108.026	17.9068	53.1097	23.6256	107.692	16.2691	9.17795			24.1439	56.5536
16.1847	19.1946	20.9697	106.539	22.5927	108.021	17.9267	53.1777	23.6585	107.791	16.2826	9.46133			24.1263	56.6656
16.1977	19.5145	21.0046	106.579	22.6239	107.794	17.9373	53.3375	23.6977	107.746	16.3029	9.74068			24.1056	56.631
16.2088	20.1703	21.039	106.873	22.6701	107.937	17.9557	53.2049	23.7313	107.997	16.3192	9.97771			24.0952	56.4726
16.2213	20.8564	21.0749	106.655	22.7112	108.291	17.9699	53.5323	23.7703	107.606	16.3344	10.3963			24.077	56.2075
16.2366	21.1225	21.1134	106.965	22.7448	108.189	17.9917	53.4122	23.7981	107.839	16.3526	10.4491			24.0568	56.3078
16.2492	21.9509	21.1536	107.169	22.785	107.94	18.0112	53.6754	23.8381	107.911	16.3683	10.7082			24.0373	56.3921
16.2642	22.3346	21.1855	106.899	22.822	108.092	18.0288	53.3462	23.8807	107.919	16.3851	10.9182			24.0216	56.0504
16.2779	23.1035	21.2259	107.07	22.8623	108.141	18.046	53.8032	23.919	108.039	16.3996	11.3561			24.0046	55.9201
16.2912	23.6264	21.2608	107.1	22.9048	107.87	18.0654	53.7571	23.9547	108.014	16.4116	11.571			23.9871	56.1612
16.3026	24.4946	21.3004	106.853	22.9375	108.309	18.0794	53.9452	23.9923	107.903	16.4294	12.063			23.9753	56.1275
16.3141	24.6778	21.3377	107.151	22.9734	108.252	18.0954	54.2172	24.0263	108.142	16.4438	12.3149			23.9513	55.9098
16.3243	25.418	21.3692	107.264	23.0101	108.173	18.1118	54.0415	24.0673	108.245	16.4579	12.405			23.9356	55.8277
16.3385	26.0941	21.4065	107.328	23.0465	108.455	18.1256	54.1602	24.109	108.172	16.474	13.1299			23.9117	55.7551
16.3462	26.4759	21.4446	107.234	23.0939	108.285	18.1447	54.5712	24.1434	108.16	16.4892	13.1848			23.9009	55.7903
16.358	27.3259	21.4843	107.163	23.1249	108.387	18.1654	54.5461	24.1853	108.551	16.5067	13.3513			23.8817	55.8764
16.3686	28.0191	21.5207	107.31	23.1636	108.354	18.1839	54.3635	24.2248	108.567	16.5245	13.8686			23.8651	55.5
16.3829	28.3915	21.5555	107.196	23.1988	108.399	18.2025	54.898	24.2599	108.457	16.5363	14.2489			23.8522	55.6799
16.3969	29.0143	21.5901	107.501	23.2353	108.454	18.225	54.6055	24.3026	108.765	16.5493	14.5224			23.8374	55.7558
16.4115	29.9062	21.634	107.369	23.2705	108.455	18.2384	54.9211	24.3365	108.685	16.5656	14.8065			23.8172	55.455
16.4232	30.3692	21.6721	107.497	23.3028	108.264	18.2533	54.9452	24.3751	108.898	16.5814	15.2764			23.7988	55.6505
16.4351	30.8716	21.7013	107.49	23.3362	108.331	18.2723	54.8557	24.4181	108.698	16.5946	15.1907			23.7823	55.5766
16.4454	31.946	21.7396	107.821	23.3773	108.624	18.285	55.0299	24.4568	108.869	16.6045	16.0567			23.7624	55.6457
16.4584	32.186	21.7797	107.731	23.4104	108.333	18.3083	55.1042	24.4917	108.85	16.6226	16.1026			23.7484	55.5137
16.4674	33.2073	21.8226	107.497	23.4467	108.564	18.3229	55.1905	24.5302	108.927	16.6378	16.5938			23.7297	55.3125
16.4754	33.6669	21.8556	107.897	23.4818	108.529	18.3469	55.3656	24.5709	109.03	16.6552	17.0794			23.7178	55.2739
16.4889	34.1179	21.8923	107.881	23.5163	108.525	18.3619	55.5894	24.6117	108.815	16.6688	17.4544			23.6969	55.3403
16.4988	35.0272	21.9265	108.081	23.5545	108.477	18.3784	55.5604	24.649	109.112	16.6827	17.5499			23.6855	55.548
16.5124	36.0022	21.9712	108.005	23.5887	108.725	18.3957	55.2792	24.6829	109.021	16.6985	18.1209			23.6715	55.4479
16.5242	36.1422	22.0122	107.867	23.6236	108.556	18.413	55.6906	24.7179	109.233	16.7134	18.4512			23.6492	55.0305
16.5388	36.6913	22.0458	108.093	23.6536	108.732	18.4305	55.7849	24.7653	109.325	16.7235	18.9118			23.6381	55.2066
16.5507	37.5031	22.0778	108.244	23.6932	108.701	18.4448	55.6364	24.802	109.212	16.7387	19.3516			23.6195	55.3805
16.5624	38.0195	22.1206	108.129	23.7307	108.686	18.466	55.9243	24.8371	109.281	16.7516	19.4795			23.6059	54.7873
16.5729	38.9482	22.1588	108.159	23.7707	108.678	18.4859	56.1662	24.8744	109.233	16.7683	19.8034			23.5878	54.9391
16.5858	39.3118	22.197	108.224	23.8032	108.517	18.5009	56.0951	24.9156	108.994	16.7809	20.5198			23.5696	55.2221
16.5959	39.7338	22.2328	108.149	23.8395	108.657	18.5221	56.0448	24.9541	109.255	16.7974	20.8653			23.556	55.3645
16.6068	40.4426	22.2628	107.957	23.876	108.406	18.5429	56.2847	24.9899	109.415	16.8152	20.7815			23.5408	55.1651
16.6178	41.1101	22.3067	108.195	23.9188	108.932	18.5636	56.1486	25.0283	109.434	16.8298	21.5738			23.5275	55.1119
16.6299	41.5948	22.3461	108.23	23.9533	108.944	18.5783	56.4374	25.0627	109.316	16.8439	21.9818			23.5095	55.186
16.6369	42.4452	22.3821	108.203	23.9862	108.727	18.5943	56.6205	25.1012	109.465	16.8557	22.0656			23.4941	55.1091
16.6529	42.8106	22.4152	108.193	24.0256	108.761	18.6148	56.593	25.138	109.526	16.8701	22.6595			23.4818	55.1086
16.6643	43.4706	22.4593	108.302	24.0675	108.886	18.6289	56.7509	25.1769	109.609	16.8859	23.2323			23.466	55.0926
16.6759	44.1409	22.4962	108.294	24.108	108.802	18.6407	56.4935	25.2103	109.693	16.8982	23.4313			23.4479	55.0526
16.6894	44.6854	22.5353	108.395	24.1493	109.014	18.6638	56.8315	25.2465	109.533	16.91	23.9053			23.4288	54.9878
16.7016	45.3494	22.5735	108.31	24.1819	108.893	18.6827	57.0079	25.2845	109.779	16.9241	24.2544			23.4202	54.9284
16.7146	46.1559	22.6056	108.137	24.2244	109.006	18.7044	57.0311	25.3239	109.682	16.94	24.4072			23.4054	54.8648
16.7243	46.2779	22.6489	108.393	24.2657	108.905	18.722	57.2159	25.3585	109.547	16.9564	25.2998			23.3852	54.774
16.7332	46.9292	22.6879	108.563	24.3035	109.154	18.739	57.2978	25.3981	109.995	16.9729	25.6745			23.373	54.4988
16.7432	47.6355	22.7239	108.643	24.3411	108.96	18.7566	57.5323	25.4392	109.517	16.9837	25.5329			23.3544	54.9044
16.755	48.0949	22.7623	108.448	24.3755	108.817	18.7717	57.814	25.4758	109.672	17.0008	26.3919			23.3388	54.6674
16.7678	48.7173	22.7953	108.5	24.4227	109.001	18.7881	57.2799	25.5163	109.945	17.0135	26.8094			23.3245	54.5799
16.781	49.6395	22.8413	108.523	24.4597	109.048	18.8077	57.8522	25.5476	109.698	17.0297	26.9857			23.3127	54.8
16.7936	49.8135	22.8791	108.393	24.4992	108.992	18.8246	57.8395	25.5851	109.955	17.0398	27.5263			23.2931	54.6904
16.8083	50.1163	22.9145	108.685	24.5313	109.115	18.8433	57.7081	25.6262	110.003	17.0536	27.9989			23.2764	54.52
16.822	50.9809	22.9534	108.456	24.5776	109.468	18.8616	57.9926	25.6639	110.023	17.069	28.0754			23.2634	54.5401
16.8337	51.132	22.9923	108.664	24.6132	109.303	18.8831	58.0256			17.0808	28.7509			23.2474	54.5035
16.8462	51.8203	23.0316	108.256	24.6562	109.013	18.8996	58.176			17.0977	29.4808			23.2332	54.3598
16.8572	52.3742	23.0724	108.751	24.6886	109.103	18.9181	58.619			17.119	29.5118			23.2139	54.3509
16.8709	52.7574	23.107	108.532	24.7257	109.383	18.9338	58.6835			17.1304	29.8249			23.1937	54.1765
16.8845	53.3505	23.1429	108.576	24.7683	109.27	18.9491	58.9493			17.1451	30.565			23.1795	54.7006
16.8939	53.9783	23.1828	108.917	24.8038	109.289	18.9638	58.9924			17.1603	30.5079			23.1648	54.4407
16.9055	54.3347	23.2154	108.781	24.8408	109.567	18.9813	58.8994			17.1739	30.769			23.1457	54.7275
16.9216	54.7542	23.2541	108.845	24.8787	109.632	18.9984	59.1596			17.1863	31.3809			23.1356	54.3455
16.9327	55.2611	23.2886	108.943	24.9159	109.363	19.0178	59.3261			17.2012	31.6933			23.1141	54.2621
16.9501	55.8139	23.3189	108.751	24.9609	109.605	19.0355	59.4489			17.2113	32.0448			23.0977	54.3842
16.965	56.2503	23.3539	108.525	24.9973	109.456	19.0541	59.6781			17.2282	32.6618			23.0808	54.5757
16.9766	56.9174	23.392	108.908	25.0328	109.433	19.0703	60.2143			17.2464	33.2983			23.0654	54.293
16.9903	57.3285	23.428	108.791	25.0693	109.341	19.089	60.3267			17.2611	33.5291			23.0491	54.5062
17.0028	57.5934	23.4639	108.87	25.1086	109.355	19.1035	60.2968			17.2748	33.6291			23.0355	54.1449
17.0143	57.9898	23.4973	108.829	25.15	109.581	19.1153	60.9454			17.292	34.0492			23.0156	54.0624
17.0275	58.5464	23.5395	108.797	25.1868	109.8	19.1343	60.7615			17.3057	34.3281			22.9948	54.0013
17.0403	58.8074	23.571	108.798	25.2238	109.761	19.1474	60.9231			17.3183	34.6493			22.9865	53.9138
17.0514	59.3711	23.6084	108.873	25.2582	109.716	19.1662	61.3548			17.3355	35.1402			22.9672	54.4999
17.0649	59.9402	23.6424	108.737	25.3	109.594	19.1826	61.5021			17.3494	35.2374			22.9488	53.945
17.0811	60.1944	23.6778	108.825	25.3369	109.741	19.2003	61.4133			17.3583	35.5089			22.9307	54.1363
17.0971	60.8128	23.7163	108.86	25.3765	109.685	19.2186	62.0318			17.3762	36.3641			22.916	54.2643
17.1126	61.4598	23.7521	109.08	25.4089	109.662	19.2336	61.9093			17.3916	36.6052			22.8969	54.2136
17.1264	61.5228	23.7888	108.801	25.4465	109.916	19.2509	62.428			17.4043	36.7935			22.8797	53.6771
17.1391	61.9207	23.8221	108.948	25.4842	109.771	19.2663	62.7938			17.4234	37.2274			22.8634	53.8479
17.1553	62.1025	23.8621	109.081	25.5231	109.731	19.2809	62.9053			17.4404	37.6453			22.8472	53.8682
17.1681	63.0209	23.8988	109.001	25.5647	109.93	19.2952	62.865			17.4544	37.9874			22.8223	53.9134
17.1797	63.2551	23.944	108.969	25.5976	109.906	19.3091	63.3119			17.4693	38.4526			22.8084	53.6589
17.1917	63.8977	23.9751	109.195	25.6386	109.694	19.3267	63.5485			17.4819	38.5358			22.788	53.8165
17.205	64.1063	24.0126	108.913	25.6727	109.918	19.3466	63.8862			17.495	38.9887			22.7747	53.9664
17.2218	64.8207	24.0555	109.109	25.7139	109.945	19.3639	64.366			17.5107	39.2371			22.7573	53.6705
17.2323	65.0635	24.0943	109.079	25.7492	109.729	19.3783	64.3944			17.5226	39.3901			22.7398	53.6361
17.2509	65.352	24.1345	109.244	25.7857	109.933	19.3969	64.8045			17.5447	39.7517			22.7218	53.8388
17.2655	65.6899	24.1728	109.09	25.827	109.953	19.4099	65.1374			17.5565	40.0645			22.7074	53.5036
17.2789	66.2395	24.2061	109.234	25.8645	109.921	19.4246	65.3544			17.5748	40.2179			22.6882	53.672
17.2938	66.7389	24.2511	108.97	25.8982	109.922	19.4415	65.6082			17.5947	40.5791			22.6744	53.7355
17.3053	66.8582	24.2863	108.963	25.9337	110.244	19.4546	65.6107			17.6092	40.8785			22.6559	53.5076
17.3201	67.5344	24.3274	109.103	25.9775	110.151	19.4674	66.1504			17.6221	41.3957			22.6405	53.1284
17.3323	67.7572	24.366	109.155	26.0133	110.374	19.4824	66.2762			17.6379	41.6039			22.6217	53.7392
17.3478	68.1755	24.4054	109.064	26.0497	109.979	19.498	66.8214			17.6511	41.8515			22.6096	53.5363
17.3613	68.6119	24.4426	109.42	26.0873	110.176	19.5178	66.9661			17.6635	42.1466			22.5899	53.5032
17.3754	69.1266	24.4866	109.203	26.1274	110.08	19.5314	67.2206			17.6809	42.3			22.5734	53.6108
17.3933	69.3177	24.5235	109.12	26.1651	110.346	19.5492	67.5911			17.6954	42.6348			22.561	53.4177
17.4057	69.792	24.561	109.535	26.204	110.114	19.5639	67.7899			17.71	42.9871			22.5447	53.2374
17.4194	70.1015	24.6014	109.493	26.2434	110.118	19.5781	68.0494			17.734	42.9665			22.5259	53.2855
17.4335	70.5601	24.6372	109.024	26.2802	110.482	19.5922	68.4742			17.7484	43.4741			22.5134	53.2465
17.446	70.7952	24.677	109.369	26.3143	110.328	19.6059	68.9267			17.7652	43.644			22.4837	53.0732
17.4609	71.3457	24.716	109.762	26.36	110.133	19.6211	68.7755			17.777	44.0374			22.4697	53.4464
17.4783	71.681	24.7501	109.197	26.3946	110.556	19.6385	69.2147			17.7909	43.9931			22.4656	53.4154
17.4875	71.8794	24.7934	109.462	26.4348	110.441	19.6526	69.6463			17.8054	44.4215			22.4408	53.4324
17.5051	72.5356	24.8347	109.588	26.4686	110.416	19.6688	69.7396			17.8244	44.7073			22.4305	53.3234
17.5151	72.6656	24.8677	109.439	26.5085	110.652	19.6843	70.0097			17.8359	44.7107			22.4107	53.1306
17.5321	73.0525	24.905	109.502	26.5469	110.674	19.703	70.5675			17.8526	44.953			22.3995	53.2526
17.5483	73.5427	24.9434	109.806	26.5806	110.766	19.718	70.6173			17.868	45.3117			22.3749	53.1528
17.5622	73.4055	24.9764	109.503	26.6226	110.734	19.7308	70.9846			17.8877	45.3347			22.366	53.16
17.5783	74.0126	25.0013	109.603	26.6568	110.824	19.7475	71.1774			17.904	45.8087			22.3466	52.7696
17.5947	74.5127	25.0084	109.752	26.6978	110.7	19.7615	71.7636			17.9174	45.7099			22.3268	53.165
17.6094	74.842	25.0143	109.602	26.7364	110.883	19.7745	72.1449			17.9332	45.8676			22.3159	53.0729
17.6196	75.0982	25.0162	109.567	26.7777	110.869	19.7879	72.0394			17.9487	46.1446			22.2952	52.8714
17.6336	75.4328	25.0142	109.742	26.8095	110.765	19.8059	72.5667			17.9655	46.5478			22.279	52.8227
17.6422	75.9371	25.0161	109.628	26.8512	111.12	19.8246	73.0275			17.9812	46.3849			22.2628	52.9563
17.6559	76.3479	25.0146	109.437	26.8866	111.278	19.8349	72.9009			17.9965	46.9104			22.2498	53.0692
17.6731	76.6518	25.0157	109.828	26.9227	111.045	19.8553	73.3461			18.0188	47.0898			22.2317	52.9984
17.6871	77.0391	25.0132	109.584	26.9654	111.128	19.8698	73.753			18.0288	47.105			22.2141	53.0593
17.7021	77.1637	25.0139	109.461	27.002	111.066	19.8842	73.8991			18.0501	47.346			22.2044	52.8921
17.7154	77.4904	25.0145	109.582	27.0401	111.128	19.9013	74.4018			18.068	47.9117			22.1822	52.548
17.736	77.9854	25.0167	109.704	27.0789	111.186	19.9138	74.5897			18.0788	47.8013			22.1694	52.7863
17.7464	78.0814	25.0181	109.364	27.1201	111.355	19.9284	74.8124			18.0975	47.8088			22.149	53.0432
17.7596	78.5592	25.0113	109.496	27.153	111.295	19.9425	75.1898			18.1139	47.9516			22.1331	52.9345
17.777	78.9212	25.0182	109.7	27.1856	111.473	19.9542	75.7453			18.129	48.3522			22.1163	52.6449
17.7853	79.0838	25.0122	109.443	27.2288	111.402	19.9712	75.7866			18.1452	48.7634			22.0995	52.9057
17.8	79.6229	25.0138	109.6	27.2645	111.67	19.9899	76.1727			18.1604	48.6988			22.0866	53.2321
17.8137	80.157	25.0136	109.531	27.3058	111.454	20.0034	76.4832			18.1756	49.0615			22.0667	52.6399
17.8297	80.1096	25.0143	109.482	27.3378	111.507	20.0161	76.585			18.1927	48.9722			22.048	52.7264
17.8487	80.7476	25.0173	109.307	27.3781	111.618	20.0339	77.0991			18.2152	49.2078			22.0335	52.53
17.8636	80.8797	25.0121	109.393	27.414	111.507	20.0481	77.4131			18.2325	49.1521			22.0115	52.6933
17.8788	81.2226	25.0128	109.647	27.4552	111.737	20.0651	77.5233			18.2454	49.3796			22.0007	52.5485
17.8966	81.5978	25.0124	109.41	27.4931	111.827	20.0742	77.8826			18.2647	49.676			21.9798	52.423
17.907	82.0239	25.0128	109.837	27.5267	111.88	20.0898	78.0439			18.2804	49.7272			21.9615	52.3975
17.9239	82.2161	25.0128	109.509	27.5677	112.166	20.1042	78.391			18.2973	49.9427			21.9534	52.2152
17.9336	82.4552	25.0108	109.286	27.605	112.235	20.1192	79.0254			18.3132	50.099			21.9386	52.1648
17.9499	82.7203	25.0169	109.261	27.6447	112.327	20.1358	78.903			18.3312	50.0975			21.9153	52.2225
17.9648	82.9147	25.0116	109.57	27.6765	112.527	20.1533	79.1839			18.3446	50.2711			21.8968	52.3143
17.9773	83.6092	25.0116	109.348	27.7117	112.673	20.173	79.7368			18.3653	50.201			21.88	51.9566
17.9915	83.6672	25.0126	109.575	27.7534	112.775	20.1874	80.0658			18.3827	50.7347			21.8638	52.234
18.0117	83.9364	25.0131	109.582	27.7889	113.057	20.205	80.3091			18.4053	50.8516			21.8564	52.4121
18.0265	84.679	25.0082	109.582	27.825	113.098	20.2134	80.6726			18.4181	50.4207			21.8336	52.3918
18.0417	84.6754	25.0143	109.48	27.8595	113.335	20.2302	81.0746			18.4311	50.5798			21.8131	52.2168
18.0572	84.9101	25.014	109.552	27.8978	113.68	20.2417	81.1001			18.4525	50.8906			21.7941	52.0593
18.0691	85.572	25.0108	109.52	27.9336	113.981	20.2628	81.2446			18.4716	50.9308			21.7829	52.0133
18.0838	85.5876	25.0145	109.545	27.9581	114.076	20.2747	81.666			18.4836	51.0111			21.7631	51.9096
18.0993	85.814	25.0122	109.706	28.0047	114.113	20.2935	82.1189			18.5024	51.3222			21.7535	52.1952
18.1128	86.0008	25.0085	109.595	28.0188	114.331	20.3111	82.1434			18.5201	51.0786			21.7385	52.1952
18.1285	86.78	25.0104	109.512	28.0248	114.269	20.323	82.6099			18.5394	51.2056			21.7147	52.0098
18.1457	86.9161	25.0093	109.639	28.0307	114.202	20.3424	82.6596			18.5612	51.515			21.7047	51.8972
18.161	87.2555	25.0156	109.588	28.0321	114.397	20.3577	83.0679			18.5788	51.4399			21.6853	51.9248
18.1817	87.6507	25.0101	109.489	28.0322	114.414	20.3738	83.4644			18.5951	51.8339			21.673	51.5986
18.1958	87.8156	25.0131	109.66	28.0322	114.231	20.3896	83.7569			18.6145	51.9999			21.6474	51.9151
18.21	88.1689	25.0159	109.702	28.0305	114.291	20.4004	83.7333			18.6293	51.6124			21.6297	52.0205
18.2255	88.5202	25.0156	109.514	28.0442	114.894	20.4169	84.2926			18.6464	51.8045			21.6187	51.8544
18.2408	88.7013	25.0139	109.407	28.0516	114.936	20.4335	84.4397			18.6683	52.1035			21.5987	51.9232
18.2543	89.2689	25.0109	109.688	28.0655	115.354	20.4448	84.6897			18.6816	51.9295			21.58	51.9589
18.2701	89.5705	25.0112	109.39	28.093	116.251	20.4638	85.0185			18.6998	51.9279			21.5645	51.7386
18.2834	89.5601	25.0125	109.37	28.1212	116.863	20.481	85.2172			18.7201	51.9724			21.547	51.982
18.2982	90.0054	25.0099	109.58	28.1595	117.377	20.4981	85.7148			18.7417	52.1616			21.5343	51.9304
18.3173	90.1313	25.0122	109.717	28.1882	118.276	20.5141	85.855			18.7583	52.0558			21.5142	51.6111
18.3375	90.5037	25.0143	109.547	28.2156	118.909	20.5301	86.3278			18.7799	52.2463			21.4996	51.3535
18.3531	90.7776	25.0144	109.617	28.2468	119.519	20.5461	86.3931			18.7957	52.5858			21.4821	52.0472
18.367	91.3379	25.0135	109.797	28.2718	120.656	20.5586	86.5997			18.8155	52.2223			21.4631	51.5224
18.3829	91.3131	25.0137	109.459	28.3198	121.454	20.5735	87.0967			18.8286	52.6532			21.4435	51.6507
18.3946	91.8888	25.0122	109.629	28.3447	121.709	20.5888	87.1001			18.8497	52.8985			21.4278	51.4856
18.4102	91.8637	25.0137	109.683	28.3672	122.301	20.6057	87.3843			18.8667	52.5757			21.4071	51.4841
18.4269	92.1155	25.0134	109.268	28.384	122.818	20.6239	87.5005			18.8826	52.7073			21.3914	51.3368
18.4422	92.4155	25.0154	109.772	28.3972	122.924	20.6405	88.0481			18.9033	53.0534			21.3772	51.7135
18.4544	92.8868	25.0152	109.644	28.4075	122.96	20.6578	88.4451			18.9281	52.6498			21.3632	51.5837
18.4745	92.9058	25.0142	109.57	28.4107	123.57	20.6727	88.1898			18.9403	52.6638			21.341	51.4059
18.4949	93.2283	25.0131	109.707	28.4208	123.734	20.6887	89.0459			18.9615	52.9805			21.3284	51.3198
18.5111	93.8882	25.0121	109.866	28.4319	124.732	20.7068	89.1559			18.9744	52.9547			21.3159	51.4952
18.5244	93.6564			28.4762	125.501	20.7183	89.3344			18.9892	52.7477			21.2963	51.0673
18.5399	93.9059			28.4985	126.392	20.7317	89.682			19.0095	53.1716			21.2783	51.2367
18.5547	94.2951			28.5203	127.448	20.7495	89.8505			19.0303	52.9044			21.2659	51.288
18.5708	94.6592			28.5499	128.154	20.7629	90.125			19.0468	53.0822			21.2442	51.374
18.585	94.8769			28.5723	128.984	20.7843	90.4384			19.0687	53.5101			21.2283	51.5105
18.5998	95.4209			28.5971	129.623	20.7971	90.8443			19.0863	53.2479			21.2122	50.9881
18.6153	95.2876			28.6538	130.523	20.8156	90.6811			19.1086	53.2337			21.1997	51.1394
18.6329	95.6749			28.6744	131.487	20.8316	91.2829			19.1227	53.4555			21.1769	50.993
18.6551	96.0802			28.6988	132.25	20.8491	91.4253			19.1395	53.776			21.1655	51.2978
18.6647	96.0683			28.725	132.789	20.864	91.4973			19.1568	53.4238			21.1462	51.0657
18.6828	96.1635			28.7454	132.924	20.8794	92.2644			19.1742	53.5472			21.1349	51.1552
18.6984	96.699			28.7842	133.252	20.8957	92.4066			19.1951	53.8016			21.113	51.1673
18.715	96.8793			28.7938	133.717	20.9071	92.3138			19.2132	53.6569			21.0964	51.2653
18.7354	96.6886			28.8038	134.13	20.9237	92.9118			19.2305	53.6148			21.0816	51.4807
18.7452	97.0814			28.8078	134.218	20.944	93.0157			19.2528	53.8476			21.0635	51.1311
18.7616	97.464			28.8149	134.581	20.9605	93.1831			19.2709	53.9143			21.0521	51.0243
18.7773	97.6154			28.8248	135.252	20.9747	93.6069			19.2861	53.9638			21.0347	50.9701
18.7953	97.8115			28.8332	136.176	20.9915	93.8482			19.305	54.1546			21.0196	51.0369
18.812	97.8242			28.8557	136.891	21.0082	93.6542			19.3193	53.9836			21.001	50.8141
18.8287	98.0694			28.874	137.814	21.0221	94.2983			19.3403	53.9083			20.9919	51.0992
18.8473	98.2492			28.8975	138.494	21.0407	94.4702			19.3593	54.4987			20.9692	51.0522
18.8663	98.7155			28.9558	139.711	21.0541	94.7955			19.3779	54.0309			20.9518	50.9729
18.8759	98.703			28.975	140.38	21.0679	95.0118			19.3938	54.0623			20.9378	51.0714
18.8934	98.533			29.0005	141.331	21.0877	95.4671			19.4177	54.4296			20.9212	50.9536
18.9137	99.3784			29.0236	142.113	21.1055	95.4108			19.4392	54.1607			20.9044	50.6851
18.9255	99.2659			29.0444	143.076	21.1178	95.6241			19.4567	53.9716			20.884	50.7666
18.9451	99.2793			29.0609	143.161	21.139	96.0045			19.4717	54.4065			20.8743	50.6427
18.962	99.3946			29.1152	143.319	21.1571	96.3335			19.4907	54.3082			20.8437	50.9822
18.9842	99.3723			29.1194	143.676	21.1694	96.3036			19.5074	54.1392			20.838	50.8668
19.0005	99.4293			29.1291	144.008	21.1897	96.6359			19.5254	54.5467			20.8225	50.9245
19.0192	99.7467			29.141	144.679	21.1991	96.8468			19.5425	54.3736			20.8085	50.5189
19.034	100.089			29.1493	145.368	21.2172	97.0969			19.5591	54.0765			20.7884	50.7717
19.0536	99.855			29.1599	146.278	21.2325	97.4394			19.5817	54.5888			20.7751	51.0748
19.0685	99.9674			29.1737	147.264	21.2483	97.5503			19.5994	54.6785			20.7493	50.5273
19.0838	100.257			29.185	148.529	21.2678	97.6154			19.6176	54.4819			20.7306	50.5342
19.1016	100.27			29.2072	149.299	21.2835	98.1276			19.6353	54.7948			20.7178	50.3388
19.1165	100.348			29.2722	150.509	21.3036	98.3547			19.6545	54.7783			20.7008	50.7375
19.1336	100.711			29.2939	151.663	21.3178	98.6149			19.6676	54.5518			20.6914	50.4987
19.1576	100.712			29.3161	152.94	21.3322	98.7899			19.6897	54.8218			20.6744	50.6408
19.1784	100.79			29.3352	154.28	21.3477	98.9599			19.7062	54.9283			20.6547	50.6198
19.1905	100.926			29.3587	155.002	21.36	99.441			19.7226	54.874			20.6398	50.5895
19.2073	100.823			29.4247	155.3	21.3812	99.5466			19.7428	54.8738			20.6167	50.5354
19.2239	101.286			29.4376	155.736	21.3962	99.9532			19.7569	54.9893			20.6047	50.3615
19.2404	101.394			29.4453	155.358	21.4077	100.259			19.7819	54.7316			20.5827	50.2642
19.2587	100.982			29.4505	155.668	21.4259	99.9813			19.802	55.1602			20.5715	50.4865
19.2739	101.369			29.4509	155.496	21.4448	100.607			19.819	55.3169			20.5601	50.2518
19.2923	101.558			29.4526	155.638	21.4651	100.664			19.8347	54.9535			20.5386	50.3942
19.3159	101.429			29.4512	155.714	21.481	100.886			19.8538	55.1295			20.5198	50.3306
19.3292	101.404			29.4498	155.822	21.4955	101.32			19.8694	55.3036			20.5087	50.3102
19.3507	101.669			29.4514	155.799	21.5084	101.476			19.8869	55.2532			20.4893	50.4625
19.3685	101.917			29.4492	156.644	21.5242	101.577			19.9051	55.0604			20.4783	50.4645
19.3869	101.933			29.4495	156.689	21.5459	102.04			19.9255	55.6532			20.4531	50.1702
19.3996	101.829			29.4573	157.61	21.5548	101.973			19.9486	55.5519			20.4362	50.2384
19.4153	102.419			29.4683	158.655	21.5692	102.197			19.9623	55.5859			20.426	50.1332
19.4386	102.251			29.4772	159.638	21.5949	102.764			19.9797	55.4523			20.4005	50.2238
19.4485	102.207			29.4974	161.145	21.6109	102.53			19.9986	55.4523			20.3867	49.8205
19.4696	102.326			29.5074	162.507	21.6273	102.858			20.0173	55.6715			20.3683	49.994
19.4887	102.485			29.5789	163.671	21.6442	103.404			20.031	55.6804			20.3549	50.3383
19.5083	102.501			29.5919	164.277	21.658	103.347			20.0513	55.7296			20.3438	49.8512
19.5285	102.551			29.6077	164.972	21.6761	103.432			20.0676	55.7129			20.3247	49.8077
19.5429	102.728			29.6201	165.18	21.6899	103.912			20.0865	55.9379			20.3092	49.83
19.5641	102.956			29.6287	165.588	21.7052	103.964			20.1077	56.062			20.291	49.7885
19.5766	102.923			29.6364	165.361	21.7211	103.989			20.125	55.9916			20.2731	49.7884
19.5928	102.934			29.6372	165.71	21.7449	104.318			20.1465	55.9139			20.2604	49.9183
19.6113	102.97			29.6359	165.559	21.7564	104.459			20.1664	55.7476			20.2436	49.7453
19.6253	103.137			29.6363	165.512	21.7784	104.396			20.1842	56.0054			20.2279	49.1991
19.6458	103.253			29.6364	165.745	21.7915	104.729			20.1992	56.2543			20.2135	49.7858
19.6693	103.278			29.6347	165.491	21.8112	104.938			20.2141	56.353			20.197	49.6907
19.687	103.515			29.6358	165.059	21.8252	104.969			20.2315	56.6241			20.1832	49.3171
19.7073	103.499			29.6361	165.372	21.8435	105.188			20.2486	56.1454			20.1594	49.7281
19.7223	103.427			29.6364	165.666	21.8584	105.481			20.2698	56.0819			20.1469	49.7991
19.7368	103.598			29.6369	165.195	21.8772	105.543			20.2912	56.7355			20.1329	49.4687
19.7533	103.799			29.6347	165.026	21.8896	105.886			20.3081	56.6552			20.1102	49.504
19.7687	103.499			29.6367	165.363	21.9096	105.94			20.3276	56.4342			20.0916	49.4659
19.7877	103.88			29.6359	165.512	21.9297	105.999			20.3469	56.5574			20.0822	49.4144
19.8074	103.607			29.6353	166.148	21.9488	106.379			20.3618	56.7509			20.0666	49.3469
19.8274	103.842			29.6414	166.707	21.9684	106.137			20.3823	56.6395			20.0519	49.1137
19.8505	104.077			29.6489	167.56	21.9819	106.295			20.3955	56.6555			20.0272	49.1912
19.8615	104.044			29.6538	168.227	21.9999	106.258			20.4119	56.8426			20.0108	49.0978
19.8808	103.968			29.6637	169.026	22.0198	106.644			20.4392	57.0285			19.9966	49.3108
19.8971	104.291			29.6729	169.731	22.0362	106.518			20.4505	57.0043			19.9798	49.092
19.913	104.363			29.7382	170.785	22.0499	106.666			20.4711	57.0378			19.9687	49.0865
19.9288	104.286			29.7466	171.871	22.0645	106.745			20.4953	57.1938			19.9513	49.285
19.948	104.306			29.7558	172.28	22.0916	107.086			20.5111	57.2896			19.9313	49.2314
19.9652	104.808			29.7643	172.862	22.1081	107.122			20.5271	57.0674			19.915	48.8668
19.9864	104.765			29.7732	173.55	22.1234	107.096			20.5438	57.3804			19.9069	48.6557
20.0043	104.531			29.7761	174.002	22.1423	107.152			20.5628	57.3971			19.8822	48.8501
20.0245	105.118			29.7837	173.66	22.1591	107.166			20.5818	57.4841			19.8649	48.7499
20.0421	104.769			29.7879	173.553	22.1766	107.442			20.598	57.518			19.849	48.7078
20.0572	104.887			29.7839	173.846	22.1958	107.443			20.615	57.6579			19.8375	48.5391
20.073	105.252			29.7893	173.853	22.2135	107.475			20.6349	57.9241			19.8209	48.5483
20.0895	105.114			29.7869	173.605	22.2309	107.805			20.6551	57.9512			19.8022	48.5248
20.1106	105.32			29.7859	173.577	22.2461	107.714			20.6712	58.0344			19.7879	48.5104
20.1273	105.418			29.7872	173.327	22.2716	107.751			20.6944	57.8808			19.7676	48.5461
20.1473	105.238			29.7877	173.251	22.2866	107.876			20.7093	57.6082			19.7532	48.4501
20.1645	105.315			29.7889	173.57	22.307	108.084			20.7266	58.0727			19.7347	48.3646
20.1864	105.517			29.7879	173.263	22.3228	108.101			20.745	58.239			19.7196	48.5151
20.2006	105.48			29.7852	173.518	22.3432	108.211			20.7567	58.1945			19.7043	48.2259
20.2217	105.456			29.7881	173.477	22.3583	108.034			20.7723	58.2136			19.6906	48.0792
20.2365	105.809			29.7879	173.555	22.3762	108.364			20.7952	58.3251			19.668	48.2285
20.2592	105.475			29.7866	173.569	22.3952	108.149			20.8127	58.3887			19.6579	48.231
20.2726	105.563			29.7865	173.692	22.4102	108.047			20.8345	58.5485			19.6422	48.1425
20.2917	106.072			29.7884	173.214	22.4302	108.426			20.8543	58.2807			19.6204	48.2125
20.3088	105.866			29.7878	173.347	22.4522	108.114			20.8706	58.8289			19.6094	48.2006
20.3271	106.287			29.7871	173.395	22.4713	108.295			20.8884	58.8107			19.5934	48.0153
20.3447	106.16			29.7862	173.438	22.4883	108.645			20.9047	58.9087			19.5779	47.9608
20.3677	105.975			29.7863	173.402	22.5058	108.501			20.9222	58.9368			19.5552	47.8546
20.3837	106.159			29.788	173.376	22.5216	108.772			20.9414	59.1585			19.5461	47.8254
20.4039	106.55			29.7856	173.46	22.5409	108.673			20.9552	58.8865			19.5252	47.5162
20.4181	106.312			29.7882	173.296	22.5599	108.76			20.9787	59.1929			19.5169	47.1106
20.4371	106.537			29.7872	173.37	22.5765	108.721			20.9946	59.3429			19.496	47.3798
20.4525	106.517			29.7867	173.568	22.5964	108.998			21.0114	59.2263			19.4811	47.3275
20.4698	106.49					22.6223	109.108			21.0351	59.6113			19.4645	47.3392
20.4895	106.793					22.6363	108.612			21.0476	59.9555			19.4458	47.2058
20.5114	106.863					22.6566	109.171			21.0621	59.4118			19.4321	47.1694
20.526	106.443					22.674	108.859			21.0779	59.9831			19.4153	47.4329
20.5491	106.702					22.6891	108.856			21.0994	59.8017			19.403	47.2479
20.5686	107.103					22.7087	108.948			21.1123	59.8604			19.3798	47.0089
20.5843	106.942					22.7264	109.134			21.1314	60.2057			19.3721	47.0635
20.6016	107.215					22.7445	109.156			21.1558	60.3765			19.355	46.532
20.6159	107.126					22.7631	109.04			21.1737	60.1627			19.3427	46.6256
20.633	107.112					22.7828	109.085			21.1903	60.6887			19.3228	46.809
20.653	107.441					22.8073	108.973			21.2088	60.7009			19.3061	46.4655
20.6746	107.389					22.8229	109.217			21.2233	60.7996			19.2884	46.5145
20.694	107.157					22.8441	109.288			21.2412	60.962			19.2734	46.3932
20.7147	107.512					22.8594	108.8			21.2551	61.155			19.2575	46.3621
20.7325	107.533					22.8795	109.523			21.2696	61.1537			19.24	45.7666
20.7517	107.49					22.8997	109.12			21.2908	61.3574			19.2315	45.8557
20.7663	107.323					22.916	109.068			21.3087	61.7896			19.2117	46.0867
20.7839	107.922					22.928	109.738			21.3272	61.8337			19.2	45.8597
20.8012	107.801					22.9567	109.37			21.3441	61.8332			19.1812	45.4532
20.8181	107.721					22.9699	109.517			21.3622	62.457			19.1633	45.6362
20.8421	107.871					22.9974	109.726			21.3785	62.2697			19.1496	45.4229
20.8573	107.961					23.0144	109.45			21.3952	62.261			19.1329	45.3624
20.875	107.884					23.0315	109.4			21.4081	62.5503			19.1198	45.2567
20.8948	108.001					23.0448	109.73			21.4302	62.7402			19.1003	45.1872
20.9134	108.097					23.0654	109.478			21.4435	63.1189			19.0878	44.7431
20.9336	107.798					23.0812	109.511			21.4617	63.3704			19.0719	44.85
20.9541	108.075					23.0983	109.438			21.4787	63.3482			19.0574	44.9614
20.9687	107.936					23.1185	109.524			21.5013	63.5624			19.0368	44.6763
20.9872	107.563					23.1397	109.626			21.5132	64.0355			19.0235	44.5483
21.0013	108.044					23.1596	109.723			21.5304	63.833			19.0045	44.0963
21.0185	108.167					23.1786	109.694			21.5466	64.3419			18.9962	44.4202
21.043	108.283					23.1982	109.623			21.5659	64.3339			18.979	44.0475
21.0652	107.954					23.2121	109.825			21.5755	64.7079			18.9597	43.9466
21.0805	108.342					23.2269	109.606			21.598	65.0138			18.9457	44.0829
21.0984	108.048					23.2519	109.579			21.6118	65.2739			18.9326	43.4552
21.1173	108.373					23.2674	109.896			21.6267	65.4014			18.9161	43.3447
21.1374	108.53					23.2869	109.604			21.6465	65.6389			18.8987	43.5194
21.1501	108.516					23.3067	109.553			21.6632	65.4316			18.8821	43.0763
21.1706	108.11					23.3287	109.857			21.6767	66.1759			18.8746	42.7378
21.1877	108.499					23.3449	109.933			21.6996	66.0932			18.8591	42.8862
21.2116	108.329					23.364	109.619			21.7131	66.6452			18.8423	42.9056
21.2309	108.156					23.3835	110.083			21.7275	66.7359			18.8285	42.4916
21.2527	108.757					23.4001	109.942			21.7427	67.0545			18.8093	42.3039
21.2688	108.465					23.4153	109.556			21.7582	67.1656			18.7952	42.3746
21.2857	108.165					23.4365	110.066			21.7748	67.2376			18.7809	42.3295
21.3003	108.672					23.4556	109.963			21.7857	67.8934			18.7691	41.9503
21.3221	108.584					23.4689	109.743			21.8085	67.9586			18.7534	41.6324
21.3376	108.449					23.4954	109.675			21.8255	68.2341			18.7416	41.5378
21.3573	108.806					23.5162	110.008			21.8393	68.5657			18.7256	41.4193
21.3765	108.952					23.5341	109.954			21.8563	68.5929			18.7137	41.2021
21.3947	108.723					23.5521	109.888			21.8735	68.8473			18.6929	40.9024
21.4129	108.574					23.5685	109.967			21.8844	69.1872			18.6807	40.8858
21.4353	108.773					23.5866	109.842			21.9021	69.2336			18.6652	40.7452
21.4512	108.78					23.6024	109.941			21.9159	69.6545			18.6506	40.4853
21.4704	108.931					23.6252	110.033			21.9353	70.2841			18.6406	40.2599
21.4905	108.832					23.6394	110.053			21.9503	70.005			18.6254	40.1738
21.5053	108.886					23.6647	110.144			21.9709	70.2294			18.6097	40.0405
21.5195	108.919					23.6811	110.078			21.9839	70.7333			18.5968	39.6431
21.5387	108.8					23.7006	110.016			22.0032	70.8992			18.5785	39.5271
21.5624	108.957					23.7142	109.889			22.0165	70.7568			18.5653	39.5786
21.5812	109.113					23.7398	110.134			22.0315	71.4306			18.5507	39.1181
21.6001	108.94					23.7575	110.111			22.0497	71.5962			18.5358	38.8663
21.6174	109.161					23.7718	109.632			22.0628	71.738			18.5242	38.9684
21.6381	108.956					23.7867	110.17			22.0751	72.2955			18.5121	38.457
21.6521	108.997					23.8091	110.008			22.0961	72.3522			18.4977	38.3306
21.6706	108.944					23.8287	109.951			22.108	72.6654			18.4779	38.2335
21.6892	109.02					23.8533	110.155			22.1215	73.2469			18.4673	37.9089
21.7101	109.397					23.8668	110.337			22.1421	73.4133			18.4522	37.7059
21.73	108.999					23.8865	110.074			22.1586	73.5512			18.4376	37.861
21.752	108.972					23.9063	110.438			22.1763	73.9069			18.4202	37.4199
21.7693	109.101					23.9289	110.404			22.1882	74.1139			18.4125	37.0682
21.7885	109.049					23.9409	109.814			22.2039	74.352			18.397	36.5725
21.8077	109.133					23.9569	110.401			22.2192	74.6295			18.3828	36.7805
21.8261	109.002					23.9767	110.158			22.2333	74.7628			18.3687	36.7984
21.8426	108.84					23.9923	110.25			22.2472	74.9614			18.354	36.3236
21.8618	109.32					24.0193	110.17			22.2632	75.5986			18.3403	36.1233
21.8821	109.481					24.0385	110.08			22.2798	75.7682			18.3278	36.0329
21.9034	109.234					24.0535	110.325			22.2962	76.0045			18.3132	35.3039
21.9212	109.07					24.0728	110.319			22.3153	76.436			18.3007	35.4632
21.9381	109.227					24.0952	110.562			22.3301	76.7603			18.2911	35.5341
21.9608	109.422					24.1119	110.238			22.344	76.6662			18.2708	34.6271
21.9759	109.063					24.1285	110.286			22.3568	77.1561			18.2574	34.7357
21.9928	109.051					24.1434	110.359			22.3784	77.3349			18.2373	34.9378
22.0124	109.163					24.1691	110.449			22.3898	77.8036			18.226	34.2811
22.029	109.187					24.1847	110.46			22.4057	77.7576			18.2193	33.6198
22.0481	109.396					24.2032	110.588			22.4184	78.2445			18.2	33.5778
22.0694	109.137					24.2216	110.356			22.4388	78.7428			18.1892	33.6293
22.0864	109.348					24.2442	110.287			22.4566	78.9935			18.1755	33.0448
22.1088	109.327					24.2641	110.507			22.4706	78.9137			18.1571	32.9749
22.1241	109.266					24.283	110.493			22.487	79.3024			18.1438	32.8758
22.143	109.245					24.2983	110.6			22.5041	79.5643			18.1259	32.4307
22.1691	109.309					24.3169	110.383			22.5216	79.7806			18.1128	32.5162
22.1813	109.606					24.3358	110.774			22.5308	80.1146			18.1057	32.0871
22.1968	109.398					24.3576	110.373			22.5471	80.519			18.0885	31.6601
22.2185	109.659					24.3787	110.406			22.5627	80.6732			18.081	31.3887
22.2367	109.595					24.3998	110.894			22.5784	80.9116			18.0597	31.4459
22.2579	109.666					24.4141	110.49			22.5951	81.543			18.053	31.156
22.2771	109.678					24.4352	110.384			22.6124	81.4944			18.0302	30.7395
22.3002	109.375					24.4557	110.383			22.63	81.6113			18.0188	30.1998
22.3179	109.444					24.4723	109.835			22.644	82.2768			18.003	30.2767
22.3327	109.627					24.4909	110.015			22.6591	82.4952			17.9955	30.1262
22.3534	109.307					24.5081	110.609			22.6753	82.7891			17.9782	29.7814
22.3681	109.476					24.5257	110.541			22.6894	82.8292			17.9638	29.4247
22.3889	109.744					24.5525	110.222			22.7069	83.2759			17.9467	29.1937
22.406	109.494					24.5697	110.358			22.7229	83.462			17.9331	28.8497
22.4273	109.615					24.5911	110.348			22.7332	84.0933			17.9261	28.442
22.4469	109.599					24.6069	110.426			22.751	84.054			17.9125	28.3735
22.4647	109.744					24.6247	110.748			22.7698	84.4434			17.8936	27.8669
22.4856	109.514					24.6455	110.576			22.7878	84.6148			17.8833	27.7398
22.5014	109.672					24.6606	110.593			22.8035	84.6352			17.8697	27.7684
22.5217	109.431					24.6821	110.808			22.8196	84.9804			17.8554	27.059
22.5408	109.56					24.7006	110.658			22.8332	85.3915			17.8448	26.922
22.5571	109.791					24.7196	110.477			22.8501	85.2506			17.8285	26.6249
22.5738	109.792					24.7419	110.869			22.8649	85.916			17.8101	26.6064
22.5955	109.644					24.7596	110.638			22.88	86.4313			17.8037	25.8161
22.617	109.894					24.7747	110.68			22.8907	86.5617			17.7864	25.4513
22.634	109.672					24.7969	110.966			22.9098	86.6403			17.7743	25.3957
22.6578	109.35					24.812	110.818			22.9312	87.0748			17.7674	25.1915
22.6758	109.863					24.8308	110.812			22.9453	87.1043			17.7454	24.6611
22.6932	109.635					24.8465	110.723			22.9624	87.5097			17.7342	24.7565
22.7106	109.717					24.8689	111.062			22.9808	87.9068			17.7193	24.5626
22.7276	109.625					24.8856	110.855			22.9926	88.0493			17.7097	24.0267
22.7462	109.959					24.9044	111.018			23.0114	88.6159			17.6875	23.7006
22.7643	109.581					24.9269	110.889			23.026	88.7108			17.6808	23.449
22.7899	110.035					24.9444	110.911			23.0386	88.6811			17.6655	23.186
22.8101	109.916					24.967	110.941			23.0555	89.227			17.6528	22.8803
22.827	109.679					24.9851	111.192			23.0702	89.4271			17.6344	22.7428
22.843	109.942					25.0021	111.063			23.0879	89.7619			17.6236	22.2935
22.8647	109.542					25.0163	110.969			23.1067	89.9039			17.604	22.3035
22.8815	109.712					25.0374	111.063			23.1258	90.1021			17.5972	21.6607
22.8991	109.782					25.0602	110.865			23.1373	90.2731			17.5823	21.5012
22.9187	109.813					25.0779	110.906			23.1558	90.8915			17.5726	21.5573
22.9389	109.756					25.0984	110.932			23.1691	90.8834			17.5595	20.9697
22.961	109.934					25.119	111.052			23.1835	91.2167			17.5414	20.7929
22.9749	109.954					25.1338	111.111			23.1986	91.2769			17.53	20.3725
22.9928	109.865					25.1541	111.242			23.213	91.8076			17.5133	19.9716
23.0129	109.842					25.1705	111.272			23.2312	92.1122			17.4959	19.7385
23.0317	110.178					25.1896	111.032			23.246	92.2041			17.4881	19.8994
23.0467	109.861					25.2053	111.161			23.2661	92.3508			17.4774	19.58
23.0646	109.648					25.2262	111.172			23.2804	92.74			17.4535	19.0169
23.082	110.091					25.2495	111.201			23.2997	93.1676			17.4439	18.7248
23.1034	110.3					25.2693	110.929			23.315	93.3081			17.4339	18.3943
23.1263	109.95					25.2815	111.001			23.3288	93.326			17.4167	17.867
23.144	110.004					25.304	111.245			23.3459	93.9192			17.4005	17.8981
23.1662	109.973					25.32	111.06			23.3592	93.9668			17.3915	17.7557
23.1787	109.842					25.3374	111.299			23.3788	94.2141			17.3799	17.336
23.2	110.065					25.3555	111.333			23.3895	94.7764			17.3636	17.2601
23.2198	109.85					25.3745	110.969			23.4116	94.7034			17.3507	16.946
23.2316	109.813					25.3938	111.285			23.4288	95.022			17.3376	16.3643
23.2505	109.952					25.4178	111.564			23.4414	95.4203			17.3259	16.1853
23.2703	109.894					25.4321	111.392			23.4592	95.5457			17.3128	15.9399
23.2937	110.162					25.4507	111.438			23.4761	95.4649			17.294	16.0176
23.3136	110.08					25.4682	111.373			23.4898	96.2036			17.2819	15.5538
23.329	110.008					25.4891	111.349			23.505	96.2769			17.2678	15.2952
23.3509	110.165					25.5062	111.063			23.5224	96.7539			17.251	14.9821
23.3655	110.246					25.5227	111.431			23.537	97.0753			17.2408	14.8241
23.3896	110.176					25.5446	111.328			23.5559	96.8631			17.2327	14.5173
23.4049	110.351					25.5564	111.475			23.5707	96.941			17.2138	13.9732
23.4213	110.172					25.5817	111.624			23.5897	97.6951			17.1958	13.8716
23.4384	110.116					25.6038	111.54			23.6055	97.6977			17.1877	13.6378
23.4566	110.017					25.6223	111.298			23.6188	98.034			17.1729	13.1587
23.4821	110.119					25.6382	111.721			23.6379	98.31			17.1515	12.8232
23.5013	110.055					25.6593	111.648			23.6529	98.5093			17.1437	13.0615
23.5192	110.254					25.6785	111.402			23.6681	98.7783			17.1291	12.5773
23.5384	110.09					25.6926	111.602			23.6776	98.8658			17.1147	12.4216
23.5545	110.339					25.7124	111.844			23.697	99.4536			17.1005	11.6731
23.5708	110.449					25.7273	111.733			23.7124	99.6581			17.0842	11.783
23.5923	110.188					25.7515	111.434			23.7305	99.5037			17.0714	11.4349
23.6079	110.006					25.7688	111.64			23.7502	99.9149			17.0559	11.3027
23.6242	110.089					25.7926	111.606			23.7651	99.9861			17.048	10.8506
23.6474	110.279					25.812	111.736			23.7804	100.378			17.0312	10.7371
23.6694	110.171					25.8288	111.52			23.7929	100.819			17.0124	10.6981
23.6843	110.354					25.8439	111.365			23.8131	101			17.0014	10.3812
23.7046	110.274					25.8634	111.901			23.8279	101.055			16.9857	10.4852
23.7264	110.212					25.8832	111.542			23.843	101.299			16.9746	10.0548
23.7399	110.275					25.8994	111.702			23.8561	101.383			16.956	9.35138
23.758	109.992					25.9209	111.569			23.872	101.34			16.9431	9.55311
23.7753	110.307					25.94	111.705			23.8898	101.845			16.9279	9.33505
23.7941	110.147					25.9632	111.694			23.9103	102.077			16.9156	9.245
23.8167	110.194					25.9788	111.605			23.9288	102.32			16.8945	8.87292
23.8326	110.227					25.9985	111.683			23.943	102.485			16.8864	8.84682
23.8564	110.278					26.0138	111.706			23.9604	102.971			16.8699	8.50817
23.8769	110.105					26.0326	111.833			23.9756	102.904			16.855	8.14941
23.8934	110.498					26.0505	111.619			23.9916	103.413			16.8448	8.19895
23.9119	110.249					26.0697	111.798			24.0076	103.557			16.8266	7.93768
23.9298	110.427					26.0883	111.579			24.0203	103.576			16.8215	7.7512
23.9478	110.41					26.1111	111.875			24.0365	103.784			16.8014	7.90805
23.9636	110.468					26.129	111.825			24.0535	104.155			16.7929	7.4715
23.9819	110.388					26.1521	111.838			24.0736	104.133			16.7735	7.48047
24.0045	110.403					26.1712	112.017			24.0916	104.331			16.7597	7.40692
24.0214	110.245					26.185	112.001			24.1077	104.744			16.7485	7.13121
24.0428	110.119					26.2008	112.03			24.1246	104.833			16.7338	6.99295
24.0648	110.291					26.2222	111.762			24.1378	104.923			16.7204	6.71078
24.0805	110.181					26.2413	112.014			24.1566	105.181			16.7085	6.52128
24.0955	110.161					26.2584	111.983			24.1731	105.407			16.7019	6.44666
24.1168	110.444					26.2779	111.817			24.1836	105.552			16.6813	6.55569
24.1305	110.459					26.2962	112.12			24.2036	105.641			16.6679	6.58113
24.1497	110.696					26.3189	111.937			24.2214	105.897			16.652	6.09161
24.1688	110.497					26.3371	111.72			24.2392	106.053			16.6412	5.96113
24.1899	110.324					26.359	111.902			24.2556	106.219			16.624	6.00993
24.2117	110.545					26.3748	111.865			24.2748	106.553			16.6118	5.9451
24.2317	110.654					26.3921	112.129			24.2923	106.473			16.5972	5.52188
24.2496	110.483					26.4106	112.238			24.3061	106.8			16.5856	5.68944
24.2656	110.429					26.4285	111.932			24.3263	107.206			16.5708	5.41867
24.2841	110.637					26.4476	112.219			24.3407	107.129			16.5535	5.22121
24.3061	110.603					26.4666	112.142			24.355	107.216			16.5395	5.1732
24.3222	110.469					26.4904	112.162			24.3741	107.533			16.519	4.98174
24.3411	110.684					26.5067	112.084			24.397	107.128			16.5053	5.22668
24.3634	110.656					26.5252	112.08			24.417	107.585			16.4994	5.13244
24.3859	110.389					26.5431	112.169			24.4328	107.904			16.4792	4.55206
24.4022	110.624					26.5622	111.937			24.4506	107.433			16.4676	4.71939
24.4198	110.769					26.5797	112.384			24.4681	107.817			16.4552	4.56391
24.4363	110.647					26.5977	112.388			24.4845	108.062			16.4379	4.47649
24.4595	110.991					26.6136	112.113			24.4992	108.31			16.4295	4.48235
24.4761	110.707					26.6366	112.42			24.5199	108.104			16.4097	4.28078
24.4919	110.521					26.6591	112.522			24.5379	108.324			16.3945	4.42983
24.515	110.64					26.6779	112.402			24.5543	108.632			16.3777	4.46272
24.5353	110.787					26.6973	112.323			24.5745	108.501			16.3616	4.22312
24.5576	110.715					26.7154	112.21			24.594	108.703			16.3465	3.71135
24.577	110.705					26.7345	112.4			24.6131	108.801			16.3317	3.95712
24.5958	110.572					26.7491	112.391			24.6288	108.792			16.3211	3.73111
24.6128	110.538					26.7673	112.728			24.6483	108.888			16.3015	3.73979
24.6362	110.713					26.784	112.477			24.6659	108.992			16.2869	3.83726
24.65	110.813					26.8059	112.336			24.6815	108.987			16.2715	3.71474
24.6689	110.786					26.8267	112.456			24.6991	108.886			16.2522	3.08899
24.6853	110.826					26.8466	112.265			24.7215	109.182			16.2428	3.67341
24.7042	110.723					26.8646	112.625			24.7447	109.045			16.2246	3.47243
24.7302	110.707					26.8849	112.589			24.7623	109.314			16.2094	2.75202
24.7445	110.741					26.9041	112.282			24.7754	109.415			16.1889	2.86348
24.7661	110.978					26.9207	112.727			24.7971	109.272			16.1727	3.00203
24.784	110.841					26.9361	112.635			24.8139	109.172			16.1619	3.03831
24.8023	110.927					26.9563	112.81			24.8318	109.705			16.147	2.99154
24.8178	111.093					26.9735	112.946			24.8451	109.684			16.1319	2.75663
24.8357	110.737					26.9947	112.547			24.865	109.562			16.1144	2.843
24.8559	110.903					27.0176	112.493			24.8846	109.524			16.0985	2.43468
24.8712	110.984					27.034	112.944			24.9055	109.869			16.0774	2.74957
24.8964	110.83					27.0563	112.837			24.93	109.706			16.0645	2.68658
24.9153	110.839					27.0744	112.742			24.9412	109.713			16.0511	2.26132
24.935	110.978					27.0905	112.847			24.9627	109.738			16.0371	2.2977
24.95	110.829					27.11	112.629			24.9752	109.99			16.0131	2.68514
24.9718	110.994					27.1274	112.816			24.9954	110.297			16.0014	2.32663
24.9897	110.952					27.1453	112.856			25.0133	110.127			15.9789	2.42313
25.0068	110.919					27.167	112.884			25.0308	109.955			15.9665	2.3768
25.024	110.76					27.1883	112.882			25.0489	110.295			15.9489	2.12344
25.0459	111.035					27.2068	113.057			25.0712	110.247			15.9312	2.33329
25.0706	111.226					27.2234	112.938			25.0903	109.931			15.9152	1.99091
25.0831	110.743					27.24	112.891			25.1073	110.264			15.9018	2.15489
25.1024	111.02					27.2624	113.315			25.1283	110.242			15.8802	2.23334
25.1208	110.975					27.2779	113.124			25.1457	110.313			15.86	1.99088
25.1405	111.225					27.2955	112.949			25.1648	110.435			15.8461	1.90292
25.1589	111.067					27.3181	113.41			25.1793	110.507			15.8324	1.76867
25.1744	111.091					27.3323	113.302			25.1983	110.545			15.8127	1.9727
25.1924	111.316					27.3553	113.13			25.2161	110.554			15.7964	1.38143
25.2143	111.116					27.376	113.376			25.2347	110.615			15.7759	1.82334
25.2338	111.124					27.3932	113.406			25.2585	110.593			15.7629	1.91027
25.2572	111.192					27.411	113.206			25.2787	110.092			15.7467	1.83974
25.275	110.896					27.4291	113.442			25.2945	110.438			15.7272	1.58718
25.2944	111.344					27.4458	113.552			25.3127	110.417			15.7123	1.60746
25.3122	111.12					27.4647	113.177			25.3307	110.592			15.6953	1.53462
25.3278	111.01					27.4835	113.372			25.3473	110.841			15.6813	1.49844
25.3452	111.293					27.5048	113.493			25.3642	110.629			15.6607	1.36689
25.365	111.236					27.5262	113.602			25.3809	110.462			15.6479	1.65493
25.3832	111.174					27.5435	113.724			25.4015	110.765			15.6313	1.71562
25.4035	111.443					27.5594	113.849			25.4243	110.719			15.6103	1.55859
25.4241	111.347					27.5793	113.494			25.4438	110.831			15.5975	1.74104
25.4453	111.02					27.5983	113.555			25.4627	110.862			15.5805	1.3947
25.4648	111.401					27.6146	113.563			25.4823	110.961			15.5648	1.30103
25.4793	111.408					27.6326	113.976			25.4993	110.962			15.5437	1.36227
25.4981	111.085					27.6498	113.986			25.5143	110.751			15.5288	1.69009
25.5167	111.413					27.6668	114.135			25.5341	110.891			15.5072	1.18847
25.5334	111.471					27.6869	113.729			25.5496	111.175			15.4881	1.45835
25.5533	111.195					27.7088	113.997			25.5694	110.829			15.4781	1.22482
25.5704	111.412					27.73	114.139			25.5897	111.233			15.4619	0.99749
25.5941	111.265					27.7441	114.288			25.6119	111.022			15.4455	1.35181
25.6132	111.445					27.7616	114.272			25.6278	111.26			15.4223	1.11501
25.6305	111.518					27.782	114.412			25.6494	111.033			15.4068	1.29725
25.6498	111.377					27.798	114.446			25.6674	111.082			15.3898	1.03446
25.6628	111.428					27.8174	114.871			25.6842	111.082			15.3725	1.3098
25.6831	111.234					27.8312	114.839			25.7027	111.183			15.3512	0.50964
25.7028	111.397					27.847	115.102			25.7206	111.191			15.3317	0.69858
25.721	111.341					27.8704	115.009			25.7359	111.157			15.3207	0.9231
25.7432	111.469					27.8898	115.077			25.7534	111.158			15.3062	1.49021
25.7604	110.956					27.9072	114.925			25.7778	111.311			15.2862	0.7596
25.7822	111.575					27.9284	114.902			25.7959	111.331			15.2683	0.91181
25.8023	111.447					27.9459	115.323			25.8162	111.573			15.2528	0.82627
25.822	111.414					27.9621	115.242			25.8344	111.295			15.2329	0.89555
25.8375	111.558					27.9771	115.739			25.8487	111.533			15.2151	0.69224
25.8569	111.437					27.9898	115.758			25.8705	111.299			15.199	0.84848
25.8726	111.471					28.0097	116.026			25.8872	111.432			15.1791	0.94249
25.8918	111.872					28.028	116.171			25.9024	111.443			15.1603	0.38542
25.9114	111.266					28.05	116.38			25.9268	111.353			15.1452	0.90813
25.9274	111.739					28.0667	116.701			25.945	111.52			15.1297	0.90404
25.9522	111.803					28.0862	117.155			25.965	111.481			15.1145	0.75436
25.9725	111.533					28.0994	117.284			25.984	111.643			15.0968	0.70212
25.9899	111.427					28.1206	117.356			26.005	111.607			15.0859	0.75359
26.0065	111.872					28.1308	117.863			26.0191	111.525			15.061	0.8785
26.0279	111.586					28.1486	118.115			26.0389	111.604			15.0475	0.60187
26.0439	111.702					28.1633	118.387			26.0566	111.711			15.0263	0.73743
26.0601	111.92					28.1805	118.971			26.072	111.404			15.017	0.92924
26.0778	111.601					28.1976	119.021			26.0938	111.665			15.0002	0.54275
26.0985	111.542					28.2161	119.788			26.1088	111.61			14.9819	0.85162
26.1235	111.811					28.2327	120.376			26.1325	111.888			14.9693	0.39383
26.1397	111.791					28.2471	120.401			26.1536	111.708			14.9544	0.7175
26.1587	111.604					28.2606	121.004			26.1705	111.484			14.9413	0.70248
26.1763	111.694					28.2769	121.322			26.189	111.828			14.923	0.73677
26.1946	111.797					28.2897	121.556			26.2053	111.573			14.9131	0.93122
26.2127	111.586					28.3059	122.238			26.2272	111.937			14.8975	0.6435
26.2348	112.018					28.3198	122.926			26.2435	111.721			14.8769	0.55985
26.2493	111.703					28.3333	122.926			26.256	111.778			14.8622	0.89465
26.2702	111.582					28.3536	123.631			26.2822	111.925			14.8454	0.34148
26.293	111.931					28.3696	124.36			26.3004	112.075			14.8317	0.34763
26.3107	111.755					28.3875	124.392			26.3191	111.764			14.8195	0.94799
26.3254	111.746					28.3987	124.874			26.3439	111.75			14.8057	0.32319
26.3467	111.844					28.4143	125.998			26.3554	111.88			14.7877	0.59213
26.3641	111.881					28.43	125.918			26.3778	112.022			14.7751	0.81294
26.3843	111.791					28.4436	126.423			26.3952	112.008			14.7606	0.62289
26.4034	111.91					28.4616	127.108			26.4112	112.145			14.7428	0.67557
26.4202	112.317					28.4738	127.425			26.4344	112.042			14.7261	0.68283
26.4379	111.741					28.4902	128.064			26.4495	112.073			14.7172	1.0161
26.4599	112.047					28.5055	128.737			26.4684	112.071			14.6993	0.44097
26.479	111.987					28.5259	128.852			26.4926	112.018			14.6789	0.99104
26.4965	112.031					28.5395	129.517			26.5114	112.141			14.6681	0.67034
26.519	112.071					28.5531	129.897			26.5292	111.876			14.654	0.94852
26.5386	112.02					28.57	130.529			26.5457	112.207			14.6379	0.64881
26.5525	111.974					28.5846	130.793			26.5651	112.374			14.6203	0.70624
26.5687	111.971					28.5944	131.427			26.5844	112.277			14.6084	0.84399
26.5871	112.099					28.6146	131.655			26.5984	112.179			14.5896	0.72479
26.6081	111.989					28.6235	132.152			26.6202	112.416			14.5731	0.64575
26.6327	112.031					28.6381	132.881			26.6394	112.473			14.557	0.94482
26.6493	112.262					28.6571	133.343			26.6611	112.376			14.5455	0.86521
26.6704	112.163					28.6727	133.699			26.6809	112.234			14.5295	0.60595
26.6883	112.243					28.6938	134.363			26.7033	112.379			14.5139	0.56789
26.7036	112.565					28.7062	134.592			26.722	112.565			14.4967	0.40935
26.7213	111.922					28.7161	135.113			26.7333	112.328			14.4828	0.56624
26.744	112.115					28.7333	135.387			26.7499	112.483			14.4683	0.88004
26.7585	112.551					28.7439	135.661			26.7682	112.691			14.4503	0.95211
26.7755	112.327					28.7571	136.465			26.7889	112.662			14.441	0.47824
26.7991	112.311					28.7724	137.022			26.8075	112.47			14.4198	0.6774
26.8181	112.326					28.786	137.477			26.8297	112.582			14.4029	0.67911
26.8424	112.224					28.7959	138.02			26.8494	112.47			14.3853	0.73375
26.8571	112.365					28.8157	138.255			26.8664	112.519			14.3675	0.45973
26.8781	112.489					28.8294	138.886			26.8877	112.696			14.3472	0.50518
26.8938	112.23					28.8418	139.481			26.9043	112.951			14.3422	0.50539
26.9099	112.614					28.8579	139.946			26.9225	112.593			14.321	0.70561
26.9333	112.425					28.8691	140.175			26.94	112.573			14.3063	0.48269
26.9427	112.24					28.8842	140.931			26.9537	112.677			14.2889	0.86882
26.9655	112.615					28.8935	141.475			26.9763	112.725			14.2702	0.70923
26.9885	112.559					28.9062	141.725			26.9991	112.824			14.2555	0.28497
27.0045	112.539					28.9179	141.905			27.0213	112.946			14.2387	0.24145
27.0274	112.494					28.9311	142.655			27.0359	112.871			14.2229	0.54778
27.0474	112.585					28.9479	142.874			27.0538	112.506			14.2073	0.48202
27.0649	112.757					28.9644	143.387			27.0689	112.746			14.1847	0.84125
27.0819	112.493					28.98	144.103			27.0933	113.188			14.1739	0.49562
27.1019	112.482					28.9956	144.504			27.1126	112.857			14.1508	0.63031
27.1202	112.665					29.0032	144.894			27.1251	113.345			14.1369	0.45549
27.1389	112.938					29.0197	145.478			27.1458	113.149			14.1165	0.43766
27.1556	112.879					29.029	145.746			27.1664	113.071			14.0991	0.77761
27.1769	112.964					29.0414	146.405			27.1849	112.927			14.0818	0.75924
27.1985	112.98					29.0577	147.267			27.2095	113.538			14.0659	0.5057
27.2155	112.733					29.0703	147.671			27.2263	112.906			14.0501	0.61071
27.2312	113.054					29.0762	148.396			27.2424	113.349			14.0328	0.39902
27.2537	113.02					29.0961	148.752			27.2604	113.209			14.0123	0.40104
27.2672	112.917					29.109	149.417			27.2784	113.085			13.9992	0.52996
27.2843	112.885					29.1237	149.733			27.2936	113.307			13.9806	0.50843
27.3038	113.216					29.135	150.659			27.3137	113.486			13.9629	0.62594
27.3262	113.407					29.1493	150.459			27.3332	113.337			13.945	0.43051
27.3474	113.217					29.1555	150.585			27.3541	113.529			13.9241	0.24133
27.3627	113.138					29.156	150.401			27.374	113.36			13.9084	0.37348
27.3821	113.056					29.1563	150.461			27.3941	113.528			13.8957	-0.04161
27.4022	113.532					29.1548	150.226			27.4133	113.562			13.879	0.29968
27.4223	113.247					29.1568	150.662			27.4283	113.76			13.8632	0.27322
27.4376	113.261					29.154	150.304			27.4498	113.435			13.8422	0.33064
27.4541	113.239					29.1562	150.312			27.4641	113.728			13.8271	0.00994
27.4738	113.34					29.1566	150.715			27.4839	113.759			13.808	0.18034
27.4941	113.69					29.1559	150.267			27.4966	113.807			13.7911	0.34455
27.5105	113.426					29.1569	150.263			27.5209	113.578			13.7743	0.53623
27.5294	113.566					29.1565	150.22			27.5425	113.934			13.7599	0.22871
27.5527	113.721					29.1576	150.404			27.5608	113.462			13.7413	-0.21595
27.5673	113.745					29.1565	150.433			27.58	113.685			13.7253	0.51335
27.5823	113.917					29.1581	151.805			27.5983	114.224			13.7072	0.24934
27.6019	113.844					29.1603	151.876			27.6147	113.777			13.6867	0.08843
27.6188	114.016					29.1766	152.475			27.6316	114.051			13.6714	0.42435
27.6388	113.816					29.1872	153.257			27.6521	114.096			13.6528	0.2678
27.6561	113.821					29.1976	154.007			27.6673	114.172			13.6395	0.37855
27.6785	114.055					29.2122	154.424			27.6862	114.251			13.6446	0.52505
27.7005	113.844					29.2269	155.211			27.7089	114.127			13.6418	0.33406
27.7186	114.294					29.2406	156.01			27.727	114.487			13.6432	0.39983
27.7338	114.505					29.2559	156.565			27.7505	114.467			13.6428	0.24412
27.7546	114.066					29.2685	157.586			27.7663	114.406			13.6404	0.55016
27.7708	114.529					29.2857	157.869			27.783	114.41			13.6462	0.67657
27.7861	114.687					29.2969	158.349			27.7992	114.712			13.6405	0.48582
27.801	114.409					29.3085	159.474			27.8168	114.754			13.644	0.16774
27.818	114.508					29.3269	161.142			27.8333	114.948			13.639	-0.00732
27.8371	114.934					29.3382	161.589			27.8534	114.697			13.6445	0.2748
27.8572	114.873					29.3453	162.997			27.8719	114.705			13.6382	0.32765
27.8769	115.422					29.3552	163.642			27.8959	114.83			13.6439	0.1171
27.8949	115.38					29.3695	164.344			27.9118	115.251			13.6434	0.35003
27.9111	115.287					29.3831	165.128			27.9289	114.998			13.6411	0.57018
27.9306	115.548					29.3901	165.248			27.9417	115.077			13.6454	0.2484
27.9438	116.339					29.3983	165.536			27.9616	115.489			13.6396	0.17897
27.9596	116.08					29.3945	165.629			27.9815	115.385			13.6401	0.33875
27.9745	116.381					29.3964	165.484			27.9996	115.805			13.6413	0.56184
27.9921	116.796					29.3949	165.337			28.0126	115.61			13.6401	0.12123
28.0118	116.811					29.3965	165.613			28.033	116.149			13.6415	0.37776
28.0295	117.2					29.3941	165.44			28.0514	116.165			13.6432	0.44948
28.0468	117.34					29.3933	165.525			28.0741	116.265			13.649	0.42085
28.0649	117.693					29.3931	165.685			28.0919	116.806			13.641	0.09821
28.0817	118.176					29.3942	165.59			28.1068	116.395			13.6452	0.29311
28.0974	118.495					29.392	165.337			28.1236	117.016			13.6418	-0.04145
28.1096	118.847					29.3928	165.509			28.1393	117.456			13.6403	0.25915
28.1235	119.389					29.3957	165.56			28.1555	117.293			13.6415	0.23861
28.1383	119.982									28.1707	117.835			13.6417	0.33807
28.1562	119.896									28.1857	118.088			13.6427	0.32202
28.173	120.351									28.2116	118.351			13.6442	0.26359
28.1912	120.982									28.2251	119.021			13.6433	0.55458
28.2097	121.078									28.2429	119.094			13.6385	0.30114
28.2242	121.88									28.2583	119.604			13.643	0.22727
28.2341	122.295									28.2773	120.159			13.6427	0.44724
28.2522	122.577									28.288	120.483			13.6427	0.82338
28.2679	123.092									28.3015	120.988			13.6393	0.42706
28.2823	123.343									28.3157	121.562			13.6464	0.52156
28.295	124.313									28.3312	121.78			13.6456	0.03444
28.3071	124.363									28.3461	122.291			13.6399	0.14888
28.3234	125.166									28.3647	122.786			13.644	0.29075
28.3455	125.374									28.3834	123.503			13.6422	0.10976
28.3612	125.93									28.3944	123.986			13.6411	0.36241
28.3758	126.351									28.4159	124.263			13.6432	0.30422
28.3949	126.545									28.4252	124.889			13.6449	0.04842
28.4077	127.041									28.4409	125.364			13.6476	0.28985
28.4215	127.72									28.4575	125.74			13.6383	0.33862
28.4377	127.874									28.4677	126.542			13.6464	0.40077
28.451	128.795									28.485	126.948			13.6435	0.63514
										28.5029	127.242			13.6422	0.63567
										28.5149	128.087			13.643	0.62872
										28.5303	128.613			13.6435	0.31482
										28.5481	128.741			13.6406	0.35937
										28.5608	129.527			13.6416	0.15945
										28.5776	130.007			13.642	0.20367
										28.5922	130.655			13.6473	0.16328
										28.6011	131.056			13.6449	0.27405
										28.6188	132.001			13.6438	0.36068
										28.6305	131.696			13.6436	-0.03885
										28.6443	132.537			13.6416	0.09389
										28.6633	133.088			13.6428	0.52871
										28.6792	133.592			13.6384	-0.1253
										28.6941	134.291			13.6241	0.27578
										28.7089	135.031			13.6095	0.4032
										28.7203	135.171			13.5889	0.22789
										28.7347	135.92			13.5755	0.35183
										28.744	136.623			13.5533	0.58128
										28.7561	136.915			13.5458	0.27731
										28.771	137.429			13.5228	0.23505
										28.7818	138.266			13.5064	0.27191
										28.8023	138.088			13.4934	0.06364
										28.8148	139.049			13.4744	0.2753
										28.829	139.646			13.4565	0.36104
										28.8426	140.167			13.4362	0.05454
										28.8541	140.519			13.4242	0.08754
										28.8668	141.257			13.4036	0.25029
										28.8803	141.778			13.389	0.48156
										28.8908	142.292			13.3701	0.30401
										28.9023	142.526			13.3567	0.46012
										28.9143	143.516			13.3355	0.09025
										28.9266	143.853			13.3196	0.0239
										28.9433	144.507			13.3067	0.63062
										28.956	145.271			13.2873	0.43072
										28.9689	145.859			13.2702	0.33389
										28.9847	146.448			13.2659	0.27433
										28.9931	146.978			13.2625	-0.09089
										29.0038	147.427			13.264	0.70378
										29.0201	148.073			13.2616	0.06472
										29.0319	148.842			13.2596	-0.00245
										29.0427	149.14			13.2665	0.48556
										29.054	150.2			13.2686	0.09345
										29.0684	150.674			13.2626	-0.01194
										29.0826	151.303			13.2642	0.13928
										29.0912	152.251			13.268	0.04009
										29.1056	153.143			13.2632	0.0959
										29.122	153.69			13.2619	0.2142
										29.1279	154.674			13.2623	0.19122
										29.1408	155.242			13.262	0.07515
										29.1539	156.423			13.2602	-0.01866
										29.1624	157.179			13.2595	0.0557
										29.1736	157.734			13.2656	0.1029
										29.1852	158.512			13.262	-0.16638
										29.1971	159.469			13.2604	0.15444
										29.2085	160.221			13.2681	0.05194
										29.2194	161.178			13.2606	0.13186
										29.2338	161.82			13.2625	-0.01253
										29.2473	163.008			13.2632	0.63024
										29.2625	163.577			13.2617	0.41632
										29.2728	163.736			13.2629	0.27139
										29.2809	164.006			13.2656	-0.17976
										29.2826	163.882			13.2662	0.11382
										29.2825	163.886			13.2643	0.24803
										29.2811	163.648			13.2646	0.18972
														13.263	0.53054
														13.2644	0.54159
														13.2632	0.39721
														13.2625	-0.02438
														13.2646	0.15393
														13.2622	0.31781
														13.2627	0.08491
														13.2603	0.2024
														13.2639	0.14141
														13.2629	-0.02661
														13.2602	-0.18288
														13.2629	-0.00386
														13.2645	0.45176
														13.2663	-0.01127
														13.2626	-0.1009
														13.266	0.57685
														13.2665	0.00206
														13.2644	-0.01511
														13.263	0.08406
														13.2637	0.15826
														13.2653	0.31121
														13.2664	0.22008
														13.2654	0.1518
														13.2648	0.21926
														13.2633	-0.12401
														13.2643	0.24708
														13.2649	0.43603
														13.265	0.28917
														13.2645	-0.1558
														13.266	0.30388
														13.2655	0.28674
														13.2625	0.3466
														13.2634	0.14364
														13.2639	0.54146
														13.2606	-0.06367
														13.2665	-0.10933
														13.2595	0.12869
														13.2604	0.27255
														13.2624	0.04932
														13.267	0.63484
														13.2596	0.53151
														13.2629	0.07489
														13.2667	-0.02037
														13.2619	0.14805
														13.2649	0.40857
														13.269	0.09473
														13.2591	0.23611
														13.2681	0.19219
														13.2655	0.42465
														13.2653	0.21906
														13.2644	0.37789
														13.2638	0.40887
														13.2642	0.4253
														13.2661	0.62758
														13.2642	0.84483
														13.2619	0.19467
														13.2639	0.54995
														13.2666	0.55659
														13.2676	0.50168
														13.2625	0.35512
														13.2621	0.58336
														13.2643	0.09304
														13.264	0.22606
														13.2674	0.188
														13.2641	0.43018
														13.2605	0.26903
														13.2658	-0.02506
														13.263	-0.00906
														13.2644	0.26245
														13.2599	0.07603
														13.2644	-0.15862
														13.2648	-0.01817
														13.2647	0.12877
														13.2655	-0.00775
														13.2622	0.60691
														13.2622	0.10737
														13.2659	-0.0081
														13.2669	0.27722
														13.2657	-0.10817
														13.2631	-0.21142
														13.2643	0.12823
														13.2689	0.28531
														13.265	0.19613
														13.266	0.53383
														13.2629	0.04751
														13.267	0.25779
														13.2686	0.13597
														13.2599	-0.25655
														13.2661	0.04143
														13.2676	0.28907
														13.2633	0.08526
														13.2677	0.24894
														13.2643	-0.30048
														13.2616	0.11789
														13.2681	-0.11373
														13.2627	0.38533
														13.2604	0.33338
														13.2681	-0.15184
														13.263	0.24518
														13.2686	0.15573
														13.2635	0.26226
														13.2626	0.09072
														13.2637	-0.15081
														13.2646	-0.10523
														13.2645	0.19869
														13.266	0.25746
														13.2662	-0.02589
														13.269	0.18986
														13.2629	0.21539
														13.2666	0.26878
														13.2667	0.4548
														13.2637	0.3225
														13.2667	0.16644
														13.2659	0.1399
														13.2694	0.32012
														13.2648	0.38647
														13.2691	0.46075
														13.2646	0.07981
														13.2643	0.09393
														13.2666	0.33432
														13.2667	0.35123
														13.2647	0.59683
														13.2636	0.25688
														13.2632	0.6439
														13.2667	0.62739
														13.2674	0.3473
														13.2665	0.05107
														13.2642	0.33505
														13.2645	0.08263
														13.2673	0.03602
														13.2676	0.17587
														13.2648	-0.00834
														13.2609	0.01994
														13.2644	0.47819
														13.2648	-0.06104
														13.266	0.10251
														13.2672	-0.13612
														13.2671	0.36446
														13.2642	0.00323
														13.2637	0.05306
														13.2664	0.52998
														13.2665	0.41725
														13.2662	0.62136
														13.2645	0.16842
														13.2696	0.15112
														13.2671	0.39519
														13.2678	-0.17988
														13.2636	0.19142
														13.264	0.10947
														13.266	0.66936
														13.2711	0.71173
														13.266	0.08157
														13.2667	0.1759
														13.268	0.10311
														13.2734	0.21875
														13.2642	-0.03881
														13.2657	0.12266
														13.2673	0.13669
														13.264	0.67009
														13.2658	0.27972
														13.2651	0.39845
														13.2673	0.26545
														13.2659	0.16402
														13.2653	-0.10438
														13.2693	0.30324
														13.2676	-0.04431
														13.2627	0.09881
														13.2663	0.24582
														13.268	0.2951
														13.2667	0.18115
														13.2646	0.06682
														13.2641	0.30057
														13.2625	0.36789
														13.2608	0.10061
														13.2594	0.27295
														13.2666	0.09756
														13.2616	0.24756
														13.2706	-0.15996
														13.2642	0.22056
														13.2704	0.12937
														13.2682	0.19424
														13.2617	0.57166
														13.2686	0.30754
														13.2655	0.09027
														13.2638	-0.08299
														13.2688	0.34745
														13.2647	-0.11571
														13.2687	0.35128
														13.2664	0.28657
														13.2661	0.14506
														13.2694	0.39044
														13.2656	0.42613
														13.2695	0.38857
														13.2644	0.35653
														13.2643	0.67326
														13.2627	-0.03804
														13.268	0.39957
														13.2641	0.28336
														13.2663	0.06672
														13.2674	-0.19742
														13.268	-0.02327
														13.2674	-0.05961
														13.263	-0.29939
														13.2616	0.21836
														13.2657	0.03683
														13.2679	-0.15698
														13.2702	-0.04143
														13.2616	0.37178
														13.2651	0.02065
														13.2656	0.36735
														13.2645	0.55258
														13.2666	0.03991
														13.2654	-0.0576
														13.2647	0.11135
														13.2699	0.16116
														13.2618	-0.00537
														13.2644	0.31226
														13.265	0.10467
														13.2672	0.29896
														13.2674	0.27976
														13.2691	0.49979
														13.2666	0.38046
														13.2679	0.00371
														13.2669	0.23189
														13.2675	0.33916
														13.267	0.00969
														13.2646	0.03808
														13.2649	0.13648
														13.2609	0.40901
														13.2647	0.13759
														13.2636	0.18117
														13.2648	0.2641
														13.2627	0.01002
														13.2651	-0.08724
														13.2678	-0.02181
														13.2665	0.03605
														13.2687	0.17868
														13.2704	-0.24237
														13.2647	-0.12335
														13.2684	0.44273
														13.2648	0.09412
														13.2676	0.04683
														13.2644	0.14907
														13.2643	0.03867
														13.2663	0.28946
														13.2672	0.26537
														13.2649	0.1886
														13.2642	0.03229
														13.2674	0.29963
														13.2666	0.23414
														13.2703	0.20617
														13.2681	0.50603
														13.2719	0.35782
														13.2614	0.09957
														13.2634	0.31907
														13.265	0.55183
														13.2639	0.00386
														13.265	-0.12445
														13.2723	0.1501
														13.2644	0.04638
														13.2677	-0.10121
														13.2653	0.40022
														13.267	0.1331
														13.2637	-0.0288
														13.2702	0.03203
														13.2656	0.06131
														13.2637	-0.09196
														13.2677	-0.01675
														13.2667	-0.1384
														13.269	0.17639
														13.265	0.07115
														13.2639	0.02798
														13.2658	-0.02574
														13.267	0.04383
														13.2637	-0.21957
														13.2694	0.3842
														13.2639	0.30019
														13.2635	0.12972
														13.2661	-0.02021
														13.2702	-0.23767
														13.2659	0.09611
														13.2658	0.12025
														13.2656	0.40273
														13.2636	0.11427
														13.265	0.46256
														13.2666	0.53409
														13.2667	0.26399
														13.2672	0.47105
														13.2679	0.12037
														13.2709	0.11377
														13.2644	0.09485
														13.2627	0.09037
														13.2668	0.10098
														13.2672	0.27918
														13.2692	0.38098
														13.2639	0.25612
														13.2646	0.25437
														13.2642	0.42397
														13.2656	0.22304
														13.2682	0.05729
														13.267	0.05662
														13.2686	-0.01741
														13.2629	-0.01233
														13.266	-0.00851
														13.263	0.27839
														13.2673	0.4178
														13.2684	-0.08173
														13.2639	0.37661
														13.2729	0.65239
														13.267	0.09684
														13.2667	0.40396
														13.266	0.52306
														13.2675	0.34819
														13.2685	0.26607
														13.2653	0.55189
														13.2678	0.38326
														13.2683	0.12426
														13.2642	0.63584
														13.2684	-0.05429
														13.2698	0.11514
														13.2691	0.26832
														13.268	0.32913
														13.2668	0.04352
														13.262	0.36384
														13.2715	0.11496
														13.2707	0.59701
														13.2639	0.15089
														13.2672	0.54779
														13.2647	0.56433
														13.2684	0.05735
														13.2688	-0.14592
														13.2709	0.2583
														13.2676	0.28807
														13.2669	-0.27073
														13.27	-0.05298
														13.271	0.35191
														13.2675	0.09893
														13.2666	0.28154
														13.265	0.18611
														13.2602	0.1789
														13.2664	0.1873
														13.2663	0.37777
														13.2708	0.28407
														13.2657	-0.28564
														13.2586	0.46243
														13.2676	0.27214
														13.2689	0.19811
														13.2699	0.23755
														13.2689	0.32929
														13.266	0.13375
														13.2656	0.20869
														13.2649	0.36825
														13.2628	0.26123
														13.2704	0.29721
														13.2662	0.346
														13.2657	0.40308
														13.2644	0.13098
														13.266	-0.21581
														13.2651	0.28954
														13.2695	-0.0203
														13.264	-0.06902
														13.2684	0.29417
														13.2672	0.39107
														13.2654	0.47037
														13.2659	0.24939
														13.2696	0.43118
														13.2653	0.4498
														13.267	0.1236
														13.2692	0.31803
														13.2648	0.277
														13.2697	0.29951
														13.2703	0.51328
														13.2642	0.59713
														13.2679	0.51041
														13.2678	0.47878
														13.2682	0.40348
														13.2679	0.19579
														13.2646	0.19004
														13.2731	0.09275
														13.2688	0.53099
														13.2715	0.2328
														13.2659	-0.15844
														13.2668	0.37885
														13.2675	0.31508
														13.2643	0.14099
														13.2688	0.14151
														13.2692	0.32745
														13.2651	-0.12135
														13.2669	-0.17774
														13.268	0.01676
														13.2668	0.12407
														13.268	0.17285
														13.2694	0.30446
														13.2669	0.03616
														13.2692	0.23691
														13.2682	0.13873
														13.2697	0.19216
														13.2668	-0.0496
														13.2673	-0.04526
														13.2658	-0.12705
														13.2623	0.30628
														13.2661	0.24631
														13.2674	0.17117
														13.2678	-0.0357
														13.2686	0.13773
														13.2675	-0.04441
														13.2639	0.25975
														13.2657	0.24931
														13.2629	0.1594
														13.2654	-0.13025
														13.2669	-0.09156
														13.2686	0.27812
														13.2685	0.09285
														13.2689	0.507
														13.2698	0.4718
														13.2661	0.0346
														13.2634	0.05572
														13.2669	0.34808
														13.2709	0.33599
														13.2662	-0.03113
														13.2635	0.42
														13.2738	0.44526
														13.2703	-0.06936
														13.2685	0.05575
														13.2715	-0.09468
														13.2719	0.32489
														13.2664	0.24729
														13.2673	-0.10896
														13.2679	0.48309
														13.268	0.63001
														13.2653	0.19661
														13.2685	0.32842
														13.266	0.19256
														13.2729	0.0776
														13.2697	0.30875
														13.2703	0.4162
														13.2655	-0.16019
														13.2671	0.27339
														13.2714	0.01354
														13.2649	0.23136
														13.2688	0.40912
														13.266	0.25794
														13.2692	0.14186
														13.2681	0.25068
														13.2667	0.15843
														13.2675	0.07492
														13.2671	0.10803
														13.2694	0.04434
														13.2703	0.4644
														13.2678	0.08676
														13.2675	0.08982
														13.2593	0.1404
														13.2665	-0.27107
														13.2679	0.19377
														13.271	0.39829
														13.2677	0.13275
														13.264	0.19242
														13.2632	-0.07508
														13.2685	-0.35378
														13.2636	0.27401
														13.2717	0.35649
														13.2636	0.13337
														13.2688	-0.03547
														13.2647	0.11123
														13.2664	0.11848
														13.2652	0.12199
														13.266	0.32871
														13.2685	-0.12053
														13.2694	0.29541
														13.2671	0.16102
														13.2668	-0.01979
														13.2666	0.18571
														13.269	0.13756
														13.268	0.20942
														13.2654	0.04547
														13.2705	-0.02587
														13.2662	0.41971
														13.2669	0.2636
														13.2648	-0.23289
														13.2697	0.05972
														13.2663	0.1748
														13.2631	0.16457
														13.2665	0.28609
														13.2669	0.20536
														13.2669	-0.05688
														13.2709	-0.22973
														13.2683	0.24974
														13.2683	0.10215
														13.2693	0.07215
														13.2681	0.40421
														13.2613	0.31427
														13.2699	0.11918
														13.2678	0.33147
														13.2682	0.09852
														13.2658	-0.15605
														13.2695	0.20961
														13.2704	-0.10649
														13.2673	0.3077
														13.2667	-0.1804
														13.2684	-0.16588
														13.269	0.45821
														13.2613	0.07451
														13.2636	-0.02288
														13.2656	0.10791
														13.2653	0.13528
														13.2662	-0.20082
														13.2673	-0.02064
														13.2631	0.10173
														13.2675	0.01669
														13.2671	0.20726
														13.2666	0.22641
														13.267	0.02645
														13.2707	0.38252
														13.267	0.35458
														13.2661	0.62341
														13.2681	-0.15807
														13.2669	0.07575
														13.2711	0.30639
														13.2684	-0.01639
														13.269	0.08547
														13.2684	0.02223
														13.264	0.09421
														13.2667	0.10808
														13.2644	0.17486
														13.263	0.6737
														13.2677	0.42338
														13.2661	0.06825
														13.2713	0.32646
														13.2671	0.17729
														13.2682	0.2307
														13.2703	0.65241
														13.2646	0.54278
														13.2679	0.12943
														13.2675	0.05506
														13.2671	0.09832
														13.2691	0.05987
														13.2692	-0.36777
														13.2688	0.17226
														13.2726	0.08649
														13.2651	0.16755
														13.2656	0.15442
														13.2654	0.42083
														13.2684	0.33176
														13.2671	0.07998
														13.2682	0.10072
														13.2688	0.63537
														13.2699	-0.12695
														13.2724	0.20606
														13.2712	0.45396
														13.2657	0.45288
														13.2675	0.40974
														13.2683	0.32244
														13.2693	0.39035
														13.2654	0.42831
														13.2662	0.38173
														13.2669	-0.03809
														13.2678	0.11379
														13.2635	0.3303
														13.2729	0.33841
														13.2634	0.44672
														13.2687	0.40324
														13.2709	0.25541
														13.2631	0.29301
														13.2703	0.4762
														13.2686	0.44091
														13.2681	0.3833
														13.269	0.12188
														13.2735	0.08072
														13.2736	0.53326
														13.2688	0.08417
														13.2694	0.26358
														13.2695	-0.13503
														13.2696	0.16494
														13.2705	-0.18894
														13.2669	0.54747
														13.268	0.36839
														13.2659	-0.04316
														13.269	0.6636
														13.2701	-0.17323
														13.2668	-0.00196
														13.2665	-0.00281
														13.2638	0.36592
														13.2636	0.09004
														13.2697	-0.03965
														13.2676	0.0856
														13.2662	0.11268
														13.2689	0.08299
														13.271	0.29093
														13.2692	0.59026
														13.2658	0.06036
														13.2685	0.42385
														13.2686	0.4815
														13.2713	0.12174
														13.2701	0.09088
														13.2668	0.46764
														13.2686	0.17508
														13.2669	0.11871
														13.2675	0.21231
														13.2688	0.33325
														13.2652	0.2258
														13.2662	0.01151
														13.2644	0.42067
														13.2673	0.52586
														13.271	0.32353
														13.2729	0.1515
														13.2694	0.07925
														13.2643	0.21304
														13.2725	0.10004
														13.2715	0.1575
														13.2724	0.20394
														13.2713	0.17195
														13.2701	0.14813
														13.2662	0.51735
														13.2703	0.13296
														13.2694	0.22231
														13.2659	0.66611
														13.2665	-0.01179
														13.2692	0.14069
														13.2675	0.22686
														13.2665	-0.0618
														13.2729	0.28069
														13.2692	0.38524
														13.2686	0.14346
														13.2676	-0.04534
														13.2686	0.44482
														13.2679	-0.13825
														13.2699	-0.15181
														13.2684	0.31632
														13.2677	-0.00156
														13.2613	0.21173
														13.2657	0.06619
														13.2691	0.02765
														13.2727	0.23737
														13.2692	-0.08641
														13.2687	0.50389
														13.2688	0.1126
														13.2693	0.12306
														13.2706	0.21486
														13.2701	0.28081
														13.2679	0.15583
														13.2666	0.13488
														13.2679	0.06279
														13.2696	0.02928
														13.2667	0.11456
														13.2677	-0.27171
														13.266	0.33458
														13.269	0.18684
														13.2668	-0.06246
														13.2658	0.30045
														13.2672	0.39959
														13.2693	0.53744
														13.2679	0.30374
														13.2676	0.36801
														13.2702	0.47876
														13.2693	0.29994
														13.2684	0.29127
														13.2666	0.14236
														13.2677	0.466
														13.2672	-0.03356
														13.2715	0.23112
														13.2722	0.33644
														13.2646	0.20558
														13.2692	0.12128
														13.268	0.45398
														13.2705	0.20451
														13.2706	-0.07019
														13.2723	0.44488
														13.2686	0.13103
														13.2652	0.24314
														13.2695	-0.00214
														13.2697	0.22268
														13.2737	-0.3207
														13.2692	0.36813
														13.2677	0.11755
														13.2691	-0.0232
														13.2644	-0.1626
														13.2715	0.19671
														13.2726	-0.00919
														13.2673	0.23617
														13.2679	0.2482
														13.2673	0.10805
														13.2691	-0.07767
														13.2692	0.19318
														13.2711	-0.06059
														13.266	-0.04209
														13.27	0.16783
														13.2685	0.42615
														13.2701	-0.21547
														13.2687	0.61275
														13.2708	0.17174
														13.2703	-0.08151
														13.2726	0.12489
														13.268	0.25505
														13.2679	0.10926
														13.2712	0.07609
														13.2698	0.37181
														13.2743	0.14235
														13.2684	0.29737
														13.2687	0.56828
														13.2675	-0.08025
														13.2697	0.13708
														13.2709	0.10235
														13.2665	0.15591
														13.2665	0.66966
														13.2675	0.56784
														13.2688	0.17633
														13.2713	0.4712
														13.2699	0.16736
														13.2696	-0.13222
														13.2728	0.02862
														13.267	0.07715
														13.266	0.132
														13.27	-0.28761
														13.2691	0.07911
														13.2687	-0.14941
														13.2658	0.11183
														13.2683	0.39313
														13.2721	0.34872
														13.2706	0.0872
														13.2683	0.32919
														13.2692	0.05684
														13.2632	-0.16633
														13.2694	0.32026
														13.2684	-0.15729
														13.2648	0.28445
														13.2736	-0.22923
														13.2641	0.22257
														13.2732	-0.00365
														13.2667	0.13769
														13.2692	0.03123
														13.27	0.39509
														13.268	0.14167
														13.2705	0.11094
														13.2651	0.25399
														13.2688	0.17435
														13.269	0.53257
														13.2643	0.31655
														13.2706	0.37103
														13.2716	0.31086
														13.2689	0.41455
														13.2744	0.07806
														13.2698	0.22423
														13.2673	0.44665
														13.2713	0.97419
														13.2672	0.40914
														13.2679	0.48067
														13.2647	0.35219
														13.2693	0.19342
														13.2704	0.30525
														13.2675	0.10139
														13.2666	0.14034
														13.2731	0.14847
														13.2653	0.467
														13.2663	0.43329
														13.2664	0.11851
														13.27	0.2565
														13.2698	-0.06177
														13.2656	0.48558
														13.2709	0.22161
														13.2655	0.3717
														13.2727	0.47633
														13.2682	0.3031
														13.2687	0.50282
														13.2711	0.16668
														13.2677	0.21825
														13.2715	0.20841
														13.2702	0.27139
														13.2698	0.2147
														13.2681	0.16323
														13.2683	0.643
														13.267	-0.02497
														13.27	0.57058
														13.2673	0.43946
														13.2677	0.25021
														13.2712	0.31158
														13.2674	0.69763
														13.2717	0.26558
														13.2696	0.53024
														13.2703	0.46656
														13.2677	0.28022
														13.268	0.15925
														13.2659	0.07317
														13.2717	0.72428
														13.2721	0.52891
														13.266	0.38305
														13.27	0.4292
														13.264	0.22855
														13.2695	0.46218
														13.2674	0.26723
														13.2684	0.43788
														13.2706	0.47069
														13.2744	0.09372
														13.2661	0.59857
														13.2682	0.40971
														13.2681	0.4694
														13.2697	0.12129
														13.2692	0.68469
														13.2742	0.33334
														13.2694	0.43508
														13.2683	0.45002
														13.269	0.07495
														13.2658	0.06338
														13.2701	0.42821
														13.2708	0.18098
														13.2742	0.301
														13.273	0.16974
														13.2696	0.44371
														13.2682	0.20348
														13.2697	0.49446
														13.2774	0.14812
														13.2706	0.27337
														13.2685	0.30843
														13.27	0.06877
														13.2678	0.16594
														13.269	0.35666
														13.27	0.19863
														13.2718	-0.36723
														13.2654	0.1815
														13.2689	0.23966
														13.2705	-0.40123
														13.2688	-0.03959
														13.2711	0.54189
														13.2704	0.34107
														13.2709	-0.10901
														13.2697	0.36628
														13.2728	-0.22416
														13.2645	-0.18624
														13.2682	0.51806
														13.2655	0.33224
														13.2684	0.24068
														13.2648	0.4457
														13.2737	0.43
														13.2704	0.185
														13.2669	0.3208
														13.2661	0.0494
														13.2718	0.000889422
														13.2702	0.08395
														13.2671	0.39729
														13.2698	0.16214
														13.2676	-0.1776
														13.2665	-0.08527
														13.2702	0.35061
														13.2705	0.04575
														13.2693	0.40721
														13.2692	0.77693
														13.2698	0.67169
														13.2714	0.19559
														13.2696	0.01698
														13.2661	0.28351
														13.2691	0.20037
														13.2661	0.26693
														13.2708	0.30287
														13.2723	0.29127
														13.2704	0.44987
														13.2714	0.46575
														13.2706	0.2903
														13.2717	0.43285
														13.2729	0.30726
														13.2701	0.06615
														13.2675	0.31259
														13.2672	0.20051
														13.2729	0.30326
														13.2764	-0.1933
														13.2671	0.44783
														13.2664	0.37832
														13.2663	0.76319
														13.272	0.09956
														13.2698	0.18367
														13.2683	0.27152
														13.2683	0.23506
														13.2709	0.08398
														13.2712	0.45279
														13.2704	0.3682
														13.2716	0.38117
														13.2677	0.43404
														13.27	0.39986
														13.268	0.25068
														13.2711	0.12261
														13.2739	-0.20277
														13.2692	0.49235
														13.2668	0.34326
														13.2684	0.4239
														13.2709	0.32102
														13.2694	0.58789
														13.2726	0.06041
														13.2737	-0.028
														13.2682	-0.1005
														13.2689	0.27005
														13.2665	0.26331
														13.2674	0.09755
														13.2675	0.18447
														13.2713	0.06951
														13.2649	-0.02932
														13.2683	0.04175
														13.2713	0.22113
														13.2693	0.03304
														13.2737	0.32427
														13.2663	0.57238
														13.2707	-0.05207
														13.2656	0.30196
														13.2707	0.244
														13.2689	0.13694
														13.2697	0.30201
														13.2676	0.21493
														13.2691	-0.07188
														13.2714	0.34196
														13.2713	0.02465
														13.2691	0.15391
														13.2665	0.06168
														13.2645	0.19878
														13.2691	0.17392
														13.2702	0.16687
														13.2695	0.5719
[truncated: 2,821 more rows]

## Sheet: Fig. 1B (inset)
supercoiling density	delta-distance at 70 pN (from Leger et al.)
0	0
0.52232	0.03374
1.47147	0.09504
2.26496	0.14629
3.14528	0.20315
4.53088	0.29265
6.45445	0.41689
8.76757	0.5663

## Sheet: Fig. 1C (measured data)
5 pN				10 pN				20 pN				7.5 pN				15 pN				30 pN
delta distance (micrometers)	SEM of delta distance (micrometers)	sigma	SEM of sigma	delta distance (micrometers)	SEM of delta distance (micrometers)	sigma	SEM of sigma	delta distance (micrometers)	SEM of delta distance (micrometers)	sigma	SEM of sigma	delta distance (micrometers)	SEM of delta distance (micrometers)	sigma	SEM of sigma	delta distance (micrometers)	SEM of delta distance (micrometers)	sigma	SEM of sigma	delta distance (micrometers)	SEM of delta distance (micrometers)	sigma	SEM of sigma
-0.01855	0.0152	0.03093	0.00343	-0.00875	0.00619	0.03093	0.00343	0.01429	0.00569	0.03093	0.00343	-0.03133	0.01269	0.03093	0.00343	0.00183	0.01037	0.03093	0.00343	0.08404	0.03142	0.03093	0.00343
0.06378	0.01825	0.07906	0.00498	0.08423	0.01257	0.07906	0.00498	0.12716	0.01423	0.07906	0.00498	0.07929	0.01424	0.07906	0.00498	0.10324	0.01509	0.07906	0.00498	0.21209	0.03458	0.07906	0.00498
0.14588	0.00869	0.12879	0.01004	0.16768	0.01179	0.12879	0.01004	0.23366	0.01909	0.12879	0.01004	0.15759	0.02084	0.12879	0.01004	0.20514	0.0159	0.12879	0.01004	0.29716	0.02702	0.12413	0.01004
0.28446	0.02023	0.20448	0.00756	0.31159	0.01421	0.20448	0.00756	0.39784	0.01588	0.20448	0.00756	0.30316	0.01377	0.20448	0.00756	0.35391	0.0132	0.20448	0.00756	0.44723	0.0561	0.20496	0.00756
0.38589	0.01982	0.27268	0.00935	0.45993	0.02721	0.27268	0.00935	0.54693	0.02462	0.27268	0.00935	0.39528	0.0251	0.27268	0.00935	0.49341	0.01592	0.27268	0.00935	0.69459	0.02708	0.27268	0.00935
0.50114	0.01434	0.33234	0.00889	0.57663	0.01935	0.33234	0.00889	0.72071	0.02932	0.33234	0.00889	0.54241	0.01197	0.33234	0.00889	0.63488	0.01985	0.33234	0.00889	0.89592	0.02609	0.33234	0.00889
0.8923	0.08758	0.59299	0.06459	1.05128	0.12362	0.59299	0.06459	1.29864	0.1414	0.59299	0.06459	0.98138	0.10629	0.59299	0.06459	1.18985	0.12539	0.59299	0.06459	1.60925	0.14955	0.59299	0.06459

## Sheet: Fig. 1C (fits)
5 pN		7.5 pN		10 pN		15 pN		20 pN		30 pN
delta distance (micrometers)	sigma	delta distance (micrometers)	sigma	delta distance (micrometers)	sigma	delta distance (micrometers)	sigma	delta distance (micrometers)	sigma	delta distance (micrometers)	sigma
-0.25	0.10443	-0.25	0.08944	-0.25	0.09406	-0.25	0.09069	-0.25	0.08478	-0.1	0.03834
-0.248	0.10326	-0.248	0.08836	-0.248	0.09302	-0.248	0.08972	-0.248	0.08391	-0.0978	0.03748
-0.246	0.10209	-0.246	0.08729	-0.246	0.09198	-0.246	0.08876	-0.246	0.08303	-0.0956	0.03662
-0.24399	0.10092	-0.24399	0.08621	-0.24399	0.09094	-0.24399	0.08779	-0.24399	0.08215	-0.09339	0.03576
-0.24199	0.09975	-0.24199	0.08514	-0.24199	0.08989	-0.24199	0.08682	-0.24199	0.08127	-0.09119	0.0349
-0.23999	0.09858	-0.23999	0.08406	-0.23999	0.08885	-0.23999	0.08585	-0.23999	0.08039	-0.08899	0.03404
-0.23799	0.09741	-0.23799	0.08299	-0.23799	0.08781	-0.23799	0.08489	-0.23799	0.07952	-0.08679	0.03319
-0.23599	0.09624	-0.23599	0.08191	-0.23599	0.08677	-0.23599	0.08392	-0.23599	0.07864	-0.08458	0.03233
-0.23398	0.09507	-0.23398	0.08084	-0.23398	0.08573	-0.23398	0.08295	-0.23398	0.07776	-0.08238	0.03147
-0.23198	0.0939	-0.23198	0.07976	-0.23198	0.08468	-0.23198	0.08198	-0.23198	0.07688	-0.08018	0.03061
-0.22998	0.09273	-0.22998	0.07869	-0.22998	0.08364	-0.22998	0.08102	-0.22998	0.076	-0.07798	0.02975
-0.22798	0.09156	-0.22798	0.07761	-0.22798	0.0826	-0.22798	0.08005	-0.22798	0.07512	-0.07578	0.02889
-0.22598	0.09039	-0.22598	0.07654	-0.22598	0.08156	-0.22598	0.07908	-0.22598	0.07425	-0.07357	0.02803
-0.22397	0.08922	-0.22397	0.07546	-0.22397	0.08051	-0.22397	0.07811	-0.22397	0.07337	-0.07137	0.02718
-0.22197	0.08804	-0.22197	0.07439	-0.22197	0.07947	-0.22197	0.07715	-0.22197	0.07249	-0.06917	0.02632
-0.21997	0.08687	-0.21997	0.07331	-0.21997	0.07843	-0.21997	0.07618	-0.21997	0.07161	-0.06697	0.02546
-0.21797	0.0857	-0.21797	0.07224	-0.21797	0.07739	-0.21797	0.07521	-0.21797	0.07073	-0.06476	0.0246
-0.21597	0.08453	-0.21597	0.07117	-0.21597	0.07635	-0.21597	0.07425	-0.21597	0.06986	-0.06256	0.02374
-0.21396	0.08336	-0.21396	0.07009	-0.21396	0.0753	-0.21396	0.07328	-0.21396	0.06898	-0.06036	0.02288
-0.21196	0.08219	-0.21196	0.06902	-0.21196	0.07426	-0.21196	0.07231	-0.21196	0.0681	-0.05816	0.02203
-0.20996	0.08102	-0.20996	0.06794	-0.20996	0.07322	-0.20996	0.07134	-0.20996	0.06722	-0.05596	0.02117
-0.20796	0.07985	-0.20796	0.06687	-0.20796	0.07218	-0.20796	0.07038	-0.20796	0.06634	-0.05375	0.02031
-0.20596	0.07868	-0.20596	0.06579	-0.20596	0.07114	-0.20596	0.06941	-0.20596	0.06546	-0.05155	0.01945
-0.20395	0.07751	-0.20395	0.06472	-0.20395	0.07009	-0.20395	0.06844	-0.20395	0.06459	-0.04935	0.01859
-0.20195	0.07634	-0.20195	0.06364	-0.20195	0.06905	-0.20195	0.06747	-0.20195	0.06371	-0.04715	0.01773
-0.19995	0.07517	-0.19995	0.06257	-0.19995	0.06801	-0.19995	0.06651	-0.19995	0.06283	-0.04494	0.01687
-0.19795	0.074	-0.19795	0.06149	-0.19795	0.06697	-0.19795	0.06554	-0.19795	0.06195	-0.04274	0.01602
-0.19595	0.07283	-0.19595	0.06042	-0.19595	0.06593	-0.19595	0.06457	-0.19595	0.06107	-0.04054	0.01516
-0.19394	0.07166	-0.19394	0.05934	-0.19394	0.06488	-0.19394	0.06361	-0.19394	0.0602	-0.03834	0.0143
-0.19194	0.07049	-0.19194	0.05827	-0.19194	0.06384	-0.19194	0.06264	-0.19194	0.05932	-0.03614	0.01344
-0.18994	0.06932	-0.18994	0.05719	-0.18994	0.0628	-0.18994	0.06167	-0.18994	0.05844	-0.03393	0.01258
-0.18794	0.06815	-0.18794	0.05612	-0.18794	0.06176	-0.18794	0.0607	-0.18794	0.05756	-0.03173	0.01172
-0.18594	0.06698	-0.18594	0.05504	-0.18594	0.06072	-0.18594	0.05974	-0.18594	0.05668	-0.02953	0.01087
-0.18393	0.06581	-0.18393	0.05397	-0.18393	0.05967	-0.18393	0.05877	-0.18393	0.0558	-0.02733	0.01001
-0.18193	0.06464	-0.18193	0.0529	-0.18193	0.05863	-0.18193	0.0578	-0.18193	0.05493	-0.02513	0.00915
-0.17993	0.06347	-0.17993	0.05182	-0.17993	0.05759	-0.17993	0.05683	-0.17993	0.05405	-0.02292	0.00829
-0.17793	0.0623	-0.17793	0.05075	-0.17793	0.05655	-0.17793	0.05587	-0.17793	0.05317	-0.02072	0.00743
-0.17593	0.06113	-0.17593	0.04967	-0.17593	0.0555	-0.17593	0.0549	-0.17593	0.05229	-0.01852	0.00657
-0.17392	0.05995	-0.17392	0.0486	-0.17392	0.05446	-0.17392	0.05393	-0.17392	0.05141	-0.01632	0.00571
-0.17192	0.05878	-0.17192	0.04752	-0.17192	0.05342	-0.17192	0.05296	-0.17192	0.05054	-0.01411	0.00486
-0.16992	0.05761	-0.16992	0.04645	-0.16992	0.05238	-0.16992	0.052	-0.16992	0.04966	-0.01191	0.004
-0.16792	0.05644	-0.16792	0.04537	-0.16792	0.05134	-0.16792	0.05103	-0.16792	0.04878	-0.00971	0.00314
-0.16592	0.05527	-0.16592	0.0443	-0.16592	0.05029	-0.16592	0.05006	-0.16592	0.0479	-0.00751	0.00228
-0.16391	0.0541	-0.16391	0.04322	-0.16391	0.04925	-0.16391	0.0491	-0.16391	0.04702	-0.00531	0.00142
-0.16191	0.05293	-0.16191	0.04215	-0.16191	0.04821	-0.16191	0.04813	-0.16191	0.04614	-0.0031	0.000563617
-0.15991	0.05176	-0.15991	0.04107	-0.15991	0.04717	-0.15991	0.04716	-0.15991	0.04527	-0.000900901	-0.000294854
-0.15791	0.05059	-0.15791	0.04	-0.15791	0.04613	-0.15791	0.04619	-0.15791	0.04439	0.0013	-0.00115
-0.15591	0.04942	-0.15591	0.03892	-0.15591	0.04508	-0.15591	0.04523	-0.15591	0.04351	0.0035	-0.00201
-0.1539	0.04825	-0.1539	0.03785	-0.1539	0.04404	-0.1539	0.04426	-0.1539	0.04263	0.00571	-0.00287
-0.1519	0.04708	-0.1519	0.03677	-0.1519	0.043	-0.1519	0.04329	-0.1519	0.04175	0.00791	-0.00373
-0.1499	0.04591	-0.1499	0.0357	-0.1499	0.04196	-0.1499	0.04232	-0.1499	0.04088	0.01011	-0.00459
-0.1479	0.04474	-0.1479	0.03463	-0.1479	0.04092	-0.1479	0.04136	-0.1479	0.04	0.01231	-0.00545
-0.1459	0.04357	-0.1459	0.03355	-0.1459	0.03987	-0.1459	0.04039	-0.1459	0.03912	0.01451	-0.0063
-0.14389	0.0424	-0.14389	0.03248	-0.14389	0.03883	-0.14389	0.03942	-0.14389	0.03824	0.01672	-0.00716
-0.14189	0.04123	-0.14189	0.0314	-0.14189	0.03779	-0.14189	0.03846	-0.14189	0.03736	0.01892	-0.00802
-0.13989	0.04006	-0.13989	0.03033	-0.13989	0.03675	-0.13989	0.03749	-0.13989	0.03648	0.02112	-0.00888
-0.13789	0.03889	-0.13789	0.02925	-0.13789	0.03571	-0.13789	0.03652	-0.13789	0.03561	0.02332	-0.00974
-0.13589	0.03772	-0.13589	0.02818	-0.13589	0.03466	-0.13589	0.03555	-0.13589	0.03473	0.02553	-0.0106
-0.13388	0.03655	-0.13388	0.0271	-0.13388	0.03362	-0.13388	0.03459	-0.13388	0.03385	0.02773	-0.01145
-0.13188	0.03538	-0.13188	0.02603	-0.13188	0.03258	-0.13188	0.03362	-0.13188	0.03297	0.02993	-0.01231
-0.12988	0.03421	-0.12988	0.02495	-0.12988	0.03154	-0.12988	0.03265	-0.12988	0.03209	0.03213	-0.01317
-0.12788	0.03304	-0.12788	0.02388	-0.12788	0.0305	-0.12788	0.03168	-0.12788	0.03122	0.03433	-0.01403
-0.12588	0.03186	-0.12588	0.0228	-0.12588	0.02945	-0.12588	0.03072	-0.12588	0.03034	0.03654	-0.01489
-0.12387	0.03069	-0.12387	0.02173	-0.12387	0.02841	-0.12387	0.02975	-0.12387	0.02946	0.03874	-0.01575
-0.12187	0.02952	-0.12187	0.02065	-0.12187	0.02737	-0.12187	0.02878	-0.12187	0.02858	0.04094	-0.01661
-0.11987	0.02835	-0.11987	0.01958	-0.11987	0.02633	-0.11987	0.02781	-0.11987	0.0277	0.04314	-0.01746
-0.11787	0.02718	-0.11787	0.01851	-0.11787	0.02528	-0.11787	0.02685	-0.11787	0.02682	0.04535	-0.01832
-0.11587	0.02601	-0.11587	0.01743	-0.11587	0.02424	-0.11587	0.02588	-0.11587	0.02595	0.04755	-0.01918
-0.11386	0.02484	-0.11386	0.01636	-0.11386	0.0232	-0.11386	0.02491	-0.11386	0.02507	0.04975	-0.02004
-0.11186	0.02367	-0.11186	0.01528	-0.11186	0.02216	-0.11186	0.02395	-0.11186	0.02419	0.05195	-0.0209
-0.10986	0.0225	-0.10986	0.01421	-0.10986	0.02112	-0.10986	0.02298	-0.10986	0.02331	0.05415	-0.02176
-0.10786	0.02133	-0.10786	0.01313	-0.10786	0.02007	-0.10786	0.02201	-0.10786	0.02243	0.05636	-0.02262
-0.10586	0.02016	-0.10586	0.01206	-0.10586	0.01903	-0.10586	0.02104	-0.10586	0.02156	0.05856	-0.02347
-0.10385	0.01899	-0.10385	0.01098	-0.10385	0.01799	-0.10385	0.02008	-0.10385	0.02068	0.06076	-0.02433
-0.10185	0.01782	-0.10185	0.00991	-0.10185	0.01695	-0.10185	0.01911	-0.10185	0.0198	0.06296	-0.02519
-0.09985	0.01665	-0.09985	0.00883	-0.09985	0.01591	-0.09985	0.01814	-0.09985	0.01892	0.06517	-0.02605
-0.09785	0.01548	-0.09785	0.00776	-0.09785	0.01486	-0.09785	0.01717	-0.09785	0.01804	0.06737	-0.02691
-0.09585	0.01431	-0.09585	0.00668	-0.09585	0.01382	-0.09585	0.01621	-0.09585	0.01717	0.06957	-0.02777
-0.09384	0.01314	-0.09384	0.00561	-0.09384	0.01278	-0.09384	0.01524	-0.09384	0.01629	0.07177	-0.02862
-0.09184	0.01197	-0.09184	0.00453	-0.09184	0.01174	-0.09184	0.01427	-0.09184	0.01541	0.07397	-0.02948
-0.08984	0.0108	-0.08984	0.00346	-0.08984	0.0107	-0.08984	0.01331	-0.08984	0.01453	0.07618	-0.03034
-0.08784	0.00963	-0.08784	0.00238	-0.08784	0.00965	-0.08784	0.01234	-0.08784	0.01365	0.07838	-0.0312
-0.08584	0.00846	-0.08584	0.00131	-0.08584	0.00861	-0.08584	0.01137	-0.08584	0.01277	0.08058	-0.03206
-0.08383	0.00729	-0.08383	0.000235325	-0.08383	0.00757	-0.08383	0.0104	-0.08383	0.0119	0.08278	-0.03292
-0.08183	0.00612	-0.08183	-0.00083937	-0.08183	0.00653	-0.08183	0.00944	-0.08183	0.01102	0.08498	-0.03378
-0.07983	0.00495	-0.07983	-0.00191	-0.07983	0.00549	-0.07983	0.00847	-0.07983	0.01014	0.08719	-0.03463
-0.07783	0.00377	-0.07783	-0.00299	-0.07783	0.00444	-0.07783	0.0075	-0.07783	0.00926	0.08939	-0.03549
-0.07583	0.0026	-0.07583	-0.00406	-0.07583	0.0034	-0.07583	0.00653	-0.07583	0.00838	0.09159	-0.03635
-0.07382	0.00143	-0.07382	-0.00514	-0.07382	0.00236	-0.07382	0.00557	-0.07382	0.00751	0.09379	-0.03721
-0.07182	0.000263737	-0.07182	-0.00621	-0.07182	0.00132	-0.07182	0.0046	-0.07182	0.00663	0.096	-0.03807
-0.06982	-0.000906677	-0.06982	-0.00729	-0.06982	0.000275059	-0.06982	0.00363	-0.06982	0.00575	0.0982	-0.03893
-0.06782	-0.00208	-0.06782	-0.00836	-0.06782	-0.000767015	-0.06782	0.00267	-0.06782	0.00487	0.1004	-0.03978
-0.06582	-0.00325	-0.06582	-0.00944	-0.06582	-0.00181	-0.06582	0.0017	-0.06582	0.00399	0.1026	-0.04064
-0.06381	-0.00442	-0.06381	-0.01051	-0.06381	-0.00285	-0.06381	0.000730424	-0.06381	0.00311	0.1048	-0.0415
-0.06181	-0.00559	-0.06181	-0.01159	-0.06181	-0.00389	-0.06181	-0.00023688	-0.06181	0.00224	0.10701	-0.04236
-0.05981	-0.00676	-0.05981	-0.01266	-0.05981	-0.00494	-0.05981	-0.0012	-0.05981	0.00136	0.10921	-0.04322
-0.05781	-0.00793	-0.05781	-0.01374	-0.05781	-0.00598	-0.05781	-0.00217	-0.05781	0.000479877	0.11141	-0.04408
-0.05581	-0.0091	-0.05581	-0.01481	-0.05581	-0.00702	-0.05581	-0.00314	-0.05581	-0.000398292	0.11361	-0.04494
-0.0538	-0.01027	-0.0538	-0.01589	-0.0538	-0.00806	-0.0538	-0.00411	-0.0538	-0.00128	0.11582	-0.04579
-0.0518	-0.01144	-0.0518	-0.01696	-0.0518	-0.0091	-0.0518	-0.00507	-0.0518	-0.00215	0.11802	-0.04665
-0.0498	-0.01261	-0.0498	-0.01803	-0.0498	-0.01015	-0.0498	-0.00604	-0.0498	-0.00303	0.12022	-0.04751
-0.0478	-0.01378	-0.0478	-0.01911	-0.0478	-0.01119	-0.0478	-0.00701	-0.0478	-0.00391	0.12242	-0.04837
-0.0458	-0.01495	-0.0458	-0.02018	-0.0458	-0.01223	-0.0458	-0.00798	-0.0458	-0.00479	0.12462	-0.04923
-0.04379	-0.01612	-0.04379	-0.02126	-0.04379	-0.01327	-0.04379	-0.00894	-0.04379	-0.00567	0.12683	-0.05009
-0.04179	-0.01729	-0.04179	-0.02233	-0.04179	-0.01431	-0.04179	-0.00991	-0.04179	-0.00655	0.12903	-0.05094
-0.03979	-0.01846	-0.03979	-0.02341	-0.03979	-0.01536	-0.03979	-0.01088	-0.03979	-0.00742	0.13123	-0.0518
-0.03779	-0.01963	-0.03779	-0.02448	-0.03779	-0.0164	-0.03779	-0.01184	-0.03779	-0.0083	0.13343	-0.05266
-0.03579	-0.0208	-0.03579	-0.02556	-0.03579	-0.01744	-0.03579	-0.01281	-0.03579	-0.00918	0.13564	-0.05352
-0.03378	-0.02197	-0.03378	-0.02663	-0.03378	-0.01848	-0.03378	-0.01378	-0.03378	-0.01006	0.13784	-0.05438
-0.03178	-0.02314	-0.03178	-0.02771	-0.03178	-0.01952	-0.03178	-0.01475	-0.03178	-0.01094	0.14004	-0.05524
-0.02978	-0.02431	-0.02978	-0.02878	-0.02978	-0.02057	-0.02978	-0.01571	-0.02978	-0.01181	0.14224	-0.0561
-0.02778	-0.02549	-0.02778	-0.02986	-0.02778	-0.02161	-0.02778	-0.01668	-0.02778	-0.01269	0.14444	-0.05695
-0.02578	-0.02666	-0.02578	-0.03093	-0.02578	-0.02265	-0.02578	-0.01765	-0.02578	-0.01357	0.14665	-0.05781
-0.02377	-0.02783	-0.02377	-0.03201	-0.02377	-0.02369	-0.02377	-0.01862	-0.02377	-0.01445	0.14885	-0.05867
-0.02177	-0.029	-0.02177	-0.03308	-0.02177	-0.02473	-0.02177	-0.01958	-0.02177	-0.01533	0.15105	-0.05953
-0.01977	-0.03017	-0.01977	-0.03415	-0.01977	-0.02578	-0.01977	-0.02055	-0.01977	-0.01621	0.15325	-0.06039
-0.01777	-0.03134	-0.01777	-0.03523	-0.01777	-0.02682	-0.01777	-0.02152	-0.01777	-0.01708	0.15546	-0.06125
-0.01577	-0.03251	-0.01577	-0.0363	-0.01577	-0.02786	-0.01577	-0.02248	-0.01577	-0.01796	0.15766	-0.0621
-0.01376	-0.03368	-0.01376	-0.03738	-0.01376	-0.0289	-0.01376	-0.02345	-0.01376	-0.01884	0.15986	-0.06296
-0.01176	-0.03485	-0.01176	-0.03845	-0.01176	-0.02995	-0.01176	-0.02442	-0.01176	-0.01972	0.16206	-0.06382
-0.00976	-0.03602	-0.00976	-0.03953	-0.00976	-0.03099	-0.00976	-0.02539	-0.00976	-0.0206	0.16426	-0.06468
-0.00776	-0.03719	-0.00776	-0.0406	-0.00776	-0.03203	-0.00776	-0.02635	-0.00776	-0.02147	0.16647	-0.06554
-0.00576	-0.03836	-0.00576	-0.04168	-0.00576	-0.03307	-0.00576	-0.02732	-0.00576	-0.02235	0.16867	-0.0664
-0.00375	-0.03953	-0.00375	-0.04275	-0.00375	-0.03411	-0.00375	-0.02829	-0.00375	-0.02323	0.17087	-0.06726
-0.00175	-0.0407	-0.00175	-0.04383	-0.00175	-0.03516	-0.00175	-0.02926	-0.00175	-0.02411	0.17307	-0.06811
0.00025025	-0.04187	0.00025025	-0.0449	0.00025025	-0.0362	0.00025025	-0.03022	0.00025025	-0.02499	0.17528	-0.06897
0.00225	-0.04304	0.00225	-0.04598	0.00225	-0.03724	0.00225	-0.03119	0.00225	-0.02587	0.17748	-0.06983
0.00425	-0.04421	0.00425	-0.04705	0.00425	-0.03828	0.00425	-0.03216	0.00425	-0.02674	0.17968	-0.07069
0.00626	-0.04538	0.00626	-0.04813	0.00626	-0.03932	0.00626	-0.03313	0.00626	-0.02762	0.18188	-0.07155
0.00826	-0.04655	0.00826	-0.0492	0.00826	-0.04037	0.00826	-0.03409	0.00826	-0.0285	0.18408	-0.07241
0.01026	-0.04772	0.01026	-0.05028	0.01026	-0.04141	0.01026	-0.03506	0.01026	-0.02938	0.18629	-0.07326
0.01226	-0.04889	0.01226	-0.05135	0.01226	-0.04245	0.01226	-0.03603	0.01226	-0.03026	0.18849	-0.07412
0.01426	-0.05006	0.01426	-0.05242	0.01426	-0.04349	0.01426	-0.03699	0.01426	-0.03113	0.19069	-0.07498
0.01627	-0.05123	0.01627	-0.0535	0.01627	-0.04453	0.01627	-0.03796	0.01627	-0.03201	0.19289	-0.07584
0.01827	-0.0524	0.01827	-0.05457	0.01827	-0.04558	0.01827	-0.03893	0.01827	-0.03289	0.1951	-0.0767
0.02027	-0.05358	0.02027	-0.05565	0.02027	-0.04662	0.02027	-0.0399	0.02027	-0.03377	0.1973	-0.07756
0.02227	-0.05475	0.02227	-0.05672	0.02227	-0.04766	0.02227	-0.04086	0.02227	-0.03465	0.1995	-0.07842
0.02427	-0.05592	0.02427	-0.0578	0.02427	-0.0487	0.02427	-0.04183	0.02427	-0.03553	0.2017	-0.07927
0.02628	-0.05709	0.02628	-0.05887	0.02628	-0.04974	0.02628	-0.0428	0.02628	-0.0364	0.2039	-0.08013
0.02828	-0.05826	0.02828	-0.05995	0.02828	-0.05079	0.02828	-0.04377	0.02828	-0.03728	0.20611	-0.08099
0.03028	-0.05943	0.03028	-0.06102	0.03028	-0.05183	0.03028	-0.04473	0.03028	-0.03816	0.20831	-0.08185
0.03228	-0.0606	0.03228	-0.0621	0.03228	-0.05287	0.03228	-0.0457	0.03228	-0.03904	0.21051	-0.08271
0.03428	-0.06177	0.03428	-0.06317	0.03428	-0.05391	0.03428	-0.04667	0.03428	-0.03992	0.21271	-0.08357
0.03629	-0.06294	0.03629	-0.06425	0.03629	-0.05495	0.03629	-0.04763	0.03629	-0.04079	0.21491	-0.08442
0.03829	-0.06411	0.03829	-0.06532	0.03829	-0.056	0.03829	-0.0486	0.03829	-0.04167	0.21712	-0.08528
0.04029	-0.06528	0.04029	-0.0664	0.04029	-0.05704	0.04029	-0.04957	0.04029	-0.04255	0.21932	-0.08614
0.04229	-0.06645	0.04229	-0.06747	0.04229	-0.05808	0.04229	-0.05054	0.04229	-0.04343	0.22152	-0.087
0.04429	-0.06762	0.04429	-0.06855	0.04429	-0.05912	0.04429	-0.0515	0.04429	-0.04431	0.22372	-0.08786
0.0463	-0.06879	0.0463	-0.06962	0.0463	-0.06017	0.0463	-0.05247	0.0463	-0.04518	0.22593	-0.08872
0.0483	-0.06996	0.0483	-0.07069	0.0483	-0.06121	0.0483	-0.05344	0.0483	-0.04606	0.22813	-0.08958
0.0503	-0.07113	0.0503	-0.07177	0.0503	-0.06225	0.0503	-0.05441	0.0503	-0.04694	0.23033	-0.09043
0.0523	-0.0723	0.0523	-0.07284	0.0523	-0.06329	0.0523	-0.05537	0.0523	-0.04782	0.23253	-0.09129
0.0543	-0.07347	0.0543	-0.07392	0.0543	-0.06433	0.0543	-0.05634	0.0543	-0.0487	0.23473	-0.09215
0.05631	-0.07464	0.05631	-0.07499	0.05631	-0.06538	0.05631	-0.05731	0.05631	-0.04958	0.23694	-0.09301
0.05831	-0.07581	0.05831	-0.07607	0.05831	-0.06642	0.05831	-0.05828	0.05831	-0.05045	0.23914	-0.09387
0.06031	-0.07698	0.06031	-0.07714	0.06031	-0.06746	0.06031	-0.05924	0.06031	-0.05133	0.24134	-0.09473
0.06231	-0.07815	0.06231	-0.07822	0.06231	-0.0685	0.06231	-0.06021	0.06231	-0.05221	0.24354	-0.09559
0.06431	-0.07932	0.06431	-0.07929	0.06431	-0.06954	0.06431	-0.06118	0.06431	-0.05309	0.24575	-0.09644
0.06632	-0.08049	0.06632	-0.08037	0.06632	-0.07059	0.06632	-0.06214	0.06632	-0.05397	0.24795	-0.0973
0.06832	-0.08167	0.06832	-0.08144	0.06832	-0.07163	0.06832	-0.06311	0.06832	-0.05484	0.25015	-0.09816
0.07032	-0.08284	0.07032	-0.08252	0.07032	-0.07267	0.07032	-0.06408	0.07032	-0.05572	0.25235	-0.09902
0.07232	-0.08401	0.07232	-0.08359	0.07232	-0.07371	0.07232	-0.06505	0.07232	-0.0566	0.25455	-0.09988
0.07432	-0.08518	0.07432	-0.08467	0.07432	-0.07475	0.07432	-0.06601	0.07432	-0.05748	0.25676	-0.10074
0.07633	-0.08635	0.07633	-0.08574	0.07633	-0.0758	0.07633	-0.06698	0.07633	-0.05836	0.25896	-0.10159
0.07833	-0.08752	0.07833	-0.08681	0.07833	-0.07684	0.07833	-0.06795	0.07833	-0.05924	0.26116	-0.10245
0.08033	-0.08869	0.08033	-0.08789	0.08033	-0.07788	0.08033	-0.06892	0.08033	-0.06011	0.26336	-0.10331
0.08233	-0.08986	0.08233	-0.08896	0.08233	-0.07892	0.08233	-0.06988	0.08233	-0.06099	0.26557	-0.10417
0.08433	-0.09103	0.08433	-0.09004	0.08433	-0.07996	0.08433	-0.07085	0.08433	-0.06187	0.26777	-0.10503
0.08634	-0.0922	0.08634	-0.09111	0.08634	-0.08101	0.08634	-0.07182	0.08634	-0.06275	0.26997	-0.10589
0.08834	-0.09337	0.08834	-0.09219	0.08834	-0.08205	0.08834	-0.07278	0.08834	-0.06363	0.27217	-0.10675
0.09034	-0.09454	0.09034	-0.09326	0.09034	-0.08309	0.09034	-0.07375	0.09034	-0.0645	0.27437	-0.1076
0.09234	-0.09571	0.09234	-0.09434	0.09234	-0.08413	0.09234	-0.07472	0.09234	-0.06538	0.27658	-0.10846
0.09434	-0.09688	0.09434	-0.09541	0.09434	-0.08517	0.09434	-0.07569	0.09434	-0.06626	0.27878	-0.10932
0.09635	-0.09805	0.09635	-0.09649	0.09635	-0.08622	0.09635	-0.07665	0.09635	-0.06714	0.28098	-0.11018
0.09835	-0.09922	0.09835	-0.09756	0.09835	-0.08726	0.09835	-0.07762	0.09835	-0.06802	0.28318	-0.11104
0.10035	-0.10039	0.10035	-0.09864	0.10035	-0.0883	0.10035	-0.07859	0.10035	-0.0689	0.28539	-0.1119
0.10235	-0.10156	0.10235	-0.09971	0.10235	-0.08934	0.10235	-0.07956	0.10235	-0.06977	0.28759	-0.11275
0.10435	-0.10273	0.10435	-0.10079	0.10435	-0.09039	0.10435	-0.08052	0.10435	-0.07065	0.28979	-0.11361
0.10636	-0.1039	0.10636	-0.10186	0.10636	-0.09143	0.10636	-0.08149	0.10636	-0.07153	0.29199	-0.11447
0.10836	-0.10507	0.10836	-0.10294	0.10836	-0.09247	0.10836	-0.08246	0.10836	-0.07241	0.29419	-0.11533
0.11036	-0.10624	0.11036	-0.10401	0.11036	-0.09351	0.11036	-0.08342	0.11036	-0.07329	0.2964	-0.11619
0.11236	-0.10741	0.11236	-0.10508	0.11236	-0.09455	0.11236	-0.08439	0.11236	-0.07416	0.2986	-0.11705
0.11436	-0.10858	0.11436	-0.10616	0.11436	-0.0956	0.11436	-0.08536	0.11436	-0.07504	0.3008	-0.11791
0.11637	-0.10976	0.11637	-0.10723	0.11637	-0.09664	0.11637	-0.08633	0.11637	-0.07592	0.303	-0.11876
0.11837	-0.11093	0.11837	-0.10831	0.11837	-0.09768	0.11837	-0.08729	0.11837	-0.0768	0.30521	-0.11962
0.12037	-0.1121	0.12037	-0.10938	0.12037	-0.09872	0.12037	-0.08826	0.12037	-0.07768	0.30741	-0.12048
0.12237	-0.11327	0.12237	-0.11046	0.12237	-0.09976	0.12237	-0.08923	0.12237	-0.07856	0.30961	-0.12134
0.12437	-0.11444	0.12437	-0.11153	0.12437	-0.10081	0.12437	-0.0902	0.12437	-0.07943	0.31181	-0.1222
0.12638	-0.11561	0.12638	-0.11261	0.12638	-0.10185	0.12638	-0.09116	0.12638	-0.08031	0.31401	-0.12306
0.12838	-0.11678	0.12838	-0.11368	0.12838	-0.10289	0.12838	-0.09213	0.12838	-0.08119	0.31622	-0.12391
0.13038	-0.11795	0.13038	-0.11476	0.13038	-0.10393	0.13038	-0.0931	0.13038	-0.08207	0.31842	-0.12477
0.13238	-0.11912	0.13238	-0.11583	0.13238	-0.10497	0.13238	-0.09407	0.13238	-0.08295	0.32062	-0.12563
0.13438	-0.12029	0.13438	-0.11691	0.13438	-0.10602	0.13438	-0.09503	0.13438	-0.08382	0.32282	-0.12649
0.13639	-0.12146	0.13639	-0.11798	0.13639	-0.10706	0.13639	-0.096	0.13639	-0.0847	0.32503	-0.12735
0.13839	-0.12263	0.13839	-0.11906	0.13839	-0.1081	0.13839	-0.09697	0.13839	-0.08558	0.32723	-0.12821
0.14039	-0.1238	0.14039	-0.12013	0.14039	-0.10914	0.14039	-0.09793	0.14039	-0.08646	0.32943	-0.12907
0.14239	-0.12497	0.14239	-0.12121	0.14239	-0.11018	0.14239	-0.0989	0.14239	-0.08734	0.33163	-0.12992
0.14439	-0.12614	0.14439	-0.12228	0.14439	-0.11123	0.14439	-0.09987	0.14439	-0.08822	0.33383	-0.13078
0.1464	-0.12731	0.1464	-0.12335	0.1464	-0.11227	0.1464	-0.10084	0.1464	-0.08909	0.33604	-0.13164
0.1484	-0.12848	0.1484	-0.12443	0.1484	-0.11331	0.1484	-0.1018	0.1484	-0.08997	0.33824	-0.1325
0.1504	-0.12965	0.1504	-0.1255	0.1504	-0.11435	0.1504	-0.10277	0.1504	-0.09085	0.34044	-0.13336
0.1524	-0.13082	0.1524	-0.12658	0.1524	-0.1154	0.1524	-0.10374	0.1524	-0.09173	0.34264	-0.13422
0.1544	-0.13199	0.1544	-0.12765	0.1544	-0.11644	0.1544	-0.10471	0.1544	-0.09261	0.34484	-0.13507
0.15641	-0.13316	0.15641	-0.12873	0.15641	-0.11748	0.15641	-0.10567	0.15641	-0.09348	0.34705	-0.13593
0.15841	-0.13433	0.15841	-0.1298	0.15841	-0.11852	0.15841	-0.10664	0.15841	-0.09436	0.34925	-0.13679
0.16041	-0.1355	0.16041	-0.13088	0.16041	-0.11956	0.16041	-0.10761	0.16041	-0.09524	0.35145	-0.13765
0.16241	-0.13667	0.16241	-0.13195	0.16241	-0.12061	0.16241	-0.10857	0.16241	-0.09612	0.35365	-0.13851
0.16441	-0.13785	0.16441	-0.13303	0.16441	-0.12165	0.16441	-0.10954	0.16441	-0.097	0.35586	-0.13937
0.16642	-0.13902	0.16642	-0.1341	0.16642	-0.12269	0.16642	-0.11051	0.16642	-0.09788	0.35806	-0.14023
0.16842	-0.14019	0.16842	-0.13518	0.16842	-0.12373	0.16842	-0.11148	0.16842	-0.09875	0.36026	-0.14108
0.17042	-0.14136	0.17042	-0.13625	0.17042	-0.12477	0.17042	-0.11244	0.17042	-0.09963	0.36246	-0.14194
0.17242	-0.14253	0.17242	-0.13733	0.17242	-0.12582	0.17242	-0.11341	0.17242	-0.10051	0.36466	-0.1428
0.17442	-0.1437	0.17442	-0.1384	0.17442	-0.12686	0.17442	-0.11438	0.17442	-0.10139	0.36687	-0.14366
0.17643	-0.14487	0.17643	-0.13948	0.17643	-0.1279	0.17643	-0.11535	0.17643	-0.10227	0.36907	-0.14452
0.17843	-0.14604	0.17843	-0.14055	0.17843	-0.12894	0.17843	-0.11631	0.17843	-0.10314	0.37127	-0.14538
0.18043	-0.14721	0.18043	-0.14162	0.18043	-0.12998	0.18043	-0.11728	0.18043	-0.10402	0.37347	-0.14623
0.18243	-0.14838	0.18243	-0.1427	0.18243	-0.13103	0.18243	-0.11825	0.18243	-0.1049	0.37568	-0.14709
0.18443	-0.14955	0.18443	-0.14377	0.18443	-0.13207	0.18443	-0.11922	0.18443	-0.10578	0.37788	-0.14795
0.18644	-0.15072	0.18644	-0.14485	0.18644	-0.13311	0.18644	-0.12018	0.18644	-0.10666	0.38008	-0.14881
0.18844	-0.15189	0.18844	-0.14592	0.18844	-0.13415	0.18844	-0.12115	0.18844	-0.10753	0.38228	-0.14967
0.19044	-0.15306	0.19044	-0.147	0.19044	-0.13519	0.19044	-0.12212	0.19044	-0.10841	0.38448	-0.15053
0.19244	-0.15423	0.19244	-0.14807	0.19244	-0.13624	0.19244	-0.12308	0.19244	-0.10929	0.38669	-0.15139
0.19444	-0.1554	0.19444	-0.14915	0.19444	-0.13728	0.19444	-0.12405	0.19444	-0.11017	0.38889	-0.15224
0.19645	-0.15657	0.19645	-0.15022	0.19645	-0.13832	0.19645	-0.12502	0.19645	-0.11105	0.39109	-0.1531
0.19845	-0.15774	0.19845	-0.1513	0.19845	-0.13936	0.19845	-0.12599	0.19845	-0.11193	0.39329	-0.15396
0.20045	-0.15891	0.20045	-0.15237	0.20045	-0.1404	0.20045	-0.12695	0.20045	-0.1128	0.3955	-0.15482
0.20245	-0.16008	0.20245	-0.15345	0.20245	-0.14145	0.20245	-0.12792	0.20245	-0.11368	0.3977	-0.15568
0.20445	-0.16125	0.20445	-0.15452	0.20445	-0.14249	0.20445	-0.12889	0.20445	-0.11456	0.3999	-0.15654
0.20646	-0.16242	0.20646	-0.1556	0.20646	-0.14353	0.20646	-0.12986	0.20646	-0.11544	0.4021	-0.1574
0.20846	-0.16359	0.20846	-0.15667	0.20846	-0.14457	0.20846	-0.13082	0.20846	-0.11632	0.4043	-0.15825
0.21046	-0.16476	0.21046	-0.15774	0.21046	-0.14562	0.21046	-0.13179	0.21046	-0.11719	0.40651	-0.15911
0.21246	-0.16593	0.21246	-0.15882	0.21246	-0.14666	0.21246	-0.13276	0.21246	-0.11807	0.40871	-0.15997
0.21446	-0.16711	0.21446	-0.15989	0.21446	-0.1477	0.21446	-0.13372	0.21446	-0.11895	0.41091	-0.16083
0.21647	-0.16828	0.21647	-0.16097	0.21647	-0.14874	0.21647	-0.13469	0.21647	-0.11983	0.41311	-0.16169
0.21847	-0.16945	0.21847	-0.16204	0.21847	-0.14978	0.21847	-0.13566	0.21847	-0.12071	0.41532	-0.16255
0.22047	-0.17062	0.22047	-0.16312	0.22047	-0.15083	0.22047	-0.13663	0.22047	-0.12159	0.41752	-0.1634
0.22247	-0.17179	0.22247	-0.16419	0.22247	-0.15187	0.22247	-0.13759	0.22247	-0.12246	0.41972	-0.16426
0.22447	-0.17296	0.22447	-0.16527	0.22447	-0.15291	0.22447	-0.13856	0.22447	-0.12334	0.42192	-0.16512
0.22648	-0.17413	0.22648	-0.16634	0.22648	-0.15395	0.22648	-0.13953	0.22648	-0.12422	0.42412	-0.16598
0.22848	-0.1753	0.22848	-0.16742	0.22848	-0.15499	0.22848	-0.1405	0.22848	-0.1251	0.42633	-0.16684
0.23048	-0.17647	0.23048	-0.16849	0.23048	-0.15604	0.23048	-0.14146	0.23048	-0.12598	0.42853	-0.1677
0.23248	-0.17764	0.23248	-0.16957	0.23248	-0.15708	0.23248	-0.14243	0.23248	-0.12685	0.43073	-0.16856
0.23448	-0.17881	0.23448	-0.17064	0.23448	-0.15812	0.23448	-0.1434	0.23448	-0.12773	0.43293	-0.16941
0.23649	-0.17998	0.23649	-0.17172	0.23649	-0.15916	0.23649	-0.14437	0.23649	-0.12861	0.43514	-0.17027
0.23849	-0.18115	0.23849	-0.17279	0.23849	-0.1602	0.23849	-0.14533	0.23849	-0.12949	0.43734	-0.17113
0.24049	-0.18232	0.24049	-0.17387	0.24049	-0.16125	0.24049	-0.1463	0.24049	-0.13037	0.43954	-0.17199
0.24249	-0.18349	0.24249	-0.17494	0.24249	-0.16229	0.24249	-0.14727	0.24249	-0.13125	0.44174	-0.17285
0.24449	-0.18466	0.24449	-0.17601	0.24449	-0.16333	0.24449	-0.14823	0.24449	-0.13212	0.44394	-0.17371
0.2465	-0.18583	0.2465	-0.17709	0.2465	-0.16437	0.2465	-0.1492	0.2465	-0.133	0.44615	-0.17456
0.2485	-0.187	0.2485	-0.17816	0.2485	-0.16541	0.2485	-0.15017	0.2485	-0.13388	0.44835	-0.17542
0.2505	-0.18817	0.2505	-0.17924	0.2505	-0.16646	0.2505	-0.15114	0.2505	-0.13476	0.45055	-0.17628
0.2525	-0.18934	0.2525	-0.18031	0.2525	-0.1675	0.2525	-0.1521	0.2525	-0.13564	0.45275	-0.17714
0.2545	-0.19051	0.2545	-0.18139	0.2545	-0.16854	0.2545	-0.15307	0.2545	-0.13651	0.45495	-0.178
0.25651	-0.19168	0.25651	-0.18246	0.25651	-0.16958	0.25651	-0.15404	0.25651	-0.13739	0.45716	-0.17886
0.25851	-0.19285	0.25851	-0.18354	0.25851	-0.17063	0.25851	-0.15501	0.25851	-0.13827	0.45936	-0.17972
0.26051	-0.19402	0.26051	-0.18461	0.26051	-0.17167	0.26051	-0.15597	0.26051	-0.13915	0.46156	-0.18057
0.26251	-0.1952	0.26251	-0.18569	0.26251	-0.17271	0.26251	-0.15694	0.26251	-0.14003	0.46376	-0.18143
0.26451	-0.19637	0.26451	-0.18676	0.26451	-0.17375	0.26451	-0.15791	0.26451	-0.14091	0.46597	-0.18229
0.26652	-0.19754	0.26652	-0.18784	0.26652	-0.17479	0.26652	-0.15887	0.26652	-0.14178	0.46817	-0.18315
0.26852	-0.19871	0.26852	-0.18891	0.26852	-0.17584	0.26852	-0.15984	0.26852	-0.14266	0.47037	-0.18401
0.27052	-0.19988	0.27052	-0.18999	0.27052	-0.17688	0.27052	-0.16081	0.27052	-0.14354	0.47257	-0.18487
0.27252	-0.20105	0.27252	-0.19106	0.27252	-0.17792	0.27252	-0.16178	0.27252	-0.14442	0.47477	-0.18572
0.27452	-0.20222	0.27452	-0.19214	0.27452	-0.17896	0.27452	-0.16274	0.27452	-0.1453	0.47698	-0.18658
0.27653	-0.20339	0.27653	-0.19321	0.27653	-0.18	0.27653	-0.16371	0.27653	-0.14617	0.47918	-0.18744
0.27853	-0.20456	0.27853	-0.19428	0.27853	-0.18105	0.27853	-0.16468	0.27853	-0.14705	0.48138	-0.1883
0.28053	-0.20573	0.28053	-0.19536	0.28053	-0.18209	0.28053	-0.16565	0.28053	-0.14793	0.48358	-0.18916
0.28253	-0.2069	0.28253	-0.19643	0.28253	-0.18313	0.28253	-0.16661	0.28253	-0.14881	0.48579	-0.19002
0.28453	-0.20807	0.28453	-0.19751	0.28453	-0.18417	0.28453	-0.16758	0.28453	-0.14969	0.48799	-0.19088
0.28654	-0.20924	0.28654	-0.19858	0.28654	-0.18521	0.28654	-0.16855	0.28654	-0.15057	0.49019	-0.19173
0.28854	-0.21041	0.28854	-0.19966	0.28854	-0.18626	0.28854	-0.16951	0.28854	-0.15144	0.49239	-0.19259
0.29054	-0.21158	0.29054	-0.20073	0.29054	-0.1873	0.29054	-0.17048	0.29054	-0.15232	0.49459	-0.19345
0.29254	-0.21275	0.29254	-0.20181	0.29254	-0.18834	0.29254	-0.17145	0.29254	-0.1532	0.4968	-0.19431
0.29454	-0.21392	0.29454	-0.20288	0.29454	-0.18938	0.29454	-0.17242	0.29454	-0.15408	0.499	-0.19517
0.29655	-0.21509	0.29655	-0.20396	0.29655	-0.19042	0.29655	-0.17338	0.29655	-0.15496	0.5012	-0.19603
0.29855	-0.21626	0.29855	-0.20503	0.29855	-0.19147	0.29855	-0.17435	0.29855	-0.15583	0.5034	-0.19688
0.30055	-0.21743	0.30055	-0.20611	0.30055	-0.19251	0.30055	-0.17532	0.30055	-0.15671	0.50561	-0.19774
0.30255	-0.2186	0.30255	-0.20718	0.30255	-0.19355	0.30255	-0.17629	0.30255	-0.15759	0.50781	-0.1986
0.30455	-0.21977	0.30455	-0.20826	0.30455	-0.19459	0.30455	-0.17725	0.30455	-0.15847	0.51001	-0.19946
0.30656	-0.22094	0.30656	-0.20933	0.30656	-0.19563	0.30656	-0.17822	0.30656	-0.15935	0.51221	-0.20032
0.30856	-0.22211	0.30856	-0.2104	0.30856	-0.19668	0.30856	-0.17919	0.30856	-0.16023	0.51441	-0.20118
0.31056	-0.22329	0.31056	-0.21148	0.31056	-0.19772	0.31056	-0.18016	0.31056	-0.1611	0.51662	-0.20204
0.31256	-0.22446	0.31256	-0.21255	0.31256	-0.19876	0.31256	-0.18112	0.31256	-0.16198	0.51882	-0.20289
0.31456	-0.22563	0.31456	-0.21363	0.31456	-0.1998	0.31456	-0.18209	0.31456	-0.16286	0.52102	-0.20375
0.31657	-0.2268	0.31657	-0.2147	0.31657	-0.20085	0.31657	-0.18306	0.31657	-0.16374	0.52322	-0.20461
0.31857	-0.22797	0.31857	-0.21578	0.31857	-0.20189	0.31857	-0.18402	0.31857	-0.16462	0.52543	-0.20547
0.32057	-0.22914	0.32057	-0.21685	0.32057	-0.20293	0.32057	-0.18499	0.32057	-0.16549	0.52763	-0.20633
0.32257	-0.23031	0.32257	-0.21793	0.32257	-0.20397	0.32257	-0.18596	0.32257	-0.16637	0.52983	-0.20719
0.32457	-0.23148	0.32457	-0.219	0.32457	-0.20501	0.32457	-0.18693	0.32457	-0.16725	0.53203	-0.20804
0.32658	-0.23265	0.32658	-0.22008	0.32658	-0.20606	0.32658	-0.18789	0.32658	-0.16813	0.53423	-0.2089
0.32858	-0.23382	0.32858	-0.22115	0.32858	-0.2071	0.32858	-0.18886	0.32858	-0.16901	0.53644	-0.20976
0.33058	-0.23499	0.33058	-0.22223	0.33058	-0.20814	0.33058	-0.18983	0.33058	-0.16988	0.53864	-0.21062
0.33258	-0.23616	0.33258	-0.2233	0.33258	-0.20918	0.33258	-0.1908	0.33258	-0.17076	0.54084	-0.21148
0.33458	-0.23733	0.33458	-0.22438	0.33458	-0.21022	0.33458	-0.19176	0.33458	-0.17164	0.54304	-0.21234
0.33659	-0.2385	0.33659	-0.22545	0.33659	-0.21127	0.33659	-0.19273	0.33659	-0.17252	0.54525	-0.2132
0.33859	-0.23967	0.33859	-0.22653	0.33859	-0.21231	0.33859	-0.1937	0.33859	-0.1734	0.54745	-0.21405
0.34059	-0.24084	0.34059	-0.2276	0.34059	-0.21335	0.34059	-0.19466	0.34059	-0.17428	0.54965	-0.21491
0.34259	-0.24201	0.34259	-0.22867	0.34259	-0.21439	0.34259	-0.19563	0.34259	-0.17515	0.55185	-0.21577
0.34459	-0.24318	0.34459	-0.22975	0.34459	-0.21543	0.34459	-0.1966	0.34459	-0.17603	0.55405	-0.21663
0.3466	-0.24435	0.3466	-0.23082	0.3466	-0.21648	0.3466	-0.19757	0.3466	-0.17691	0.55626	-0.21749
0.3486	-0.24552	0.3486	-0.2319	0.3486	-0.21752	0.3486	-0.19853	0.3486	-0.17779	0.55846	-0.21835
0.3506	-0.24669	0.3506	-0.23297	0.3506	-0.21856	0.3506	-0.1995	0.3506	-0.17867	0.56066	-0.2192
0.3526	-0.24786	0.3526	-0.23405	0.3526	-0.2196	0.3526	-0.20047	0.3526	-0.17954	0.56286	-0.22006
0.3546	-0.24903	0.3546	-0.23512	0.3546	-0.22064	0.3546	-0.20144	0.3546	-0.18042	0.56507	-0.22092
0.35661	-0.2502	0.35661	-0.2362	0.35661	-0.22169	0.35661	-0.2024	0.35661	-0.1813	0.56727	-0.22178
0.35861	-0.25138	0.35861	-0.23727	0.35861	-0.22273	0.35861	-0.20337	0.35861	-0.18218	0.56947	-0.22264
0.36061	-0.25255	0.36061	-0.23835	0.36061	-0.22377	0.36061	-0.20434	0.36061	-0.18306	0.57167	-0.2235
0.36261	-0.25372	0.36261	-0.23942	0.36261	-0.22481	0.36261	-0.20531	0.36261	-0.18394	0.57387	-0.22436
0.36461	-0.25489	0.36461	-0.2405	0.36461	-0.22585	0.36461	-0.20627	0.36461	-0.18481	0.57608	-0.22521
0.36662	-0.25606	0.36662	-0.24157	0.36662	-0.2269	0.36662	-0.20724	0.36662	-0.18569	0.57828	-0.22607
0.36862	-0.25723	0.36862	-0.24265	0.36862	-0.22794	0.36862	-0.20821	0.36862	-0.18657	0.58048	-0.22693
0.37062	-0.2584	0.37062	-0.24372	0.37062	-0.22898	0.37062	-0.20917	0.37062	-0.18745	0.58268	-0.22779
0.37262	-0.25957	0.37262	-0.2448	0.37262	-0.23002	0.37262	-0.21014	0.37262	-0.18833	0.58488	-0.22865
0.37462	-0.26074	0.37462	-0.24587	0.37462	-0.23107	0.37462	-0.21111	0.37462	-0.1892	0.58709	-0.22951
0.37663	-0.26191	0.37663	-0.24694	0.37663	-0.23211	0.37663	-0.21208	0.37663	-0.19008	0.58929	-0.23037
0.37863	-0.26308	0.37863	-0.24802	0.37863	-0.23315	0.37863	-0.21304	0.37863	-0.19096	0.59149	-0.23122
0.38063	-0.26425	0.38063	-0.24909	0.38063	-0.23419	0.38063	-0.21401	0.38063	-0.19184	0.59369	-0.23208
0.38263	-0.26542	0.38263	-0.25017	0.38263	-0.23523	0.38263	-0.21498	0.38263	-0.19272	0.5959	-0.23294
0.38463	-0.26659	0.38463	-0.25124	0.38463	-0.23628	0.38463	-0.21595	0.38463	-0.1936	0.5981	-0.2338
0.38664	-0.26776	0.38664	-0.25232	0.38664	-0.23732	0.38664	-0.21691	0.38664	-0.19447	0.6003	-0.23466
0.38864	-0.26893	0.38864	-0.25339	0.38864	-0.23836	0.38864	-0.21788	0.38864	-0.19535	0.6025	-0.23552
0.39064	-0.2701	0.39064	-0.25447	0.39064	-0.2394	0.39064	-0.21885	0.39064	-0.19623	0.6047	-0.23637
0.39264	-0.27127	0.39264	-0.25554	0.39264	-0.24044	0.39264	-0.21981	0.39264	-0.19711	0.60691	-0.23723
0.39464	-0.27244	0.39464	-0.25662	0.39464	-0.24149	0.39464	-0.22078	0.39464	-0.19799	0.60911	-0.23809
0.39665	-0.27361	0.39665	-0.25769	0.39665	-0.24253	0.39665	-0.22175	0.39665	-0.19886	0.61131	-0.23895
0.39865	-0.27478	0.39865	-0.25877	0.39865	-0.24357	0.39865	-0.22272	0.39865	-0.19974	0.61351	-0.23981
0.40065	-0.27595	0.40065	-0.25984	0.40065	-0.24461	0.40065	-0.22368	0.40065	-0.20062	0.61572	-0.24067
0.40265	-0.27712	0.40265	-0.26092	0.40265	-0.24565	0.40265	-0.22465	0.40265	-0.2015	0.61792	-0.24153
0.40465	-0.27829	0.40465	-0.26199	0.40465	-0.2467	0.40465	-0.22562	0.40465	-0.20238	0.62012	-0.24238
0.40666	-0.27947	0.40666	-0.26306	0.40666	-0.24774	0.40666	-0.22659	0.40666	-0.20326	0.62232	-0.24324
0.40866	-0.28064	0.40866	-0.26414	0.40866	-0.24878	0.40866	-0.22755	0.40866	-0.20413	0.62452	-0.2441
0.41066	-0.28181	0.41066	-0.26521	0.41066	-0.24982	0.41066	-0.22852	0.41066	-0.20501	0.62673	-0.24496
0.41266	-0.28298	0.41266	-0.26629	0.41266	-0.25086	0.41266	-0.22949	0.41266	-0.20589	0.62893	-0.24582
0.41466	-0.28415	0.41466	-0.26736	0.41466	-0.25191	0.41466	-0.23046	0.41466	-0.20677	0.63113	-0.24668
0.41667	-0.28532	0.41667	-0.26844	0.41667	-0.25295	0.41667	-0.23142	0.41667	-0.20765	0.63333	-0.24753
0.41867	-0.28649	0.41867	-0.26951	0.41867	-0.25399	0.41867	-0.23239	0.41867	-0.20852	0.63554	-0.24839
0.42067	-0.28766	0.42067	-0.27059	0.42067	-0.25503	0.42067	-0.23336	0.42067	-0.2094	0.63774	-0.24925
0.42267	-0.28883	0.42267	-0.27166	0.42267	-0.25608	0.42267	-0.23432	0.42267	-0.21028	0.63994	-0.25011
0.42467	-0.29	0.42467	-0.27274	0.42467	-0.25712	0.42467	-0.23529	0.42467	-0.21116	0.64214	-0.25097
0.42668	-0.29117	0.42668	-0.27381	0.42668	-0.25816	0.42668	-0.23626	0.42668	-0.21204	0.64434	-0.25183
0.42868	-0.29234	0.42868	-0.27489	0.42868	-0.2592	0.42868	-0.23723	0.42868	-0.21292	0.64655	-0.25269
0.43068	-0.29351	0.43068	-0.27596	0.43068	-0.26024	0.43068	-0.23819	0.43068	-0.21379	0.64875	-0.25354
0.43268	-0.29468	0.43268	-0.27704	0.43268	-0.26129	0.43268	-0.23916	0.43268	-0.21467	0.65095	-0.2544
0.43468	-0.29585	0.43468	-0.27811	0.43468	-0.26233	0.43468	-0.24013	0.43468	-0.21555	0.65315	-0.25526
0.43669	-0.29702	0.43669	-0.27919	0.43669	-0.26337	0.43669	-0.2411	0.43669	-0.21643	0.65536	-0.25612
0.43869	-0.29819	0.43869	-0.28026	0.43869	-0.26441	0.43869	-0.24206	0.43869	-0.21731	0.65756	-0.25698
0.44069	-0.29936	0.44069	-0.28133	0.44069	-0.26545	0.44069	-0.24303	0.44069	-0.21818	0.65976	-0.25784
0.44269	-0.30053	0.44269	-0.28241	0.44269	-0.2665	0.44269	-0.244	0.44269	-0.21906	0.66196	-0.25869
0.44469	-0.3017	0.44469	-0.28348	0.44469	-0.26754	0.44469	-0.24496	0.44469	-0.21994	0.66416	-0.25955
0.4467	-0.30287	0.4467	-0.28456	0.4467	-0.26858	0.4467	-0.24593	0.4467	-0.22082	0.66637	-0.26041
0.4487	-0.30404	0.4487	-0.28563	0.4487	-0.26962	0.4487	-0.2469	0.4487	-0.2217	0.66857	-0.26127
0.4507	-0.30521	0.4507	-0.28671	0.4507	-0.27066	0.4507	-0.24787	0.4507	-0.22258	0.67077	-0.26213
0.4527	-0.30638	0.4527	-0.28778	0.4527	-0.27171	0.4527	-0.24883	0.4527	-0.22345	0.67297	-0.26299
0.4547	-0.30755	0.4547	-0.28886	0.4547	-0.27275	0.4547	-0.2498	0.4547	-0.22433	0.67518	-0.26385
0.45671	-0.30873	0.45671	-0.28993	0.45671	-0.27379	0.45671	-0.25077	0.45671	-0.22521	0.67738	-0.2647
0.45871	-0.3099	0.45871	-0.29101	0.45871	-0.27483	0.45871	-0.25174	0.45871	-0.22609	0.67958	-0.26556
0.46071	-0.31107	0.46071	-0.29208	0.46071	-0.27587	0.46071	-0.2527	0.46071	-0.22697	0.68178	-0.26642
0.46271	-0.31224	0.46271	-0.29316	0.46271	-0.27692	0.46271	-0.25367	0.46271	-0.22784	0.68398	-0.26728
0.46471	-0.31341	0.46471	-0.29423	0.46471	-0.27796	0.46471	-0.25464	0.46471	-0.22872	0.68619	-0.26814
0.46672	-0.31458	0.46672	-0.29531	0.46672	-0.279	0.46672	-0.2556	0.46672	-0.2296	0.68839	-0.269
0.46872	-0.31575	0.46872	-0.29638	0.46872	-0.28004	0.46872	-0.25657	0.46872	-0.23048	0.69059	-0.26985
0.47072	-0.31692	0.47072	-0.29746	0.47072	-0.28108	0.47072	-0.25754	0.47072	-0.23136	0.69279	-0.27071
0.47272	-0.31809	0.47272	-0.29853	0.47272	-0.28213	0.47272	-0.25851	0.47272	-0.23223	0.69499	-0.27157
0.47472	-0.31926	0.47472	-0.2996	0.47472	-0.28317	0.47472	-0.25947	0.47472	-0.23311	0.6972	-0.27243
0.47673	-0.32043	0.47673	-0.30068	0.47673	-0.28421	0.47673	-0.26044	0.47673	-0.23399	0.6994	-0.27329
0.47873	-0.3216	0.47873	-0.30175	0.47873	-0.28525	0.47873	-0.26141	0.47873	-0.23487	0.7016	-0.27415
0.48073	-0.32277	0.48073	-0.30283	0.48073	-0.2863	0.48073	-0.26238	0.48073	-0.23575	0.7038	-0.27501
0.48273	-0.32394	0.48273	-0.3039	0.48273	-0.28734	0.48273	-0.26334	0.48273	-0.23663	0.70601	-0.27586
0.48473	-0.32511	0.48473	-0.30498	0.48473	-0.28838	0.48473	-0.26431	0.48473	-0.2375	0.70821	-0.27672
0.48674	-0.32628	0.48674	-0.30605	0.48674	-0.28942	0.48674	-0.26528	0.48674	-0.23838	0.71041	-0.27758
0.48874	-0.32745	0.48874	-0.30713	0.48874	-0.29046	0.48874	-0.26625	0.48874	-0.23926	0.71261	-0.27844
0.49074	-0.32862	0.49074	-0.3082	0.49074	-0.29151	0.49074	-0.26721	0.49074	-0.24014	0.71481	-0.2793
0.49274	-0.32979	0.49274	-0.30928	0.49274	-0.29255	0.49274	-0.26818	0.49274	-0.24102	0.71702	-0.28016
0.49474	-0.33096	0.49474	-0.31035	0.49474	-0.29359	0.49474	-0.26915	0.49474	-0.24189	0.71922	-0.28101
0.49675	-0.33213	0.49675	-0.31143	0.49675	-0.29463	0.49675	-0.27011	0.49675	-0.24277	0.72142	-0.28187
0.49875	-0.3333	0.49875	-0.3125	0.49875	-0.29567	0.49875	-0.27108	0.49875	-0.24365	0.72362	-0.28273
0.50075	-0.33447	0.50075	-0.31358	0.50075	-0.29672	0.50075	-0.27205	0.50075	-0.24453	0.72583	-0.28359
0.50275	-0.33564	0.50275	-0.31465	0.50275	-0.29776	0.50275	-0.27302	0.50275	-0.24541	0.72803	-0.28445
0.50475	-0.33682	0.50475	-0.31572	0.50475	-0.2988	0.50475	-0.27398	0.50475	-0.24629	0.73023	-0.28531
0.50676	-0.33799	0.50676	-0.3168	0.50676	-0.29984	0.50676	-0.27495	0.50676	-0.24716	0.73243	-0.28617
0.50876	-0.33916	0.50876	-0.31787	0.50876	-0.30088	0.50876	-0.27592	0.50876	-0.24804	0.73463	-0.28702
0.51076	-0.34033	0.51076	-0.31895	0.51076	-0.30193	0.51076	-0.27689	0.51076	-0.24892	0.73684	-0.28788
0.51276	-0.3415	0.51276	-0.32002	0.51276	-0.30297	0.51276	-0.27785	0.51276	-0.2498	0.73904	-0.28874
0.51476	-0.34267	0.51476	-0.3211	0.51476	-0.30401	0.51476	-0.27882	0.51476	-0.25068	0.74124	-0.2896
0.51677	-0.34384	0.51677	-0.32217	0.51677	-0.30505	0.51677	-0.27979	0.51677	-0.25155	0.74344	-0.29046
0.51877	-0.34501	0.51877	-0.32325	0.51877	-0.30609	0.51877	-0.28075	0.51877	-0.25243	0.74565	-0.29132
0.52077	-0.34618	0.52077	-0.32432	0.52077	-0.30714	0.52077	-0.28172	0.52077	-0.25331	0.74785	-0.29217
0.52277	-0.34735	0.52277	-0.3254	0.52277	-0.30818	0.52277	-0.28269	0.52277	-0.25419	0.75005	-0.29303
0.52477	-0.34852	0.52477	-0.32647	0.52477	-0.30922	0.52477	-0.28366	0.52477	-0.25507	0.75225	-0.29389
0.52678	-0.34969	0.52678	-0.32755	0.52678	-0.31026	0.52678	-0.28462	0.52678	-0.25595	0.75445	-0.29475
0.52878	-0.35086	0.52878	-0.32862	0.52878	-0.31131	0.52878	-0.28559	0.52878	-0.25682	0.75666	-0.29561
0.53078	-0.35203	0.53078	-0.3297	0.53078	-0.31235	0.53078	-0.28656	0.53078	-0.2577	0.75886	-0.29647
0.53278	-0.3532	0.53278	-0.33077	0.53278	-0.31339	0.53278	-0.28753	0.53278	-0.25858	0.76106	-0.29733
0.53478	-0.35437	0.53478	-0.33185	0.53478	-0.31443	0.53478	-0.28849	0.53478	-0.25946	0.76326	-0.29818
0.53679	-0.35554	0.53679	-0.33292	0.53679	-0.31547	0.53679	-0.28946	0.53679	-0.26034	0.76547	-0.29904
0.53879	-0.35671	0.53879	-0.33399	0.53879	-0.31652	0.53879	-0.29043	0.53879	-0.26121	0.76767	-0.2999
0.54079	-0.35788	0.54079	-0.33507	0.54079	-0.31756	0.54079	-0.2914	0.54079	-0.26209	0.76987	-0.30076
0.54279	-0.35905	0.54279	-0.33614	0.54279	-0.3186	0.54279	-0.29236	0.54279	-0.26297	0.77207	-0.30162
0.54479	-0.36022	0.54479	-0.33722	0.54479	-0.31964	0.54479	-0.29333	0.54479	-0.26385	0.77427	-0.30248
0.5468	-0.36139	0.5468	-0.33829	0.5468	-0.32068	0.5468	-0.2943	0.5468	-0.26473	0.77648	-0.30334
0.5488	-0.36256	0.5488	-0.33937	0.5488	-0.32173	0.5488	-0.29526	0.5488	-0.26561	0.77868	-0.30419
0.5508	-0.36373	0.5508	-0.34044	0.5508	-0.32277	0.5508	-0.29623	0.5508	-0.26648	0.78088	-0.30505
0.5528	-0.36491	0.5528	-0.34152	0.5528	-0.32381	0.5528	-0.2972	0.5528	-0.26736	0.78308	-0.30591
0.5548	-0.36608	0.5548	-0.34259	0.5548	-0.32485	0.5548	-0.29817	0.5548	-0.26824	0.78529	-0.30677
0.55681	-0.36725	0.55681	-0.34367	0.55681	-0.32589	0.55681	-0.29913	0.55681	-0.26912	0.78749	-0.30763
0.55881	-0.36842	0.55881	-0.34474	0.55881	-0.32694	0.55881	-0.3001	0.55881	-0.27	0.78969	-0.30849
0.56081	-0.36959	0.56081	-0.34582	0.56081	-0.32798	0.56081	-0.30107	0.56081	-0.27087	0.79189	-0.30934
0.56281	-0.37076	0.56281	-0.34689	0.56281	-0.32902	0.56281	-0.30204	0.56281	-0.27175	0.79409	-0.3102
0.56481	-0.37193	0.56481	-0.34797	0.56481	-0.33006	0.56481	-0.303	0.56481	-0.27263	0.7963	-0.31106
0.56682	-0.3731	0.56682	-0.34904	0.56682	-0.3311	0.56682	-0.30397	0.56682	-0.27351	0.7985	-0.31192
0.56882	-0.37427	0.56882	-0.35012	0.56882	-0.33215	0.56882	-0.30494	0.56882	-0.27439	0.8007	-0.31278
0.57082	-0.37544	0.57082	-0.35119	0.57082	-0.33319	0.57082	-0.3059	0.57082	-0.27527	0.8029	-0.31364
0.57282	-0.37661	0.57282	-0.35226	0.57282	-0.33423	0.57282	-0.30687	0.57282	-0.27614	0.80511	-0.3145
0.57482	-0.37778	0.57482	-0.35334	0.57482	-0.33527	0.57482	-0.30784	0.57482	-0.27702	0.80731	-0.31535
0.57683	-0.37895	0.57683	-0.35441	0.57683	-0.33631	0.57683	-0.30881	0.57683	-0.2779	0.80951	-0.31621
0.57883	-0.38012	0.57883	-0.35549	0.57883	-0.33736	0.57883	-0.30977	0.57883	-0.27878	0.81171	-0.31707
0.58083	-0.38129	0.58083	-0.35656	0.58083	-0.3384	0.58083	-0.31074	0.58083	-0.27966	0.81391	-0.31793
0.58283	-0.38246	0.58283	-0.35764	0.58283	-0.33944	0.58283	-0.31171	0.58283	-0.28053	0.81612	-0.31879
0.58483	-0.38363	0.58483	-0.35871	0.58483	-0.34048	0.58483	-0.31268	0.58483	-0.28141	0.81832	-0.31965
0.58684	-0.3848	0.58684	-0.35979	0.58684	-0.34153	0.58684	-0.31364	0.58684	-0.28229	0.82052	-0.3205
0.58884	-0.38597	0.58884	-0.36086	0.58884	-0.34257	0.58884	-0.31461	0.58884	-0.28317	0.82272	-0.32136
0.59084	-0.38714	0.59084	-0.36194	0.59084	-0.34361	0.59084	-0.31558	0.59084	-0.28405	0.82492	-0.32222
0.59284	-0.38831	0.59284	-0.36301	0.59284	-0.34465	0.59284	-0.31655	0.59284	-0.28493	0.82713	-0.32308
0.59484	-0.38948	0.59484	-0.36409	0.59484	-0.34569	0.59484	-0.31751	0.59484	-0.2858	0.82933	-0.32394
0.59685	-0.39065	0.59685	-0.36516	0.59685	-0.34674	0.59685	-0.31848	0.59685	-0.28668	0.83153	-0.3248
0.59885	-0.39182	0.59885	-0.36624	0.59885	-0.34778	0.59885	-0.31945	0.59885	-0.28756	0.83373	-0.32566
0.60085	-0.393	0.60085	-0.36731	0.60085	-0.34882	0.60085	-0.32041	0.60085	-0.28844	0.83594	-0.32651
0.60285	-0.39417	0.60285	-0.36839	0.60285	-0.34986	0.60285	-0.32138	0.60285	-0.28932	0.83814	-0.32737
0.60485	-0.39534	0.60485	-0.36946	0.60485	-0.3509	0.60485	-0.32235	0.60485	-0.29019	0.84034	-0.32823
0.60686	-0.39651	0.60686	-0.37053	0.60686	-0.35195	0.60686	-0.32332	0.60686	-0.29107	0.84254	-0.32909
0.60886	-0.39768	0.60886	-0.37161	0.60886	-0.35299	0.60886	-0.32428	0.60886	-0.29195	0.84474	-0.32995
0.61086	-0.39885	0.61086	-0.37268	0.61086	-0.35403	0.61086	-0.32525	0.61086	-0.29283	0.84695	-0.33081
0.61286	-0.40002	0.61286	-0.37376	0.61286	-0.35507	0.61286	-0.32622	0.61286	-0.29371	0.84915	-0.33166
0.61486	-0.40119	0.61486	-0.37483	0.61486	-0.35611	0.61486	-0.32719	0.61486	-0.29458	0.85135	-0.33252
0.61687	-0.40236	0.61687	-0.37591	0.61687	-0.35716	0.61687	-0.32815	0.61687	-0.29546	0.85355	-0.33338
0.61887	-0.40353	0.61887	-0.37698	0.61887	-0.3582	0.61887	-0.32912	0.61887	-0.29634	0.85576	-0.33424
0.62087	-0.4047	0.62087	-0.37806	0.62087	-0.35924	0.62087	-0.33009	0.62087	-0.29722	0.85796	-0.3351
0.62287	-0.40587	0.62287	-0.37913	0.62287	-0.36028	0.62287	-0.33105	0.62287	-0.2981	0.86016	-0.33596
0.62487	-0.40704	0.62487	-0.38021	0.62487	-0.36132	0.62487	-0.33202	0.62487	-0.29898	0.86236	-0.33682
0.62688	-0.40821	0.62688	-0.38128	0.62688	-0.36237	0.62688	-0.33299	0.62688	-0.29985	0.86456	-0.33767
0.62888	-0.40938	0.62888	-0.38236	0.62888	-0.36341	0.62888	-0.33396	0.62888	-0.30073	0.86677	-0.33853
0.63088	-0.41055	0.63088	-0.38343	0.63088	-0.36445	0.63088	-0.33492	0.63088	-0.30161	0.86897	-0.33939
0.63288	-0.41172	0.63288	-0.38451	0.63288	-0.36549	0.63288	-0.33589	0.63288	-0.30249	0.87117	-0.34025
0.63488	-0.41289	0.63488	-0.38558	0.63488	-0.36653	0.63488	-0.33686	0.63488	-0.30337	0.87337	-0.34111
0.63689	-0.41406	0.63689	-0.38665	0.63689	-0.36758	0.63689	-0.33783	0.63689	-0.30424	0.87558	-0.34197
0.63889	-0.41523	0.63889	-0.38773	0.63889	-0.36862	0.63889	-0.33879	0.63889	-0.30512	0.87778	-0.34282
0.64089	-0.4164	0.64089	-0.3888	0.64089	-0.36966	0.64089	-0.33976	0.64089	-0.306	0.87998	-0.34368
0.64289	-0.41757	0.64289	-0.38988	0.64289	-0.3707	0.64289	-0.34073	0.64289	-0.30688	0.88218	-0.34454
0.64489	-0.41874	0.64489	-0.39095	0.64489	-0.37175	0.64489	-0.34169	0.64489	-0.30776	0.88438	-0.3454
0.6469	-0.41991	0.6469	-0.39203	0.6469	-0.37279	0.6469	-0.34266	0.6469	-0.30864	0.88659	-0.34626
0.6489	-0.42109	0.6489	-0.3931	0.6489	-0.37383	0.6489	-0.34363	0.6489	-0.30951	0.88879	-0.34712
0.6509	-0.42226	0.6509	-0.39418	0.6509	-0.37487	0.6509	-0.3446	0.6509	-0.31039	0.89099	-0.34798
0.6529	-0.42343	0.6529	-0.39525	0.6529	-0.37591	0.6529	-0.34556	0.6529	-0.31127	0.89319	-0.34883
0.6549	-0.4246	0.6549	-0.39633	0.6549	-0.37696	0.6549	-0.34653	0.6549	-0.31215	0.8954	-0.34969
0.65691	-0.42577	0.65691	-0.3974	0.65691	-0.378	0.65691	-0.3475	0.65691	-0.31303	0.8976	-0.35055
0.65891	-0.42694	0.65891	-0.39848	0.65891	-0.37904	0.65891	-0.34847	0.65891	-0.3139	0.8998	-0.35141
0.66091	-0.42811	0.66091	-0.39955	0.66091	-0.38008	0.66091	-0.34943	0.66091	-0.31478	0.902	-0.35227
0.66291	-0.42928	0.66291	-0.40063	0.66291	-0.38112	0.66291	-0.3504	0.66291	-0.31566	0.9042	-0.35313
0.66491	-0.43045	0.66491	-0.4017	0.66491	-0.38217	0.66491	-0.35137	0.66491	-0.31654	0.90641	-0.35398
0.66692	-0.43162	0.66692	-0.40278	0.66692	-0.38321	0.66692	-0.35234	0.66692	-0.31742	0.90861	-0.35484
0.66892	-0.43279	0.66892	-0.40385	0.66892	-0.38425	0.66892	-0.3533	0.66892	-0.3183	0.91081	-0.3557
0.67092	-0.43396	0.67092	-0.40492	0.67092	-0.38529	0.67092	-0.35427	0.67092	-0.31917	0.91301	-0.35656
0.67292	-0.43513	0.67292	-0.406	0.67292	-0.38633	0.67292	-0.35524	0.67292	-0.32005	0.91522	-0.35742
0.67492	-0.4363	0.67492	-0.40707	0.67492	-0.38738	0.67492	-0.3562	0.67492	-0.32093	0.91742	-0.35828
0.67693	-0.43747	0.67693	-0.40815	0.67693	-0.38842	0.67693	-0.35717	0.67693	-0.32181	0.91962	-0.35914
0.67893	-0.43864	0.67893	-0.40922	0.67893	-0.38946	0.67893	-0.35814	0.67893	-0.32269	0.92182	-0.35999
0.68093	-0.43981	0.68093	-0.4103	0.68093	-0.3905	0.68093	-0.35911	0.68093	-0.32356	0.92402	-0.36085
0.68293	-0.44098	0.68293	-0.41137	0.68293	-0.39154	0.68293	-0.36007	0.68293	-0.32444	0.92623	-0.36171
0.68493	-0.44215	0.68493	-0.41245	0.68493	-0.39259	0.68493	-0.36104	0.68493	-0.32532	0.92843	-0.36257
0.68694	-0.44332	0.68694	-0.41352	0.68694	-0.39363	0.68694	-0.36201	0.68694	-0.3262	0.93063	-0.36343
0.68894	-0.44449	0.68894	-0.4146	0.68894	-0.39467	0.68894	-0.36298	0.68894	-0.32708	0.93283	-0.36429
0.69094	-0.44566	0.69094	-0.41567	0.69094	-0.39571	0.69094	-0.36394	0.69094	-0.32796	0.93504	-0.36514
0.69294	-0.44683	0.69294	-0.41675	0.69294	-0.39676	0.69294	-0.36491	0.69294	-0.32883	0.93724	-0.366
0.69494	-0.448	0.69494	-0.41782	0.69494	-0.3978	0.69494	-0.36588	0.69494	-0.32971	0.93944	-0.36686
0.69695	-0.44917	0.69695	-0.4189	0.69695	-0.39884	0.69695	-0.36684	0.69695	-0.33059	0.94164	-0.36772
0.69895	-0.45035	0.69895	-0.41997	0.69895	-0.39988	0.69895	-0.36781	0.69895	-0.33147	0.94384	-0.36858
0.70095	-0.45152	0.70095	-0.42105	0.70095	-0.40092	0.70095	-0.36878	0.70095	-0.33235	0.94605	-0.36944
0.70295	-0.45269	0.70295	-0.42212	0.70295	-0.40197	0.70295	-0.36975	0.70295	-0.33322	0.94825	-0.3703
0.70495	-0.45386	0.70495	-0.42319	0.70495	-0.40301	0.70495	-0.37071	0.70495	-0.3341	0.95045	-0.37115
0.70696	-0.45503	0.70696	-0.42427	0.70696	-0.40405	0.70696	-0.37168	0.70696	-0.33498	0.95265	-0.37201
0.70896	-0.4562	0.70896	-0.42534	0.70896	-0.40509	0.70896	-0.37265	0.70896	-0.33586	0.95485	-0.37287
0.71096	-0.45737	0.71096	-0.42642	0.71096	-0.40613	0.71096	-0.37362	0.71096	-0.33674	0.95706	-0.37373
0.71296	-0.45854	0.71296	-0.42749	0.71296	-0.40718	0.71296	-0.37458	0.71296	-0.33762	0.95926	-0.37459
0.71496	-0.45971	0.71496	-0.42857	0.71496	-0.40822	0.71496	-0.37555	0.71496	-0.33849	0.96146	-0.37545
0.71697	-0.46088	0.71697	-0.42964	0.71697	-0.40926	0.71697	-0.37652	0.71697	-0.33937	0.96366	-0.37631
0.71897	-0.46205	0.71897	-0.43072	0.71897	-0.4103	0.71897	-0.37749	0.71897	-0.34025	0.96587	-0.37716
0.72097	-0.46322	0.72097	-0.43179	0.72097	-0.41134	0.72097	-0.37845	0.72097	-0.34113	0.96807	-0.37802
0.72297	-0.46439	0.72297	-0.43287	0.72297	-0.41239	0.72297	-0.37942	0.72297	-0.34201	0.97027	-0.37888
0.72497	-0.46556	0.72497	-0.43394	0.72497	-0.41343	0.72497	-0.38039	0.72497	-0.34288	0.97247	-0.37974
0.72698	-0.46673	0.72698	-0.43502	0.72698	-0.41447	0.72698	-0.38135	0.72698	-0.34376	0.97467	-0.3806
0.72898	-0.4679	0.72898	-0.43609	0.72898	-0.41551	0.72898	-0.38232	0.72898	-0.34464	0.97688	-0.38146
0.73098	-0.46907	0.73098	-0.43717	0.73098	-0.41655	0.73098	-0.38329	0.73098	-0.34552	0.97908	-0.38231
0.73298	-0.47024	0.73298	-0.43824	0.73298	-0.4176	0.73298	-0.38426	0.73298	-0.3464	0.98128	-0.38317
0.73498	-0.47141	0.73498	-0.43931	0.73498	-0.41864	0.73498	-0.38522	0.73498	-0.34728	0.98348	-0.38403
0.73699	-0.47258	0.73699	-0.44039	0.73699	-0.41968	0.73699	-0.38619	0.73699	-0.34815	0.98569	-0.38489
0.73899	-0.47375	0.73899	-0.44146	0.73899	-0.42072	0.73899	-0.38716	0.73899	-0.34903	0.98789	-0.38575
0.74099	-0.47492	0.74099	-0.44254	0.74099	-0.42176	0.74099	-0.38813	0.74099	-0.34991	0.99009	-0.38661
0.74299	-0.47609	0.74299	-0.44361	0.74299	-0.42281	0.74299	-0.38909	0.74299	-0.35079	0.99229	-0.38747
0.74499	-0.47726	0.74499	-0.44469	0.74499	-0.42385	0.74499	-0.39006	0.74499	-0.35167	0.99449	-0.38832
0.747	-0.47844	0.747	-0.44576	0.747	-0.42489	0.747	-0.39103	0.747	-0.35254	0.9967	-0.38918
0.749	-0.47961	0.749	-0.44684	0.749	-0.42593	0.749	-0.39199	0.749	-0.35342	0.9989	-0.39004
0.751	-0.48078	0.751	-0.44791	0.751	-0.42698	0.751	-0.39296	0.751	-0.3543	1.0011	-0.3909
0.753	-0.48195	0.753	-0.44899	0.753	-0.42802	0.753	-0.39393	0.753	-0.35518	1.0033	-0.39176
0.75501	-0.48312	0.75501	-0.45006	0.75501	-0.42906	0.75501	-0.3949	0.75501	-0.35606	1.00551	-0.39262
0.75701	-0.48429	0.75701	-0.45114	0.75701	-0.4301	0.75701	-0.39586	0.75701	-0.35693	1.00771	-0.39347
0.75901	-0.48546	0.75901	-0.45221	0.75901	-0.43114	0.75901	-0.39683	0.75901	-0.35781	1.00991	-0.39433
0.76101	-0.48663	0.76101	-0.45329	0.76101	-0.43219	0.76101	-0.3978	0.76101	-0.35869	1.01211	-0.39519
0.76301	-0.4878	0.76301	-0.45436	0.76301	-0.43323	0.76301	-0.39877	0.76301	-0.35957	1.01431	-0.39605
0.76502	-0.48897	0.76502	-0.45544	0.76502	-0.43427	0.76502	-0.39973	0.76502	-0.36045	1.01652	-0.39691
0.76702	-0.49014	0.76702	-0.45651	0.76702	-0.43531	0.76702	-0.4007	0.76702	-0.36133	1.01872	-0.39777
0.76902	-0.49131	0.76902	-0.45758	0.76902	-0.43635	0.76902	-0.40167	0.76902	-0.3622	1.02092	-0.39863
0.77102	-0.49248	0.77102	-0.45866	0.77102	-0.4374	0.77102	-0.40264	0.77102	-0.36308	1.02312	-0.39948
0.77302	-0.49365	0.77302	-0.45973	0.77302	-0.43844	0.77302	-0.4036	0.77302	-0.36396	1.02533	-0.40034
0.77503	-0.49482	0.77503	-0.46081	0.77503	-0.43948	0.77503	-0.40457	0.77503	-0.36484	1.02753	-0.4012
0.77703	-0.49599	0.77703	-0.46188	0.77703	-0.44052	0.77703	-0.40554	0.77703	-0.36572	1.02973	-0.40206
0.77903	-0.49716	0.77903	-0.46296	0.77903	-0.44156	0.77903	-0.4065	0.77903	-0.36659	1.03193	-0.40292
0.78103	-0.49833	0.78103	-0.46403	0.78103	-0.44261	0.78103	-0.40747	0.78103	-0.36747	1.03413	-0.40378
0.78303	-0.4995	0.78303	-0.46511	0.78303	-0.44365	0.78303	-0.40844	0.78303	-0.36835	1.03634	-0.40463
0.78504	-0.50067	0.78504	-0.46618	0.78504	-0.44469	0.78504	-0.40941	0.78504	-0.36923	1.03854	-0.40549
0.78704	-0.50184	0.78704	-0.46726	0.78704	-0.44573	0.78704	-0.41037	0.78704	-0.37011	1.04074	-0.40635
0.78904	-0.50301	0.78904	-0.46833	0.78904	-0.44677	0.78904	-0.41134	0.78904	-0.37099	1.04294	-0.40721
0.79104	-0.50418	0.79104	-0.46941	0.79104	-0.44782	0.79104	-0.41231	0.79104	-0.37186	1.04515	-0.40807
0.79304	-0.50535	0.79304	-0.47048	0.79304	-0.44886	0.79304	-0.41328	0.79304	-0.37274	1.04735	-0.40893
0.79505	-0.50653	0.79505	-0.47156	0.79505	-0.4499	0.79505	-0.41424	0.79505	-0.37362	1.04955	-0.40979
0.79705	-0.5077	0.79705	-0.47263	0.79705	-0.45094	0.79705	-0.41521	0.79705	-0.3745	1.05175	-0.41064
0.79905	-0.50887	0.79905	-0.47371	0.79905	-0.45199	0.79905	-0.41618	0.79905	-0.37538	1.05395	-0.4115
0.80105	-0.51004	0.80105	-0.47478	0.80105	-0.45303	0.80105	-0.41714	0.80105	-0.37625	1.05616	-0.41236
0.80305	-0.51121	0.80305	-0.47585	0.80305	-0.45407	0.80305	-0.41811	0.80305	-0.37713	1.05836	-0.41322
0.80506	-0.51238	0.80506	-0.47693	0.80506	-0.45511	0.80506	-0.41908	0.80506	-0.37801	1.06056	-0.41408
0.80706	-0.51355	0.80706	-0.478	0.80706	-0.45615	0.80706	-0.42005	0.80706	-0.37889	1.06276	-0.41494
0.80906	-0.51472	0.80906	-0.47908	0.80906	-0.4572	0.80906	-0.42101	0.80906	-0.37977	1.06496	-0.41579
0.81106	-0.51589	0.81106	-0.48015	0.81106	-0.45824	0.81106	-0.42198	0.81106	-0.38065	1.06717	-0.41665
0.81306	-0.51706	0.81306	-0.48123	0.81306	-0.45928	0.81306	-0.42295	0.81306	-0.38152	1.06937	-0.41751
0.81507	-0.51823	0.81507	-0.4823	0.81507	-0.46032	0.81507	-0.42392	0.81507	-0.3824	1.07157	-0.41837
0.81707	-0.5194	0.81707	-0.48338	0.81707	-0.46136	0.81707	-0.42488	0.81707	-0.38328	1.07377	-0.41923
0.81907	-0.52057	0.81907	-0.48445	0.81907	-0.46241	0.81907	-0.42585	0.81907	-0.38416	1.07598	-0.42009
0.82107	-0.52174	0.82107	-0.48553	0.82107	-0.46345	0.82107	-0.42682	0.82107	-0.38504	1.07818	-0.42095
0.82307	-0.52291	0.82307	-0.4866	0.82307	-0.46449	0.82307	-0.42778	0.82307	-0.38591	1.08038	-0.4218
0.82508	-0.52408	0.82508	-0.48768	0.82508	-0.46553	0.82508	-0.42875	0.82508	-0.38679	1.08258	-0.42266
0.82708	-0.52525	0.82708	-0.48875	0.82708	-0.46657	0.82708	-0.42972	0.82708	-0.38767	1.08478	-0.42352
0.82908	-0.52642	0.82908	-0.48983	0.82908	-0.46762	0.82908	-0.43069	0.82908	-0.38855	1.08699	-0.42438
0.83108	-0.52759	0.83108	-0.4909	0.83108	-0.46866	0.83108	-0.43165	0.83108	-0.38943	1.08919	-0.42524
0.83308	-0.52876	0.83308	-0.49197	0.83308	-0.4697	0.83308	-0.43262	0.83308	-0.39031	1.09139	-0.4261
0.83509	-0.52993	0.83509	-0.49305	0.83509	-0.47074	0.83509	-0.43359	0.83509	-0.39118	1.09359	-0.42695
0.83709	-0.5311	0.83709	-0.49412	0.83709	-0.47178	0.83709	-0.43456	0.83709	-0.39206	1.0958	-0.42781
0.83909	-0.53227	0.83909	-0.4952	0.83909	-0.47283	0.83909	-0.43552	0.83909	-0.39294	1.098	-0.42867
0.84109	-0.53344	0.84109	-0.49627	0.84109	-0.47387	0.84109	-0.43649	0.84109	-0.39382	1.1002	-0.42953
0.84309	-0.53462	0.84309	-0.49735	0.84309	-0.47491	0.84309	-0.43746	0.84309	-0.3947	1.1024	-0.43039
0.8451	-0.53579	0.8451	-0.49842	0.8451	-0.47595	0.8451	-0.43843	0.8451	-0.39557	1.1046	-0.43125
0.8471	-0.53696	0.8471	-0.4995	0.8471	-0.47699	0.8471	-0.43939	0.8471	-0.39645	1.10681	-0.43211
0.8491	-0.53813	0.8491	-0.50057	0.8491	-0.47804	0.8491	-0.44036	0.8491	-0.39733	1.10901	-0.43296
0.8511	-0.5393	0.8511	-0.50165	0.8511	-0.47908	0.8511	-0.44133	0.8511	-0.39821	1.11121	-0.43382
0.8531	-0.54047	0.8531	-0.50272	0.8531	-0.48012	0.8531	-0.44229	0.8531	-0.39909	1.11341	-0.43468
0.85511	-0.54164	0.85511	-0.5038	0.85511	-0.48116	0.85511	-0.44326	0.85511	-0.39997	1.11562	-0.43554
0.85711	-0.54281	0.85711	-0.50487	0.85711	-0.48221	0.85711	-0.44423	0.85711	-0.40084	1.11782	-0.4364
0.85911	-0.54398	0.85911	-0.50595	0.85911	-0.48325	0.85911	-0.4452	0.85911	-0.40172	1.12002	-0.43726
0.86111	-0.54515	0.86111	-0.50702	0.86111	-0.48429	0.86111	-0.44616	0.86111	-0.4026	1.12222	-0.43811
0.86311	-0.54632	0.86311	-0.5081	0.86311	-0.48533	0.86311	-0.44713	0.86311	-0.40348	1.12442	-0.43897
0.86512	-0.54749	0.86512	-0.50917	0.86512	-0.48637	0.86512	-0.4481	0.86512	-0.40436	1.12663	-0.43983
0.86712	-0.54866	0.86712	-0.51024	0.86712	-0.48742	0.86712	-0.44907	0.86712	-0.40523	1.12883	-0.44069
0.86912	-0.54983	0.86912	-0.51132	0.86912	-0.48846	0.86912	-0.45003	0.86912	-0.40611	1.13103	-0.44155
0.87112	-0.551	0.87112	-0.51239	0.87112	-0.4895	0.87112	-0.451	0.87112	-0.40699	1.13323	-0.44241
0.87312	-0.55217	0.87312	-0.51347	0.87312	-0.49054	0.87312	-0.45197	0.87312	-0.40787	1.13544	-0.44327
0.87513	-0.55334	0.87513	-0.51454	0.87513	-0.49158	0.87513	-0.45293	0.87513	-0.40875	1.13764	-0.44412
0.87713	-0.55451	0.87713	-0.51562	0.87713	-0.49263	0.87713	-0.4539	0.87713	-0.40963	1.13984	-0.44498
0.87913	-0.55568	0.87913	-0.51669	0.87913	-0.49367	0.87913	-0.45487	0.87913	-0.4105	1.14204	-0.44584
0.88113	-0.55685	0.88113	-0.51777	0.88113	-0.49471	0.88113	-0.45584	0.88113	-0.41138	1.14424	-0.4467
0.88313	-0.55802	0.88313	-0.51884	0.88313	-0.49575	0.88313	-0.4568	0.88313	-0.41226	1.14645	-0.44756
0.88514	-0.55919	0.88514	-0.51992	0.88514	-0.49679	0.88514	-0.45777	0.88514	-0.41314	1.14865	-0.44842
0.88714	-0.56036	0.88714	-0.52099	0.88714	-0.49784	0.88714	-0.45874	0.88714	-0.41402	1.15085	-0.44928
0.88914	-0.56153	0.88914	-0.52207	0.88914	-0.49888	0.88914	-0.45971	0.88914	-0.41489	1.15305	-0.45013
0.89114	-0.56271	0.89114	-0.52314	0.89114	-0.49992	0.89114	-0.46067	0.89114	-0.41577	1.15526	-0.45099
0.89314	-0.56388	0.89314	-0.52422	0.89314	-0.50096	0.89314	-0.46164	0.89314	-0.41665	1.15746	-0.45185
0.89515	-0.56505	0.89515	-0.52529	0.89515	-0.502	0.89515	-0.46261	0.89515	-0.41753	1.15966	-0.45271
0.89715	-0.56622	0.89715	-0.52637	0.89715	-0.50305	0.89715	-0.46358	0.89715	-0.41841	1.16186	-0.45357
0.89915	-0.56739	0.89915	-0.52744	0.89915	-0.50409	0.89915	-0.46454	0.89915	-0.41928	1.16406	-0.45443
0.90115	-0.56856	0.90115	-0.52851	0.90115	-0.50513	0.90115	-0.46551	0.90115	-0.42016	1.16627	-0.45528
0.90315	-0.56973	0.90315	-0.52959	0.90315	-0.50617	0.90315	-0.46648	0.90315	-0.42104	1.16847	-0.45614
0.90516	-0.5709	0.90516	-0.53066	0.90516	-0.50721	0.90516	-0.46744	0.90516	-0.42192	1.17067	-0.457
0.90716	-0.57207	0.90716	-0.53174	0.90716	-0.50826	0.90716	-0.46841	0.90716	-0.4228	1.17287	-0.45786
0.90916	-0.57324	0.90916	-0.53281	0.90916	-0.5093	0.90916	-0.46938	0.90916	-0.42368	1.17508	-0.45872
0.91116	-0.57441	0.91116	-0.53389	0.91116	-0.51034	0.91116	-0.47035	0.91116	-0.42455	1.17728	-0.45958
0.91316	-0.57558	0.91316	-0.53496	0.91316	-0.51138	0.91316	-0.47131	0.91316	-0.42543	1.17948	-0.46044
0.91517	-0.57675	0.91517	-0.53604	0.91517	-0.51243	0.91517	-0.47228	0.91517	-0.42631	1.18168	-0.46129
0.91717	-0.57792	0.91717	-0.53711	0.91717	-0.51347	0.91717	-0.47325	0.91717	-0.42719	1.18388	-0.46215
0.91917	-0.57909	0.91917	-0.53819	0.91917	-0.51451	0.91917	-0.47422	0.91917	-0.42807	1.18609	-0.46301
0.92117	-0.58026	0.92117	-0.53926	0.92117	-0.51555	0.92117	-0.47518	0.92117	-0.42894	1.18829	-0.46387
0.92317	-0.58143	0.92317	-0.54034	0.92317	-0.51659	0.92317	-0.47615	0.92317	-0.42982	1.19049	-0.46473
0.92518	-0.5826	0.92518	-0.54141	0.92518	-0.51764	0.92518	-0.47712	0.92518	-0.4307	1.19269	-0.46559
0.92718	-0.58377	0.92718	-0.54249	0.92718	-0.51868	0.92718	-0.47808	0.92718	-0.43158	1.19489	-0.46644
0.92918	-0.58494	0.92918	-0.54356	0.92918	-0.51972	0.92918	-0.47905	0.92918	-0.43246	1.1971	-0.4673
0.93118	-0.58611	0.93118	-0.54464	0.93118	-0.52076	0.93118	-0.48002	0.93118	-0.43334	1.1993	-0.46816
0.93318	-0.58728	0.93318	-0.54571	0.93318	-0.5218	0.93318	-0.48099	0.93318	-0.43421	1.2015	-0.46902
0.93519	-0.58845	0.93519	-0.54678	0.93519	-0.52285	0.93519	-0.48195	0.93519	-0.43509	1.2037	-0.46988
0.93719	-0.58962	0.93719	-0.54786	0.93719	-0.52389	0.93719	-0.48292	0.93719	-0.43597	1.20591	-0.47074
0.93919	-0.59079	0.93919	-0.54893	0.93919	-0.52493	0.93919	-0.48389	0.93919	-0.43685	1.20811	-0.4716
0.94119	-0.59197	0.94119	-0.55001	0.94119	-0.52597	0.94119	-0.48486	0.94119	-0.43773	1.21031	-0.47245
0.94319	-0.59314	0.94319	-0.55108	0.94319	-0.52701	0.94319	-0.48582	0.94319	-0.4386	1.21251	-0.47331
0.9452	-0.59431	0.9452	-0.55216	0.9452	-0.52806	0.9452	-0.48679	0.9452	-0.43948	1.21471	-0.47417
0.9472	-0.59548	0.9472	-0.55323	0.9472	-0.5291	0.9472	-0.48776	0.9472	-0.44036	1.21692	-0.47503
0.9492	-0.59665	0.9492	-0.55431	0.9492	-0.53014	0.9492	-0.48873	0.9492	-0.44124	1.21912	-0.47589
0.9512	-0.59782	0.9512	-0.55538	0.9512	-0.53118	0.9512	-0.48969	0.9512	-0.44212	1.22132	-0.47675
0.9532	-0.59899	0.9532	-0.55646	0.9532	-0.53222	0.9532	-0.49066	0.9532	-0.443	1.22352	-0.4776
0.95521	-0.60016	0.95521	-0.55753	0.95521	-0.53327	0.95521	-0.49163	0.95521	-0.44387	1.22573	-0.47846
0.95721	-0.60133	0.95721	-0.55861	0.95721	-0.53431	0.95721	-0.49259	0.95721	-0.44475	1.22793	-0.47932
0.95921	-0.6025	0.95921	-0.55968	0.95921	-0.53535	0.95921	-0.49356	0.95921	-0.44563	1.23013	-0.48018
0.96121	-0.60367	0.96121	-0.56076	0.96121	-0.53639	0.96121	-0.49453	0.96121	-0.44651	1.23233	-0.48104
0.96321	-0.60484	0.96321	-0.56183	0.96321	-0.53744	0.96321	-0.4955	0.96321	-0.44739	1.23453	-0.4819
0.96522	-0.60601	0.96522	-0.5629	0.96522	-0.53848	0.96522	-0.49646	0.96522	-0.44826	1.23674	-0.48276
0.96722	-0.60718	0.96722	-0.56398	0.96722	-0.53952	0.96722	-0.49743	0.96722	-0.44914	1.23894	-0.48361
0.96922	-0.60835	0.96922	-0.56505	0.96922	-0.54056	0.96922	-0.4984	0.96922	-0.45002	1.24114	-0.48447
0.97122	-0.60952	0.97122	-0.56613	0.97122	-0.5416	0.97122	-0.49937	0.97122	-0.4509	1.24334	-0.48533
0.97322	-0.61069	0.97322	-0.5672	0.97322	-0.54265	0.97322	-0.50033	0.97322	-0.45178	1.24555	-0.48619
0.97523	-0.61186	0.97523	-0.56828	0.97523	-0.54369	0.97523	-0.5013	0.97523	-0.45266	1.24775	-0.48705
0.97723	-0.61303	0.97723	-0.56935	0.97723	-0.54473	0.97723	-0.50227	0.97723	-0.45353	1.24995	-0.48791
0.97923	-0.6142	0.97923	-0.57043	0.97923	-0.54577	0.97923	-0.50323	0.97923	-0.45441	1.25215	-0.48876
0.98123	-0.61537	0.98123	-0.5715	0.98123	-0.54681	0.98123	-0.5042	0.98123	-0.45529	1.25435	-0.48962
0.98323	-0.61654	0.98323	-0.57258	0.98323	-0.54786	0.98323	-0.50517	0.98323	-0.45617	1.25656	-0.49048
0.98524	-0.61771	0.98524	-0.57365	0.98524	-0.5489	0.98524	-0.50614	0.98524	-0.45705	1.25876	-0.49134
0.98724	-0.61888	0.98724	-0.57473	0.98724	-0.54994	0.98724	-0.5071	0.98724	-0.45792	1.26096	-0.4922
0.98924	-0.62006	0.98924	-0.5758	0.98924	-0.55098	0.98924	-0.50807	0.98924	-0.4588	1.26316	-0.49306
0.99124	-0.62123	0.99124	-0.57688	0.99124	-0.55202	0.99124	-0.50904	0.99124	-0.45968	1.26537	-0.49392
0.99324	-0.6224	0.99324	-0.57795	0.99324	-0.55307	0.99324	-0.51001	0.99324	-0.46056	1.26757	-0.49477
0.99525	-0.62357	0.99525	-0.57903	0.99525	-0.55411	0.99525	-0.51097	0.99525	-0.46144	1.26977	-0.49563
0.99725	-0.62474	0.99725	-0.5801	0.99725	-0.55515	0.99725	-0.51194	0.99725	-0.46232	1.27197	-0.49649
0.99925	-0.62591	0.99925	-0.58117	0.99925	-0.55619	0.99925	-0.51291	0.99925	-0.46319	1.27417	-0.49735
1.00125	-0.62708	1.00125	-0.58225	1.00125	-0.55723	1.00125	-0.51388	1.00125	-0.46407	1.27638	-0.49821
1.00325	-0.62825	1.00325	-0.58332	1.00325	-0.55828	1.00325	-0.51484	1.00325	-0.46495	1.27858	-0.49907
1.00526	-0.62942	1.00526	-0.5844	1.00526	-0.55932	1.00526	-0.51581	1.00526	-0.46583	1.28078	-0.49992
1.00726	-0.63059	1.00726	-0.58547	1.00726	-0.56036	1.00726	-0.51678	1.00726	-0.46671	1.28298	-0.50078
1.00926	-0.63176	1.00926	-0.58655	1.00926	-0.5614	1.00926	-0.51774	1.00926	-0.46758	1.28519	-0.50164
1.01126	-0.63293	1.01126	-0.58762	1.01126	-0.56244	1.01126	-0.51871	1.01126	-0.46846	1.28739	-0.5025
1.01326	-0.6341	1.01326	-0.5887	1.01326	-0.56349	1.01326	-0.51968	1.01326	-0.46934	1.28959	-0.50336
1.01527	-0.63527	1.01527	-0.58977	1.01527	-0.56453	1.01527	-0.52065	1.01527	-0.47022	1.29179	-0.50422
1.01727	-0.63644	1.01727	-0.59085	1.01727	-0.56557	1.01727	-0.52161	1.01727	-0.4711	1.29399	-0.50508
1.01927	-0.63761	1.01927	-0.59192	1.01927	-0.56661	1.01927	-0.52258	1.01927	-0.47198	1.2962	-0.50593
1.02127	-0.63878	1.02127	-0.593	1.02127	-0.56766	1.02127	-0.52355	1.02127	-0.47285	1.2984	-0.50679
1.02327	-0.63995	1.02327	-0.59407	1.02327	-0.5687	1.02327	-0.52452	1.02327	-0.47373	1.3006	-0.50765
1.02528	-0.64112	1.02528	-0.59515	1.02528	-0.56974	1.02528	-0.52548	1.02528	-0.47461	1.3028	-0.50851
1.02728	-0.64229	1.02728	-0.59622	1.02728	-0.57078	1.02728	-0.52645	1.02728	-0.47549	1.30501	-0.50937
1.02928	-0.64346	1.02928	-0.5973	1.02928	-0.57182	1.02928	-0.52742	1.02928	-0.47637	1.30721	-0.51023
1.03128	-0.64463	1.03128	-0.59837	1.03128	-0.57287	1.03128	-0.52838	1.03128	-0.47724	1.30941	-0.51108
1.03328	-0.6458	1.03328	-0.59944	1.03328	-0.57391	1.03328	-0.52935	1.03328	-0.47812	1.31161	-0.51194
1.03529	-0.64697	1.03529	-0.60052	1.03529	-0.57495	1.03529	-0.53032	1.03529	-0.479	1.31381	-0.5128
1.03729	-0.64815	1.03729	-0.60159	1.03729	-0.57599	1.03729	-0.53129	1.03729	-0.47988	1.31602	-0.51366
1.03929	-0.64932	1.03929	-0.60267	1.03929	-0.57703	1.03929	-0.53225	1.03929	-0.48076	1.31822	-0.51452
1.04129	-0.65049	1.04129	-0.60374	1.04129	-0.57808	1.04129	-0.53322	1.04129	-0.48163	1.32042	-0.51538
1.04329	-0.65166	1.04329	-0.60482	1.04329	-0.57912	1.04329	-0.53419	1.04329	-0.48251	1.32262	-0.51624
1.0453	-0.65283	1.0453	-0.60589	1.0453	-0.58016	1.0453	-0.53516	1.0453	-0.48339	1.32482	-0.51709
1.0473	-0.654	1.0473	-0.60697	1.0473	-0.5812	1.0473	-0.53612	1.0473	-0.48427	1.32703	-0.51795
1.0493	-0.65517	1.0493	-0.60804	1.0493	-0.58224	1.0493	-0.53709	1.0493	-0.48515	1.32923	-0.51881
1.0513	-0.65634	1.0513	-0.60912	1.0513	-0.58329	1.0513	-0.53806	1.0513	-0.48603	1.33143	-0.51967
1.0533	-0.65751	1.0533	-0.61019	1.0533	-0.58433	1.0533	-0.53902	1.0533	-0.4869	1.33363	-0.52053
1.05531	-0.65868	1.05531	-0.61127	1.05531	-0.58537	1.05531	-0.53999	1.05531	-0.48778	1.33584	-0.52139
1.05731	-0.65985	1.05731	-0.61234	1.05731	-0.58641	1.05731	-0.54096	1.05731	-0.48866	1.33804	-0.52225
1.05931	-0.66102	1.05931	-0.61342	1.05931	-0.58745	1.05931	-0.54193	1.05931	-0.48954	1.34024	-0.5231
1.06131	-0.66219	1.06131	-0.61449	1.06131	-0.5885	1.06131	-0.54289	1.06131	-0.49042	1.34244	-0.52396
1.06331	-0.66336	1.06331	-0.61556	1.06331	-0.58954	1.06331	-0.54386	1.06331	-0.49129	1.34464	-0.52482
1.06532	-0.66453	1.06532	-0.61664	1.06532	-0.59058	1.06532	-0.54483	1.06532	-0.49217	1.34685	-0.52568
1.06732	-0.6657	1.06732	-0.61771	1.06732	-0.59162	1.06732	-0.5458	1.06732	-0.49305	1.34905	-0.52654
1.06932	-0.66687	1.06932	-0.61879	1.06932	-0.59266	1.06932	-0.54676	1.06932	-0.49393	1.35125	-0.5274
1.07132	-0.66804	1.07132	-0.61986	1.07132	-0.59371	1.07132	-0.54773	1.07132	-0.49481	1.35345	-0.52825
1.07332	-0.66921	1.07332	-0.62094	1.07332	-0.59475	1.07332	-0.5487	1.07332	-0.49569	1.35566	-0.52911
1.07533	-0.67038	1.07533	-0.62201	1.07533	-0.59579	1.07533	-0.54967	1.07533	-0.49656	1.35786	-0.52997
1.07733	-0.67155	1.07733	-0.62309	1.07733	-0.59683	1.07733	-0.55063	1.07733	-0.49744	1.36006	-0.53083
1.07933	-0.67272	1.07933	-0.62416	1.07933	-0.59788	1.07933	-0.5516	1.07933	-0.49832	1.36226	-0.53169
1.08133	-0.67389	1.08133	-0.62524	1.08133	-0.59892	1.08133	-0.55257	1.08133	-0.4992	1.36446	-0.53255
1.08333	-0.67506	1.08333	-0.62631	1.08333	-0.59996	1.08333	-0.55353	1.08333	-0.50008	1.36667	-0.53341
1.08534	-0.67624	1.08534	-0.62739	1.08534	-0.601	1.08534	-0.5545	1.08534	-0.50095	1.36887	-0.53426
1.08734	-0.67741	1.08734	-0.62846	1.08734	-0.60204	1.08734	-0.55547	1.08734	-0.50183	1.37107	-0.53512
1.08934	-0.67858	1.08934	-0.62954	1.08934	-0.60309	1.08934	-0.55644	1.08934	-0.50271	1.37327	-0.53598
1.09134	-0.67975	1.09134	-0.63061	1.09134	-0.60413	1.09134	-0.5574	1.09134	-0.50359	1.37548	-0.53684
1.09334	-0.68092	1.09334	-0.63169	1.09334	-0.60517	1.09334	-0.55837	1.09334	-0.50447	1.37768	-0.5377
1.09535	-0.68209	1.09535	-0.63276	1.09535	-0.60621	1.09535	-0.55934	1.09535	-0.50535	1.37988	-0.53856
1.09735	-0.68326	1.09735	-0.63383	1.09735	-0.60725	1.09735	-0.56031	1.09735	-0.50622	1.38208	-0.53941
1.09935	-0.68443	1.09935	-0.63491	1.09935	-0.6083	1.09935	-0.56127	1.09935	-0.5071	1.38428	-0.54027
1.10135	-0.6856	1.10135	-0.63598	1.10135	-0.60934	1.10135	-0.56224	1.10135	-0.50798	1.38649	-0.54113
1.10335	-0.68677	1.10335	-0.63706	1.10335	-0.61038	1.10335	-0.56321	1.10335	-0.50886	1.38869	-0.54199
1.10536	-0.68794	1.10536	-0.63813	1.10536	-0.61142	1.10536	-0.56417	1.10536	-0.50974	1.39089	-0.54285
1.10736	-0.68911	1.10736	-0.63921	1.10736	-0.61246	1.10736	-0.56514	1.10736	-0.51061	1.39309	-0.54371
1.10936	-0.69028	1.10936	-0.64028	1.10936	-0.61351	1.10936	-0.56611	1.10936	-0.51149	1.3953	-0.54457
1.11136	-0.69145	1.11136	-0.64136	1.11136	-0.61455	1.11136	-0.56708	1.11136	-0.51237	1.3975	-0.54542
1.11336	-0.69262	1.11336	-0.64243	1.11336	-0.61559	1.11336	-0.56804	1.11336	-0.51325	1.3997	-0.54628
1.11537	-0.69379	1.11537	-0.64351	1.11537	-0.61663	1.11537	-0.56901	1.11537	-0.51413	1.4019	-0.54714
1.11737	-0.69496	1.11737	-0.64458	1.11737	-0.61767	1.11737	-0.56998	1.11737	-0.51501	1.4041	-0.548
1.11937	-0.69613	1.11937	-0.64566	1.11937	-0.61872	1.11937	-0.57095	1.11937	-0.51588	1.40631	-0.54886
1.12137	-0.6973	1.12137	-0.64673	1.12137	-0.61976	1.12137	-0.57191	1.12137	-0.51676	1.40851	-0.54972
1.12337	-0.69847	1.12337	-0.64781	1.12337	-0.6208	1.12337	-0.57288	1.12337	-0.51764	1.41071	-0.55057
1.12538	-0.69964	1.12538	-0.64888	1.12538	-0.62184	1.12538	-0.57385	1.12538	-0.51852	1.41291	-0.55143
1.12738	-0.70081	1.12738	-0.64996	1.12738	-0.62289	1.12738	-0.57482	1.12738	-0.5194	1.41512	-0.55229
1.12938	-0.70198	1.12938	-0.65103	1.12938	-0.62393	1.12938	-0.57578	1.12938	-0.52027	1.41732	-0.55315
1.13138	-0.70315	1.13138	-0.6521	1.13138	-0.62497	1.13138	-0.57675	1.13138	-0.52115	1.41952	-0.55401
1.13338	-0.70433	1.13338	-0.65318	1.13338	-0.62601	1.13338	-0.57772	1.13338	-0.52203	1.42172	-0.55487
1.13539	-0.7055	1.13539	-0.65425	1.13539	-0.62705	1.13539	-0.57868	1.13539	-0.52291	1.42392	-0.55573
1.13739	-0.70667	1.13739	-0.65533	1.13739	-0.6281	1.13739	-0.57965	1.13739	-0.52379	1.42613	-0.55658
1.13939	-0.70784	1.13939	-0.6564	1.13939	-0.62914	1.13939	-0.58062	1.13939	-0.52467	1.42833	-0.55744
1.14139	-0.70901	1.14139	-0.65748	1.14139	-0.63018	1.14139	-0.58159	1.14139	-0.52554	1.43053	-0.5583
1.14339	-0.71018	1.14339	-0.65855	1.14339	-0.63122	1.14339	-0.58255	1.14339	-0.52642	1.43273	-0.55916
1.1454	-0.71135	1.1454	-0.65963	1.1454	-0.63226	1.1454	-0.58352	1.1454	-0.5273	1.43493	-0.56002
1.1474	-0.71252	1.1474	-0.6607	1.1474	-0.63331	1.1474	-0.58449	1.1474	-0.52818	1.43714	-0.56088
1.1494	-0.71369	1.1494	-0.66178	1.1494	-0.63435	1.1494	-0.58546	1.1494	-0.52906	1.43934	-0.56173
1.1514	-0.71486	1.1514	-0.66285	1.1514	-0.63539	1.1514	-0.58642	1.1514	-0.52993	1.44154	-0.56259
1.1534	-0.71603	1.1534	-0.66393	1.1534	-0.63643	1.1534	-0.58739	1.1534	-0.53081	1.44374	-0.56345
1.15541	-0.7172	1.15541	-0.665	1.15541	-0.63747	1.15541	-0.58836	1.15541	-0.53169	1.44595	-0.56431
1.15741	-0.71837	1.15741	-0.66608	1.15741	-0.63852	1.15741	-0.58932	1.15741	-0.53257	1.44815	-0.56517
1.15941	-0.71954	1.15941	-0.66715	1.15941	-0.63956	1.15941	-0.59029	1.15941	-0.53345	1.45035	-0.56603
1.16141	-0.72071	1.16141	-0.66822	1.16141	-0.6406	1.16141	-0.59126	1.16141	-0.53433	1.45255	-0.56689
1.16341	-0.72188	1.16341	-0.6693	1.16341	-0.64164	1.16341	-0.59223	1.16341	-0.5352	1.45475	-0.56774
1.16542	-0.72305	1.16542	-0.67037	1.16542	-0.64268	1.16542	-0.59319	1.16542	-0.53608	1.45696	-0.5686
1.16742	-0.72422	1.16742	-0.67145	1.16742	-0.64373	1.16742	-0.59416	1.16742	-0.53696	1.45916	-0.56946
1.16942	-0.72539	1.16942	-0.67252	1.16942	-0.64477	1.16942	-0.59513	1.16942	-0.53784	1.46136	-0.57032
1.17142	-0.72656	1.17142	-0.6736	1.17142	-0.64581	1.17142	-0.5961	1.17142	-0.53872	1.46356	-0.57118
1.17342	-0.72773	1.17342	-0.67467	1.17342	-0.64685	1.17342	-0.59706	1.17342	-0.53959	1.46577	-0.57204
1.17543	-0.7289	1.17543	-0.67575	1.17543	-0.64789	1.17543	-0.59803	1.17543	-0.54047	1.46797	-0.57289
1.17743	-0.73007	1.17743	-0.67682	1.17743	-0.64894	1.17743	-0.599	1.17743	-0.54135	1.47017	-0.57375
1.17943	-0.73124	1.17943	-0.6779	1.17943	-0.64998	1.17943	-0.59997	1.17943	-0.54223	1.47237	-0.57461
1.18143	-0.73241	1.18143	-0.67897	1.18143	-0.65102	1.18143	-0.60093	1.18143	-0.54311	1.47457	-0.57547
1.18343	-0.73359	1.18343	-0.68005	1.18343	-0.65206	1.18343	-0.6019	1.18343	-0.54398	1.47678	-0.57633
1.18544	-0.73476	1.18544	-0.68112	1.18544	-0.65311	1.18544	-0.60287	1.18544	-0.54486	1.47898	-0.57719
1.18744	-0.73593	1.18744	-0.6822	1.18744	-0.65415	1.18744	-0.60383	1.18744	-0.54574	1.48118	-0.57805
1.18944	-0.7371	1.18944	-0.68327	1.18944	-0.65519	1.18944	-0.6048	1.18944	-0.54662	1.48338	-0.5789
1.19144	-0.73827	1.19144	-0.68435	1.19144	-0.65623	1.19144	-0.60577	1.19144	-0.5475	1.48559	-0.57976
1.19344	-0.73944	1.19344	-0.68542	1.19344	-0.65727	1.19344	-0.60674	1.19344	-0.54838	1.48779	-0.58062
1.19545	-0.74061	1.19545	-0.68649	1.19545	-0.65832	1.19545	-0.6077	1.19545	-0.54925	1.48999	-0.58148
1.19745	-0.74178	1.19745	-0.68757	1.19745	-0.65936	1.19745	-0.60867	1.19745	-0.55013	1.49219	-0.58234
1.19945	-0.74295	1.19945	-0.68864	1.19945	-0.6604	1.19945	-0.60964	1.19945	-0.55101	1.49439	-0.5832
1.20145	-0.74412	1.20145	-0.68972	1.20145	-0.66144	1.20145	-0.61061	1.20145	-0.55189	1.4966	-0.58406
1.20345	-0.74529	1.20345	-0.69079	1.20345	-0.66248	1.20345	-0.61157	1.20345	-0.55277	1.4988	-0.58491
1.20546	-0.74646	1.20546	-0.69187	1.20546	-0.66353	1.20546	-0.61254	1.20546	-0.55364	1.501	-0.58577
1.20746	-0.74763	1.20746	-0.69294	1.20746	-0.66457	1.20746	-0.61351	1.20746	-0.55452	1.5032	-0.58663
1.20946	-0.7488	1.20946	-0.69402	1.20946	-0.66561	1.20946	-0.61447	1.20946	-0.5554	1.50541	-0.58749
1.21146	-0.74997	1.21146	-0.69509	1.21146	-0.66665	1.21146	-0.61544	1.21146	-0.55628	1.50761	-0.58835
1.21346	-0.75114	1.21346	-0.69617	1.21346	-0.66769	1.21346	-0.61641	1.21346	-0.55716	1.50981	-0.58921
1.21547	-0.75231	1.21547	-0.69724	1.21547	-0.66874	1.21547	-0.61738	1.21547	-0.55804	1.51201	-0.59006
1.21747	-0.75348	1.21747	-0.69832	1.21747	-0.66978	1.21747	-0.61834	1.21747	-0.55891	1.51421	-0.59092
1.21947	-0.75465	1.21947	-0.69939	1.21947	-0.67082	1.21947	-0.61931	1.21947	-0.55979	1.51642	-0.59178
1.22147	-0.75582	1.22147	-0.70047	1.22147	-0.67186	1.22147	-0.62028	1.22147	-0.56067	1.51862	-0.59264
1.22347	-0.75699	1.22347	-0.70154	1.22347	-0.6729	1.22347	-0.62125	1.22347	-0.56155	1.52082	-0.5935
1.22548	-0.75816	1.22548	-0.70262	1.22548	-0.67395	1.22548	-0.62221	1.22548	-0.56243	1.52302	-0.59436
1.22748	-0.75933	1.22748	-0.70369	1.22748	-0.67499	1.22748	-0.62318	1.22748	-0.5633	1.52523	-0.59522
1.22948	-0.7605	1.22948	-0.70476	1.22948	-0.67603	1.22948	-0.62415	1.22948	-0.56418	1.52743	-0.59607
1.23148	-0.76168	1.23148	-0.70584	1.23148	-0.67707	1.23148	-0.62511	1.23148	-0.56506	1.52963	-0.59693
1.23348	-0.76285	1.23348	-0.70691	1.23348	-0.67812	1.23348	-0.62608	1.23348	-0.56594	1.53183	-0.59779
1.23549	-0.76402	1.23549	-0.70799	1.23549	-0.67916	1.23549	-0.62705	1.23549	-0.56682	1.53403	-0.59865
1.23749	-0.76519	1.23749	-0.70906	1.23749	-0.6802	1.23749	-0.62802	1.23749	-0.5677	1.53624	-0.59951
1.23949	-0.76636	1.23949	-0.71014	1.23949	-0.68124	1.23949	-0.62898	1.23949	-0.56857	1.53844	-0.60037
1.24149	-0.76753	1.24149	-0.71121	1.24149	-0.68228	1.24149	-0.62995	1.24149	-0.56945	1.54064	-0.60122
1.24349	-0.7687	1.24349	-0.71229	1.24349	-0.68333	1.24349	-0.63092	1.24349	-0.57033	1.54284	-0.60208
1.2455	-0.76987	1.2455	-0.71336	1.2455	-0.68437	1.2455	-0.63189	1.2455	-0.57121	1.54505	-0.60294
1.2475	-0.77104	1.2475	-0.71444	1.2475	-0.68541	1.2475	-0.63285	1.2475	-0.57209	1.54725	-0.6038
1.2495	-0.77221	1.2495	-0.71551	1.2495	-0.68645	1.2495	-0.63382	1.2495	-0.57296	1.54945	-0.60466
1.2515	-0.77338	1.2515	-0.71659	1.2515	-0.68749	1.2515	-0.63479	1.2515	-0.57384	1.55165	-0.60552
1.2535	-0.77455	1.2535	-0.71766	1.2535	-0.68854	1.2535	-0.63576	1.2535	-0.57472	1.55385	-0.60638
1.25551	-0.77572	1.25551	-0.71874	1.25551	-0.68958	1.25551	-0.63672	1.25551	-0.5756	1.55606	-0.60723
1.25751	-0.77689	1.25751	-0.71981	1.25751	-0.69062	1.25751	-0.63769	1.25751	-0.57648	1.55826	-0.60809
1.25951	-0.77806	1.25951	-0.72088	1.25951	-0.69166	1.25951	-0.63866	1.25951	-0.57736	1.56046	-0.60895
1.26151	-0.77923	1.26151	-0.72196	1.26151	-0.6927	1.26151	-0.63962	1.26151	-0.57823	1.56266	-0.60981
1.26351	-0.7804	1.26351	-0.72303	1.26351	-0.69375	1.26351	-0.64059	1.26351	-0.57911	1.56486	-0.61067
1.26552	-0.78157	1.26552	-0.72411	1.26552	-0.69479	1.26552	-0.64156	1.26552	-0.57999	1.56707	-0.61153
1.26752	-0.78274	1.26752	-0.72518	1.26752	-0.69583	1.26752	-0.64253	1.26752	-0.58087	1.56927	-0.61238
1.26952	-0.78391	1.26952	-0.72626	1.26952	-0.69687	1.26952	-0.64349	1.26952	-0.58175	1.57147	-0.61324
1.27152	-0.78508	1.27152	-0.72733	1.27152	-0.69791	1.27152	-0.64446	1.27152	-0.58262	1.57367	-0.6141
1.27352	-0.78625	1.27352	-0.72841	1.27352	-0.69896	1.27352	-0.64543	1.27352	-0.5835	1.57588	-0.61496
1.27553	-0.78742	1.27553	-0.72948	1.27553	-0.7	1.27553	-0.6464	1.27553	-0.58438	1.57808	-0.61582
1.27753	-0.78859	1.27753	-0.73056	1.27753	-0.70104	1.27753	-0.64736	1.27753	-0.58526	1.58028	-0.61668
1.27953	-0.78977	1.27953	-0.73163	1.27953	-0.70208	1.27953	-0.64833	1.27953	-0.58614	1.58248	-0.61754
1.28153	-0.79094	1.28153	-0.73271	1.28153	-0.70312	1.28153	-0.6493	1.28153	-0.58702	1.58468	-0.61839
1.28353	-0.79211	1.28353	-0.73378	1.28353	-0.70417	1.28353	-0.65026	1.28353	-0.58789	1.58689	-0.61925
1.28554	-0.79328	1.28554	-0.73486	1.28554	-0.70521	1.28554	-0.65123	1.28554	-0.58877	1.58909	-0.62011
1.28754	-0.79445	1.28754	-0.73593	1.28754	-0.70625	1.28754	-0.6522	1.28754	-0.58965	1.59129	-0.62097
1.28954	-0.79562	1.28954	-0.73701	1.28954	-0.70729	1.28954	-0.65317	1.28954	-0.59053	1.59349	-0.62183
1.29154	-0.79679	1.29154	-0.73808	1.29154	-0.70834	1.29154	-0.65413	1.29154	-0.59141	1.5957	-0.62269
1.29354	-0.79796	1.29354	-0.73915	1.29354	-0.70938	1.29354	-0.6551	1.29354	-0.59228	1.5979	-0.62354
1.29555	-0.79913	1.29555	-0.74023	1.29555	-0.71042	1.29555	-0.65607	1.29555	-0.59316	1.6001	-0.6244
1.29755	-0.8003	1.29755	-0.7413	1.29755	-0.71146	1.29755	-0.65704	1.29755	-0.59404	1.6023	-0.62526
1.29955	-0.80147	1.29955	-0.74238	1.29955	-0.7125	1.29955	-0.658	1.29955	-0.59492	1.6045	-0.62612
1.30155	-0.80264	1.30155	-0.74345	1.30155	-0.71355	1.30155	-0.65897	1.30155	-0.5958	1.60671	-0.62698
1.30355	-0.80381	1.30355	-0.74453	1.30355	-0.71459	1.30355	-0.65994	1.30355	-0.59668	1.60891	-0.62784
1.30556	-0.80498	1.30556	-0.7456	1.30556	-0.71563	1.30556	-0.66091	1.30556	-0.59755	1.61111	-0.6287
1.30756	-0.80615	1.30756	-0.74668	1.30756	-0.71667	1.30756	-0.66187	1.30756	-0.59843	1.61331	-0.62955
1.30956	-0.80732	1.30956	-0.74775	1.30956	-0.71771	1.30956	-0.66284	1.30956	-0.59931	1.61552	-0.63041
1.31156	-0.80849	1.31156	-0.74883	1.31156	-0.71876	1.31156	-0.66381	1.31156	-0.60019	1.61772	-0.63127
1.31356	-0.80966	1.31356	-0.7499	1.31356	-0.7198	1.31356	-0.66477	1.31356	-0.60107	1.61992	-0.63213
1.31557	-0.81083	1.31557	-0.75098	1.31557	-0.72084	1.31557	-0.66574	1.31557	-0.60194	1.62212	-0.63299
1.31757	-0.812	1.31757	-0.75205	1.31757	-0.72188	1.31757	-0.66671	1.31757	-0.60282	1.62432	-0.63385
1.31957	-0.81317	1.31957	-0.75313	1.31957	-0.72292	1.31957	-0.66768	1.31957	-0.6037	1.62653	-0.6347
1.32157	-0.81434	1.32157	-0.7542	1.32157	-0.72397	1.32157	-0.66864	1.32157	-0.60458	1.62873	-0.63556
1.32357	-0.81551	1.32357	-0.75528	1.32357	-0.72501	1.32357	-0.66961	1.32357	-0.60546	1.63093	-0.63642
1.32558	-0.81668	1.32558	-0.75635	1.32558	-0.72605	1.32558	-0.67058	1.32558	-0.60633	1.63313	-0.63728
1.32758	-0.81786	1.32758	-0.75742	1.32758	-0.72709	1.32758	-0.67155	1.32758	-0.60721	1.63534	-0.63814
1.32958	-0.81903	1.32958	-0.7585	1.32958	-0.72813	1.32958	-0.67251	1.32958	-0.60809	1.63754	-0.639
1.33158	-0.8202	1.33158	-0.75957	1.33158	-0.72918	1.33158	-0.67348	1.33158	-0.60897	1.63974	-0.63986
1.33358	-0.82137	1.33358	-0.76065	1.33358	-0.73022	1.33358	-0.67445	1.33358	-0.60985	1.64194	-0.64071
1.33559	-0.82254	1.33559	-0.76172	1.33559	-0.73126	1.33559	-0.67541	1.33559	-0.61073	1.64414	-0.64157
1.33759	-0.82371	1.33759	-0.7628	1.33759	-0.7323	1.33759	-0.67638	1.33759	-0.6116	1.64635	-0.64243
1.33959	-0.82488	1.33959	-0.76387	1.33959	-0.73334	1.33959	-0.67735	1.33959	-0.61248	1.64855	-0.64329
1.34159	-0.82605	1.34159	-0.76495	1.34159	-0.73439	1.34159	-0.67832	1.34159	-0.61336	1.65075	-0.64415
1.34359	-0.82722	1.34359	-0.76602	1.34359	-0.73543	1.34359	-0.67928	1.34359	-0.61424	1.65295	-0.64501
1.3456	-0.82839	1.3456	-0.7671	1.3456	-0.73647	1.3456	-0.68025	1.3456	-0.61512	1.65516	-0.64586
1.3476	-0.82956	1.3476	-0.76817	1.3476	-0.73751	1.3476	-0.68122	1.3476	-0.61599	1.65736	-0.64672
1.3496	-0.83073	1.3496	-0.76925	1.3496	-0.73856	1.3496	-0.68219	1.3496	-0.61687	1.65956	-0.64758
1.3516	-0.8319	1.3516	-0.77032	1.3516	-0.7396	1.3516	-0.68315	1.3516	-0.61775	1.66176	-0.64844
1.3536	-0.83307	1.3536	-0.7714	1.3536	-0.74064	1.3536	-0.68412	1.3536	-0.61863	1.66396	-0.6493
1.35561	-0.83424	1.35561	-0.77247	1.35561	-0.74168	1.35561	-0.68509	1.35561	-0.61951	1.66617	-0.65016
1.35761	-0.83541	1.35761	-0.77355	1.35761	-0.74272	1.35761	-0.68606	1.35761	-0.62039	1.66837	-0.65102
1.35961	-0.83658	1.35961	-0.77462	1.35961	-0.74377	1.35961	-0.68702	1.35961	-0.62126	1.67057	-0.65187
1.36161	-0.83775	1.36161	-0.77569	1.36161	-0.74481	1.36161	-0.68799	1.36161	-0.62214	1.67277	-0.65273
1.36361	-0.83892	1.36361	-0.77677	1.36361	-0.74585	1.36361	-0.68896	1.36361	-0.62302	1.67497	-0.65359
1.36562	-0.84009	1.36562	-0.77784	1.36562	-0.74689	1.36562	-0.68992	1.36562	-0.6239	1.67718	-0.65445
1.36762	-0.84126	1.36762	-0.77892	1.36762	-0.74793	1.36762	-0.69089	1.36762	-0.62478	1.67938	-0.65531
1.36962	-0.84243	1.36962	-0.77999	1.36962	-0.74898	1.36962	-0.69186	1.36962	-0.62565	1.68158	-0.65617
1.37162	-0.8436	1.37162	-0.78107	1.37162	-0.75002	1.37162	-0.69283	1.37162	-0.62653	1.68378	-0.65703
1.37362	-0.84477	1.37362	-0.78214	1.37362	-0.75106	1.37362	-0.69379	1.37362	-0.62741	1.68599	-0.65788
1.37563	-0.84595	1.37563	-0.78322	1.37563	-0.7521	1.37563	-0.69476	1.37563	-0.62829	1.68819	-0.65874
1.37763	-0.84712	1.37763	-0.78429	1.37763	-0.75314	1.37763	-0.69573	1.37763	-0.62917	1.69039	-0.6596
1.37963	-0.84829	1.37963	-0.78537	1.37963	-0.75419	1.37963	-0.6967	1.37963	-0.63005	1.69259	-0.66046
1.38163	-0.84946	1.38163	-0.78644	1.38163	-0.75523	1.38163	-0.69766	1.38163	-0.63092	1.69479	-0.66132
1.38363	-0.85063	1.38363	-0.78752	1.38363	-0.75627	1.38363	-0.69863	1.38363	-0.6318	1.697	-0.66218
1.38564	-0.8518	1.38564	-0.78859	1.38564	-0.75731	1.38564	-0.6996	1.38564	-0.63268	1.6992	-0.66303
1.38764	-0.85297	1.38764	-0.78967	1.38764	-0.75835	1.38764	-0.70056	1.38764	-0.63356	1.7014	-0.66389
1.38964	-0.85414	1.38964	-0.79074	1.38964	-0.7594	1.38964	-0.70153	1.38964	-0.63444	1.7036	-0.66475
1.39164	-0.85531	1.39164	-0.79181	1.39164	-0.76044	1.39164	-0.7025	1.39164	-0.63531	1.70581	-0.66561
1.39364	-0.85648	1.39364	-0.79289	1.39364	-0.76148	1.39364	-0.70347	1.39364	-0.63619	1.70801	-0.66647
1.39565	-0.85765	1.39565	-0.79396	1.39565	-0.76252	1.39565	-0.70443	1.39565	-0.63707	1.71021	-0.66733
1.39765	-0.85882	1.39765	-0.79504	1.39765	-0.76357	1.39765	-0.7054	1.39765	-0.63795	1.71241	-0.66819
1.39965	-0.85999	1.39965	-0.79611	1.39965	-0.76461	1.39965	-0.70637	1.39965	-0.63883	1.71461	-0.66904
1.40165	-0.86116	1.40165	-0.79719	1.40165	-0.76565	1.40165	-0.70734	1.40165	-0.63971	1.71682	-0.6699
1.40365	-0.86233	1.40365	-0.79826	1.40365	-0.76669	1.40365	-0.7083	1.40365	-0.64058	1.71902	-0.67076
1.40566	-0.8635	1.40566	-0.79934	1.40566	-0.76773	1.40566	-0.70927	1.40566	-0.64146	1.72122	-0.67162
1.40766	-0.86467	1.40766	-0.80041	1.40766	-0.76878	1.40766	-0.71024	1.40766	-0.64234	1.72342	-0.67248
1.40966	-0.86584	1.40966	-0.80149	1.40966	-0.76982	1.40966	-0.7112	1.40966	-0.64322	1.72563	-0.67334
1.41166	-0.86701	1.41166	-0.80256	1.41166	-0.77086	1.41166	-0.71217	1.41166	-0.6441	1.72783	-0.67419
1.41366	-0.86818	1.41366	-0.80364	1.41366	-0.7719	1.41366	-0.71314	1.41366	-0.64497	1.73003	-0.67505
1.41567	-0.86935	1.41567	-0.80471	1.41567	-0.77294	1.41567	-0.71411	1.41567	-0.64585	1.73223	-0.67591
1.41767	-0.87052	1.41767	-0.80579	1.41767	-0.77399	1.41767	-0.71507	1.41767	-0.64673	1.73443	-0.67677
1.41967	-0.87169	1.41967	-0.80686	1.41967	-0.77503	1.41967	-0.71604	1.41967	-0.64761	1.73664	-0.67763
1.42167	-0.87286	1.42167	-0.80794	1.42167	-0.77607	1.42167	-0.71701	1.42167	-0.64849	1.73884	-0.67849
1.42367	-0.87403	1.42367	-0.80901	1.42367	-0.77711	1.42367	-0.71798	1.42367	-0.64937	1.74104	-0.67935
1.42568	-0.87521	1.42568	-0.81008	1.42568	-0.77815	1.42568	-0.71894	1.42568	-0.65024	1.74324	-0.6802
1.42768	-0.87638	1.42768	-0.81116	1.42768	-0.7792	1.42768	-0.71991	1.42768	-0.65112	1.74545	-0.68106
1.42968	-0.87755	1.42968	-0.81223	1.42968	-0.78024	1.42968	-0.72088	1.42968	-0.652	1.74765	-0.68192
1.43168	-0.87872	1.43168	-0.81331	1.43168	-0.78128	1.43168	-0.72185	1.43168	-0.65288	1.74985	-0.68278
1.43368	-0.87989	1.43368	-0.81438	1.43368	-0.78232	1.43368	-0.72281	1.43368	-0.65376	1.75205	-0.68364
1.43569	-0.88106	1.43569	-0.81546	1.43569	-0.78336	1.43569	-0.72378	1.43569	-0.65463	1.75425	-0.6845
1.43769	-0.88223	1.43769	-0.81653	1.43769	-0.78441	1.43769	-0.72475	1.43769	-0.65551	1.75646	-0.68535
1.43969	-0.8834	1.43969	-0.81761	1.43969	-0.78545	1.43969	-0.72571	1.43969	-0.65639	1.75866	-0.68621
1.44169	-0.88457	1.44169	-0.81868	1.44169	-0.78649	1.44169	-0.72668	1.44169	-0.65727	1.76086	-0.68707
1.44369	-0.88574	1.44369	-0.81976	1.44369	-0.78753	1.44369	-0.72765	1.44369	-0.65815	1.76306	-0.68793
1.4457	-0.88691	1.4457	-0.82083	1.4457	-0.78857	1.4457	-0.72862	1.4457	-0.65903	1.76527	-0.68879
1.4477	-0.88808	1.4477	-0.82191	1.4477	-0.78962	1.4477	-0.72958	1.4477	-0.6599	1.76747	-0.68965
1.4497	-0.88925	1.4497	-0.82298	1.4497	-0.79066	1.4497	-0.73055	1.4497	-0.66078	1.76967	-0.69051
1.4517	-0.89042	1.4517	-0.82406	1.4517	-0.7917	1.4517	-0.73152	1.4517	-0.66166	1.77187	-0.69136
1.4537	-0.89159	1.4537	-0.82513	1.4537	-0.79274	1.4537	-0.73249	1.4537	-0.66254	1.77407	-0.69222
1.45571	-0.89276	1.45571	-0.82621	1.45571	-0.79379	1.45571	-0.73345	1.45571	-0.66342	1.77628	-0.69308
1.45771	-0.89393	1.45771	-0.82728	1.45771	-0.79483	1.45771	-0.73442	1.45771	-0.66429	1.77848	-0.69394
1.45971	-0.8951	1.45971	-0.82835	1.45971	-0.79587	1.45971	-0.73539	1.45971	-0.66517	1.78068	-0.6948
1.46171	-0.89627	1.46171	-0.82943	1.46171	-0.79691	1.46171	-0.73635	1.46171	-0.66605	1.78288	-0.69566
1.46371	-0.89744	1.46371	-0.8305	1.46371	-0.79795	1.46371	-0.73732	1.46371	-0.66693	1.78509	-0.69651
1.46572	-0.89861	1.46572	-0.83158	1.46572	-0.799	1.46572	-0.73829	1.46572	-0.66781	1.78729	-0.69737
1.46772	-0.89978	1.46772	-0.83265	1.46772	-0.80004	1.46772	-0.73926	1.46772	-0.66868	1.78949	-0.69823
1.46972	-0.90095	1.46972	-0.83373	1.46972	-0.80108	1.46972	-0.74022	1.46972	-0.66956	1.79169	-0.69909
1.47172	-0.90212	1.47172	-0.8348	1.47172	-0.80212	1.47172	-0.74119	1.47172	-0.67044	1.79389	-0.69995
1.47372	-0.9033	1.47372	-0.83588	1.47372	-0.80316	1.47372	-0.74216	1.47372	-0.67132	1.7961	-0.70081
1.47573	-0.90447	1.47573	-0.83695	1.47573	-0.80421	1.47573	-0.74313	1.47573	-0.6722	1.7983	-0.70167
1.47773	-0.90564	1.47773	-0.83803	1.47773	-0.80525	1.47773	-0.74409	1.47773	-0.67308	1.8005	-0.70252
1.47973	-0.90681	1.47973	-0.8391	1.47973	-0.80629	1.47973	-0.74506	1.47973	-0.67395	1.8027	-0.70338
1.48173	-0.90798	1.48173	-0.84018	1.48173	-0.80733	1.48173	-0.74603	1.48173	-0.67483	1.8049	-0.70424
1.48373	-0.90915	1.48373	-0.84125	1.48373	-0.80837	1.48373	-0.747	1.48373	-0.67571	1.80711	-0.7051
1.48574	-0.91032	1.48574	-0.84233	1.48574	-0.80942	1.48574	-0.74796	1.48574	-0.67659	1.80931	-0.70596
1.48774	-0.91149	1.48774	-0.8434	1.48774	-0.81046	1.48774	-0.74893	1.48774	-0.67747	1.81151	-0.70682
1.48974	-0.91266	1.48974	-0.84447	1.48974	-0.8115	1.48974	-0.7499	1.48974	-0.67834	1.81371	-0.70767
1.49174	-0.91383	1.49174	-0.84555	1.49174	-0.81254	1.49174	-0.75086	1.49174	-0.67922	1.81592	-0.70853
1.49374	-0.915	1.49374	-0.84662	1.49374	-0.81358	1.49374	-0.75183	1.49374	-0.6801	1.81812	-0.70939
1.49575	-0.91617	1.49575	-0.8477	1.49575	-0.81463	1.49575	-0.7528	1.49575	-0.68098	1.82032	-0.71025
1.49775	-0.91734	1.49775	-0.84877	1.49775	-0.81567	1.49775	-0.75377	1.49775	-0.68186	1.82252	-0.71111
1.49975	-0.91851	1.49975	-0.84985	1.49975	-0.81671	1.49975	-0.75473	1.49975	-0.68274	1.82472	-0.71197
1.50175	-0.91968	1.50175	-0.85092	1.50175	-0.81775	1.50175	-0.7557	1.50175	-0.68361	1.82693	-0.71283
1.50375	-0.92085	1.50375	-0.852	1.50375	-0.8188	1.50375	-0.75667	1.50375	-0.68449	1.82913	-0.71368
1.50576	-0.92202	1.50576	-0.85307	1.50576	-0.81984	1.50576	-0.75764	1.50576	-0.68537	1.83133	-0.71454
1.50776	-0.92319	1.50776	-0.85415	1.50776	-0.82088	1.50776	-0.7586	1.50776	-0.68625	1.83353	-0.7154
1.50976	-0.92436	1.50976	-0.85522	1.50976	-0.82192	1.50976	-0.75957	1.50976	-0.68713	1.83574	-0.71626
1.51176	-0.92553	1.51176	-0.8563	1.51176	-0.82296	1.51176	-0.76054	1.51176	-0.688	1.83794	-0.71712
1.51376	-0.9267	1.51376	-0.85737	1.51376	-0.82401	1.51376	-0.7615	1.51376	-0.68888	1.84014	-0.71798
1.51577	-0.92787	1.51577	-0.85845	1.51577	-0.82505	1.51577	-0.76247	1.51577	-0.68976	1.84234	-0.71883
1.51777	-0.92904	1.51777	-0.85952	1.51777	-0.82609	1.51777	-0.76344	1.51777	-0.69064	1.84454	-0.71969
1.51977	-0.93021	1.51977	-0.8606	1.51977	-0.82713	1.51977	-0.76441	1.51977	-0.69152	1.84675	-0.72055
1.52177	-0.93139	1.52177	-0.86167	1.52177	-0.82817	1.52177	-0.76537	1.52177	-0.6924	1.84895	-0.72141
1.52377	-0.93256	1.52377	-0.86274	1.52377	-0.82922	1.52377	-0.76634	1.52377	-0.69327	1.85115	-0.72227
1.52578	-0.93373	1.52578	-0.86382	1.52578	-0.83026	1.52578	-0.76731	1.52578	-0.69415	1.85335	-0.72313
1.52778	-0.9349	1.52778	-0.86489	1.52778	-0.8313	1.52778	-0.76828	1.52778	-0.69503	1.85556	-0.72399
1.52978	-0.93607	1.52978	-0.86597	1.52978	-0.83234	1.52978	-0.76924	1.52978	-0.69591	1.85776	-0.72484
1.53178	-0.93724	1.53178	-0.86704	1.53178	-0.83338	1.53178	-0.77021	1.53178	-0.69679	1.85996	-0.7257
1.53378	-0.93841	1.53378	-0.86812	1.53378	-0.83443	1.53378	-0.77118	1.53378	-0.69766	1.86216	-0.72656
1.53579	-0.93958	1.53579	-0.86919	1.53579	-0.83547	1.53579	-0.77215	1.53579	-0.69854	1.86436	-0.72742
1.53779	-0.94075	1.53779	-0.87027	1.53779	-0.83651	1.53779	-0.77311	1.53779	-0.69942	1.86657	-0.72828
1.53979	-0.94192	1.53979	-0.87134	1.53979	-0.83755	1.53979	-0.77408	1.53979	-0.7003	1.86877	-0.72914
1.54179	-0.94309	1.54179	-0.87242	1.54179	-0.83859	1.54179	-0.77505	1.54179	-0.70118	1.87097	-0.73
1.54379	-0.94426	1.54379	-0.87349	1.54379	-0.83964	1.54379	-0.77601	1.54379	-0.70206	1.87317	-0.73085
1.5458	-0.94543	1.5458	-0.87457	1.5458	-0.84068	1.5458	-0.77698	1.5458	-0.70293	1.87538	-0.73171
1.5478	-0.9466	1.5478	-0.87564	1.5478	-0.84172	1.5478	-0.77795	1.5478	-0.70381	1.87758	-0.73257
1.5498	-0.94777	1.5498	-0.87672	1.5498	-0.84276	1.5498	-0.77892	1.5498	-0.70469	1.87978	-0.73343
1.5518	-0.94894	1.5518	-0.87779	1.5518	-0.8438	1.5518	-0.77988	1.5518	-0.70557	1.88198	-0.73429
1.5538	-0.95011	1.5538	-0.87887	1.5538	-0.84485	1.5538	-0.78085	1.5538	-0.70645	1.88418	-0.73515
1.55581	-0.95128	1.55581	-0.87994	1.55581	-0.84589	1.55581	-0.78182	1.55581	-0.70732	1.88639	-0.736
1.55781	-0.95245	1.55781	-0.88101	1.55781	-0.84693	1.55781	-0.78279	1.55781	-0.7082	1.88859	-0.73686
1.55981	-0.95362	1.55981	-0.88209	1.55981	-0.84797	1.55981	-0.78375	1.55981	-0.70908	1.89079	-0.73772
1.56181	-0.95479	1.56181	-0.88316	1.56181	-0.84902	1.56181	-0.78472	1.56181	-0.70996	1.89299	-0.73858
1.56381	-0.95596	1.56381	-0.88424	1.56381	-0.85006	1.56381	-0.78569	1.56381	-0.71084	1.8952	-0.73944
1.56582	-0.95713	1.56582	-0.88531	1.56582	-0.8511	1.56582	-0.78665	1.56582	-0.71172	1.8974	-0.7403
1.56782	-0.9583	1.56782	-0.88639	1.56782	-0.85214	1.56782	-0.78762	1.56782	-0.71259	1.8996	-0.74116
1.56982	-0.95948	1.56982	-0.88746	1.56982	-0.85318	1.56982	-0.78859	1.56982	-0.71347	1.9018	-0.74201
1.57182	-0.96065	1.57182	-0.88854	1.57182	-0.85423	1.57182	-0.78956	1.57182	-0.71435	1.904	-0.74287
1.57382	-0.96182	1.57382	-0.88961	1.57382	-0.85527	1.57382	-0.79052	1.57382	-0.71523	1.90621	-0.74373
1.57583	-0.96299	1.57583	-0.89069	1.57583	-0.85631	1.57583	-0.79149	1.57583	-0.71611	1.90841	-0.74459
1.57783	-0.96416	1.57783	-0.89176	1.57783	-0.85735	1.57783	-0.79246	1.57783	-0.71698	1.91061	-0.74545
1.57983	-0.96533	1.57983	-0.89284	1.57983	-0.85839	1.57983	-0.79343	1.57983	-0.71786	1.91281	-0.74631
1.58183	-0.9665	1.58183	-0.89391	1.58183	-0.85944	1.58183	-0.79439	1.58183	-0.71874	1.91502	-0.74716
1.58383	-0.96767	1.58383	-0.89499	1.58383	-0.86048	1.58383	-0.79536	1.58383	-0.71962	1.91722	-0.74802
1.58584	-0.96884	1.58584	-0.89606	1.58584	-0.86152	1.58584	-0.79633	1.58584	-0.7205	1.91942	-0.74888
1.58784	-0.97001	1.58784	-0.89713	1.58784	-0.86256	1.58784	-0.79729	1.58784	-0.72138	1.92162	-0.74974
1.58984	-0.97118	1.58984	-0.89821	1.58984	-0.8636	1.58984	-0.79826	1.58984	-0.72225	1.92382	-0.7506
1.59184	-0.97235	1.59184	-0.89928	1.59184	-0.86465	1.59184	-0.79923	1.59184	-0.72313	1.92603	-0.75146
1.59384	-0.97352	1.59384	-0.90036	1.59384	-0.86569	1.59384	-0.8002	1.59384	-0.72401	1.92823	-0.75232
1.59585	-0.97469	1.59585	-0.90143	1.59585	-0.86673	1.59585	-0.80116	1.59585	-0.72489	1.93043	-0.75317
1.59785	-0.97586	1.59785	-0.90251	1.59785	-0.86777	1.59785	-0.80213	1.59785	-0.72577	1.93263	-0.75403
1.59985	-0.97703	1.59985	-0.90358	1.59985	-0.86881	1.59985	-0.8031	1.59985	-0.72664	1.93483	-0.75489
1.60185	-0.9782	1.60185	-0.90466	1.60185	-0.86986	1.60185	-0.80407	1.60185	-0.72752	1.93704	-0.75575
1.60385	-0.97937	1.60385	-0.90573	1.60385	-0.8709	1.60385	-0.80503	1.60385	-0.7284	1.93924	-0.75661
1.60586	-0.98054	1.60586	-0.90681	1.60586	-0.87194	1.60586	-0.806	1.60586	-0.72928	1.94144	-0.75747
1.60786	-0.98171	1.60786	-0.90788	1.60786	-0.87298	1.60786	-0.80697	1.60786	-0.73016	1.94364	-0.75832
1.60986	-0.98288	1.60986	-0.90896	1.60986	-0.87402	1.60986	-0.80794	1.60986	-0.73103	1.94585	-0.75918
1.61186	-0.98405	1.61186	-0.91003	1.61186	-0.87507	1.61186	-0.8089	1.61186	-0.73191	1.94805	-0.76004
1.61386	-0.98522	1.61386	-0.91111	1.61386	-0.87611	1.61386	-0.80987	1.61386	-0.73279	1.95025	-0.7609
1.61587	-0.98639	1.61587	-0.91218	1.61587	-0.87715	1.61587	-0.81084	1.61587	-0.73367	1.95245	-0.76176
1.61787	-0.98757	1.61787	-0.91326	1.61787	-0.87819	1.61787	-0.8118	1.61787	-0.73455	1.95465	-0.76262
1.61987	-0.98874	1.61987	-0.91433	1.61987	-0.87924	1.61987	-0.81277	1.61987	-0.73543	1.95686	-0.76348
1.62187	-0.98991	1.62187	-0.9154	1.62187	-0.88028	1.62187	-0.81374	1.62187	-0.7363	1.95906	-0.76433
1.62387	-0.99108	1.62387	-0.91648	1.62387	-0.88132	1.62387	-0.81471	1.62387	-0.73718	1.96126	-0.76519
1.62588	-0.99225	1.62588	-0.91755	1.62588	-0.88236	1.62588	-0.81567	1.62588	-0.73806	1.96346	-0.76605
1.62788	-0.99342	1.62788	-0.91863	1.62788	-0.8834	1.62788	-0.81664	1.62788	-0.73894	1.96567	-0.76691
1.62988	-0.99459	1.62988	-0.9197	1.62988	-0.88445	1.62988	-0.81761	1.62988	-0.73982	1.96787	-0.76777
1.63188	-0.99576	1.63188	-0.92078	1.63188	-0.88549	1.63188	-0.81858	1.63188	-0.74069	1.97007	-0.76863
1.63388	-0.99693	1.63388	-0.92185	1.63388	-0.88653	1.63388	-0.81954	1.63388	-0.74157	1.97227	-0.76948
1.63589	-0.9981	1.63589	-0.92293	1.63589	-0.88757	1.63589	-0.82051	1.63589	-0.74245	1.97447	-0.77034
1.63789	-0.99927	1.63789	-0.924	1.63789	-0.88861	1.63789	-0.82148	1.63789	-0.74333	1.97668	-0.7712
1.63989	-1.00044	1.63989	-0.92508	1.63989	-0.88966	1.63989	-0.82244	1.63989	-0.74421	1.97888	-0.77206
1.64189	-1.00161	1.64189	-0.92615	1.64189	-0.8907	1.64189	-0.82341	1.64189	-0.74509	1.98108	-0.77292
1.64389	-1.00278	1.64389	-0.92723	1.64389	-0.89174	1.64389	-0.82438	1.64389	-0.74596	1.98328	-0.77378
1.6459	-1.00395	1.6459	-0.9283	1.6459	-0.89278	1.6459	-0.82535	1.6459	-0.74684	1.98549	-0.77464
1.6479	-1.00512	1.6479	-0.92938	1.6479	-0.89382	1.6479	-0.82631	1.6479	-0.74772	1.98769	-0.77549
1.6499	-1.00629	1.6499	-0.93045	1.6499	-0.89487	1.6499	-0.82728	1.6499	-0.7486	1.98989	-0.77635
1.6519	-1.00746	1.6519	-0.93153	1.6519	-0.89591	1.6519	-0.82825	1.6519	-0.74948	1.99209	-0.77721
1.6539	-1.00863	1.6539	-0.9326	1.6539	-0.89695	1.6539	-0.82922	1.6539	-0.75035	1.99429	-0.77807
1.65591	-1.0098	1.65591	-0.93367	1.65591	-0.89799	1.65591	-0.83018	1.65591	-0.75123	1.9965	-0.77893
1.65791	-1.01097	1.65791	-0.93475	1.65791	-0.89903	1.65791	-0.83115	1.65791	-0.75211	1.9987	-0.77979
1.65991	-1.01214	1.65991	-0.93582	1.65991	-0.90008	1.65991	-0.83212	1.65991	-0.75299	2.0009	-0.78064
1.66191	-1.01331	1.66191	-0.9369	1.66191	-0.90112	1.66191	-0.83309	1.66191	-0.75387	2.0031	-0.7815
1.66391	-1.01448	1.66391	-0.93797	1.66391	-0.90216	1.66391	-0.83405	1.66391	-0.75475	2.00531	-0.78236
1.66592	-1.01565	1.66592	-0.93905	1.66592	-0.9032	1.66592	-0.83502	1.66592	-0.75562	2.00751	-0.78322
1.66792	-1.01683	1.66792	-0.94012	1.66792	-0.90425	1.66792	-0.83599	1.66792	-0.7565	2.00971	-0.78408
1.66992	-1.018	1.66992	-0.9412	1.66992	-0.90529	1.66992	-0.83695	1.66992	-0.75738	2.01191	-0.78494
1.67192	-1.01917	1.67192	-0.94227	1.67192	-0.90633	1.67192	-0.83792	1.67192	-0.75826	2.01411	-0.7858
1.67392	-1.02034	1.67392	-0.94335	1.67392	-0.90737	1.67392	-0.83889	1.67392	-0.75914	2.01632	-0.78665
1.67593	-1.02151	1.67593	-0.94442	1.67593	-0.90841	1.67593	-0.83986	1.67593	-0.76001	2.01852	-0.78751
1.67793	-1.02268	1.67793	-0.9455	1.67793	-0.90946	1.67793	-0.84082	1.67793	-0.76089	2.02072	-0.78837
1.67993	-1.02385	1.67993	-0.94657	1.67993	-0.9105	1.67993	-0.84179	1.67993	-0.76177	2.02292	-0.78923
1.68193	-1.02502	1.68193	-0.94765	1.68193	-0.91154	1.68193	-0.84276	1.68193	-0.76265	2.02513	-0.79009
1.68393	-1.02619	1.68393	-0.94872	1.68393	-0.91258	1.68393	-0.84373	1.68393	-0.76353	2.02733	-0.79095
1.68594	-1.02736	1.68594	-0.9498	1.68594	-0.91362	1.68594	-0.84469	1.68594	-0.76441	2.02953	-0.7918
1.68794	-1.02853	1.68794	-0.95087	1.68794	-0.91467	1.68794	-0.84566	1.68794	-0.76528	2.03173	-0.79266
1.68994	-1.0297	1.68994	-0.95194	1.68994	-0.91571	1.68994	-0.84663	1.68994	-0.76616	2.03393	-0.79352
1.69194	-1.03087	1.69194	-0.95302	1.69194	-0.91675	1.69194	-0.84759	1.69194	-0.76704	2.03614	-0.79438
1.69394	-1.03204	1.69394	-0.95409	1.69394	-0.91779	1.69394	-0.84856	1.69394	-0.76792	2.03834	-0.79524
1.69595	-1.03321	1.69595	-0.95517	1.69595	-0.91883	1.69595	-0.84953	1.69595	-0.7688	2.04054	-0.7961
1.69795	-1.03438	1.69795	-0.95624	1.69795	-0.91988	1.69795	-0.8505	1.69795	-0.76967	2.04274	-0.79696
1.69995	-1.03555	1.69995	-0.95732	1.69995	-0.92092	1.69995	-0.85146	1.69995	-0.77055	2.04494	-0.79781
1.70195	-1.03672	1.70195	-0.95839	1.70195	-0.92196	1.70195	-0.85243	1.70195	-0.77143	2.04715	-0.79867
1.70395	-1.03789	1.70395	-0.95947	1.70395	-0.923	1.70395	-0.8534	1.70395	-0.77231	2.04935	-0.79953
1.70596	-1.03906	1.70596	-0.96054	1.70596	-0.92404	1.70596	-0.85437	1.70596	-0.77319	2.05155	-0.80039
1.70796	-1.04023	1.70796	-0.96162	1.70796	-0.92509	1.70796	-0.85533	1.70796	-0.77407	2.05375	-0.80125
1.70996	-1.0414	1.70996	-0.96269	1.70996	-0.92613	1.70996	-0.8563	1.70996	-0.77494	2.05596	-0.80211
1.71196	-1.04257	1.71196	-0.96377	1.71196	-0.92717	1.71196	-0.85727	1.71196	-0.77582	2.05816	-0.80297
1.71396	-1.04374	1.71396	-0.96484	1.71396	-0.92821	1.71396	-0.85824	1.71396	-0.7767	2.06036	-0.80382
1.71597	-1.04492	1.71597	-0.96592	1.71597	-0.92925	1.71597	-0.8592	1.71597	-0.77758	2.06256	-0.80468
1.71797	-1.04609	1.71797	-0.96699	1.71797	-0.9303	1.71797	-0.86017	1.71797	-0.77846	2.06476	-0.80554
1.71997	-1.04726	1.71997	-0.96806	1.71997	-0.93134	1.71997	-0.86114	1.71997	-0.77933	2.06697	-0.8064
1.72197	-1.04843	1.72197	-0.96914	1.72197	-0.93238	1.72197	-0.8621	1.72197	-0.78021	2.06917	-0.80726
1.72397	-1.0496	1.72397	-0.97021	1.72397	-0.93342	1.72397	-0.86307	1.72397	-0.78109	2.07137	-0.80812
1.72598	-1.05077	1.72598	-0.97129	1.72598	-0.93447	1.72598	-0.86404	1.72598	-0.78197	2.07357	-0.80897
1.72798	-1.05194	1.72798	-0.97236	1.72798	-0.93551	1.72798	-0.86501	1.72798	-0.78285	2.07578	-0.80983
1.72998	-1.05311	1.72998	-0.97344	1.72998	-0.93655	1.72998	-0.86597	1.72998	-0.78373	2.07798	-0.81069
1.73198	-1.05428	1.73198	-0.97451	1.73198	-0.93759	1.73198	-0.86694	1.73198	-0.7846	2.08018	-0.81155
1.73398	-1.05545	1.73398	-0.97559	1.73398	-0.93863	1.73398	-0.86791	1.73398	-0.78548	2.08238	-0.81241
1.73599	-1.05662	1.73599	-0.97666	1.73599	-0.93968	1.73599	-0.86888	1.73599	-0.78636	2.08458	-0.81327
1.73799	-1.05779	1.73799	-0.97774	1.73799	-0.94072	1.73799	-0.86984	1.73799	-0.78724	2.08679	-0.81413
1.73999	-1.05896	1.73999	-0.97881	1.73999	-0.94176	1.73999	-0.87081	1.73999	-0.78812	2.08899	-0.81498
1.74199	-1.06013	1.74199	-0.97989	1.74199	-0.9428	1.74199	-0.87178	1.74199	-0.78899	2.09119	-0.81584
1.74399	-1.0613	1.74399	-0.98096	1.74399	-0.94384	1.74399	-0.87274	1.74399	-0.78987	2.09339	-0.8167
1.746	-1.06247	1.746	-0.98204	1.746	-0.94489	1.746	-0.87371	1.746	-0.79075	2.0956	-0.81756
1.748	-1.06364	1.748	-0.98311	1.748	-0.94593	1.748	-0.87468	1.748	-0.79163	2.0978	-0.81842
1.75	-1.06481	1.75	-0.98419	1.75	-0.94697	1.75	-0.87565	1.75	-0.79251	2.1	-0.81928

## Sheet: Fig. 1D
Force (pN)	SEM of force (pN)	delta Lk / delta distance (micometers^-1), derived from Fig. 1C	Error in delta Lk / delta distance (micometers^-1) derived from SE of the fits in Fig. 1C		Exponential fit to measured data
5.00097	0.02063	-2700.5	27.1611		Force (pN)	delta Lk/ delta distance (micometers^-1)
7.51262	0.02319	-2479.65	70.0738		5	-2689.54
10.0224	0.02013	-2404.41	30.0712		5.02503	-2688.09
15.0284	0.01395	-2231.88	20.648		5.05005	-2686.63
19.956	0.04093	-2026.23	32.9352		5.07508	-2685.17
29.9956	0.04895	-1800.67	91.5995		5.1001	-2683.72
					5.12513	-2682.27
					5.15015	-2680.81
					5.17518	-2679.36
					5.2002	-2677.92
					5.22523	-2676.47
					5.25025	-2675.03
					5.27528	-2673.58
					5.3003	-2672.14
					5.32533	-2670.7
					5.35035	-2669.26
					5.37538	-2667.82
					5.4004	-2666.39
					5.42543	-2664.95
					5.45045	-2663.52
					5.47548	-2662.09
					5.5005	-2660.66
					5.52553	-2659.23
					5.55055	-2657.81
					5.57558	-2656.38
					5.6006	-2654.96
					5.62563	-2653.54
					5.65065	-2652.12
					5.67568	-2650.7
					5.7007	-2649.28
					5.72573	-2647.87
					5.75075	-2646.45
					5.77578	-2645.04
					5.8008	-2643.63
					5.82583	-2642.22
					5.85085	-2640.81
					5.87588	-2639.4
					5.9009	-2638
					5.92593	-2636.59
					5.95095	-2635.19
					5.97598	-2633.79
					6.001	-2632.39
					6.02603	-2631
					6.05105	-2629.6
					6.07608	-2628.21
					6.1011	-2626.81
					6.12613	-2625.42
					6.15115	-2624.03
					6.17618	-2622.64
					6.2012	-2621.26
					6.22623	-2619.87
					6.25125	-2618.49
					6.27628	-2617.1
					6.3013	-2615.72
					6.32633	-2614.34
					6.35135	-2612.96
					6.37638	-2611.59
					6.4014	-2610.21
					6.42643	-2608.84
					6.45145	-2607.47
					6.47648	-2606.1
					6.5015	-2604.73
					6.52653	-2603.36
					6.55155	-2601.99
					6.57658	-2600.63
					6.6016	-2599.26
					6.62663	-2597.9
					6.65165	-2596.54
					6.67668	-2595.18
					6.7017	-2593.83
					6.72673	-2592.47
					6.75175	-2591.12
					6.77678	-2589.76
					6.8018	-2588.41
					6.82683	-2587.06
					6.85185	-2585.71
					6.87688	-2584.36
					6.9019	-2583.02
					6.92693	-2581.67
					6.95195	-2580.33
					6.97698	-2578.99
					7.002	-2577.65
					7.02703	-2576.31
					7.05205	-2574.97
					7.07708	-2573.64
					7.1021	-2572.3
					7.12713	-2570.97
					7.15215	-2569.64
					7.17718	-2568.31
					7.2022	-2566.98
					7.22723	-2565.65
					7.25225	-2564.33
					7.27728	-2563
					7.3023	-2561.68
					7.32733	-2560.36
					7.35235	-2559.04
					7.37738	-2557.72
					7.4024	-2556.4
					7.42743	-2555.09
					7.45245	-2553.77
					7.47748	-2552.46
					7.5025	-2551.15
					7.52753	-2549.84
					7.55255	-2548.53
					7.57758	-2547.22
					7.6026	-2545.92
					7.62763	-2544.61
					7.65265	-2543.31
					7.67768	-2542.01
					7.7027	-2540.71
					7.72773	-2539.41
					7.75275	-2538.11
					7.77778	-2536.81
					7.8028	-2535.52
					7.82783	-2534.23
					7.85285	-2532.93
					7.87788	-2531.64
					7.9029	-2530.35
					7.92793	-2529.07
					7.95295	-2527.78
					7.97798	-2526.49
					8.003	-2525.21
					8.02803	-2523.93
					8.05305	-2522.65
					8.07808	-2521.37
					8.1031	-2520.09
					8.12813	-2518.81
					8.15315	-2517.54
					8.17818	-2516.26
					8.2032	-2514.99
					8.22823	-2513.72
					8.25325	-2512.45
					8.27828	-2511.18
					8.3033	-2509.91
					8.32833	-2508.65
					8.35335	-2507.38
					8.37838	-2506.12
					8.4034	-2504.86
					8.42843	-2503.6
					8.45345	-2502.34
					8.47848	-2501.08
					8.5035	-2499.83
					8.52853	-2498.57
					8.55355	-2497.32
					8.57858	-2496.07
					8.6036	-2494.81
					8.62863	-2493.56
					8.65365	-2492.32
					8.67868	-2491.07
					8.7037	-2489.82
					8.72873	-2488.58
					8.75375	-2487.34
					8.77878	-2486.1
					8.8038	-2484.85
					8.82883	-2483.62
					8.85385	-2482.38
					8.87888	-2481.14
					8.9039	-2479.91
					8.92893	-2478.67
					8.95395	-2477.44
					8.97898	-2476.21
					9.004	-2474.98
					9.02903	-2473.75
					9.05405	-2472.53
					9.07908	-2471.3
					9.1041	-2470.08
					9.12913	-2468.85
					9.15415	-2467.63
					9.17918	-2466.41
					9.2042	-2465.19
					9.22923	-2463.97
					9.25425	-2462.76
					9.27928	-2461.54
					9.3043	-2460.33
					9.32933	-2459.12
					9.35435	-2457.91
					9.37938	-2456.7
					9.4044	-2455.49
					9.42943	-2454.28
					9.45445	-2453.07
					9.47948	-2451.87
					9.5045	-2450.67
					9.52953	-2449.46
					9.55455	-2448.26
					9.57958	-2447.06
					9.6046	-2445.86
					9.62963	-2444.67
					9.65465	-2443.47
					9.67968	-2442.28
					9.7047	-2441.08
					9.72973	-2439.89
					9.75475	-2438.7
					9.77978	-2437.51
					9.8048	-2436.32
					9.82983	-2435.14
					9.85485	-2433.95
					9.87988	-2432.77
					9.9049	-2431.59
					9.92993	-2430.4
					9.95495	-2429.22
					9.97998	-2428.04
					10.005	-2426.87
					10.03	-2425.69
					10.0551	-2424.51
					10.0801	-2423.34
					10.1051	-2422.17
					10.1301	-2421
					10.1552	-2419.83
					10.1802	-2418.66
					10.2052	-2417.49
					10.2302	-2416.32
					10.2553	-2415.16
					10.2803	-2413.99
					10.3053	-2412.83
					10.3303	-2411.67
					10.3554	-2410.51
					10.3804	-2409.35
					10.4054	-2408.19
					10.4304	-2407.04
					10.4555	-2405.88
					10.4805	-2404.73
					10.5055	-2403.57
					10.5305	-2402.42
					10.5556	-2401.27
					10.5806	-2400.12
					10.6056	-2398.98
					10.6306	-2397.83
					10.6557	-2396.68
					10.6807	-2395.54
					10.7057	-2394.4
					10.7307	-2393.26
					10.7558	-2392.12
					10.7808	-2390.98
					10.8058	-2389.84
					10.8308	-2388.7
					10.8559	-2387.57
					10.8809	-2386.43
					10.9059	-2385.3
					10.9309	-2384.17
					10.956	-2383.04
					10.981	-2381.91
					11.006	-2380.78
					11.031	-2379.65
					11.0561	-2378.53
					11.0811	-2377.4
					11.1061	-2376.28
					11.1311	-2375.16
					11.1562	-2374.03
					11.1812	-2372.92
					11.2062	-2371.8
					11.2312	-2370.68
					11.2563	-2369.56
					11.2813	-2368.45
					11.3063	-2367.33
					11.3313	-2366.22
					11.3564	-2365.11
					11.3814	-2364
					11.4064	-2362.89
					11.4314	-2361.78
					11.4565	-2360.68
					11.4815	-2359.57
					11.5065	-2358.47
					11.5315	-2357.36
					11.5566	-2356.26
					11.5816	-2355.16
					11.6066	-2354.06
					11.6316	-2352.96
					11.6567	-2351.87
					11.6817	-2350.77
					11.7067	-2349.68
					11.7317	-2348.58
					11.7568	-2347.49
					11.7818	-2346.4
					11.8068	-2345.31
					11.8318	-2344.22
					11.8569	-2343.13
					11.8819	-2342.05
					11.9069	-2340.96
					11.9319	-2339.88
					11.957	-2338.79
					11.982	-2337.71
					12.007	-2336.63
					12.032	-2335.55
					12.0571	-2334.47
					12.0821	-2333.4
					12.1071	-2332.32
					12.1321	-2331.25
					12.1572	-2330.17
					12.1822	-2329.1
					12.2072	-2328.03
					12.2322	-2326.96
					12.2573	-2325.89
					12.2823	-2324.82
					12.3073	-2323.75
					12.3323	-2322.69
					12.3574	-2321.62
					12.3824	-2320.56
					12.4074	-2319.5
					12.4324	-2318.44
					12.4575	-2317.38
					12.4825	-2316.32
					12.5075	-2315.26
					12.5325	-2314.2
					12.5576	-2313.15
					12.5826	-2312.09
					12.6076	-2311.04
					12.6326	-2309.99
					12.6577	-2308.94
					12.6827	-2307.89
					12.7077	-2306.84
					12.7327	-2305.79
					12.7578	-2304.75
					12.7828	-2303.7
					12.8078	-2302.66
					12.8328	-2301.61
					12.8579	-2300.57
					12.8829	-2299.53
					12.9079	-2298.49
					12.9329	-2297.45
					12.958	-2296.42
					12.983	-2295.38
					13.008	-2294.34
					13.033	-2293.31
					13.0581	-2292.28
					13.0831	-2291.24
					13.1081	-2290.21
					13.1331	-2289.18
					13.1582	-2288.16
					13.1832	-2287.13
					13.2082	-2286.1
					13.2332	-2285.08
					13.2583	-2284.05
					13.2833	-2283.03
					13.3083	-2282.01
					13.3333	-2280.99
					13.3584	-2279.97
					13.3834	-2278.95
					13.4084	-2277.93
					13.4334	-2276.92
					13.4585	-2275.9
					13.4835	-2274.89
					13.5085	-2273.87
					13.5335	-2272.86
					13.5586	-2271.85
					13.5836	-2270.84
					13.6086	-2269.83
					13.6336	-2268.82
					13.6587	-2267.82
					13.6837	-2266.81
					13.7087	-2265.81
					13.7337	-2264.8
					13.7588	-2263.8
					13.7838	-2262.8
					13.8088	-2261.8
					13.8338	-2260.8
					13.8589	-2259.8
					13.8839	-2258.81
					13.9089	-2257.81
					13.9339	-2256.81
					13.959	-2255.82
					13.984	-2254.83
					14.009	-2253.84
					14.034	-2252.85
					14.0591	-2251.86
					14.0841	-2250.87
					14.1091	-2249.88
					14.1341	-2248.89
					14.1592	-2247.91
					14.1842	-2246.93
					14.2092	-2245.94
					14.2342	-2244.96
					14.2593	-2243.98
					14.2843	-2243
					14.3093	-2242.02
					14.3343	-2241.04
					14.3594	-2240.07
					14.3844	-2239.09
					14.4094	-2238.12
					14.4344	-2237.14
					14.4595	-2236.17
					14.4845	-2235.2
					14.5095	-2234.23
					14.5345	-2233.26
					14.5596	-2232.29
					14.5846	-2231.32
					14.6096	-2230.36
					14.6346	-2229.39
					14.6597	-2228.43
					14.6847	-2227.46
					14.7097	-2226.5
					14.7347	-2225.54
					14.7598	-2224.58
					14.7848	-2223.62
					14.8098	-2222.66
					14.8348	-2221.71
					14.8599	-2220.75
					14.8849	-2219.8
					14.9099	-2218.84
					14.9349	-2217.89
					14.96	-2216.94
					14.985	-2215.99
					15.01	-2215.04
					15.035	-2214.09
					15.0601	-2213.14
					15.0851	-2212.19
					15.1101	-2211.25
					15.1351	-2210.3
					15.1602	-2209.36
					15.1852	-2208.42
					15.2102	-2207.47
					15.2352	-2206.53
					15.2603	-2205.59
					15.2853	-2204.66
					15.3103	-2203.72
					15.3353	-2202.78
					15.3604	-2201.85
					15.3854	-2200.91
					15.4104	-2199.98
					15.4354	-2199.04
					15.4605	-2198.11
					15.4855	-2197.18
					15.5105	-2196.25
					15.5355	-2195.32
					15.5606	-2194.4
					15.5856	-2193.47
					15.6106	-2192.54
					15.6356	-2191.62
					15.6607	-2190.7
					15.6857	-2189.77
					15.7107	-2188.85
					15.7357	-2187.93
					15.7608	-2187.01
					15.7858	-2186.09
					15.8108	-2185.18
					15.8358	-2184.26
					15.8609	-2183.34
					15.8859	-2182.43
					15.9109	-2181.51
					15.9359	-2180.6
					15.961	-2179.69
					15.986	-2178.78
					16.011	-2177.87
					16.036	-2176.96
					16.0611	-2176.05
					16.0861	-2175.15
					16.1111	-2174.24
					16.1361	-2173.33
					16.1612	-2172.43
					16.1862	-2171.53
					16.2112	-2170.63
					16.2362	-2169.72
					16.2613	-2168.82
					16.2863	-2167.93
					16.3113	-2167.03
					16.3363	-2166.13
					16.3614	-2165.23
					16.3864	-2164.34
					16.4114	-2163.44
					16.4364	-2162.55
					16.4615	-2161.66
					16.4865	-2160.77
					16.5115	-2159.88
					16.5365	-2158.99
					16.5616	-2158.1
					16.5866	-2157.21
					16.6116	-2156.32
					16.6366	-2155.44
					16.6617	-2154.55
					16.6867	-2153.67
					16.7117	-2152.79
					16.7367	-2151.91
					16.7618	-2151.03
					16.7868	-2150.15
					16.8118	-2149.27
					16.8368	-2148.39
					16.8619	-2147.51
					16.8869	-2146.63
					16.9119	-2145.76
					16.9369	-2144.89
					16.962	-2144.01
					16.987	-2143.14
					17.012	-2142.27
					17.037	-2141.4
					17.0621	-2140.53
					17.0871	-2139.66
					17.1121	-2138.79
					17.1371	-2137.92
					17.1622	-2137.06
					17.1872	-2136.19
					17.2122	-2135.33
					17.2372	-2134.47
					17.2623	-2133.6
					17.2873	-2132.74
					17.3123	-2131.88
					17.3373	-2131.02
					17.3624	-2130.16
					17.3874	-2129.31
					17.4124	-2128.45
					17.4374	-2127.59
					17.4625	-2126.74
					17.4875	-2125.89
					17.5125	-2125.03
					17.5375	-2124.18
					17.5626	-2123.33
					17.5876	-2122.48
					17.6126	-2121.63
					17.6376	-2120.78
					17.6627	-2119.93
					17.6877	-2119.09
					17.7127	-2118.24
					17.7377	-2117.4
					17.7628	-2116.55
					17.7878	-2115.71
					17.8128	-2114.87
					17.8378	-2114.03
					17.8629	-2113.19
					17.8879	-2112.35
					17.9129	-2111.51
					17.9379	-2110.67
					17.963	-2109.84
					17.988	-2109
					18.013	-2108.17
					18.038	-2107.33
					18.0631	-2106.5
					18.0881	-2105.67
					18.1131	-2104.84
					18.1381	-2104.01
					18.1632	-2103.18
					18.1882	-2102.35
					18.2132	-2101.52
					18.2382	-2100.69
					18.2633	-2099.87
					18.2883	-2099.04
					18.3133	-2098.22
					18.3383	-2097.39
					18.3634	-2096.57
					18.3884	-2095.75
					18.4134	-2094.93
					18.4384	-2094.11
					18.4635	-2093.29
					18.4885	-2092.47
					18.5135	-2091.66
					18.5385	-2090.84
					18.5636	-2090.03
					18.5886	-2089.21
					18.6136	-2088.4
					18.6386	-2087.59
					18.6637	-2086.77
					18.6887	-2085.96
					18.7137	-2085.15
					18.7387	-2084.34
					18.7638	-2083.53
					18.7888	-2082.73
					18.8138	-2081.92
					18.8388	-2081.12
					18.8639	-2080.31
					18.8889	-2079.51
					18.9139	-2078.7
					18.9389	-2077.9
					18.964	-2077.1
					18.989	-2076.3
					19.014	-2075.5
					19.039	-2074.7
					19.0641	-2073.9
					19.0891	-2073.11
					19.1141	-2072.31
					19.1391	-2071.51
					19.1642	-2070.72
					19.1892	-2069.93
					19.2142	-2069.13
					19.2392	-2068.34
					19.2643	-2067.55
					19.2893	-2066.76
					19.3143	-2065.97
					19.3393	-2065.18
					19.3644	-2064.39
					19.3894	-2063.61
					19.4144	-2062.82
					19.4394	-2062.04
					19.4645	-2061.25
					19.4895	-2060.47
					19.5145	-2059.69
					19.5395	-2058.9
					19.5646	-2058.12
					19.5896	-2057.34
					19.6146	-2056.56
					19.6396	-2055.79
					19.6647	-2055.01
					19.6897	-2054.23
					19.7147	-2053.46
					19.7397	-2052.68
					19.7648	-2051.91
					19.7898	-2051.13
					19.8148	-2050.36
					19.8398	-2049.59
					19.8649	-2048.82
					19.8899	-2048.05
					19.9149	-2047.28
					19.9399	-2046.51
					19.965	-2045.74
					19.99	-2044.98
					20.015	-2044.21
					20.04	-2043.44
					20.0651	-2042.68
					20.0901	-2041.92
					20.1151	-2041.15
					20.1401	-2040.39
					20.1652	-2039.63
					20.1902	-2038.87
					20.2152	-2038.11
					20.2402	-2037.35
					20.2653	-2036.6
					20.2903	-2035.84
					20.3153	-2035.08
					20.3403	-2034.33
					20.3654	-2033.57
					20.3904	-2032.82
					20.4154	-2032.07
					20.4404	-2031.31
					20.4655	-2030.56
					20.4905	-2029.81
					20.5155	-2029.06
					20.5405	-2028.31
					20.5656	-2027.57
					20.5906	-2026.82
					20.6156	-2026.07
					20.6406	-2025.33
					20.6657	-2024.58
					20.6907	-2023.84
					20.7157	-2023.09
					20.7407	-2022.35
					20.7658	-2021.61
					20.7908	-2020.87
					20.8158	-2020.13
					20.8408	-2019.39
					20.8659	-2018.65
					20.8909	-2017.91
					20.9159	-2017.18
					20.9409	-2016.44
					20.966	-2015.71
					20.991	-2014.97
					21.016	-2014.24
					21.041	-2013.5
					21.0661	-2012.77
					21.0911	-2012.04
					21.1161	-2011.31
					21.1411	-2010.58
					21.1662	-2009.85
					21.1912	-2009.12
					21.2162	-2008.4
					21.2412	-2007.67
					21.2663	-2006.94
					21.2913	-2006.22
					21.3163	-2005.49
					21.3413	-2004.77
					21.3664	-2004.05
					21.3914	-2003.33
					21.4164	-2002.6
					21.4414	-2001.88
					21.4665	-2001.16
					21.4915	-2000.45
					21.5165	-1999.73
					21.5415	-1999.01
					21.5666	-1998.29
					21.5916	-1997.58
					21.6166	-1996.86
					21.6416	-1996.15
					21.6667	-1995.44
					21.6917	-1994.72
					21.7167	-1994.01
					21.7417	-1993.3
					21.7668	-1992.59
					21.7918	-1991.88
					21.8168	-1991.17
					21.8418	-1990.46
					21.8669	-1989.76
					21.8919	-1989.05
					21.9169	-1988.34
					21.9419	-1987.64
					21.967	-1986.93
					21.992	-1986.23
					22.017	-1985.53
					22.042	-1984.83
					22.0671	-1984.12
					22.0921	-1983.42
					22.1171	-1982.72
					22.1421	-1982.02
					22.1672	-1981.33
					22.1922	-1980.63
					22.2172	-1979.93
					22.2422	-1979.24
					22.2673	-1978.54
					22.2923	-1977.85
					22.3173	-1977.15
					22.3423	-1976.46
					22.3674	-1975.77
					22.3924	-1975.08
					22.4174	-1974.38
					22.4424	-1973.69
					22.4675	-1973.01
					22.4925	-1972.32
					22.5175	-1971.63
					22.5425	-1970.94
					22.5676	-1970.26
					22.5926	-1969.57
					22.6176	-1968.89
					22.6426	-1968.2
					22.6677	-1967.52
					22.6927	-1966.83
					22.7177	-1966.15
					22.7427	-1965.47
					22.7678	-1964.79
					22.7928	-1964.11
					22.8178	-1963.43
					22.8428	-1962.75
					22.8679	-1962.08
					22.8929	-1961.4
					22.9179	-1960.72
					22.9429	-1960.05
					22.968	-1959.37
					22.993	-1958.7
					23.018	-1958.03
					23.043	-1957.35
					23.0681	-1956.68
					23.0931	-1956.01
					23.1181	-1955.34
					23.1431	-1954.67
					23.1682	-1954
					23.1932	-1953.33
					23.2182	-1952.67
					23.2432	-1952
					23.2683	-1951.33
					23.2933	-1950.67
					23.3183	-1950
					23.3433	-1949.34
					23.3684	-1948.68
					23.3934	-1948.01
					23.4184	-1947.35
					23.4434	-1946.69
					23.4685	-1946.03
					23.4935	-1945.37
					23.5185	-1944.71
					23.5435	-1944.06
					23.5686	-1943.4
					23.5936	-1942.74
					23.6186	-1942.09
					23.6436	-1941.43
					23.6687	-1940.78
					23.6937	-1940.12
					23.7187	-1939.47
					23.7437	-1938.82
					23.7688	-1938.16
					23.7938	-1937.51
					23.8188	-1936.86
					23.8438	-1936.21
					23.8689	-1935.56
					23.8939	-1934.91
					23.9189	-1934.27
					23.9439	-1933.62
					23.969	-1932.97
					23.994	-1932.33
					24.019	-1931.68
					24.044	-1931.04
					24.0691	-1930.4
					24.0941	-1929.75
					24.1191	-1929.11
					24.1441	-1928.47
					24.1692	-1927.83
					24.1942	-1927.19
					24.2192	-1926.55
					24.2442	-1925.91
					24.2693	-1925.27
					24.2943	-1924.64
					24.3193	-1924
					24.3443	-1923.36
					24.3694	-1922.73
					24.3944	-1922.09
					24.4194	-1921.46
					24.4444	-1920.83
					24.4695	-1920.19
					24.4945	-1919.56
					24.5195	-1918.93
					24.5445	-1918.3
					24.5696	-1917.67
					24.5946	-1917.04
					24.6196	-1916.41
					24.6446	-1915.79
					24.6697	-1915.16
					24.6947	-1914.53
					24.7197	-1913.91
					24.7447	-1913.28
					24.7698	-1912.66
					24.7948	-1912.03
					24.8198	-1911.41
					24.8448	-1910.79
					24.8699	-1910.17
					24.8949	-1909.55
					24.9199	-1908.93
					24.9449	-1908.31
					24.97	-1907.69
					24.995	-1907.07
					25.02	-1906.45
					25.045	-1905.83
					25.0701	-1905.22
					25.0951	-1904.6
					25.1201	-1903.99
					25.1452	-1903.37
					25.1702	-1902.76
					25.1952	-1902.15
					25.2202	-1901.53
					25.2452	-1900.92
					25.2703	-1900.31
					25.2953	-1899.7
					25.3203	-1899.09
					25.3453	-1898.48
					25.3704	-1897.87
					25.3954	-1897.26
					25.4204	-1896.66
					25.4455	-1896.05
					25.4705	-1895.45
					25.4955	-1894.84
					25.5205	-1894.24
					25.5455	-1893.63
					25.5706	-1893.03
					25.5956	-1892.43
					25.6206	-1891.82
					25.6456	-1891.22
					25.6707	-1890.62
					25.6957	-1890.02
					25.7207	-1889.42
					25.7458	-1888.82
					25.7708	-1888.23
					25.7958	-1887.63
					25.8208	-1887.03
					25.8458	-1886.44
					25.8709	-1885.84
					25.8959	-1885.24
					25.9209	-1884.65
					25.9459	-1884.06
					25.971	-1883.46
					25.996	-1882.87
					26.021	-1882.28
					26.0461	-1881.69
					26.0711	-1881.1
					26.0961	-1880.51
					26.1211	-1879.92
					26.1461	-1879.33
					26.1712	-1878.74
					26.1962	-1878.16
					26.2212	-1877.57
					26.2462	-1876.98
					26.2713	-1876.4
					26.2963	-1875.81
					26.3213	-1875.23
					26.3464	-1874.65
					26.3714	-1874.06
					26.3964	-1873.48
					26.4214	-1872.9
					26.4464	-1872.32
					26.4715	-1871.74
					26.4965	-1871.16
					26.5215	-1870.58
					26.5465	-1870
					26.5716	-1869.42
					26.5966	-1868.85
					26.6216	-1868.27
					26.6467	-1867.69
					26.6717	-1867.12
					26.6967	-1866.54
					26.7217	-1865.97
					26.7467	-1865.4
					26.7718	-1864.82
					26.7968	-1864.25
					26.8218	-1863.68
					26.8468	-1863.11
					26.8719	-1862.54
					26.8969	-1861.97
					26.9219	-1861.4
					26.947	-1860.83
					26.972	-1860.26
					26.997	-1859.69
					27.022	-1859.13
					27.047	-1858.56
					27.0721	-1858
					27.0971	-1857.43
					27.1221	-1856.87
					27.1471	-1856.3
					27.1722	-1855.74
					27.1972	-1855.18
					27.2222	-1854.62
					27.2473	-1854.05
					27.2723	-1853.49
					27.2973	-1852.93
					27.3223	-1852.37
					27.3473	-1851.81
					27.3724	-1851.26
					27.3974	-1850.7
					27.4224	-1850.14
					27.4474	-1849.59
					27.4725	-1849.03
					27.4975	-1848.47
					27.5225	-1847.92
					27.5476	-1847.37
					27.5726	-1846.81
					27.5976	-1846.26
					27.6226	-1845.71
					27.6476	-1845.15
					27.6727	-1844.6
					27.6977	-1844.05
					27.7227	-1843.5
					27.7477	-1842.95
					27.7728	-1842.41
					27.7978	-1841.86
					27.8228	-1841.31
					27.8479	-1840.76
					27.8729	-1840.22
					27.8979	-1839.67
					27.9229	-1839.12
					27.9479	-1838.58
					27.973	-1838.04
					27.998	-1837.49
					28.023	-1836.95
					28.048	-1836.41
					28.0731	-1835.87
					28.0981	-1835.32
					28.1231	-1834.78
					28.1482	-1834.24
					28.1732	-1833.7
					28.1982	-1833.17
					28.2232	-1832.63
					28.2482	-1832.09
					28.2733	-1831.55
					28.2983	-1831.02
					28.3233	-1830.48
					28.3483	-1829.95
					28.3734	-1829.41
					28.3984	-1828.88
					28.4234	-1828.34
					28.4485	-1827.81
					28.4735	-1827.28
					28.4985	-1826.75
					28.5235	-1826.21
					28.5485	-1825.68
					28.5736	-1825.15
					28.5986	-1824.62
					28.6236	-1824.09
					28.6486	-1823.57
					28.6737	-1823.04
					28.6987	-1822.51
					28.7237	-1821.98
					28.7488	-1821.46
					28.7738	-1820.93
					28.7988	-1820.41
					28.8238	-1819.88
					28.8488	-1819.36
					28.8739	-1818.84
					28.8989	-1818.31
					28.9239	-1817.79
					28.9489	-1817.27
					28.974	-1816.75
					28.999	-1816.23
					29.024	-1815.71
					29.0491	-1815.19
					29.0741	-1814.67
					29.0991	-1814.15
					29.1241	-1813.63
					29.1491	-1813.11
					29.1742	-1812.6
					29.1992	-1812.08
					29.2242	-1811.57
					29.2492	-1811.05
					29.2743	-1810.54
					29.2993	-1810.02
					29.3243	-1809.51
					29.3494	-1809
					29.3744	-1808.48
					29.3994	-1807.97
					29.4244	-1807.46
					29.4494	-1806.95
					29.4745	-1806.44
					29.4995	-1805.93
					29.5245	-1805.42
					29.5495	-1804.91
					29.5746	-1804.41
					29.5996	-1803.9
					29.6246	-1803.39
					29.6497	-1802.89
					29.6747	-1802.38
					29.6997	-1801.88
					29.7247	-1801.37
					29.7497	-1800.87
					29.7748	-1800.36
					29.7998	-1799.86
					29.8248	-1799.36
					29.8498	-1798.86
					29.8749	-1798.35
					29.8999	-1797.85
					29.9249	-1797.35
					29.95	-1796.85
					29.975	-1796.35
					30	-1795.86
