# Supplementary material for: Mechanistic basis for relaxation of DNA supercoils by human topoisomerase IIIα–RMI1–RMI2
Source: Proc Natl Acad Sci U S A. 2026 Jan 23;123(4):e2406949123. doi: 10.1073/pnas.2406949123 (PMC12849704; doi:10.1073/pnas.2406949123)
Supplement: Supplementary file 3 — Dataset S02 (XLSX) [file pnas.2406949123.sd02.xlsx]

## Sheet: Fig. 2A (including inset)
FD-curve of non-supercoiled torsionally constrained lambda-DNA		FD-curve of negatively supercoiled DNA immediately after perofrming ODS		Change in DNA extension during 3 minutes of incubation in the TRR channel + the FD-curve recorded after this 3 minute period
Distance (micrometers)	Force (pN)	Distance (micrometers)	Force (pN)	Distance (micrometers)	Force (pN)
10.9387	-0.05899	10.3232	-0.08549	16.5779	11.3843
10.9362	-0.05638	10.32	-0.31358	16.5742	11.599
10.9346	0.10789	10.3253	0.03385	16.5775	11.2235
10.9359	0.11469	10.3247	0.11883	16.5756	11.642
10.9351	0.18746	10.3225	-0.06632	16.5767	11.4326
10.9371	0.13222	10.3233	0.0499	16.5785	11.6144
10.9343	-0.028	10.3245	0.00299	16.5801	11.4591
10.9343	0.0906	10.3251	0.00422	16.5754	11.6858
10.9369	0.11352	10.3233	-0.14925	16.5729	11.8589
10.9353	0.01001	10.3238	-0.05173	16.573	11.3754
10.9356	-0.08395	10.3261	-0.39881	16.5721	11.6134
10.9366	-0.15409	10.3236	-0.16545	16.5741	11.3243
10.9369	0.02087	10.3271	0.11215	16.5752	11.4005
10.9361	0.06332	10.3251	0.00725	16.5718	11.8156
10.9357	0.24825	10.3255	-0.26235	16.5708	11.3865
10.9343	0.03196	10.3262	-0.18802	16.5707	11.4359
10.9359	0.03819	10.3285	-0.11992	16.573	11.2858
10.9362	0.04477	10.3256	-0.18643	16.5732	11.4319
10.9372	0.20695	10.3269	-0.11127	16.5713	11.6798
10.9366	0.09654	10.3256	-0.21535	16.5699	11.4815
10.9374	-0.0107	10.3249	0.01829	16.571	11.2948
10.936	0.17241	10.329	-0.13315	16.5727	11.2566
10.937	0.10751	10.3253	0.14842	16.5728	11.5071
10.935	0.14007	10.3238	-0.02876	16.5731	11.4085
10.9368	0.17124	10.3244	-0.1023	16.5724	11.2989
10.9352	0.17059	10.3247	-0.2673	16.5751	11.327
10.9356	0.16745	10.3276	-0.11353	16.5758	11.5925
10.9371	-0.00581	10.3278	-0.16286	16.5737	11.6312
10.9367	0.10301	10.3277	-0.04575	16.5756	11.5345
10.9367	0.17414	10.3273	-0.12358	16.5739	11.4909
10.9345	0.05437	10.3247	0.00172	16.5738	11.5675
10.9329	-0.04508	10.3257	0.04093	16.5707	11.5837
10.9351	0.01165	10.3257	-0.2032	16.5703	11.5865
10.9366	-0.05421	10.3261	-0.3098	16.5706	11.5057
10.9367	-0.07896	10.3291	0.08634	16.5678	11.316
10.9354	-0.15496	10.3291	-0.33352	16.5708	11.486
10.9354	0.04822	10.3249	0.00261	16.5716	11.3612
10.936	0.08107	10.3297	-0.08858	16.5695	11.6225
10.9357	0.15295	10.327	-0.11511	16.5717	11.3458
10.934	0.21555	10.3276	-0.07038	16.5722	11.3817
10.9349	0.05842	10.3252	0.05379	16.5695	11.5921
10.9342	0.09163	10.3274	0.02277	16.571	11.3885
10.9352	0.0202	10.3255	-0.06846	16.5694	11.5501
10.9346	-0.14896	10.326	0.03059	16.5708	11.4543
10.9371	0.01249	10.3262	-0.24366	16.5661	11.6922
10.9364	0.17141	10.3279	-0.252	16.5665	11.6042
10.9367	0.14776	10.3282	-0.03898	16.5704	11.0854
10.9339	0.19565	10.3265	-0.00521	16.5698	11.3812
10.9343	0.35499	10.3276	-0.33944	16.5681	11.5602
10.934	0.27499	10.3287	-0.01087	16.5712	11.4219
10.9333	0.07836	10.328	-0.1041	16.5689	11.3969
10.936	-0.00926	10.3282	-0.16858	16.5684	11.5029
10.9427	-0.06324	10.3276	0.25892	16.5688	11.5478
10.9609	0.2221	10.3287	-0.0317	16.5671	11.3939
10.9736	-0.16819	10.3257	-0.49025	16.572	11.2098
10.9942	0.09848	10.3293	0.08894	16.5713	11.4314
11.0259	0.38896	10.3313	-0.13289	16.5712	11.5232
11.0545	-0.11675	10.3263	-0.34301	16.5708	11.3415
11.0746	0.22319	10.329	-0.18417	16.5721	11.3608
11.106	0.29166	10.3273	-0.02313	16.5735	11.5339
11.1332	0.13342	10.3292	-0.25332	16.5737	11.3699
11.1611	0.14192	10.3288	-0.29517	16.5743	11.3278
11.1966	0.03903	10.328	-0.12848	16.5746	11.4007
11.226	0.06645	10.3293	-0.31622	16.5789	11.2874
11.2624	0.13786	10.3279	-0.15273	16.5798	11.4459
11.2908	0.2584	10.3302	0.08602	16.5781	11.6593
11.3224	0.16867	10.3284	-0.13089	16.5778	11.3588
11.3587	0.1997	10.3271	-0.258	16.5763	11.7612
11.3891	0.06339	10.3278	-0.11906	16.5795	11.3398
11.4221	-0.06808	10.3298	-0.12473	16.5787	11.596
11.4543	0.04376	10.3285	-0.28837	16.5776	11.5929
11.4919	0.25371	10.328	-0.30431	16.5778	11.4751
11.5274	-0.05451	10.3281	0.07109	16.5755	11.5198
11.5568	0.15845	10.3312	-0.02803	16.5745	11.6703
11.5989	0.0574	10.3257	-0.11578	16.575	11.4749
11.6265	-0.27945	10.3297	0.03322	16.5753	11.4144
11.6565	0.20584	10.3285	-0.08237	16.5763	11.4359
11.6922	0.0695	10.3278	-0.10357	16.5758	11.3893
11.7192	-0.09711	10.3257	0.05076	16.5734	11.5412
11.7531	-0.02812	10.3283	-0.26725	16.5758	11.4447
11.7864	0.05518	10.3294	-0.05332	16.5775	11.4119
11.817	-0.02247	10.3315	-0.01358	16.5729	11.5823
11.8468	-0.06366	10.3271	-0.25469	16.5746	11.7041
11.8807	-0.09263	10.3272	-0.11382	16.5722	11.435
11.9132	-0.28189	10.3298	-0.12791	16.5746	11.3467
11.9424	-0.11507	10.3283	-0.27183	16.5745	11.3558
11.9787	0.24934	10.3295	-0.08563	16.574	11.6212
12.009	0.03724	10.3282	-0.03252	16.5775	11.1934
12.0276	0.16884	10.3275	-0.03094	16.574	11.5569
12.0599	0.26681	10.3302	-0.12216	16.5721	11.5902
12.088	-0.2509	10.3284	-0.04793	16.5743	11.5215
12.1169	0.21591	10.328	-0.41534	16.5747	11.4305
12.1498	0.17378	10.3279	-0.18881	16.5731	11.3974
12.1791	0.07069	10.3301	-0.07438	16.5775	11.4626
12.2034	0.17291	10.3277	-0.24835	16.5763	11.3369
12.2332	0.04581	10.3291	-0.29715	16.5773	11.5369
12.2582	0.2607	10.3282	-0.02095	16.5758	11.4045
12.2866	-0.0304	10.33	-0.13608	16.5768	11.4475
12.314	0.18919	10.3282	-0.36044	16.5767	11.5239
12.3476	0.42475	10.3292	-0.23733	16.5784	11.3793
12.3741	0.0574	10.3307	-0.24383	16.5773	11.6183
12.4001	0.1582	10.3293	-0.10291	16.575	11.4167
12.431	0.24959	10.3293	0.07179	16.5769	11.6658
12.4591	0.02463	10.3316	-0.15299	16.573	11.7493
12.4878	0.05439	10.3281	0.01816	16.5726	11.5717
12.5191	0.12596	10.3293	-0.3597	16.5722	11.5304
12.5487	0.08621	10.3276	-0.00816	16.573	11.5045
12.5778	0.11463	10.3304	-0.19025	16.573	11.5364
12.6075	0.14974	10.324	-0.01624	16.5725	11.3773
12.6397	0.17729	10.3262	-0.17799	16.5732	11.2199
12.6666	0.15633	10.3226	-0.00806	16.5769	11.3527
12.6924	0.07676	10.3273	-0.20636	16.5776	11.4105
12.7246	0.12923	10.3269	-0.00913	16.5772	11.5832
12.753	0.22128	10.3286	-0.16167	16.5767	11.4298
12.7817	0.24482	10.3282	-0.22008	16.5751	11.5452
12.8134	0.45952	10.3325	0.13583	16.5767	11.4088
12.8395	0.4325	10.3294	0.10455	16.5795	11.4683
12.8666	0.22504	10.3294	-0.23341	16.5783	11.5591
12.8974	0.28099	10.3332	-0.13702	16.5761	11.5836
12.9257	0.23116	10.3361	-0.28973	16.5771	11.4379
12.9544	0.06876	10.3373	-0.08282	16.5773	11.4036
12.9831	0.30249	10.3381	-0.01848	16.5788	11.4959
13.014	0.52763	10.335	-0.09396	16.5778	11.3947
13.0381	0.00938	10.3337	-0.19449	16.5816	11.4568
13.0693	0.38937	10.3367	-0.31045	16.5814	11.6548
13.1007	0.11259	10.3368	-0.03607	16.5809	11.5678
13.1245	0.40499	10.3376	-0.24023	16.5832	11.284
13.1557	0.28782	10.3355	-0.03138	16.5797	11.7584
13.1807	0.23672	10.3339	-0.42703	16.5804	11.3069
13.2064	0.12549	10.3364	-0.47723	16.5809	11.5096
13.2318	0.09333	10.3388	0.06678	16.5846	11.4064
13.2636	0.26157	10.3377	-0.17706	16.5815	11.5591
13.2897	0.22676	10.3355	-0.15605	16.5824	11.5535
13.3145	0.39981	10.3365	-0.09698	16.5824	11.5449
13.3393	0.39079	10.3375	-0.20855	16.5859	11.4424
13.3717	0.52309	10.3355	-0.15612	16.5801	11.6886
13.3903	0.46002	10.3361	0.04453	16.5797	11.4933
13.4142	0.6125	10.3457	-0.20974	16.5812	11.671
13.446	0.41486	10.3578	-0.14962	16.5832	11.6003
13.4754	0.40758	10.3733	0.04974	16.5814	11.482
13.5059	0.53332	10.3968	-0.31402	16.5785	11.6977
13.5349	0.62974	10.4217	-0.29675	16.5807	11.3743
13.5662	0.34771	10.4398	-0.1019	16.5785	11.7405
13.5921	0.56575	10.4634	-0.22981	16.5766	11.581
13.6273	0.64735	10.4903	-0.00585	16.5764	11.6087
13.6552	0.5415	10.5181	0.04142	16.576	11.5407
13.683	0.38453	10.543	-0.13461	16.579	11.2023
13.7142	0.45846	10.5724	-0.13404	16.5753	11.4824
13.7446	0.89056	10.5987	0.07806	16.5759	11.433
13.7714	0.67547	10.6236	-0.24094	16.5775	11.4188
13.8017	0.40549	10.6503	-0.04246	16.5777	11.3259
13.8332	0.6649	10.6833	0.11318	16.5782	11.5355
13.8605	0.62517	10.7084	-0.0262	16.5772	11.4957
13.8852	0.84617	10.7329	0.00752	16.5771	11.436
13.9113	0.63774	10.7569	-0.12321	16.5766	11.6492
13.9376	0.68938	10.7755	-0.01742	16.5791	11.476
13.9639	0.75981	10.7993	0.04417	16.5812	11.5629
13.9936	0.80841	10.8208	0.01054	16.5798	11.4619
14.0168	0.93898	10.8432	-0.05427	16.5775	11.484
14.0471	0.66168	10.8707	0.19224	16.5775	11.4929
14.075	0.44879	10.8855	0.05807	16.5766	11.5897
14.109	0.86963	10.899	0.11569	16.5742	11.3808
14.1406	0.98598	10.918	0.11179	16.5784	11.258
14.1625	0.878	10.9371	0.07321	16.5762	11.5724
14.1907	1.02789	10.9606	-0.08308	16.576	11.6138
14.2177	1.10166	10.9707	-0.03486	16.5747	11.4672
14.248	0.67821	10.9902	-0.09929	16.5776	11.5663
14.2766	0.93764	10.999	0.14914	16.5748	11.5363
14.3043	1.10767	11.0129	-0.1183	16.5747	11.5478
14.3314	1.3637	11.0203	0.00656	16.5691	11.7869
14.3593	1.17907	11.0441	0.02425	16.5725	11.4628
14.386	1.02566	11.0678	-0.01668	16.5678	11.5293
14.4148	1.20124	11.0814	0.03493	16.5695	11.4826
14.4474	1.37163	11.1002	-0.04486	16.5703	11.3995
14.4755	1.22395	11.1266	0.10001	16.5715	11.229
14.5021	1.16356	11.1503	-0.03648	16.569	11.4464
14.5307	1.50126	11.1709	0.20922	16.5711	11.3965
14.5623	1.39632	11.1975	-0.04584	16.5689	11.5002
14.5866	1.37645	11.2181	-0.10967	16.5696	11.4115
14.613	1.4953	11.2443	0.12025	16.5694	11.3302
14.6474	1.52242	11.2642	-0.01713	16.5716	11.3104
14.6751	1.36126	11.2878	-0.18255	16.572	11.4822
14.702	1.79105	11.3125	0.11365	16.5717	11.4783
14.7327	1.73601	11.3388	-0.27298	16.57	11.4593
14.7577	1.93193	11.3538	0.09572	16.5715	11.4757
14.783	1.9883	11.3672	0.01268	16.5712	11.5348
14.8126	2.09837	11.3831	0.1345	16.5738	11.3772
14.8448	2.04863	11.405	0.07382	16.5732	11.2736
14.8687	2.38543	11.4204	-0.0966	16.5767	11.2925
14.8998	2.02341	11.4382	-0.12567	16.5731	11.5962
14.9289	2.48313	11.456	-0.21616	16.5757	11.4816
14.9595	2.48929	11.47	0.00448	16.5736	11.4004
14.9848	2.54798	11.491	0.00718	16.5758	11.2026
15.0163	2.63159	11.5073	0.03562	16.5748	11.7617
15.0451	2.58481	11.5275	0.06827	16.5729	11.761
15.0726	2.74311	11.5433	0.06789	16.5727	11.505
15.1047	2.94992	11.5598	-0.15458	16.5715	11.5516
15.1297	3.0731	11.5791	-0.03108	16.5717	11.4324
15.1578	3.22377	11.5993	0.07746	16.5716	11.5155
15.1883	3.4261	11.6162	0.12309	16.5736	11.2381
15.2154	3.53843	11.6332	-0.000270742	16.5759	11.4477
15.2413	3.61383	11.6481	-0.00849	16.5754	11.5643
15.2734	3.61279	11.6677	0.21544	16.5762	11.4336
15.301	3.75152	11.687	-0.0584	16.5749	11.2885
15.3275	3.94432	11.7011	-0.09312	16.5755	11.5924
15.3557	4.09352	11.722	0.01596	16.5744	11.7149
15.383	4.46999	11.7397	0.01279	16.5751	11.4715
15.4081	4.64697	11.7562	0.09665	16.5741	11.4607
15.4345	4.88643	11.777	0.03289	16.5738	11.7273
15.4648	5.06596	11.7919	0.10151	16.5733	11.5988
15.4884	5.34312	11.8106	-0.00703	16.5741	11.426
15.5151	5.54379	11.8268	0.0123	16.5742	11.4484
15.5453	5.76074	11.8449	0.07662	16.5717	11.6277
15.5693	6.19271	11.8641	0.22576	16.5723	11.4787
15.5953	6.33984	11.8831	0.02618	16.57	11.4653
15.6205	6.62064	11.9	-0.1927	16.5682	11.7426
15.6501	7.22337	11.9137	0.37836	16.5699	11.5001
15.6741	7.35796	11.9278	-0.11038	16.5698	11.4382
15.6979	7.65602	11.9397	-0.000422323	16.5693	11.4167
15.724	8.09718	11.9567	0.02587	16.5709	11.2523
15.7474	8.58302	11.9729	-0.18224	16.5726	11.4874
15.7735	9.25176	11.9886	-0.01236	16.5721	11.2741
15.7991	9.6713	12.0113	0.06514	16.5731	11.4761
15.8215	10.0865	12.0331	0.21417	16.5745	11.302
15.8445	10.5788	12.0606	-0.08147	16.5738	11.5325
15.8704	11.0353	12.0787	0.12744	16.5765	11.3206
15.8949	11.8083	12.104	-0.000574404	16.5734	11.6394
15.9179	12.3156	12.1259	-0.00447	16.5752	11.4365
15.942	13.1524	12.1496	0.12521	16.574	11.5415
15.9667	13.5629	12.1733	0.23657	16.5745	11.485
15.9843	14.4265	12.1961	0.05032	16.5746	11.5536
16.0115	15.1239	12.2149	0.0887	16.5726	11.5747
16.0353	16.0092	12.2405	-0.01201	16.5748	11.288
16.0567	16.6391	12.2632	0.2494	16.5757	11.6153
16.078	17.444	12.2867	0.07571	16.5777	11.3839
16.1015	18.5028	12.3076	0.11711	16.5762	11.6951
16.1224	19.223	12.3334	-0.01294	16.5766	11.4082
16.1431	20.0943	12.3548	0.20209	16.5729	11.4608
16.1637	20.9778	12.3815	-0.02089	16.576	11.5918
16.1863	22.0552	12.3971	0.04461	16.5754	11.594
16.2052	22.8993	12.4285	-0.000330949	16.5752	11.5951
16.2243	23.915	12.4499	0.10081	16.5748	11.4594
16.2433	25.0118	12.4734	0.22448	16.5785	11.2149
16.2616	26.2794	12.4956	0.20756	16.5747	11.6207
16.2786	27.0784	12.5207	0.19908	16.5723	11.5713
16.3017	28.4826	12.5436	0.03518	16.5742	11.3951
16.3209	29.372	12.567	0.26809	16.5761	11.5345
16.3404	30.2603	12.5884	0.2765	16.577	11.4392
16.3628	31.5494	12.6104	0.33437	16.5767	11.5443
16.3851	32.5129	12.6355	0.26743	16.5745	11.6794
16.4013	33.8299	12.6578	0.04511	16.5746	11.4263
16.4202	34.9048	12.6827	-0.02235	16.5734	11.6914
16.444	35.9711	12.7047	0.18523	16.5703	11.5014
16.4608	36.996	12.7302	0.01226	16.5717	11.6296
16.4785	38.3753	12.7536	0.02061	16.5746	11.4052
16.4972	39.2631	12.7747	0.2526	16.5743	11.408
16.5179	40.3435	12.802	0.06141	16.5724	11.4419
16.5353	41.3993	12.8227	0.30169	16.5751	11.5436
16.5551	42.4012	12.8464	0.24225	16.5701	11.6129
16.5796	43.3354	12.8682	0.19688	16.5749	11.3467
16.5982	44.6643	12.8927	0.09835	16.5712	11.3853
16.617	45.6198	12.9164	0.44036	16.5761	11.2151
16.6396	46.4134	12.9361	0.0317	16.5776	11.4803
16.6604	47.4172	12.9588	0.27886	16.5763	11.4743
16.6807	48.6394	12.9868	0.42612	16.5766	11.4127
16.7039	49.3802	13.0029	0.1096	16.5763	11.6134
16.7258	50.3969	13.0226	0.33218	16.5784	11.4564
16.7438	51.2278	13.0433	0.31129	16.5767	11.5293
16.7636	52.0974	13.0662	0.27726	16.5777	11.6174
16.7878	52.8413	13.0902	0.33304	16.5746	11.7066
16.8099	53.8379	13.1072	0.28265	16.5723	11.6393
16.8309	54.5291	13.1301	0.17485	16.5729	11.4064
16.8552	55.4509	13.1536	0.17004	16.5713	11.6187
16.8787	56.2448	13.1753	0.40688	16.5724	11.3324
16.9008	57.1219	13.1922	0.30254	16.5737	11.2874
16.9255	57.871	13.2155	0.18716	16.5756	11.4976
16.9488	58.8352	13.2462	0.20019	16.5738	11.4841
16.9753	59.4901	13.2732	0.22856	16.5749	11.4803
16.9985	60.1338	13.2965	0.34985	16.5758	11.4638
17.0213	60.8875	13.3209	0.18931	16.5747	11.5867
17.0429	61.6456	13.338	0.32265	16.5776	11.0783
17.0699	62.2308	13.3611	0.24822	16.5794	11.4699
17.0909	62.8759	13.3813	0.2678	16.5771	11.5489
17.1101	63.5005	13.4039	0.22631	16.5781	11.4917
17.1348	64.2005	13.4233	0.39196	16.5775	11.6071
17.1566	64.8125	13.4528	0.32011	16.5811	11.3094
17.1767	65.3485	13.4765	0.15627	16.5773	11.7058
17.1964	65.7395	13.504	0.48895	16.5765	11.512
17.2237	66.5464	13.5323	0.34406	16.5821	11.4378
17.2462	67.2654	13.5586	0.48971	16.5804	11.6002
17.2642	67.6705	13.5861	0.53256	16.5817	11.5875
17.2865	68.2994	13.612	0.23418	16.5804	11.4581
17.3123	68.939	13.6403	0.50375	16.582	11.4091
17.3313	69.5001	13.6675	0.39381	16.5812	11.6238
17.3535	70.1938	13.6906	0.12843	16.5815	11.3231
17.3827	70.9554	13.7206	0.46114	16.5807	11.5086
17.409	71.5586	13.7489	0.51897	16.5793	11.6167
17.4332	72.3553	13.7742	0.39898	16.5818	11.5172
17.4605	72.8395	13.8004	0.30092	16.579	11.5467
17.49	73.635	13.8284	0.23836	16.5781	11.6347
17.5145	74.0538	13.8546	0.2923	16.5766	11.5055
17.543	74.7188	13.8823	0.77127	16.5767	11.5752
17.5678	75.188	13.9093	0.48677	16.5766	11.5742
17.5911	75.9848	13.9331	0.50566	16.5748	11.4681
17.6196	76.3982	13.9639	0.55237	16.5769	11.5153
17.6438	76.9763	13.9986	0.74616	16.5756	11.4105
17.6693	77.7752	14.0272	0.59052	16.575	11.3024
17.6924	78.0807	14.0524	0.645	16.5753	11.3624
17.7177	78.7517	14.0876	0.76048	16.5727	11.5053
17.7419	79.2343	14.1161	0.91495	16.5754	11.4366
17.7661	79.9388	14.1429	0.74631	16.5745	11.4785
17.7945	80.3743	14.1735	0.92045	16.5727	11.5998
		14.2063	0.47872	16.5746	11.3766
		14.2349	0.64154	16.5756	11.2063
		14.2713	0.50753	16.5775	11.3136
		14.2998	0.56019	16.5785	11.5448
		14.3299	0.61688	16.5777	11.3697
		14.3604	0.73798	16.5745	11.7001
		14.39	0.77464	16.5796	11.3782
		14.42	0.57617	16.5751	11.7311
		14.4528	0.50923	16.5765	11.4496
		14.4847	0.87544	16.5766	11.344
		14.5147	0.77105	16.5783	11.3824
		14.5419	0.81941	16.575	11.4936
		14.575	0.79217	16.574	11.6602
		14.6026	0.83049	16.5731	11.5863
		14.6373	0.96386	16.5735	11.4298
		14.6655	0.70167	16.5722	11.4421
		14.6947	0.88163	16.5758	11.2614
		14.7292	1.05733	16.574	11.5098
		14.7586	1.0569	16.5755	11.4186
		14.7862	0.81006	16.5781	11.3164
		14.8208	1.05381	16.5793	11.5575
		14.8521	1.40125	16.5769	11.6617
		14.8813	1.21016	16.5763	11.4132
		14.9134	1.35279	16.5787	11.4452
		14.9407	1.35577	16.5783	11.4109
		14.9707	1.1958	16.5806	11.391
		15.0019	1.29258	16.5828	11.5219
		15.0324	1.18117	16.5804	11.6606
		15.0621	1.0853	16.5782	11.5795
		15.0971	1.42481	16.5801	11.3735
		15.1256	1.45596	16.5803	11.4326
		15.1527	1.3139	16.5787	11.4597
		15.1831	1.6713	16.5815	11.5044
		15.2157	1.51892	16.582	11.3485
		15.2419	1.74102	16.5827	11.4821
		15.276	1.51214	16.5802	11.6715
		15.3031	1.82862	16.5772	11.6252
		15.3351	1.85852	16.5805	11.4094
		15.3656	1.95809	16.5807	11.4884
		15.3953	1.79389	16.5803	11.4934
		15.4243	2.17183	16.5788	11.4333
		15.456	1.92518	16.5781	11.7399
		15.4822	2.03924	16.5793	11.4169
		15.5129	2.3396	16.5789	11.5006
		15.5445	2.27362	16.5739	11.7299
		15.5711	2.30967	16.579	11.4415
		15.603	2.53677	16.5783	11.5996
		15.6298	2.45415	16.577	11.4751
		15.6628	2.69964	16.5792	11.4993
		15.6914	2.71492	16.576	11.6379
		15.7168	2.99561	16.5801	11.3492
		15.7524	2.77574	16.5767	11.5383
		15.7748	3.23473	16.5765	11.5072
		15.8087	3.27179	16.5787	11.6221
		15.8371	3.38366	16.5773	11.4431
		15.8638	3.90815	16.5801	11.3994
		15.8952	3.76279	16.5761	11.4583
		15.9226	3.81559	16.5746	11.5653
		15.9538	3.84386	16.5764	11.4794
		15.9827	4.22664	16.5785	11.398
		16.013	4.31407	16.5817	11.2692
		16.0374	4.43159	16.579	11.5884
		16.0667	4.79894	16.5816	11.2934
		16.0967	5.2718	16.5824	11.4175
		16.1202	5.1802	16.5812	11.5832
		16.146	5.34285	16.5798	11.4317
		16.1667	5.48708	16.5802	11.7048
		16.1903	5.67166	16.578	11.4244
		16.21	5.77848	16.5799	11.4069
		16.2317	6.14519	16.5795	11.35
		16.2542	6.13027	16.5826	11.5376
		16.2772	6.52723	16.5831	11.2719
		16.2956	6.88278	16.5791	11.708
		16.3149	7.07933	16.5813	11.4951
		16.3356	7.20001	16.5833	11.4486
		16.3581	7.44686	16.5848	11.4855
		16.3752	7.86468	16.5811	11.6283
		16.3975	8.04287	16.5812	11.4427
		16.415	8.24332	16.5861	11.6032
		16.437	8.66714	16.5825	11.3549
		16.4583	8.91539	16.5798	11.7357
		16.4755	8.98388	16.5797	11.4103
		16.4957	9.32206	16.5785	11.5714
		16.5169	9.43572	16.5814	11.5001
		16.5353	9.98455	16.5802	11.7045
		16.5557	10.3235	16.5765	11.7597
		16.5749	10.7592	16.5765	11.4013
		16.5906	11.0693	16.5776	11.7032
		16.6122	11.4147	16.5796	11.2348
		16.6318	11.9739	16.5779	11.4582
		16.6475	12.0814	16.5787	11.4112
		16.666	12.253	16.5752	11.598
		16.6886	12.8863	16.5752	11.4911
		16.7058	13.0789	16.5774	11.3142
		16.7234	13.4885	16.5745	11.5427
		16.7415	13.994	16.5757	11.5167
		16.7621	14.1612	16.5759	11.473
		16.7784	14.4965	16.5717	11.5311
		16.7965	15.0904	16.5726	11.4073
		16.8167	15.2617	16.57	11.5378
		16.8356	15.9442	16.5727	11.2859
		16.8541	16.5417	16.572	11.5259
		16.8704	16.6103	16.5718	11.3839
		16.8885	17.3332	16.5725	11.4859
		16.9075	17.6122	16.5708	11.467
		16.9239	18.1007	16.5705	11.4765
		16.9406	18.7122	16.5732	11.195
		16.9566	18.9833	16.5742	11.464
		16.979	19.3758	16.5701	11.4491
		16.9974	19.8937	16.5731	11.2587
		17.013	20.1665	16.5746	11.4658
		17.0281	20.6078	16.575	11.3506
		17.0461	21.3342	16.576	11.4665
		17.0672	21.429	16.5796	11.3989
		17.0847	22.1552	16.5778	11.4017
		17.1002	22.8336	16.576	11.602
		17.1169	22.9779	16.5725	11.6727
		17.1346	23.5223	16.5753	11.4497
		17.1542	24.1549	16.575	11.5295
		17.1665	24.003	16.5741	11.64
		17.1809	24.5328	16.5716	11.6044
		17.2006	25.1548	16.5733	11.4314
		17.2161	25.522	16.576	11.3388
		17.2323	25.7728	16.5777	11.4069
		17.252	26.3036	16.5782	11.3382
		17.2637	26.7267	16.5792	11.395
		17.2809	26.9903	16.5797	11.3614
		17.2983	27.3971	16.5788	11.6342
		17.3167	27.952	16.582	11.4031
		17.3314	28.4854	16.5809	11.5487
		17.3468	28.6759	16.5768	11.6914
		17.365	28.9726	16.5759	11.6222
		17.38	29.588	16.58	11.3293
		17.4004	29.7756	16.5798	11.3831
		17.4152	30.2706	16.5779	11.5219
		17.432	30.5424	16.5717	11.616
		17.4499	30.7032	16.5758	11.5293
		17.4689	31.1217	16.5759	11.4286
		17.4855	31.7924	16.5805	11.4067
		17.5011	32.0157	16.5779	11.5247
		17.517	32.5881	16.5765	11.5356
		17.5317	32.8031	16.5755	11.6098
		17.5522	32.8282	16.5758	11.468
		17.5686	33.4435	16.5751	11.4948
		17.5873	33.732	16.578	11.2524
		17.6005	33.9852	16.5766	11.2965
		17.6176	34.6271	16.5796	11.3237
		17.6356	34.952	16.5797	11.6588
		17.6544	35.2212	16.5778	11.4187
		17.6672	35.6547	16.5772	11.5064
		17.6841	35.9658	16.5787	11.296
		17.7001	36.2339	16.5786	11.5527
		17.716	36.5505	16.5768	11.359
		17.7325	36.987	16.5796	11.6263
		17.7487	37.3031	16.5769	11.507
		17.7679	37.5146	16.5807	11.251
		17.7859	37.7995	16.5809	11.5689
		17.8047	38.1863	16.5801	11.4658
		17.8229	38.4222	16.5836	11.3844
		17.8386	38.7217	16.5819	11.4837
		17.8565	38.9629	16.5824	11.4749
		17.8773	39.3697	16.583	11.5783
		17.894	39.8268	16.5844	11.5298
		17.9103	39.8944	16.5826	11.5659
		17.9288	40.2694	16.5803	11.6812
		17.9472	40.3438	16.5805	11.5523
		17.9685	40.8628	16.5835	11.5568
		17.9849	41.2103	16.5835	11.6843
		18.001	41.2841	16.5804	11.712
		18.0207	41.6414	16.5773	11.7981
		18.039	41.9807	16.5795	11.6199
		18.0558	42.2433	16.5797	11.5595
		18.0713	42.7255	16.5774	11.5174
		18.0923	42.8508	16.5781	11.5994
		18.1073	43.2876	16.5734	11.6779
		18.1294	43.4115	16.5729	11.529
		18.1448	43.3661	16.5724	11.4645
		18.1615	43.9514	16.5724	11.4614
		18.1831	44.0731	16.5738	11.4442
		18.2021	44.2852	16.5727	11.5818
		18.2213	44.5626	16.5729	11.3207
		18.2382	44.929	16.5741	11.4557
		18.2566	45.0003	16.5734	11.4627
		18.2731	45.3249	16.572	11.4102
		18.2965	45.2166	16.571	11.5362
		18.3122	45.6923	16.5692	11.4953
		18.3306	45.9796	16.5702	11.4763
		18.3494	45.9143	16.5691	11.4197
		18.371	46.3361	16.5691	11.3864
		18.3918	46.3237	16.5669	11.5548
		18.4059	46.3365	16.5708	11.3614
		18.4298	46.7911	16.5691	11.3801
		18.4494	46.8032	16.5692	11.334
		18.4675	47.1374	16.5695	11.388
		18.4873	47.1289	16.5692	11.4941
		18.5049	47.3048	16.5697	11.3873
		18.5249	47.6241	16.5688	11.4463
		18.5448	47.4685	16.5683	11.5195
		18.5614	48.0795	16.5686	11.3731
		18.5865	47.818	16.5679	11.6742
		18.6032	48.022	16.5671	11.3436
		18.624	48.1949	16.5689	11.2496
		18.6473	48.1735	16.5702	11.4295
		18.6634	48.3516	16.5704	11.3461
		18.684	48.7365	16.5712	11.36
		18.7032	48.7706	16.5728	11.5451
		18.7226	48.4305	16.5698	11.4367
		18.7445	49.0643	16.573	11.46
		18.7682	48.7707	16.5723	11.376
		18.7855	48.865	16.5736	11.331
		18.8066	49.4197	16.5743	11.3517
		18.8264	49.2261	16.574	11.4571
		18.8446	49.3851	16.5731	11.5803
		18.8646	49.7546	16.5718	11.5689
		18.889	49.6152	16.576	11.3852
		18.9054	49.8439	16.5767	11.5062
		18.9283	49.6862	16.5763	11.4117
		18.9473	49.7138	16.5734	11.6962
		18.9702	49.8691	16.5732	11.6108
		18.9898	49.6912	16.5712	11.7601
		19.0117	50.0545	16.5719	11.445
		19.032	49.8544	16.5744	11.2079
		19.0502	50.0113	16.5738	11.3971
		19.0749	49.8818	16.574	11.6198
		19.0963	50.3018	16.573	11.4876
		19.1169	50.1304	16.5733	11.6558
		19.1336	50.2803	16.5703	11.6998
		19.1548	50.2097	16.5676	11.6805
		19.178	50.5824	16.5676	11.6786
		19.1988	50.7085	16.5673	11.4124
		19.2153	50.7753	16.5665	11.5013
		19.2382	50.7992	16.5659	11.2887
		19.2582	50.4837	16.5656	11.5744
		19.2823	50.8534	16.5659	11.4323
		19.3045	50.8177	16.5631	11.4436
		19.3186	50.9662	16.5627	11.5896
		19.3439	50.8284	16.5669	11.1671
		19.3674	50.8077	16.5639	11.5936
		19.388	51.0915	16.565	11.3858
		19.4111	51.2213	16.5694	11.236
		19.4292	51.2898	16.5685	11.4879
		19.4515	51.1342	16.5703	11.3951
		19.4701	51.3664	16.5707	11.3748
		19.4902	51.3463	16.5684	11.3796
		19.5125	51.6161	16.5729	11.3234
		19.5363	51.5417	16.5702	11.7136
		19.5541	51.5386	16.5707	11.5254
		19.5774	51.7544	16.5707	11.6067
		19.5964	51.4481	16.5698	11.3505
		19.6184	51.6053	16.5739	11.2803
		19.641	51.7377	16.572	11.6248
		19.6624	51.9012	16.5726	11.4893
		19.6817	51.7332	16.5688	11.7864
		19.7035	51.8851	16.5702	11.4787
		19.726	51.8755	16.5689	11.6165
		19.7464	51.9652	16.57	11.3163
		19.7687	51.8059	16.5691	11.5303
		19.7865	52.0135	16.5682	11.6715
		19.8121	52.1185	16.5684	11.533
		19.8305	52.2697	16.5673	11.6175
		19.8526	52.233	16.5685	11.4412
		19.8714	52.3304	16.5657	11.5779
		19.8936	52.0887	16.5686	11.3867
		19.9173	52.1838	16.5692	11.246
		19.9381	52.199	16.5698	11.5005
		19.96	52.0963	16.5694	11.3389
		19.9799	52.3539	16.5723	11.376
		20.0005	52.5022	16.5728	11.323
		20.0204	52.5486	16.5733	11.325
		20.0416	52.5142	16.577	11.4619
		20.0603	52.5624	16.5743	11.668
		20.0832	52.5456	16.5706	11.7389
		20.1069	52.491	16.5711	11.5231
		20.1264	52.583	16.5715	11.5327
		20.1469	52.3967	16.5687	11.563
		20.1719	52.5556	16.569	11.5633
		20.1936	52.7291	16.568	11.6023
		20.2154	52.6409	16.569	11.5272
		20.2343	52.8133	16.5695	11.2598
		20.2568	53.1104	16.5708	11.1113
		20.2761	52.8028	16.5731	11.2469
		20.2957	52.6741	16.5764	11.4043
		20.3149	52.9332	16.5766	11.405
		20.341	52.7219	16.577	11.4002
		20.3612	52.9326	16.5776	11.499
		20.3836	53.0995	16.5766	11.6148
		20.4051	52.883	16.5779	11.6755
		20.4225	53.1669	16.5789	11.5951
		20.4471	53.2678	16.5761	11.5098
		20.4674	53.1249	16.5795	11.4076
		20.4989	53.4172	16.578	11.4899
		20.527	53.5574	16.577	11.6637
		20.5638	53.3351	16.5746	11.7186
		20.5994	53.504	16.5777	11.5162
		20.6368	53.4997	16.5764	11.4974
		20.6719	53.5808	16.5741	11.6135
		20.712	53.6132	16.5761	11.362
		20.7521	53.779	16.5758	11.4667
		20.7904	53.576	16.5767	11.3437
		20.8372	53.9338	16.5765	11.6219
		20.8784	53.9327	16.5756	11.6411
		20.9152	54.2098	16.5713	11.7759
		20.9541	53.9713	16.5736	11.4802
		20.997	54.0126	16.5716	11.4735
		21.0378	54.0949	16.5704	11.6087
		21.08	54.4593	16.5689	11.4985
		21.1138	54.3759	16.5665	11.7666
		21.1582	54.4203	16.567	11.4549
		21.1992	54.4672	16.5698	11.3618
		21.2352	54.495	16.5677	11.5985
		21.2759	54.6675	16.5662	11.4546
		21.3162	54.6219	16.5673	11.3939
		21.3574	54.6924	16.5651	11.4648
		21.3941	54.8584	16.569	11.2431
		21.4388	54.7586	16.5693	11.1783
		21.4849	55.1764	16.5708	11.5096
		21.5238	55.1965	16.5681	11.5555
		21.5689	55.1692	16.5689	11.4764
		21.6048	55.2929	16.5687	11.3958
		21.6459	55.2351	16.5686	11.7901
		21.6831	55.4747	16.5713	11.216
		21.7183	55.3396	16.5734	11.4522
		21.7557	55.5438	16.5687	11.6365
		21.7953	55.909	16.5694	11.5177
		21.834	55.5771	16.5689	11.4222
		21.8664	55.7954	16.5652	11.5139
		21.907	55.8969	16.5652	11.4612
		21.9404	55.9087	16.5688	11.3446
		21.9786	56.2005	16.5668	11.4642
		22.0183	56.0472	16.5679	11.3698
		22.0548	56.216	16.5721	11.3264
		22.096	56.2358	16.5696	11.6342
		22.1321	56.3098	16.5686	11.5014
		22.173	56.6892	16.5705	11.4039
		22.2082	56.5879	16.5695	11.6222
		22.2465	56.6193	16.5702	11.5034
		22.2857	56.6385	16.5694	11.6099
		22.3227	57.1382	16.5705	11.4412
		22.3609	56.9734	16.5667	11.9187
		22.3999	57.3493	16.5695	11.4823
		22.4534	57.4322	16.5695	11.2342
		22.4931	57.7333	16.5688	11.5124
		22.5403	57.8949	16.5707	11.3548
		22.5779	57.903	16.5702	11.3698
		22.6228	58.0864	16.57	11.4107
		22.6676	58.3811	16.5708	11.4429
		22.7139	58.5341	16.572	11.4994
		22.7547	58.9245	16.5686	11.5358
		22.7957	58.9887	16.5685	11.6568
		22.8368	59.2534	16.5709	11.5133
		22.8806	59.4413	16.5666	11.7833
		22.9198	59.5443	16.5701	11.4477
		22.9603	59.8133	16.5672	11.7499
		23.0036	60.04	16.5662	11.5612
		23.0446	60.2643	16.5672	11.4765
		23.0886	60.5562	16.5678	11.3894
		23.1223	61.2646	16.5687	11.3344
		23.16	61.2005	16.5703	11.2962
		23.1957	61.3239	16.5707	11.3315
		23.2284	61.8395	16.5705	11.4457
		23.2683	62.0647	16.5712	11.4628
		23.3012	62.3177	16.5719	11.4386
		23.3412	62.6794	16.5707	11.3889
		23.3736	63.0919	16.5693	11.4742
		23.4104	63.3558	16.5685	11.6032
		23.4485	63.4019	16.5728	11.4525
		23.4811	64.3098	16.5738	11.367
		23.5216	64.6211	16.5712	11.525
		23.5512	64.7027	16.5709	11.3292
		23.5895	65.1906	16.5728	11.4928
		23.6242	65.7873	16.5736	11.4457
		23.6601	66.1447	16.5714	11.6918
		23.6993	66.6061	16.5687	11.4467
		23.7285	67.0041	16.5697	11.4331
		23.7674	67.4674	16.5708	11.5455
		23.8019	68.0919	16.5688	11.4042
		23.8357	68.4578	16.5688	11.4183
		23.8727	68.7982	16.5721	11.3788
		23.9089	69.7903	16.5731	11.4078
		23.9468	69.8654	16.5726	11.2776
		23.977	70.515	16.5692	11.6006
		24.0103	70.9941	16.571	11.6658
		24.0366	71.4238	16.5698	11.5357
		24.0683	71.8669	16.5711	11.3885
		24.0987	72.5431	16.5704	11.5966
		24.1325	72.9966	16.5719	11.2915
		24.1623	73.3941	16.5753	11.2028
		24.1988	74.2131	16.5734	11.5404
		24.2258	74.8772	16.5733	11.3206
		24.265	75.6891	16.5754	11.3859
		24.3002	76.3141	16.5734	11.422
		24.3269	76.8312	16.5752	11.3227
		24.3647	77.2886	16.5743	11.3655
		24.3961	77.4696	16.5721	11.6154
		24.4332	77.8173	16.5754	11.3057
		24.4614	78.3609	16.5713	11.7868
		24.4934	78.9192	16.5733	11.5335
		24.5189	79.2437	16.5751	11.4796
		24.5442	79.7202	16.5741	11.45
		24.5766	80.3685	16.5771	11.2114
				16.5764	11.6462
				16.5737	11.5358
				16.5764	11.4233
				16.574	11.5617
				16.575	11.4482
				16.5757	11.4817
				16.5784	11.3293
				16.5755	11.5822
				16.5766	11.3698
				16.5793	11.4309
				16.5776	11.5473
				16.5756	11.597
				16.5754	11.5427
				16.5738	11.5968
				16.5724	11.4855
				16.5718	11.6907
				16.5746	11.4275
				16.5746	11.4917
				16.5733	11.6065
				16.5717	11.5391
				16.5693	11.5654
				16.567	11.7092
				16.567	11.3544
				16.5695	11.4083
				16.5708	11.4978
				16.5692	11.4255
				16.5718	11.4842
				16.5703	11.3836
				16.5715	11.5505
				16.5681	11.5727
				16.569	11.404
				16.5674	11.6804
				16.5683	11.4585
				16.5697	11.3342
				16.5672	11.6349
				16.5676	11.4385
				16.5672	11.3634
				16.5728	11.3165
				16.573	11.4391
				16.5681	11.7961
				16.5687	11.7346
				16.5687	11.424
				16.5709	11.2279
				16.5683	11.5461
				16.5681	11.6105
				16.5692	11.4188
				16.5702	11.3958
				16.5709	11.374
				16.5691	11.5838
				16.5703	11.4521
				16.5679	11.5681
				16.5711	11.3884
				16.5712	11.4588
				16.5696	11.5921
				16.5695	11.4487
				16.5692	11.6279
				16.5694	11.4892
				16.5668	11.4729
				16.5688	11.6035
				16.5705	11.4899
				16.5689	11.3295
				16.5698	11.4365
				16.5701	11.4028
				16.5692	11.7442
				16.5682	11.3899
				16.5717	11.3918
				16.5709	11.4651
				16.5701	11.4961
				16.5701	11.5053
				16.5677	11.6659
				16.5691	11.4477
				16.5692	11.406
				16.5681	11.654
				16.5691	11.3715
				16.5698	11.2814
				16.5694	11.4975
				16.5704	11.4324
				16.5734	11.4225
				16.5731	11.3225
				16.57	11.4889
				16.5731	11.4868
				16.5713	11.4154
				16.5742	11.3532
				16.5751	11.3054
				16.5774	11.3778
				16.5785	11.6044
				16.5766	11.4461
				16.5772	11.5585
				16.5754	11.516
				16.5781	11.4224
				16.5748	11.6375
				16.5749	11.5625
				16.5735	11.6905
				16.5764	11.3042
				16.5748	11.48
				16.5758	11.428
				16.5755	11.5685
				16.5764	11.3981
				16.5765	11.6125
				16.578	11.326
				16.5772	11.3988
				16.5794	11.3365
				16.5785	11.477
				16.5793	11.448
				16.5818	11.5205
				16.5825	11.4721
				16.5845	11.3054
				16.5836	11.8211
				16.5817	11.6742
				16.5783	11.7169
				16.578	11.4559
				16.5809	11.4965
				16.5792	11.6543
				16.5722	11.6642
				16.5766	11.5866
				16.5771	11.4128
				16.5761	11.5436
				16.5733	11.5392
				16.5736	11.5021
				16.5741	11.4424
				16.5697	11.6582
				16.5733	11.3444
				16.5707	11.5697
				16.571	11.5075
				16.5695	11.7261
				16.5702	11.39
				16.5672	11.6249
				16.5668	11.4288
				16.5708	11.1593
				16.5693	11.5808
				16.5711	11.3375
				16.567	11.5113
				16.5692	11.5027
				16.5682	11.4538
				16.5702	11.5075
				16.5717	11.3198
				16.5697	11.4908
				16.5705	11.4527
				16.5697	11.4268
				16.5713	11.4171
				16.5733	11.3366
				16.5726	11.5379
				16.572	11.4378
				16.5709	11.5528
				16.5682	11.7314
				16.5699	11.7317
				16.5685	11.4695
				16.5718	11.3471
				16.5697	11.2814
				16.5696	11.5442
				16.5707	11.3596
				16.5692	11.5068
				16.5727	11.3073
				16.5717	11.3432
				16.5718	11.3429
				16.5759	11.1593
				16.5765	11.4229
				16.5775	11.4167
				16.5784	11.4721
				16.5798	11.43
				16.5776	11.5358
				16.5763	11.6485
				16.5785	11.532
				16.5715	11.7463
				16.5733	11.6227
				16.573	11.6395
				16.5718	11.6447
				16.5715	11.456
				16.5727	11.5787
				16.5705	11.4959
				16.5704	11.5246
				16.5715	11.419
				16.5713	11.7319
				16.5691	11.4284
				16.57	11.3758
				16.57	11.4418
				16.5731	11.3017
				16.5694	11.6318
				16.567	11.6944
				16.5658	11.5814
				16.5655	11.4963
				16.5677	11.536
				16.5662	11.2792
				16.5652	11.4687
				16.5694	11.3873
				16.5674	11.3093
				16.5698	11.4965
				16.5694	11.3368
				16.5696	11.5412
				16.5672	11.4975
				16.5677	11.6337
				16.5683	11.1616
				16.5695	11.3326
				16.5679	11.6086
				16.5692	11.4595
				16.5684	11.426
				16.5697	11.4565
				16.568	11.512
				16.5672	11.5448
				16.568	11.4402
				16.5709	11.308
				16.5706	11.3769
				16.5738	11.2777
				16.5764	11.3868
				16.5756	11.3591
				16.5756	11.4929
				16.5764	11.721
				16.5756	11.4448
				16.5762	11.5092
				16.5767	11.4473
				16.5737	11.5847
				16.5749	11.6305
				16.5748	11.5849
				16.5739	11.3149
				16.5729	11.6258
				16.574	11.4632
				16.5737	11.6028
				16.5733	11.5314
				16.5741	11.4899
				16.5764	11.2582
				16.5776	11.4741
				16.5785	11.506
				16.5739	11.6189
				16.575	11.4272
				16.5758	11.448
				16.5736	11.6947
				16.5761	11.3218
				16.5758	11.4385
				16.572	11.636
				16.5723	11.4674
				16.5726	11.6564
				16.5701	11.6677
				16.57	11.6184
				16.5689	11.6446
				16.5654	11.6194
				16.5677	11.3896
				16.5651	11.5643
				16.5636	11.6328
				16.569	11.1436
				16.5647	11.4428
				16.5673	11.2247
				16.5669	11.4694
				16.5659	11.7041
				16.5662	11.2882
				16.5674	11.1794
				16.5693	11.4598
				16.5682	11.2997
				16.5696	11.4689
				16.5692	11.5023
				16.5676	11.4569
				16.57	11.5663
				16.5697	11.5135
				16.5691	11.3584
				16.5689	11.3679
				16.5713	11.3186
				16.5688	11.6706
				16.5683	11.5263
				16.5675	11.51
				16.5695	11.2813
				16.568	11.4535
				16.57	11.332
				16.5711	11.4605
				16.5708	11.469
				16.5723	11.5009
				16.5719	11.5718
				16.5719	11.3931
				16.5727	11.2678
				16.5746	11.5469
				16.5744	11.5455
				16.572	11.5765
				16.5702	11.5679
				16.5692	11.5117
				16.5695	11.3844
				16.5708	11.2813
				16.5689	11.5382
				16.5691	11.4877
				16.57	11.5386
				16.569	11.6797
				16.57	11.3473
				16.5698	11.3188
				16.5719	11.3363
				16.5731	11.4131
				16.5702	11.503
				16.5702	11.5993
				16.5695	11.5842
				16.5736	11.5326
				16.5716	11.4327
				16.5737	11.2113
				16.5752	11.3646
				16.5733	11.7286
				16.5755	11.2339
				16.5732	11.6293
				16.5727	11.6559
				16.5725	11.5119
				16.5766	11.5886
				16.5749	11.5577
				16.5763	11.5341
				16.5731	11.5237
				16.5749	11.5235
				16.5752	11.478
				16.5747	11.6648
				16.575	11.3904
				16.5735	11.5204
				16.5724	11.3494
				16.5735	11.597
				16.5738	11.4924
				16.5738	11.6341
				16.5755	11.3649
				16.5721	11.4398
				16.5714	11.7766
				16.5718	11.498
				16.5713	11.3818
				16.572	11.1816
				16.5742	11.455
				16.5702	11.5051
				16.5715	11.5004
				16.5719	11.4687
				16.572	11.5193
				16.5728	11.2921
				16.5725	11.559
				16.5742	11.4965
				16.5711	11.7656
				16.5729	11.6304
				16.5719	11.5512
				16.5723	11.405
				16.5717	11.5696
				16.5712	11.6448
				16.5723	11.4501
				16.5688	11.6086
				16.5692	11.5039
				16.5704	11.3734
				16.5691	11.6348
				16.5662	11.5823
				16.5672	11.4856
				16.5709	11.2982
				16.5679	11.455
				16.5662	11.6246
				16.565	11.508
				16.5655	11.329
				16.5662	11.4389
				16.5662	11.4081
				16.5675	11.3736
				16.5658	11.5563
				16.5666	11.5699
				16.5663	11.4928
				16.5668	11.3947
				16.5693	11.2204
				16.5696	11.4347
				16.5685	11.4397
				16.5686	11.5611
				16.5685	11.4527
				16.5703	11.4992
				16.5674	11.5512
				16.5675	11.3364
				16.5697	11.4452
				16.5745	11.0767
				16.5731	11.4006
				16.5731	11.642
				16.5729	11.4745
				16.5744	11.5059
				16.5751	11.5152
				16.5706	11.6328
				16.5748	11.5317
				16.5683	11.7951
				16.5725	11.4338
				16.5681	11.8014
				16.5728	11.4714
				16.5732	11.4541
				16.5739	11.3816
				16.5714	11.4952
				16.5696	11.5352
				16.5723	11.3274
				16.5737	11.409
				16.5739	11.5002
				16.572	11.7413
				16.569	11.7695
				16.57	11.3587
				16.5676	11.7324
				16.5695	11.2504
				16.5703	11.7467
				16.5672	11.4902
				16.5671	11.4702
				16.5698	11.3704
				16.5684	11.4302
				16.5663	11.6168
				16.5647	11.4479
				16.5665	11.4751
				16.5672	11.3923
				16.5674	11.4501
				16.5672	11.4296
				16.5675	11.6345
				16.5663	11.5439
				16.5678	11.475
				16.5695	11.3842
				16.5658	11.4397
				16.5692	11.5167
				16.5661	11.5127
				16.5654	11.5482
				16.565	11.6232
				16.5648	11.4481
				16.567	11.4229
				16.5639	11.7259
				16.5633	11.6575
				16.5653	11.28
				16.5642	11.3895
				16.5618	11.8295
				16.5607	11.5219
				16.56	11.7315
				16.5617	11.3438
				16.5609	11.4015
				16.5593	11.5103
				16.5628	11.1081
				16.5651	11.3144
				16.5648	11.3737
				16.5668	11.4052
				16.5682	11.4018
				16.5668	11.4332
				16.5691	11.5336
				16.5702	11.3926
				16.5671	11.6035
				16.5701	11.6948
				16.5682	11.4617
				16.5685	11.4842
				16.5704	11.5197
				16.569	11.4786
				16.5701	11.4162
				16.5693	11.5213
				16.5711	11.3755
				16.5699	11.6498
				16.5707	11.4143
				16.5687	11.4444
				16.5715	11.2862
				16.5745	11.5657
				16.5746	11.2533
				16.5731	11.605
				16.5757	11.3613
				16.5755	11.5617
				16.5725	11.5584
				16.573	11.7133
				16.5733	11.4449
				16.5704	11.7255
				16.571	11.5869
				16.5673	11.6598
				16.5702	11.5291
				16.5702	11.487
				16.5694	11.397
				16.5675	11.534
				16.5692	11.5699
				16.5679	11.5368
				16.5674	11.4748
				16.5712	11.2414
				16.5659	11.7169
				16.5653	11.5536
				16.5659	11.4335
				16.5642	11.5125
				16.5669	11.2732
				16.5676	11.4805
				16.5698	11.357
				16.566	11.5073
				16.5685	11.4143
				16.5703	11.3743
				16.5689	11.3517
				16.5711	11.6039
				16.5706	11.3891
				16.5688	11.5901
				16.5721	11.4546
				16.5694	11.4617
				16.5744	11.359
				16.5674	11.7387
				16.5704	11.3761
				16.5697	11.4908
				16.5719	11.3665
				16.5736	11.3773
				16.5719	11.4243
				16.5751	11.2007
				16.5751	11.6347
				16.5773	11.3768
				16.5763	11.6804
				16.5762	11.315
				16.5741	11.6743
				16.5739	11.6333
				16.5778	11.4555
				16.5766	11.3847
				16.575	11.6836
				16.5761	11.4271
				16.5719	11.6652
				16.5711	11.58
				16.5724	11.4597
				16.5702	11.6923
				16.5707	11.2004
				16.5728	11.4861
				16.5764	11.2137
				16.5745	11.623
				16.5749	11.6514
				16.5727	11.5925
				16.5703	11.6511
				16.5699	11.3993
				16.5765	11.3091
				16.5718	11.6181
				16.5704	11.648
				16.5704	11.6193
				16.5711	11.5218
				16.5681	11.4127
				16.5705	11.4119
				16.5678	11.6121
				16.5656	11.4469
				16.5662	11.4626
				16.5695	11.3175
				16.5683	11.4304
				16.5671	11.4107
				16.5678	11.4573
				16.5664	11.7624
				16.5635	11.6285
				16.5619	11.4954
				16.5638	11.3308
				16.566	11.1217
				16.5685	11.3102
				16.57	11.3197
				16.569	11.5732
				16.5682	11.4312
				16.5698	11.5449
				16.5672	11.6837
				16.5659	11.6924
				16.5618	11.6809
				16.5638	11.4168
				16.566	11.3308
				16.565	11.4127
				16.5648	11.5467
				16.5642	11.3129
				16.5664	11.4715
				16.5672	11.3207
				16.5658	11.5662
				16.5708	11.341
				16.5689	11.4689
				16.5676	11.5016
				16.5706	11.3145
				16.5692	11.3033
				16.5732	11.3112
				16.5735	11.5405
				16.5728	11.5899
				16.572	11.4684
				16.5695	11.6566
				16.5723	11.4067
				16.5705	11.5534
				16.5691	11.4853
				16.5717	11.5566
				16.5686	11.515
				16.5705	11.4841
				16.5705	11.4464
				16.5669	11.6846
				16.5704	11.3578
				16.5706	11.5492
				16.5706	11.5406
				16.5716	11.4034
				16.5709	11.444
				16.5717	11.3918
				16.5738	11.4063
				16.5702	11.5972
				16.5708	11.7596
				16.5724	11.2126
				16.5705	11.5842
				16.5703	11.5467
				16.5716	11.5089
				16.571	11.5107
				16.5683	11.5817
				16.5688	11.5141
				16.5642	11.6857
				16.566	11.4529
				16.5666	11.4536
				16.5671	11.5018
				16.5652	11.4609
				16.5659	11.4465
				16.5652	11.6139
				16.5633	11.4623
				16.5641	11.3938
				16.5632	11.4114
				16.5656	11.4283
				16.5624	11.6631
				16.5616	11.4448
				16.5654	11.2395
				16.5654	11.5597
				16.5655	11.5805
				16.5641	11.4133
				16.5622	11.6207
				16.5628	11.2857
				16.5632	11.553
				16.5627	11.4598
				16.5647	11.4503
				16.5629	11.5437
				16.5617	11.386
				16.5622	11.4713
				16.5639	11.3935
				16.5627	11.5419
				16.5638	11.3784
				16.5671	11.28
				16.5637	11.4329
				16.5667	11.3241
				16.5652	11.6422
				16.561	11.739
				16.5622	11.5922
				16.5593	11.7329
				16.5592	11.5117
				16.5568	11.5532
				16.559	11.3922
				16.5593	11.4411
				16.5594	11.4394
				16.5574	11.643
				16.5543	11.6259
				16.5579	11.1454
				16.5582	11.201
				16.5606	11.3827
				16.5623	11.4219
				16.5655	11.417
				16.5621	11.468
				16.5644	11.4878
				16.5614	11.5391
				16.5643	11.4746
				16.5624	11.5074
				16.5628	11.5148
				16.5655	11.3653
				16.5653	11.5231
				16.565	11.464
				16.5666	11.4412
				16.5655	11.6032
				16.5665	11.4544
				16.5669	11.3622
				16.5671	11.5545
				16.5656	11.5749
				16.5655	11.4825
				16.5658	11.3782
				16.5646	11.5558
				16.5652	11.5707
				16.5662	11.6238
				16.5688	11.329
				16.5686	11.3881
				16.5692	11.3357
				16.5667	11.5761
				16.569	11.2851
				16.5703	11.3458
				16.5714	11.3823
				16.5723	11.7223
				16.5682	11.5068
				16.5681	11.5454
				16.5689	11.6697
				16.567	11.6584
				16.5709	11.3801
				16.5718	11.4817
				16.5698	11.5471
				16.5673	11.5511
				16.5696	11.3897
				16.5654	11.8653
				16.5679	11.4232
				16.5648	11.5124
				16.5673	11.3937
				16.5683	11.5733
				16.5685	11.4966
				16.5665	11.5326
				16.566	11.45
				16.5666	11.5055
				16.5649	11.4295
				16.568	11.325
				16.5657	11.5355
				16.5655	11.395
				16.5654	11.7094
				16.5652	11.4752
				16.5671	11.3656
				16.5635	11.643
				16.5697	11.3007
				16.5646	11.5825
				16.5656	11.519
				16.5648	11.7517
				16.5644	11.5622
				16.5654	11.4012
				16.5636	11.5327
				16.5646	11.5016
				16.5681	11.3212
				16.5665	11.6023
				16.5637	11.5745
				16.5641	11.4273
				16.5655	11.3621
				16.5638	11.5062
				16.5656	11.535
				16.5627	11.5474
				16.5632	11.414
				16.5627	11.5284
				16.5626	11.573
				16.5649	11.4273
				16.5649	11.291
				16.5643	11.5279
				16.5632	11.5035
				16.5603	11.6388
				16.5607	11.295
				16.5632	11.5068
				16.5588	11.8327
				16.5611	11.4977
				16.5602	11.3354
				16.5609	11.5918
				16.5631	11.1462
				16.563	11.5553
				16.5599	11.4038
				16.5598	11.6311
				16.5635	11.396
				16.5615	11.3678
				16.5651	11.3434
				16.5636	11.3937
				16.5634	11.3719
				16.5654	11.5416
				16.5678	11.4948
				16.5632	11.6258
				16.5633	11.6026
				16.5652	11.6106
				16.5633	11.2931
				16.565	11.3904
				16.5665	11.5471
				16.5638	11.4426
				16.5643	11.4386
				16.5683	11.4892
				16.5654	11.4186
				16.5666	11.4899
				16.5663	11.4709
				16.5676	11.5559
				16.5675	11.5361
				16.5664	11.4584
				16.5673	11.5675
				16.5672	11.5617
				16.5667	11.5471
				16.5669	11.4406
				16.5682	11.4644
				16.5664	11.4743
				16.5674	11.5773
				16.5677	11.5063
				16.5661	11.5321
				16.5652	11.5542
				16.5658	11.6798
				16.5664	11.4025
				16.5678	11.375
				16.5669	11.5664
				16.5644	11.5697
				16.5639	11.7463
				16.5619	11.6523
				16.565	11.3613
				16.5608	11.5408
				16.564	11.5007
				16.5623	11.5187
				16.5608	11.5837
				16.5617	11.4538
				16.5588	11.6524
				16.5582	11.2657
				16.5643	11.0546
				16.5628	11.5192
				16.5628	11.5917
				16.5591	11.5289
				16.561	11.4758
				16.5607	11.3258
				16.5608	11.4741
				16.5631	11.2923
				16.5629	11.5993
				16.5601	11.7155
				16.5613	11.4537
				16.5606	11.477
				16.5599	11.6102
				16.557	11.3492
				16.5587	11.4607
				16.5611	11.5168
				16.5632	11.2033
				16.5622	11.5315
				16.5632	11.5258
				16.5641	11.2076
				16.5592	11.6834
				16.5638	11.2662
				16.564	11.4112
				16.5638	11.4526
				16.5625	11.5096
				16.5642	11.4613
				16.5616	11.6225
				16.5614	11.6357
				16.5602	11.6711
				16.5582	11.4946
				16.5618	11.3329
				16.56	11.3762
				16.5611	11.3859
				16.5638	11.4465
				16.5668	11.3581
				16.5647	11.5825
				16.5615	11.5873
				16.5607	11.4726
				16.5616	11.4549
				16.5609	11.5103
				16.5626	11.4422
				16.5606	11.4578
				16.5625	11.4256
				16.5658	11.2552
				16.5636	11.5945
				16.5639	11.6214
				16.5643	11.3368
				16.565	11.6266
				16.5661	11.3232
				16.5634	11.6332
				16.5615	11.5621
				16.5636	11.587
				16.5603	11.3549
				16.5657	11.2528
				16.566	11.3625
				16.5657	11.2684
				16.562	11.5791
				16.5637	11.4592
				16.5629	11.5177
				16.5631	11.4838
				16.5615	11.6225
				16.5602	11.4589
				16.5608	11.5451
				16.5601	11.315
				16.5638	11.584
				16.5606	11.6026
				16.5618	11.4502
				16.5621	11.4899
				16.5622	11.4212
				16.5618	11.2785
				16.562	11.5275
				16.5623	11.515
				16.5642	11.3993
				16.5638	11.6212
				16.5597	11.683
				16.563	11.5842
				16.5588	11.6323
				16.558	11.4666
				16.5607	11.4552
				16.5607	11.4223
				16.5598	11.5878
				16.5587	11.2905
				16.5598	11.4764
				16.561	11.452
				16.5588	11.3949
				16.5599	11.5721
				16.5586	11.4581
				16.5616	11.5055
				16.5575	11.5823
				16.5592	11.3441
				16.5588	11.2948
				16.5604	11.4949
				16.5601	11.5419
				16.5607	11.5197
				16.5619	11.2877
				16.5609	11.4632
				16.5617	11.4103
				16.5622	11.5458
				16.5599	11.6464
				16.5584	11.5305
				16.5607	11.4967
				16.5565	11.6238
				16.5606	11.2796
				16.5615	11.3188
				16.5652	11.4752
				16.5598	11.6411
				16.5627	11.3371
				16.562	11.603
				16.5611	11.5691
				16.5593	11.6165
				16.5589	11.4233
				16.5573	11.7147
				16.5566	11.5343
				16.5598	11.3141
				16.5583	11.3933
				16.5629	11.5391
				16.5575	11.3935
				16.5588	11.6521
				16.5583	11.3832
				16.5559	11.5373
				16.5553	11.395
				16.5563	11.453
				16.5577	11.5844
				16.556	11.3643
				16.5584	11.3805
				16.5616	11.3274
				16.5624	11.5225
				16.5606	11.3337
				16.5595	11.567
				16.5629	11.3051
				16.5621	11.5307
				16.5645	11.5544
				16.5635	11.5512
				16.5628	11.3568
				16.5609	11.7645
				16.56	11.4568
				16.56	11.5421
				16.5637	11.1534
				16.5639	11.4117
				16.5628	11.5876
				16.5687	11.1428
				16.5665	11.46
				16.5649	11.6771
				16.5634	11.7403
				16.5624	11.6764
				16.5605	11.5204
				16.5617	11.6858
				16.561	11.5488
				16.5558	11.5072
				16.5585	11.5466
				16.5564	11.7856
				16.557	11.3145
				16.5539	11.4808
				16.5577	11.4063
				16.5567	11.4553
				16.5567	11.5791
				16.56	11.4701
				16.56	11.3704
				16.5576	11.4569
				16.5569	11.6698
				16.5568	11.6518
				16.5569	11.3901
				16.5536	11.5683
				16.5522	11.7759
				16.5517	11.5762
				16.5527	11.5187
				16.5519	11.3696
				16.5514	11.5637
				16.5507	11.5914
				16.5494	11.5312
				16.5474	11.6266
				16.5466	11.6277
				16.5465	11.4892
				16.5476	11.5484
				16.5471	11.2887
				16.5477	11.4409
				16.5462	11.249
				16.5488	11.2204
				16.5477	11.4984
				16.547	11.4239
				16.5459	11.4685
				16.5467	11.4777
				16.5487	11.2934
				16.5467	11.5918
				16.549	11.4256
				16.5506	11.5531
				16.5501	11.4055
				16.548	11.607
				16.548	11.4302
				16.5473	11.5499
				16.5472	11.5126
				16.5486	11.3911
				16.5505	11.525
				16.5448	11.6694
				16.5462	11.3836
				16.5476	11.2452
				16.5462	11.5051
				16.5511	11.2067
				16.551	11.369
				16.5482	11.6847
				16.5441	11.7031
				16.5466	11.3351
				16.5495	11.4082
				16.5482	11.4548
				16.5484	11.5226
				16.5469	11.3451
				16.5504	11.3177
				16.5509	11.2234
				16.5496	11.2718
				16.5511	11.5015
				16.5507	11.4986
				16.5528	11.5831
				16.5518	11.4938
				16.5536	11.1974
				16.5544	11.5067
				16.558	11.4822
				16.5517	11.6243
				16.5536	11.4696
				16.5531	11.6579
				16.5563	11.1415
				16.5532	11.6913
				16.5547	11.4483
				16.557	11.3128
				16.5584	11.4345
				16.5568	11.5997
				16.558	11.5894
				16.5574	11.3857
				16.5601	11.415
				16.559	11.5242
				16.5593	11.5433
				16.5623	11.5656
				16.5579	11.4242
				16.5608	11.4694
				16.559	11.4952
				16.5602	11.5318
				16.5555	11.5771
				16.5614	11.2278
				16.5624	11.5055
				16.557	11.5221
				16.56	11.5703
				16.5601	11.4639
				16.5584	11.6648
				16.562	11.5741
				16.5581	11.4049
				16.5608	11.4587
				16.5562	11.6542
				16.5577	11.5333
				16.554	11.4923
				16.5565	11.4655
				16.5532	11.6353
				16.5567	11.5636
				16.5566	11.2816
				16.556	11.3956
				16.5557	11.5151
				16.5569	11.395
				16.5559	11.4884
				16.5575	11.4937
				16.5583	11.5476
				16.5518	11.6701
				16.5545	11.5314
				16.5539	11.5227
				16.5554	11.5254
				16.5564	11.3188
				16.56	11.46
				16.5605	11.2556
				16.5556	11.7692
				16.5525	11.7677
				16.5563	11.3894
				16.5544	11.4826
				16.5547	11.4346
				16.5567	11.3676
				16.5553	11.5302
				16.5574	11.4404
				16.5563	11.5387
				16.5573	11.458
				16.5545	11.6191
				16.5515	11.6049
				16.5529	11.2956
				16.5537	11.4242
				16.5551	11.6049
				16.5547	11.5891
				16.556	11.4468
				16.5564	11.5281
				16.5539	11.4274
				16.5531	11.5892
				16.5535	11.5042
				16.5524	11.5601
				16.5501	11.8245
				16.5481	11.5251
				16.5513	11.3408
				16.5496	11.6213
				16.5478	11.6083
				16.5475	11.3981
				16.5479	11.3955
				16.5481	11.5117
				16.5465	11.2798
				16.5467	11.4852
				16.5459	11.6829
				16.5479	11.1849
				16.548	11.3361
				16.548	11.3566
				16.5477	11.5882
				16.5514	11.1671
				16.551	11.2723
				16.5504	11.4876
				16.5514	11.3137
				16.5532	11.3516
				16.5557	11.4385
				16.5528	11.3626
				16.5599	11.1508
				16.5594	11.6272
				16.5623	11.2766
				16.5603	11.6367
				16.5575	11.6456
				16.5598	11.5574
				16.5561	11.6706
				16.5587	11.3307
				16.558	11.5809
				16.5592	11.541
				16.5558	11.7598
				16.5561	11.5946
				16.5551	11.4647
				16.556	11.4751
				16.5568	11.3973
				16.5582	11.4873
				16.5572	11.4136
				16.5572	11.5124
				16.5545	11.4764
				16.5573	11.549
				16.554	11.3951
				16.5536	11.6183
				16.556	11.5276
				16.5515	11.5021
				16.5531	11.2716
				16.5536	11.4587
				16.5559	11.4088
				16.5519	11.5502
				16.5574	11.3037
				16.5564	11.4485
				16.5536	11.43
				16.5542	11.4445
				16.5578	11.5936
				16.5592	11.3919
				16.5549	11.5632
				16.5578	11.4858
				16.5559	11.4042
				16.5563	11.4064
				16.5604	11.3252
				16.5557	11.6251
				16.5609	11.2535
				16.5604	11.5028
				16.5606	11.4885
				16.561	11.5096
				16.5602	11.4973
				16.5609	11.4124
				16.5607	11.4345
				16.5637	11.4467
				16.5627	11.3765
				16.5652	11.4736
				16.5628	11.4914
				16.5626	11.5714
				16.5611	11.6754
				16.5651	11.4747
				16.5638	11.4162
				16.5632	11.4671
				16.5627	11.6122
				16.5615	11.4984
				16.5623	11.6025
				16.5591	11.6787
				16.5598	11.3941
				16.5602	11.5159
				16.5614	11.6153
				16.5632	11.2841
				16.5615	11.5744
				16.5604	11.6396
				16.5561	11.5366
				16.5574	11.436
				16.5581	11.5431
				16.554	11.6328
				16.5546	11.5063
				16.5568	11.5206
				16.5529	11.5882
				16.5521	11.5488
				16.5532	11.4232
				16.5533	11.5923
				16.5544	11.2656
				16.5533	11.3415
				16.5541	11.308
				16.5551	11.5262
				16.5572	11.1003
				16.557	11.4816
				16.5554	11.5992
				16.5552	11.428
				16.5584	11.253
				16.5583	11.5052
				16.5611	11.348
				16.5606	11.6074
				16.5609	11.4541
				16.5596	11.4736
				16.5591	11.4263
				16.5613	11.4522
				16.5601	11.5247
				16.561	11.5388
				16.5625	11.384
				16.5621	11.7076
				16.5606	11.6804
				16.5647	11.4986
				16.5618	11.5909
				16.5624	11.4593
				16.5639	11.4444
				16.5602	11.605
				16.5584	11.5888
				16.5582	11.6788
				16.5545	11.7217
				16.5529	11.5483
				16.5547	11.5671
				16.552	11.596
				16.5539	11.4141
				16.5554	11.399
				16.5555	11.5508
				16.5525	11.4204
				16.554	11.3402
				16.5529	11.5271
				16.5536	11.4329
				16.5514	11.5527
				16.5505	11.5344
				16.553	11.359
				16.5502	11.548
				16.5491	11.4773
				16.5518	11.3065
				16.5511	11.6091
				16.5476	11.6002
				16.5471	11.4154
				16.5492	11.3391
				16.5515	11.2834
				16.5529	11.3473
				16.5532	11.3079
				16.5559	11.5041
				16.5579	11.3111
				16.5535	11.4933
				16.5556	11.6601
				16.5549	11.5129
				16.553	11.5417
				16.5544	11.4764
				16.5544	11.3845
				16.555	11.5611
				16.5551	11.5528
				16.5557	11.3534
				16.554	11.4953
				16.5541	11.4655
				16.5539	11.4876
				16.5542	11.5835
				16.553	11.7209
				16.5513	11.6217
				16.5496	11.5664
				16.5522	11.2581
				16.5508	11.5909
				16.5513	11.3435
				16.5491	11.5109
				16.5525	11.4046
				16.5516	11.4827
				16.5511	11.6451
				16.5523	11.2926
				16.5495	11.5963
				16.5479	11.6441
				16.5498	11.6142
				16.5491	11.6841
				16.5496	11.2119
				16.5512	11.4207
				16.5481	11.4763
				16.5507	11.4084
				16.5489	11.3632
				16.5516	11.3441
				16.5471	11.8078
				16.5495	11.3846
				16.5471	11.6597
				16.55	11.3336
				16.5478	11.4215
				16.5507	11.4038
				16.5478	11.5799
				16.5457	11.5895
				16.5467	11.4241
				16.5475	11.3479
				16.55	11.4013
				16.5481	11.5404
				16.5473	11.5486
				16.545	11.6776
				16.545	11.3708
				16.5472	11.4811
				16.548	11.4817
				16.5491	11.2915
				16.5479	11.5315
				16.5442	11.814
				16.5452	11.7004
				16.5419	11.6983
				16.5383	11.8214
				16.5403	11.2885
				16.5428	11.1935
				16.5403	11.4935
				16.5409	11.4996
				16.5384	11.5279
				16.5381	11.4656
				16.5401	11.2884
				16.5398	11.6037
				16.5384	11.3652
				16.5395	11.2574
				16.5388	11.3358
				16.5384	11.4266
				16.5408	11.2754
				16.5424	11.4393
				16.5435	11.3257
				16.5437	11.464
				16.5434	11.2413
				16.5463	11.4031
				16.5476	11.4497
				16.5481	11.4565
				16.5523	11.192
				16.5513	11.5308
				16.5523	11.4248
				16.5483	11.5644
				16.551	11.6055
				16.5492	11.6511
				16.5486	11.7925
				16.546	11.3918
				16.5501	11.4283
				16.5474	11.5534
				16.5488	11.4493
				16.5487	11.5505
				16.551	11.401
				16.5516	11.4185
				16.5519	11.4733
				16.5522	11.5957
				16.5501	11.6474
				16.5521	11.7301
				16.5506	11.4442
				16.5479	11.5219
				16.5494	11.4698
				16.5496	11.5889
[truncated: 10,203 more rows]

## Sheet: Fig. 2B
Distance-time data before incubation in TRR channel		Distance-time data after incubation in TRR channel				delta Lk-time data before incubation in TRR channel		delta Lk-time data after incubation in TRR channel
Time (ms)	Distance (micrometers)	Time (ms)	Distance (micrometers)			Time (ms)	delta Lk	Time (ms)	delta Lk
0	16.5706	145.273	16.5779			0	-1696.4	145.273	-1706.03
0.02	16.5715	145.293	16.5742			0.02	-1698.54	145.293	-1713.69
0.04	16.57	145.313	16.5775			0.04	-1695.13	145.313	-1709.4
0.06	16.5715	145.333	16.5756			0.06	-1698.75	145.333	-1711.96
0.08	16.5726	145.353	16.5767			0.08	-1701.22	145.353	-1716.2
0.1	16.5706	145.373	16.5785			0.1	-1696.57	145.373	-1719.85
0.12	16.5708	145.393	16.5801			0.12	-1697.08	145.393	-1708.73
0.14	16.5709	145.413	16.5754			0.14	-1697.23	145.413	-1702.99
0.16	16.5693	145.433	16.5729			0.16	-1693.33	145.433	-1703.11
0.18	16.5701	145.453	16.573			0.18	-1695.27	145.453	-1701.1
0.2	16.5693	145.473	16.5721			0.2	-1693.36	145.473	-1705.83
0.22	16.5704	145.493	16.5741			0.22	-1695.95	145.493	-1708.4
0.24	16.5735	145.513	16.5752			0.24	-1703.44	145.513	-1700.37
0.26	16.5718	145.533	16.5718			0.26	-1699.26	145.533	-1697.89
0.28	16.5758	145.553	16.5708			0.28	-1708.8	145.553	-1697.69
0.3	16.5722	145.573	16.5707			0.3	-1700.24	145.573	-1703.09
0.32	16.5743	145.593	16.573			0.32	-1705.23	145.593	-1703.57
0.34	16.5767	145.613	16.5732			0.34	-1710.97	145.613	-1699.28
0.36	16.5731	145.633	16.5713			0.36	-1702.45	145.633	-1695.79
0.38	16.5767	145.653	16.5699			0.38	-1710.96	145.653	-1698.47
0.4	16.5734	145.673	16.571			0.4	-1703.15	145.673	-1702.4
0.42	16.5762	145.693	16.5727			0.42	-1709.68	145.693	-1702.8
0.442	16.572	145.713	16.5728			0.442	-1699.84	145.713	-1703.51
0.462	16.5726	145.733	16.5731			0.462	-1701.29	145.733	-1701.71
0.482	16.5719	145.753	16.5724			0.482	-1699.59	145.753	-1708.03
0.502	16.5745	145.773	16.5751			0.502	-1705.62	145.773	-1709.76
0.522	16.573	145.793	16.5758			0.522	-1702.09	145.793	-1704.79
0.54	16.5704	145.813	16.5737			0.54	-1696.15	145.813	-1709.33
0.562	16.5693	145.833	16.5756			0.562	-1693.56	145.833	-1705.27
0.582	16.5721	145.853	16.5739			0.582	-1700.09	145.853	-1705.06
0.602	16.5739	145.873	16.5738			0.602	-1704.32	145.873	-1697.7
0.622	16.571	145.893	16.5707			0.622	-1697.39	145.893	-1696.71
0.642	16.5726	145.913	16.5703			0.642	-1701.27	145.913	-1697.6
0.662	16.577	145.933	16.5706			0.662	-1711.63	145.933	-1690.83
0.682	16.5734	145.953	16.5678			0.682	-1703.02	145.953	-1697.93
0.702	16.5764	145.975	16.5708			0.702	-1710.07	145.975	-1699.89
0.722	16.5791	145.995	16.5716			0.722	-1716.52	145.995	-1694.91
0.742	16.5777	146.015	16.5695			0.742	-1713.15	146.015	-1699.99
0.762	16.5794	146.035	16.5717			0.762	-1717.16	146.035	-1701.25
0.782	16.5782	146.055	16.5722			0.782	-1714.49	146.055	-1694.96
0.802	16.5832	146.073	16.5695			0.802	-1726.19	146.073	-1698.35
0.822	16.578	146.095	16.571			0.822	-1714.02	146.095	-1694.81
0.842	16.5791	146.115	16.5694			0.842	-1716.47	146.115	-1697.9
0.862	16.5777	146.135	16.5708			0.862	-1713.17	146.135	-1686.99
0.882	16.5764	146.155	16.5661			0.882	-1710.05	146.155	-1687.86
0.902	16.5794	146.175	16.5665			0.902	-1717.26	146.175	-1697.05
0.922	16.5787	146.195	16.5704			0.922	-1715.5	146.195	-1695.72
0.942	16.5817	146.215	16.5698			0.942	-1722.67	146.215	-1691.58
0.962	16.5767	146.235	16.5681			0.962	-1710.89	146.235	-1698.98
0.982	16.5825	146.255	16.5712			0.982	-1724.49	146.255	-1693.41
1.002	16.5804	146.275	16.5689			1.002	-1719.7	146.275	-1692.41
1.022	16.5804	146.295	16.5684			1.022	-1719.53	146.295	-1693.15
1.042	16.5797	146.315	16.5688			1.042	-1717.82	146.315	-1689.34
1.062	16.5828	146.335	16.5671			1.062	-1725.2	146.335	-1700.9
1.082	16.5827	146.355	16.572			1.082	-1725.05	146.355	-1699.15
1.102	16.5812	146.375	16.5713			1.102	-1721.36	146.375	-1698.92
1.122	16.5825	146.395	16.5712			1.122	-1724.53	146.395	-1698.04
1.142	16.582	146.415	16.5708			1.142	-1723.41	146.415	-1701.01
1.162	16.5824	146.435	16.5721			1.162	-1724.39	146.435	-1704.39
1.182	16.5854	146.455	16.5735			1.182	-1731.43	146.455	-1704.78
1.202	16.5827	146.475	16.5737			1.202	-1725.1	146.475	-1706.17
1.222	16.5828	146.495	16.5743			1.222	-1725.21	146.495	-1707.05
1.242	16.5822	146.515	16.5746			1.242	-1723.77	146.515	-1717.07
1.262	16.5856	146.535	16.5789			1.262	-1731.76	146.535	-1719.25
1.282	16.5863	146.555	16.5798			1.282	-1733.38	146.555	-1715.11
1.302	16.5855	146.575	16.5781			1.302	-1731.53	146.575	-1714.36
1.322	16.5828	146.595	16.5778			1.322	-1725.18	146.595	-1710.91
1.342	16.5796	146.615	16.5763			1.342	-1717.69	146.615	-1718.52
1.362	16.5794	146.635	16.5795			1.362	-1717.23	146.635	-1716.48
1.382	16.5807	146.655	16.5787			1.382	-1720.22	146.655	-1713.96
1.402	16.577	146.675	16.5776			1.402	-1711.56	146.675	-1714.42
1.422	16.5762	146.695	16.5778			1.422	-1709.68	146.695	-1709.02
1.442	16.5787	146.715	16.5755			1.442	-1715.66	146.715	-1706.73
1.462	16.5803	146.735	16.5745			1.462	-1719.27	146.735	-1707.79
1.482	16.5807	146.755	16.575			1.482	-1720.36	146.755	-1708.58
1.502	16.5785	146.775	16.5753			1.502	-1715.11	146.775	-1710.98
1.522	16.5776	146.795	16.5763			1.522	-1713	146.795	-1709.82
1.542	16.58	146.815	16.5758			1.542	-1718.53	146.815	-1704.2
1.562	16.5772	146.835	16.5734			1.562	-1712.02	146.835	-1709.69
1.582	16.5791	146.855	16.5758			1.582	-1716.63	146.855	-1713.82
1.602	16.5807	146.875	16.5775			1.602	-1720.26	146.875	-1702.89
1.622	16.5784	146.895	16.5729			1.622	-1714.84	146.895	-1706.86
1.642	16.5792	146.915	16.5746			1.642	-1716.68	146.915	-1701.36
1.662	16.5796	146.935	16.5722			1.662	-1717.76	146.935	-1706.9
1.682	16.5771	146.955	16.5746			1.682	-1711.78	146.955	-1706.82
1.702	16.5753	146.975	16.5745			1.702	-1707.47	146.975	-1705.58
1.722	16.5795	146.995	16.574			1.722	-1717.41	146.995	-1713.85
1.742	16.5775	147.015	16.5775			1.742	-1712.72	147.015	-1705.46
1.762	16.5768	147.035	16.574			1.762	-1711.2	147.035	-1700.98
1.782	16.5802	147.055	16.5721			1.782	-1719.14	147.055	-1706.24
1.802	16.5809	147.075	16.5743			1.802	-1720.75	147.075	-1707.11
1.822	16.5822	147.095	16.5747			1.822	-1723.72	147.095	-1703.44
1.842	16.578	147.115	16.5731			1.842	-1713.97	147.115	-1713.73
1.862	16.5801	147.135	16.5775			1.862	-1718.87	147.135	-1711.02
1.882	16.579	147.155	16.5763			1.882	-1716.36	147.155	-1713.19
1.902	16.5761	147.175	16.5773			1.902	-1709.52	147.175	-1709.86
1.922	16.5765	147.195	16.5758			1.922	-1710.32	147.195	-1712.08
1.942	16.5785	147.215	16.5768			1.942	-1715.05	147.215	-1711.94
1.962	16.5771	147.235	16.5767			1.962	-1711.9	147.235	-1715.87
1.982	16.575	147.255	16.5784			1.982	-1706.74	147.255	-1713.23
2.002	16.5731	147.275	16.5773			2.002	-1702.52	147.275	-1707.83
2.022	16.5749	147.295	16.575			2.022	-1706.56	147.295	-1712.32
2.042	16.5764	147.315	16.5769			2.042	-1710.22	147.315	-1703.19
2.062	16.5758	147.335	16.573			2.062	-1708.75	147.335	-1702.23
2.082	16.5744	147.355	16.5726			2.082	-1705.43	147.355	-1701.33
2.102	16.5784	147.375	16.5722			2.102	-1714.98	147.375	-1703.17
2.122	16.5777	147.395	16.573			2.122	-1713.19	147.395	-1703.09
2.142	16.5745	147.415	16.573			2.142	-1705.68	147.415	-1702.09
2.162	16.579	147.435	16.5725			2.162	-1716.33	147.435	-1703.73
2.182	16.5781	147.455	16.5732			2.182	-1714.22	147.455	-1712.44
2.202	16.5785	147.475	16.5769			2.202	-1715.09	147.475	-1714
2.222	16.5781	147.495	16.5776			2.222	-1714.21	147.495	-1713.16
2.242	16.5818	147.515	16.5772			2.242	-1722.91	147.515	-1711.84
2.262	16.5798	147.535	16.5767			2.262	-1718.1	147.535	-1707.99
2.282	16.5777	147.555	16.5751			2.282	-1713.29	147.555	-1711.82
2.302	16.578	147.575	16.5767			2.302	-1713.88	147.575	-1718.44
2.322	16.5807	147.595	16.5795			2.322	-1720.24	147.595	-1715.54
2.342	16.5822	147.615	16.5783			2.342	-1723.76	147.615	-1710.53
2.362	16.5812	147.635	16.5761			2.362	-1721.51	147.635	-1712.82
2.384	16.5794	147.655	16.5771			2.384	-1717.32	147.655	-1713.25
2.404	16.581	147.675	16.5773			2.404	-1720.9	147.675	-1716.83
2.422	16.5829	147.695	16.5788			2.422	-1725.47	147.695	-1714.5
2.444	16.5816	147.715	16.5778			2.444	-1722.51	147.715	-1723.37
2.464	16.5861	147.735	16.5816			2.464	-1732.9	147.735	-1722.87
2.484	16.5813	147.755	16.5814			2.484	-1721.62	147.755	-1721.79
2.504	16.5814	147.775	16.5809			2.504	-1721.82	147.775	-1727.07
2.524	16.5807	147.795	16.5832			2.524	-1720.23	147.795	-1718.85
2.544	16.5806	147.815	16.5797			2.544	-1719.96	147.815	-1720.61
2.564	16.5853	147.835	16.5804			2.564	-1731.12	147.835	-1721.67
2.584	16.5848	147.857	16.5809			2.584	-1729.91	147.857	-1730.35
2.604	16.5853	147.877	16.5846			2.604	-1731.19	147.877	-1723.12
2.624	16.5853	147.895	16.5815			2.624	-1731.16	147.895	-1725.39
2.644	16.5857	147.915	16.5824			2.644	-1731.99	147.915	-1725.28
2.664	16.5845	147.935	16.5824			2.664	-1729.13	147.935	-1733.46
2.684	16.5862	147.955	16.5859			2.684	-1733.19	147.955	-1719.89
2.704	16.5858	147.977	16.5801			2.704	-1732.19	147.977	-1718.99
2.724	16.5826	147.995	16.5797			2.724	-1724.85	147.995	-1722.36
2.744	16.5823	148.017	16.5812			2.744	-1724.14	148.017	-1727.2
2.764	16.5833	148.037	16.5832			2.764	-1726.34	148.037	-1722.92
2.784	16.5813	148.057	16.5814			2.784	-1721.79	148.057	-1716.09
2.804	16.5811	148.077	16.5785			2.804	-1721.17	148.077	-1721.3
2.824	16.581	148.097	16.5807			2.824	-1720.97	148.097	-1716.17
2.844	16.5854	148.117	16.5785			2.844	-1731.35	148.117	-1711.51
2.864	16.5809	148.137	16.5766			2.864	-1720.82	148.137	-1711.15
2.884	16.5821	148.157	16.5764			2.884	-1723.58	148.157	-1710.23
2.904	16.5848	148.177	16.576			2.904	-1729.89	148.177	-1717.36
2.924	16.5815	148.197	16.579			2.924	-1722.17	148.197	-1708.64
2.945	16.5845	148.217	16.5753			2.945	-1729.3	148.217	-1710.12
2.963	16.5805	148.237	16.5759			2.963	-1719.8	148.237	-1713.76
2.983	16.5831	148.257	16.5775			2.983	-1725.96	148.257	-1714.29
3.003	16.5824	148.277	16.5777			3.003	-1724.3	148.277	-1715.5
3.023	16.5851	148.297	16.5782			3.023	-1730.64	148.297	-1712.98
3.043	16.5809	148.317	16.5772			3.043	-1720.65	148.317	-1712.82
3.063	16.5825	148.337	16.5771			3.063	-1724.52	148.337	-1711.54
3.083	16.5812	148.357	16.5766			3.083	-1721.47	148.357	-1717.54
3.103	16.585	148.377	16.5791			3.103	-1730.42	148.377	-1722.46
3.123	16.582	148.397	16.5812			3.123	-1723.39	148.397	-1719.08
3.143	16.5821	148.417	16.5798			3.143	-1723.68	148.417	-1713.65
3.163	16.5851	148.437	16.5775			3.163	-1730.61	148.437	-1713.79
3.183	16.5831	148.457	16.5775			3.183	-1725.97	148.457	-1711.72
3.203	16.5854	148.477	16.5766			3.203	-1731.41	148.477	-1706.01
3.223	16.5796	148.497	16.5742			3.223	-1717.68	148.497	-1715.91
3.243	16.5831	148.517	16.5784			3.243	-1725.89	148.517	-1710.64
3.263	16.5845	148.537	16.5762			3.263	-1729.13	148.537	-1710.22
3.285	16.5842	148.557	16.576			3.285	-1728.46	148.557	-1707.26
3.305	16.5854	148.577	16.5747			3.305	-1731.35	148.577	-1714.06
3.323	16.58	148.597	16.5776			3.323	-1718.54	148.597	-1707.41
3.345	16.5813	148.617	16.5748			3.345	-1721.64	148.617	-1707.07
3.363	16.5813	148.637	16.5747			3.363	-1721.76	148.637	-1694.03
3.383	16.5797	148.657	16.5691			3.383	-1718	148.657	-1702.07
3.405	16.5811	148.677	16.5725			3.405	-1721.22	148.677	-1691.02
3.425	16.5802	148.697	16.5678			3.425	-1719.05	148.697	-1694.97
3.445	16.5779	148.717	16.5695			3.445	-1713.68	148.717	-1696.89
3.465	16.5777	148.737	16.5703			3.465	-1713.14	148.737	-1699.55
3.485	16.5829	148.757	16.5715			3.485	-1725.54	148.757	-1693.81
3.505	16.5824	148.777	16.569			3.505	-1724.3	148.777	-1698.64
3.525	16.5808	148.797	16.5711			3.525	-1720.5	148.797	-1693.45
3.545	16.5804	148.817	16.5689			3.545	-1719.62	148.817	-1695.24
3.565	16.5825	148.837	16.5696			3.565	-1724.59	148.837	-1694.6
3.585	16.5832	148.857	16.5694			3.585	-1726.2	148.857	-1699.97
3.605	16.5836	148.877	16.5716			3.605	-1727.02	148.877	-1700.9
3.625	16.5856	148.897	16.572			3.625	-1731.89	148.897	-1700.14
3.645	16.5775	148.917	16.5717			3.645	-1712.74	148.917	-1696.03
3.665	16.5797	148.937	16.57			3.665	-1717.82	148.937	-1699.61
3.685	16.5781	148.957	16.5715			3.685	-1714.24	148.957	-1698.93
3.705	16.5785	148.977	16.5712			3.705	-1715.09	148.977	-1704.93
3.725	16.5785	148.997	16.5738			3.725	-1715.05	148.997	-1703.56
3.745	16.5754	149.017	16.5732			3.745	-1707.83	149.017	-1711.97
3.765	16.5751	149.037	16.5767			3.765	-1707.1	149.037	-1703.34
3.785	16.5779	149.057	16.5731			3.785	-1713.71	149.057	-1709.42
3.805	16.5771	149.077	16.5757			3.805	-1711.9	149.077	-1704.55
3.825	16.5761	149.097	16.5736			3.825	-1709.55	149.097	-1709.76
3.845	16.5766	149.117	16.5758			3.845	-1710.6	149.117	-1707.3
3.865	16.5762	149.137	16.5748			3.865	-1709.77	149.137	-1702.87
3.885	16.5761	149.157	16.5729			3.885	-1709.55	149.157	-1702.51
3.905	16.5727	149.177	16.5727			3.905	-1701.54	149.177	-1699.54
3.925	16.5729	149.197	16.5715			3.925	-1701.86	149.197	-1700.14
3.945	16.5717	149.217	16.5717			3.945	-1699.15	149.217	-1699.86
3.965	16.5724	149.237	16.5716			3.965	-1700.86	149.237	-1704.52
3.985	16.574	149.257	16.5736			3.985	-1704.55	149.257	-1709.95
4.005	16.5742	149.277	16.5759			4.005	-1704.97	149.277	-1708.85
4.025	16.5735	149.297	16.5754			4.025	-1703.24	149.297	-1710.8
4.045	16.5729	149.317	16.5762			4.045	-1701.9	149.317	-1707.56
4.065	16.5735	149.337	16.5749			4.065	-1703.4	149.337	-1709.03
4.085	16.5733	149.357	16.5755			4.085	-1702.77	149.357	-1706.4
4.105	16.5742	149.377	16.5744			4.105	-1704.93	149.377	-1708.18
4.125	16.5759	149.397	16.5751			4.125	-1709.06	149.397	-1705.67
4.145	16.577	149.417	16.5741			4.145	-1711.5	149.417	-1705.03
4.165	16.5743	149.437	16.5738			4.165	-1705.18	149.437	-1703.96
4.185	16.5788	149.457	16.5733			4.185	-1715.94	149.457	-1705.73
4.205	16.5749	149.477	16.5741			4.205	-1706.55	149.477	-1705.96
4.225	16.5761	149.497	16.5742			4.225	-1709.44	149.497	-1699.99
4.245	16.5769	149.517	16.5717			4.245	-1711.38	149.517	-1701.43
4.265	16.5759	149.537	16.5723			4.265	-1709.02	149.537	-1696.07
4.285	16.5769	149.557	16.57			4.285	-1711.3	149.557	-1691.93
4.305	16.578	149.577	16.5682			4.305	-1713.97	149.577	-1695.99
4.325	16.5785	149.597	16.5699			4.325	-1715	149.597	-1695.62
4.345	16.5776	149.617	16.5698			4.345	-1712.91	149.617	-1694.5
4.365	16.5802	149.637	16.5693			4.365	-1719.11	149.637	-1698.15
4.385	16.5822	149.657	16.5709			4.385	-1723.76	149.657	-1702.24
4.405	16.581	149.677	16.5726			4.405	-1721.02	149.677	-1701.07
4.425	16.5806	149.697	16.5721			4.425	-1720.12	149.697	-1703.41
4.445	16.5818	149.717	16.5731			4.445	-1722.96	149.717	-1706.73
4.465	16.5816	149.737	16.5745			4.465	-1722.35	149.737	-1705.05
4.485	16.5852	149.759	16.5738			4.485	-1730.96	149.759	-1711.44
4.505	16.5895	149.777	16.5765			4.505	-1741.05	149.777	-1704.05
4.525	16.588	149.799	16.5734			4.525	-1737.47	149.799	-1708.24
4.545	16.5885	149.817	16.5752			4.545	-1738.64	149.817	-1705.47
4.565	16.5879	149.839	16.574			4.565	-1737.36	149.839	-1706.81
4.585	16.5862	149.857	16.5745			4.585	-1733.13	149.857	-1707.02
4.605	16.5863	149.879	16.5746			4.605	-1733.59	149.879	-1702.17
4.625	16.583	149.899	16.5726			4.625	-1725.69	149.899	-1707.31
4.645	16.5847	149.919	16.5748			4.645	-1729.79	149.919	-1709.56
4.665	16.5857	149.939	16.5757			4.665	-1732.09	149.939	-1714.17
4.685	16.5828	149.959	16.5777			4.685	-1725.12	149.959	-1710.75
4.705	16.5814	149.979	16.5762			4.705	-1721.89	149.979	-1711.71
4.725	16.5839	149.999	16.5766			4.725	-1727.77	149.999	-1703
4.745	16.5873	150.019	16.5729			4.745	-1735.91	150.019	-1710.28
4.765	16.5847	150.039	16.576			4.765	-1729.66	150.039	-1708.84
4.785	16.58	150.059	16.5754			4.785	-1718.63	150.059	-1708.4
4.805	16.5818	150.079	16.5752			4.805	-1722.91	150.079	-1707.48
4.825	16.5847	150.099	16.5748			4.825	-1729.74	150.099	-1716.06
4.845	16.579	150.119	16.5785			4.845	-1716.25	150.119	-1707.26
4.865	16.5833	150.139	16.5747			4.865	-1726.37	150.139	-1701.58
4.885	16.5832	150.159	16.5723			4.885	-1726.28	150.159	-1705.9
4.905	16.5782	150.179	16.5742			4.905	-1714.29	150.179	-1710.52
4.925	16.5797	150.199	16.5761			4.925	-1718.03	150.199	-1712.65
4.945	16.581	150.219	16.577			4.945	-1720.97	150.219	-1711.96
4.965	16.5854	150.239	16.5767			4.965	-1731.3	150.239	-1706.77
4.985	16.5828	150.259	16.5745			4.985	-1725.14	150.259	-1706.88
5.005	16.5815	150.279	16.5746			5.005	-1722.22	150.279	-1704.08
5.025	16.5825	150.299	16.5734			5.025	-1724.57	150.299	-1696.89
5.045	16.5854	150.319	16.5703			5.045	-1731.43	150.319	-1700.04
5.065	16.5815	150.337	16.5717			5.065	-1722.15	150.337	-1706.93
5.085	16.5824	150.357	16.5746			5.085	-1724.17	150.357	-1706.16
5.105	16.5796	150.377	16.5743			5.105	-1717.65	150.377	-1701.63
5.125	16.5824	150.397	16.5724			5.125	-1724.33	150.397	-1708.09
5.145	16.5824	150.417	16.5751			5.145	-1724.29	150.417	-1696.37
5.165	16.5817	150.437	16.5701			5.165	-1722.65	150.437	-1707.73
5.185	16.5774	150.457	16.5749			5.185	-1712.53	150.457	-1698.93
5.205	16.5802	150.477	16.5712			5.205	-1719.07	150.477	-1710.36
5.225	16.578	150.497	16.5761			5.225	-1713.82	150.497	-1714.04
5.245	16.5763	150.517	16.5776			5.245	-1709.9	150.517	-1710.85
5.265	16.5768	150.537	16.5763			5.265	-1711.12	150.537	-1711.54
5.285	16.5738	150.557	16.5766			5.285	-1704.1	150.557	-1710.89
5.307	16.5759	150.577	16.5763			5.307	-1709.02	150.577	-1715.82
5.327	16.5765	150.597	16.5784			5.327	-1710.49	150.597	-1711.95
5.347	16.5766	150.617	16.5767			5.347	-1710.69	150.617	-1714.13
5.367	16.5741	150.637	16.5777			5.367	-1704.73	150.637	-1707
5.387	16.575	150.657	16.5746			5.387	-1706.94	150.657	-1701.6
5.407	16.5729	150.677	16.5723			5.407	-1701.89	150.677	-1702.83
5.427	16.5754	150.697	16.5729			5.427	-1707.76	150.697	-1699.19
5.447	16.5762	150.717	16.5713			5.447	-1709.72	150.717	-1701.67
5.467	16.5735	150.737	16.5724			5.467	-1703.37	150.737	-1704.78
5.487	16.5749	150.757	16.5737			5.487	-1706.64	150.757	-1709.41
5.507	16.5741	150.777	16.5756			5.507	-1704.8	150.777	-1705.04
5.527	16.5736	150.797	16.5738			5.527	-1703.51	150.797	-1707.56
5.547	16.5708	150.819	16.5749			5.547	-1696.87	150.819	-1709.88
5.567	16.5696	150.839	16.5758			5.567	-1694.19	150.839	-1707.15
5.587	16.5681	150.859	16.5747			5.587	-1690.64	150.859	-1713.95
5.607	16.5714	150.879	16.5776			5.607	-1698.35	150.879	-1718.15
5.627	16.5724	150.899	16.5794			5.627	-1700.77	150.899	-1712.71
5.647	16.5728	150.919	16.5771			5.647	-1701.67	150.919	-1715.09
5.667	16.574	150.939	16.5781			5.667	-1704.45	150.939	-1713.79
5.687	16.5756	150.959	16.5775			5.687	-1708.28	150.959	-1722.25
5.707	16.5754	150.979	16.5811			5.707	-1707.76	150.979	-1713.22
5.727	16.5715	150.999	16.5773			5.727	-1698.68	150.999	-1711.32
5.747	16.5758	151.019	16.5765			5.747	-1708.71	151.019	-1724.6
5.767	16.5746	151.039	16.5821			5.767	-1706.02	151.039	-1720.54
5.787	16.5747	151.059	16.5804			5.787	-1706.23	151.059	-1723.71
5.807	16.5764	151.079	16.5817			5.807	-1710.22	151.079	-1720.53
5.827	16.5756	151.099	16.5804			5.827	-1708.34	151.099	-1724.37
5.847	16.5793	151.119	16.582			5.847	-1716.94	151.119	-1722.35
5.867	16.5792	151.14	16.5812			5.867	-1716.75	151.14	-1723.24
5.887	16.5761	151.16	16.5815			5.887	-1709.52	151.16	-1721.18
5.907	16.5796	151.18	16.5807			5.907	-1717.8	151.18	-1717.89
5.927	16.5822	151.2	16.5793			5.927	-1723.72	151.2	-1723.78
5.947	16.5818	151.22	16.5818			5.947	-1722.82	151.22	-1717.38
5.967	16.5799	151.24	16.579			5.967	-1718.39	151.24	-1715.23
5.987	16.5855	151.26	16.5781			5.987	-1731.62	151.26	-1711.69
6.007	16.5833	151.28	16.5766			6.007	-1726.45	151.28	-1711.75
6.027	16.5808	151.3	16.5767			6.027	-1720.52	151.3	-1711.55
6.047	16.5827	151.32	16.5766			6.047	-1725.01	151.32	-1707.49
6.067	16.5816	151.34	16.5748			6.067	-1722.36	151.34	-1712.3
6.087	16.5845	151.36	16.5769			6.087	-1729.24	151.36	-1709.29
6.107	16.5871	151.38	16.5756			6.107	-1735.41	151.38	-1707.92
6.127	16.5876	151.4	16.575			6.127	-1736.42	151.4	-1708.55
6.147	16.5878	151.42	16.5753			6.147	-1736.91	151.42	-1702.45
6.167	16.5835	151.44	16.5727			6.167	-1726.95	151.44	-1708.75
6.187	16.5829	151.46	16.5754			6.187	-1725.36	151.46	-1706.69
6.207	16.5835	151.48	16.5745			6.207	-1726.99	151.48	-1702.38
6.227	16.5839	151.5	16.5727			6.227	-1727.84	151.5	-1707.06
6.247	16.5836	151.52	16.5746			6.247	-1727.12	151.52	-1709.41
6.267	16.5836	151.54	16.5756			6.267	-1727.1	151.54	-1713.66
6.287	16.5814	151.56	16.5775			6.287	-1721.89	151.56	-1716.22
6.307	16.58	151.58	16.5785			6.307	-1718.67	151.58	-1714.33
6.327	16.5797	151.6	16.5777			6.327	-1717.98	151.6	-1706.69
6.347	16.5816	151.62	16.5745			6.347	-1722.33	151.62	-1718.65
6.367	16.5848	151.64	16.5796			6.367	-1729.86	151.64	-1708.16
6.387	16.5803	151.66	16.5751			6.387	-1719.36	151.66	-1711.28
6.407	16.5802	151.68	16.5765			6.407	-1719.22	151.68	-1711.6
6.427	16.5836	151.7	16.5766			6.427	-1727.02	151.7	-1715.52
6.447	16.5803	151.72	16.5783			6.447	-1719.32	151.72	-1707.96
6.467	16.581	151.74	16.575			6.467	-1721.01	151.74	-1705.53
6.487	16.5803	151.76	16.574			6.487	-1719.46	151.76	-1703.37
6.507	16.5816	151.78	16.5731			6.507	-1722.31	151.78	-1704.26
6.527	16.5804	151.8	16.5735			6.527	-1719.6	151.8	-1701.2
6.547	16.5795	151.82	16.5722			6.547	-1717.39	151.82	-1709.8
6.567	16.5799	151.84	16.5758			6.567	-1718.31	151.84	-1705.55
6.587	16.5816	151.86	16.574			6.587	-1722.53	151.86	-1709.11
6.607	16.5797	151.88	16.5755			6.607	-1718	151.88	-1715.05
6.627	16.5821	151.9	16.5781			6.627	-1723.57	151.9	-1718.07
6.647	16.581	151.92	16.5793			6.647	-1720.94	151.92	-1712.33
6.667	16.5791	151.94	16.5769			6.667	-1716.52	151.94	-1710.95
6.687	16.577	151.96	16.5763			6.687	-1711.66	151.96	-1716.65
6.707	16.5754	151.98	16.5787			6.707	-1707.86	151.98	-1715.72
6.727	16.5785	152	16.5783			6.727	-1715.02	152	-1721.02
6.747	16.5776	152.02	16.5806			6.747	-1712.89	152.02	-1726.15
6.767	16.579	152.04	16.5828			6.767	-1716.2	152.04	-1720.52
6.787	16.575	152.06	16.5804			6.787	-1706.96	152.06	-1715.29
6.807	16.5771	152.08	16.5782			6.807	-1711.78	152.08	-1719.99
6.827	16.5759	152.1	16.5801			6.827	-1708.92	152.1	-1720.24
6.847	16.5743	152.12	16.5803			6.847	-1705.19	152.12	-1716.56
6.867	16.5747	152.14	16.5787			6.867	-1706.06	152.14	-1723.13
6.887	16.5728	152.16	16.5815			6.887	-1701.72	152.16	-1724.43
6.907	16.5733	152.18	16.582			6.907	-1702.78	152.18	-1725.97
6.927	16.5748	152.2	16.5827			6.927	-1706.48	152.2	-1720.06
6.947	16.5728	152.22	16.5802			6.947	-1701.62	152.22	-1713.15
6.967	16.5733	152.24	16.5772			6.967	-1702.74	152.24	-1720.72
6.987	16.5715	152.26	16.5805			6.987	-1698.69	152.26	-1721.31
7.007	16.5751	152.28	16.5807			7.007	-1706.99	152.28	-1720.28
7.027	16.574	152.3	16.5803			7.027	-1704.55	152.3	-1716.91
7.047	16.58	152.32	16.5788			7.047	-1718.73	152.32	-1715.22
7.067	16.5753	152.34	16.5781			7.067	-1707.56	152.34	-1718.01
7.087	16.5776	152.36	16.5793			7.087	-1713.02	152.36	-1717.13
7.107	16.5751	152.38	16.5789			7.107	-1707.05	152.38	-1705.15
7.127	16.5748	152.4	16.5739			7.127	-1706.5	152.4	-1717.41
7.147	16.5744	152.42	16.579			7.147	-1705.41	152.42	-1715.64
7.167	16.5743	152.44	16.5783			7.167	-1705.29	152.44	-1712.69
7.187	16.5731	152.46	16.577			7.187	-1702.51	152.46	-1717.85
7.207	16.5722	152.48	16.5792			7.207	-1700.17	152.48	-1710.26
7.229	16.5731	152.5	16.576			7.229	-1702.45	152.5	-1719.8
7.247	16.573	152.52	16.5801			7.247	-1702.27	152.52	-1711.82
7.267	16.5763	152.54	16.5767			7.267	-1709.8	152.54	-1711.5
7.287	16.5744	152.56	16.5765			7.287	-1705.58	152.56	-1716.6
7.309	16.5746	152.58	16.5787			7.309	-1705.87	152.58	-1713.3
7.329	16.575	152.6	16.5773			7.329	-1706.93	152.6	-1719.99
7.349	16.5751	152.62	16.5801			7.349	-1707.1	152.62	-1710.47
7.369	16.5735	152.642	16.5761			7.369	-1703.43	152.642	-1707.03
7.389	16.5731	152.66	16.5746			7.389	-1702.29	152.66	-1711.06
7.409	16.5722	152.68	16.5764			7.409	-1700.2	152.68	-1716.09
7.429	16.5727	152.7	16.5785			7.429	-1701.43	152.7	-1723.62
7.449	16.5706	152.722	16.5817			7.449	-1696.6	152.722	-1717.32
7.469	16.5723	152.742	16.579			7.469	-1700.6	152.742	-1723.3
7.489	16.5785	152.76	16.5816			7.489	-1715.06	152.76	-1725.28
7.509	16.5777	152.782	16.5824			7.509	-1713.2	152.782	-1722.49
7.529	16.5766	152.802	16.5812			7.529	-1710.72	152.802	-1719.09
7.549	16.5775	152.82	16.5798			7.549	-1712.82	152.82	-1720.22
7.569	16.5763	152.842	16.5802			7.569	-1709.82	152.842	-1715
7.589	16.5751	152.862	16.578			7.589	-1707.12	152.862	-1719.49
7.609	16.5763	152.882	16.5799			7.609	-1709.87	152.882	-1718.5
7.629	16.5786	152.902	16.5795			7.629	-1715.42	152.902	-1725.75
7.649	16.5778	152.922	16.5826			7.649	-1713.49	152.922	-1726.89
7.669	16.5805	152.942	16.5831			7.669	-1719.73	152.942	-1717.59
7.689	16.5803	152.962	16.5791			7.689	-1719.42	152.962	-1722.62
7.709	16.5816	152.982	16.5813			7.709	-1722.52	152.982	-1727.51
7.729	16.5817	153.002	16.5833			7.729	-1722.68	153.002	-1730.87
7.749	16.5795	153.022	16.5848			7.749	-1717.5	153.022	-1722.14
7.769	16.5798	153.042	16.5811			7.769	-1718.07	153.042	-1722.36
7.789	16.5817	153.062	16.5812			7.789	-1722.77	153.062	-1733.97
7.809	16.58	153.082	16.5861			7.809	-1718.74	153.082	-1725.59
7.829	16.5789	153.102	16.5825			7.829	-1716.12	153.102	-1719.26
7.849	16.5795	153.122	16.5798			7.849	-1717.36	153.122	-1719.02
7.869	16.5819	153.142	16.5797			7.869	-1723.18	153.142	-1716.11
7.889	16.5797	153.162	16.5785			7.889	-1717.9	153.162	-1722.84
7.909	16.58	153.182	16.5814			7.909	-1718.69	153.182	-1720.01
7.929	16.5783	153.202	16.5802			7.929	-1714.61	153.202	-1711.48
7.949	16.5808	153.222	16.5765			7.949	-1720.43	153.222	-1711.29
7.969	16.5803	153.242	16.5765			7.969	-1719.46	153.242	-1713.92
7.989	16.5809	153.262	16.5776			7.989	-1720.66	153.262	-1718.76
8.009	16.5832	153.282	16.5796			8.009	-1726.26	153.282	-1714.7
8.029	16.5843	153.302	16.5779			8.029	-1728.67	153.302	-1716.59
8.049	16.5831	153.322	16.5787			8.049	-1725.86	153.322	-1708.28
8.069	16.5803	153.342	16.5752			8.069	-1719.42	153.342	-1708.42
8.089	16.5777	153.362	16.5752			8.089	-1713.25	153.362	-1713.61
8.109	16.5791	153.382	16.5774			8.109	-1716.59	153.382	-1706.72
8.129	16.5784	153.402	16.5745			8.129	-1714.86	153.402	-1709.47
8.149	16.5819	153.422	16.5757			8.149	-1723.02	153.422	-1709.98
8.169	16.5806	153.442	16.5759			8.169	-1720.02	153.442	-1700.09
8.189	16.5796	153.462	16.5717			8.189	-1717.77	153.462	-1702.33
8.209	16.5795	153.482	16.5726			8.209	-1717.56	153.482	-1696.06
8.229	16.5788	153.502	16.57			8.229	-1715.82	153.502	-1702.45
8.249	16.5793	153.522	16.5727			8.249	-1717.05	153.522	-1700.91
8.269	16.5778	153.542	16.572			8.269	-1713.37	153.542	-1700.32
8.289	16.5778	153.562	16.5718			8.289	-1713.56	153.562	-1702
8.309	16.5777	153.582	16.5725			8.309	-1713.22	153.582	-1697.94
8.329	16.5775	153.602	16.5708			8.329	-1712.67	153.602	-1697.23
8.349	16.5802	153.622	16.5705			8.349	-1719.09	153.622	-1703.69
8.369	16.5805	153.642	16.5732			8.369	-1719.82	153.642	-1705.93
8.389	16.5805	153.662	16.5742			8.389	-1719.92	153.662	-1696.28
8.409	16.5793	153.682	16.5701			8.409	-1716.99	153.682	-1703.35
8.429	16.5793	153.702	16.5731			8.429	-1717.03	153.702	-1706.98
8.449	16.5819	153.722	16.5746			8.449	-1723.24	153.722	-1707.76
8.469	16.5773	153.742	16.575			8.469	-1712.33	153.742	-1710.34
8.489	16.5774	153.762	16.576			8.489	-1712.47	153.762	-1718.65
8.509	16.5717	153.782	16.5796			8.509	-1699.07	153.782	-1714.44
8.529	16.579	153.802	16.5778			8.529	-1716.22	153.802	-1710.2
8.549	16.575	153.822	16.576			8.549	-1706.93	153.822	-1702.06
8.569	16.5762	153.842	16.5725			8.569	-1709.66	153.842	-1708.65
8.589	16.5759	153.862	16.5753			8.589	-1709.03	153.862	-1707.77
8.609	16.5732	153.882	16.575			8.609	-1702.73	153.882	-1705.74
8.629	16.5752	153.902	16.5741			8.629	-1707.36	153.902	-1699.77
8.649	16.5731	153.922	16.5716			8.649	-1702.31	153.922	-1703.85
8.669	16.572	153.942	16.5733			8.669	-1699.7	153.942	-1710.35
8.689	16.574	153.962	16.576			8.689	-1704.53	153.962	-1714.21
8.709	16.5725	153.982	16.5777			8.709	-1701.1	153.982	-1715.42
8.729	16.5709	154.002	16.5782			8.729	-1697.12	154.002	-1717.67
8.749	16.5707	154.022	16.5792			8.749	-1696.81	154.022	-1718.97
8.769	16.5734	154.042	16.5797			8.769	-1703.15	154.042	-1716.79
8.789	16.5721	154.062	16.5788			8.789	-1700.15	154.062	-1724.25
8.809	16.5707	154.082	16.582			8.809	-1696.79	154.082	-1721.8
8.829	16.5715	154.102	16.5809			8.829	-1698.6	154.102	-1712.17
8.849	16.573	154.122	16.5768			8.849	-1702.1	154.122	-1710.07
8.869	16.5728	154.142	16.5759			8.869	-1701.73	154.142	-1719.57
8.889	16.5728	154.162	16.58			8.889	-1701.82	154.162	-1719.09
8.909	16.5783	154.182	16.5798			8.909	-1714.7	154.182	-1714.62
8.929	16.5741	154.202	16.5779			8.929	-1704.7	154.202	-1700.01
8.949	16.5763	154.222	16.5717			8.949	-1710.02	154.222	-1709.68
8.969	16.5759	154.242	16.5758			8.969	-1709.09	154.242	-1709.94
8.989	16.575	154.262	16.5759			8.989	-1706.81	154.262	-1720.93
9.009	16.576	154.282	16.5805			9.009	-1709.3	154.282	-1714.57
9.029	16.5789	154.302	16.5779			9.029	-1716.04	154.302	-1711.37
9.049	16.5786	154.322	16.5765			9.049	-1715.35	154.322	-1709.12
9.069	16.5785	154.342	16.5755			9.069	-1715.01	154.342	-1709.73
9.091	16.5813	154.362	16.5758			9.091	-1721.7	154.362	-1708.1
9.111	16.5812	154.382	16.5751			9.111	-1721.5	154.382	-1714.89
9.129	16.579	154.402	16.578			9.129	-1716.19	154.402	-1711.61
9.149	16.5817	154.422	16.5766			9.149	-1722.72	154.422	-1718.65
9.169	16.5797	154.442	16.5796			9.169	-1717.84	154.442	-1718.95
9.191	16.5791	154.462	16.5797			9.191	-1716.5	154.462	-1714.41
9.211	16.5791	154.482	16.5778			9.211	-1716.47	154.482	-1713
9.231	16.5792	154.502	16.5772			9.231	-1716.67	154.502	-1716.62
9.251	16.5808	154.522	16.5787			9.251	-1720.53	154.522	-1716.27
9.271	16.58	154.542	16.5786			9.271	-1718.77	154.542	-1712.17
9.291	16.5808	154.562	16.5768			9.291	-1720.55	154.562	-1718.73
9.311	16.5812	154.582	16.5796			9.311	-1721.4	154.582	-1712.36
9.331	16.5801	154.602	16.5769			9.331	-1718.83	154.602	-1721.31
9.351	16.5828	154.622	16.5807			9.351	-1725.21	154.622	-1721.74
9.371	16.5803	154.642	16.5809			9.371	-1719.24	154.642	-1719.96
9.391	16.5825	154.662	16.5801			9.391	-1724.6	154.662	-1728.13
9.411	16.5836	154.682	16.5836			9.411	-1727.23	154.682	-1724.17
9.431	16.5791	154.702	16.5819			9.431	-1716.5	154.702	-1725.39
9.451	16.579	154.724	16.5824			9.451	-1716.28	154.724	-1726.58
9.471	16.5823	154.744	16.583			9.471	-1723.96	154.744	-1729.89
9.491	16.5816	154.764	16.5844			9.491	-1722.5	154.764	-1725.82
9.511	16.5808	154.784	16.5826			9.511	-1720.42	154.784	-1720.39
9.531	16.5811	154.804	16.5803			9.531	-1721.17	154.804	-1720.91
9.551	16.5815	154.824	16.5805			9.551	-1722.26	154.824	-1727.86
9.571	16.5801	154.844	16.5835			9.571	-1718.8	154.844	-1728
9.591	16.5824	154.864	16.5835			9.591	-1724.37	154.864	-1720.6
9.611	16.5799	154.884	16.5804			9.611	-1718.28	154.884	-1713.26
9.631	16.5818	154.904	16.5773			9.631	-1722.84	154.904	-1718.44
9.651	16.5822	154.924	16.5795			9.651	-1723.78	154.924	-1718.83
9.671	16.5847	154.944	16.5797			9.671	-1729.82	154.944	-1713.58
9.691	16.5832	154.964	16.5774			9.691	-1726.09	154.964	-1715.09
9.711	16.5836	154.984	16.5781			9.711	-1727.1	154.984	-1704.09
9.731	16.5834	155.004	16.5734			9.731	-1726.64	155.004	-1702.88
9.751	16.5849	155.024	16.5729			9.751	-1730.21	155.024	-1701.7
9.771	16.5875	155.044	16.5724			9.771	-1736.34	155.044	-1701.83
9.791	16.582	155.064	16.5724			9.791	-1723.36	155.064	-1705.09
9.811	16.5851	155.084	16.5738			9.811	-1730.7	155.084	-1702.48
9.831	16.5837	155.104	16.5727			9.831	-1727.3	155.104	-1703.03
9.851	16.5832	155.124	16.5729			9.851	-1726.09	155.124	-1705.84
9.871	16.5809	155.144	16.5741			9.871	-1720.64	155.144	-1704.13
9.891	16.5775	155.164	16.5734			9.891	-1712.72	155.164	-1700.79
9.911	16.5812	155.184	16.572			9.911	-1721.36	155.184	-1698.56
9.931	16.5798	155.204	16.571			9.931	-1718.12	155.204	-1694.2
9.951	16.5802	155.224	16.5692			9.951	-1719.05	155.224	-1696.67
9.971	16.5821	155.244	16.5702			9.971	-1723.49	155.244	-1693.87
9.991	16.5844	155.264	16.5691			9.991	-1729.09	155.264	-1693.86
10.011	16.5871	155.284	16.5691			10.011	-1735.36	155.284	-1688.72
10.031	16.585	155.304	16.5669			10.031	-1730.36	155.304	-1697.88
10.051	16.5869	155.324	16.5708			10.051	-1734.92	155.324	-1694.08
10.071	16.5847	155.344	16.5691			10.071	-1729.74	155.344	-1694.28
10.091	16.5852	155.364	16.5692			10.091	-1730.86	155.364	-1694.89
10.111	16.5867	155.384	16.5695			10.111	-1734.52	155.384	-1694.16
10.131	16.5846	155.404	16.5692			10.131	-1729.42	155.404	-1695.36
10.151	16.5906	155.424	16.5697			10.151	-1743.52	155.424	-1693.24
10.171	16.5829	155.444	16.5688			10.171	-1725.35	155.444	-1692.11
10.191	16.5814	155.464	16.5683			10.191	-1721.97	155.464	-1692.76
10.211	16.5813	155.484	16.5686			10.211	-1721.68	155.484	-1691.21
10.231	16.5806	155.504	16.5679			10.231	-1720.1	155.504	-1689.3
10.251	16.5804	155.524	16.5671			10.251	-1719.58	155.524	-1693.59
10.271	16.5803	155.544	16.5689			10.271	-1719.43	155.544	-1696.66
10.291	16.578	155.564	16.5702			10.291	-1713.93	155.564	-1696.99
10.311	16.5773	155.584	16.5704			10.311	-1712.4	155.584	-1698.85
10.331	16.5789	155.604	16.5712			10.331	-1716.16	155.604	-1702.75
10.351	16.5756	155.624	16.5728			10.351	-1708.2	155.624	-1695.71
10.371	16.5783	155.644	16.5698			10.371	-1714.6	155.644	-1703.21
10.391	16.5748	155.664	16.573			10.391	-1706.49	155.664	-1701.42
10.411	16.58	155.684	16.5723			10.411	-1718.61	155.684	-1704.63
10.431	16.5764	155.704	16.5736			10.431	-1710.16	155.704	-1706.15
10.451	16.5768	155.724	16.5743			10.451	-1711.13	155.724	-1705.53
10.471	16.5779	155.744	16.574			10.471	-1713.58	155.744	-1703.48
10.491	16.5751	155.764	16.5731			10.491	-1707.16	155.764	-1700.4
10.511	16.5776	155.784	16.5718			10.511	-1713.01	155.784	-1710.27
10.531	16.575	155.804	16.576			10.531	-1706.78	155.804	-1711.86
10.551	16.5768	155.824	16.5767			10.551	-1711.21	155.824	-1710.91
10.571	16.5786	155.844	16.5763			10.571	-1715.4	155.844	-1704.04
10.591	16.5777	155.864	16.5734			10.591	-1713.27	155.864	-1703.66
10.611	16.5777	155.884	16.5732			10.611	-1713.24	155.884	-1698.87
10.631	16.5758	155.904	16.5712			10.631	-1708.68	155.904	-1700.48
10.651	16.5791	155.924	16.5719			10.651	-1716.63	155.924	-1706.57
10.671	16.5771	155.944	16.5744			10.671	-1711.89	155.944	-1704.93
10.691	16.5766	155.964	16.5738			10.691	-1710.62	155.964	-1705.47
10.711	16.5763	155.984	16.574			10.711	-1710	155.984	-1703.27
10.731	16.5746	156.004	16.573			10.731	-1705.99	156.004	-1703.82
10.751	16.577	156.024	16.5733			10.751	-1711.49	156.024	-1696.79
10.771	16.58	156.044	16.5703			10.771	-1718.68	156.044	-1690.39
10.791	16.5795	156.064	16.5676			10.791	-1717.37	156.064	-1690.46
10.811	16.5823	156.084	16.5676			10.811	-1724.04	156.084	-1689.72
10.831	16.5811	156.104	16.5673			10.831	-1721.12	156.104	-1687.85
10.851	16.5832	156.124	16.5665			10.851	-1726.28	156.124	-1686.48
10.871	16.5827	156.144	16.5659			10.871	-1724.99	156.144	-1685.77
10.891	16.5823	156.164	16.5656			10.891	-1724.13	156.164	-1686.35
10.911	16.5833	156.184	16.5659			10.911	-1726.36	156.184	-1679.88
10.931	16.5838	156.204	16.5631			10.931	-1727.54	156.204	-1678.93
10.951	16.5829	156.224	16.5627			10.951	-1725.48	156.224	-1688.81
10.971	16.5851	156.244	16.5669			10.971	-1730.66	156.244	-1681.72
10.991	16.5875	156.264	16.5639			10.991	-1736.19	156.264	-1684.34
11.011	16.5844	156.284	16.565			11.011	-1729.02	156.284	-1694.61
11.031	16.5857	156.304	16.5694			11.031	-1732.09	156.304	-1692.52
11.051	16.5885	156.324	16.5685			11.051	-1738.59	156.324	-1696.83
11.071	16.5863	156.344	16.5703			11.071	-1733.55	156.344	-1697.69
11.091	16.5908	156.364	16.5707			11.091	-1744.01	156.364	-1692.37
11.113	16.5905	156.384	16.5684			11.113	-1743.45	156.384	-1703.04
11.133	16.5925	156.404	16.5729			11.133	-1748.16	156.404	-1696.65
11.153	16.5906	156.424	16.5702			11.153	-1743.53	156.424	-1697.84
11.173	16.5945	156.444	16.5707			11.173	-1752.79	156.444	-1697.73
11.193	16.594	156.464	16.5707			11.193	-1751.49	156.464	-1695.67
11.211	16.5948	156.484	16.5698			11.211	-1753.55	156.484	-1705.34
11.233	16.5943	156.504	16.5739			11.233	-1752.25	156.504	-1700.86
11.253	16.5975	156.524	16.572			11.253	-1759.84	156.524	-1702.26
11.274	16.5991	156.544	16.5726			11.274	-1763.59	156.544	-1693.15
11.294	16.5983	156.564	16.5688			11.294	-1761.74	156.564	-1696.65
11.314	16.5968	156.584	16.5702			11.314	-1758.22	156.584	-1693.48
11.334	16.598	156.604	16.5689			11.334	-1761.08	156.604	-1696.04
11.354	16.5982	156.626	16.57			11.354	-1761.55	156.626	-1693.97
11.374	16.597	156.646	16.5691			11.374	-1758.74	156.646	-1691.94
11.394	16.5941	156.666	16.5682			11.394	-1751.94	156.666	-1692.33
11.414	16.5926	156.686	16.5684			11.414	-1748.32	156.686	-1689.76
11.434	16.5931	156.706	16.5673			11.434	-1749.39	156.706	-1692.57
11.454	16.5941	156.726	16.5685			11.454	-1751.77	156.726	-1686.01
11.474	16.5954	156.746	16.5657			11.474	-1754.97	156.746	-1692.87
11.494	16.5956	156.766	16.5686			11.494	-1755.39	156.766	-1694.16
11.514	16.5925	156.786	16.5692			11.514	-1748.15	156.786	-1695.53
11.534	16.593	156.806	16.5698			11.534	-1749.35	156.806	-1694.61
11.554	16.5901	156.826	16.5694			11.554	-1742.38	156.826	-1701.41
11.574	16.5884	156.846	16.5723			11.574	-1738.44	156.846	-1702.69
11.594	16.5877	156.866	16.5728			11.594	-1736.65	156.866	-1703.93
11.614	16.5851	156.886	16.5733			11.614	-1730.76	156.886	-1712.56
11.634	16.5861	156.906	16.577			11.634	-1733.05	156.906	-1706.25
11.654	16.5878	156.926	16.5743			11.654	-1737.06	156.926	-1697.56
11.674	16.5839	156.946	16.5706			11.674	-1727.89	156.946	-1698.59
11.694	16.5869	156.966	16.5711			11.694	-1734.93	156.966	-1699.6
11.714	16.5847	156.986	16.5715			11.714	-1729.6	156.986	-1692.94
11.734	16.5861	157.006	16.5687			11.734	-1733.09	157.006	-1693.75
11.754	16.5856	157.026	16.569			11.754	-1731.69	157.026	-1691.37
11.774	16.5845	157.046	16.568			11.774	-1729.21	157.046	-1693.67
11.794	16.5826	157.066	16.569			11.794	-1724.73	157.066	-1694.86
11.814	16.5798	157.086	16.5695			11.814	-1718.07	157.086	-1697.96
11.834	16.5816	157.106	16.5708			11.834	-1722.49	157.106	-1703.36
11.854	16.5812	157.126	16.5731			11.854	-1721.45	157.126	-1711.04
11.874	16.5837	157.146	16.5764			11.874	-1727.35	157.146	-1711.64
11.894	16.5835	157.166	16.5766			11.894	-1726.91	157.166	-1712.6
11.914	16.5837	157.186	16.577			11.914	-1727.48	157.186	-1713.92
11.934	16.5784	157.206	16.5776			11.934	-1714.95	157.206	-1711.53
11.954	16.5806	157.226	16.5766			11.954	-1719.97	157.226	-1714.72
11.974	16.5803	157.246	16.5779			11.974	-1719.4	157.246	-1717.08
11.994	16.5823	157.266	16.5789			11.994	-1724.05	157.266	-1710.49
12.014	16.5802	157.286	16.5761			12.014	-1719.02	157.286	-1718.51
12.034	16.5783	157.306	16.5795			12.034	-1714.58	157.306	-1714.98
12.054	16.5803	157.326	16.578			12.054	-1719.32	157.326	-1712.62
12.074	16.5818	157.346	16.577			12.074	-1722.8	157.346	-1706.86
12.094	16.5809	157.366	16.5746			12.094	-1720.69	157.366	-1714.26
12.114	16.5803	157.386	16.5777			12.114	-1719.41	157.386	-1711.22
12.134	16.5815	157.406	16.5764			12.134	-1722.2	157.406	-1705.65
12.154	16.578	157.426	16.5741			12.154	-1713.88	157.426	-1710.46
12.174	16.5775	157.446	16.5761			12.174	-1712.85	157.446	-1709.72
12.194	16.5777	157.466	16.5758			12.194	-1713.18	157.466	-1711.82
12.214	16.5778	157.486	16.5767			12.214	-1713.5	157.486	-1711.38
12.234	16.5794	157.506	16.5765			12.234	-1717.16	157.506	-1709.36
12.254	16.5801	157.526	16.5756			12.254	-1718.93	157.526	-1699.18
12.274	16.58	157.546	16.5713			12.274	-1718.54	157.546	-1704.48
12.294	16.579	157.566	16.5736			12.294	-1716.28	157.566	-1699.85
12.314	16.5811	157.586	16.5716			12.314	-1721.23	157.586	-1696.95
12.334	16.5809	157.606	16.5704			12.334	-1720.63	157.606	-1693.6
12.354	16.5808	157.626	16.5689			12.354	-1720.56	157.626	-1687.92
12.374	16.5846	157.646	16.5665			12.374	-1729.36	157.646	-1689.03
12.394	16.585	157.666	16.567			12.394	-1730.49	157.666	-1695.56
12.414	16.5838	157.686	16.5698			12.414	-1727.57	157.686	-1690.66
12.434	16.5802	157.706	16.5677			12.434	-1719.24	157.706	-1687.06
12.454	16.5852	157.726	16.5662			12.454	-1730.95	157.726	-1689.67
12.474	16.5816	157.746	16.5673			12.474	-1722.42	157.746	-1684.56
12.494	16.5838	157.766	16.5651			12.494	-1727.68	157.766	-1693.66
12.514	16.5841	157.786	16.569			12.514	-1728.33	157.786	-1694.53
12.534	16.5854	157.806	16.5693			12.534	-1731.44	157.806	-1697.9
12.554	16.5835	157.826	16.5708			12.554	-1726.91	157.826	-1691.54
12.574	16.5857	157.846	16.5681			12.574	-1732.02	157.846	-1693.47
12.594	16.583	157.866	16.5689			12.594	-1725.63	157.866	-1693.08
12.614	16.5823	157.886	16.5687			12.614	-1724.1	157.886	-1692.9
12.634	16.5839	157.906	16.5686			12.634	-1727.91	157.906	-1699.13
12.654	16.5796	157.926	16.5713			12.654	-1717.74	157.926	-1704.19
12.674	16.5838	157.946	16.5734			12.674	-1727.55	157.946	-1693.05
12.694	16.5835	157.966	16.5687			12.694	-1726.92	157.966	-1694.71
12.714	16.5831	157.986	16.5694			12.714	-1725.99	157.986	-1693.56
12.734	16.5847	158.006	16.5689			12.734	-1729.68	158.006	-1684.74
12.754	16.5821	158.026	16.5652			12.754	-1723.55	158.026	-1684.92
12.774	16.585	158.046	16.5652			12.774	-1730.38	158.046	-1693.31
12.794	16.5862	158.066	16.5688			12.794	-1733.33	158.066	-1688.65
12.814	16.5854	158.086	16.5668			12.814	-1731.29	158.086	-1691.05
12.834	16.5804	158.106	16.5679			12.834	-1719.52	158.106	-1700.99
12.854	16.5832	158.126	16.5721			12.854	-1726.21	158.126	-1695.09
12.874	16.5822	158.146	16.5696			12.874	-1723.92	158.146	-1692.77
12.894	16.5858	158.166	16.5686			12.894	-1732.35	158.166	-1697.37
12.914	16.5833	158.186	16.5705			12.914	-1726.33	158.186	-1695
12.934	16.5821	158.206	16.5695			12.934	-1723.49	158.206	-1696.65
12.954	16.5848	158.226	16.5702			12.954	-1729.89	158.226	-1694.82
12.974	16.5798	158.246	16.5694			12.974	-1718.26	158.246	-1697.2
12.994	16.5827	158.266	16.5705			12.994	-1724.9	158.266	-1688.31
13.016	16.5812	158.286	16.5667			13.016	-1721.45	158.286	-1694.84
13.034	16.5815	158.306	16.5695			13.034	-1722.09	158.306	-1694.83
13.056	16.5832	158.326	16.5695			13.056	-1726.29	158.326	-1693.19
13.076	16.5817	158.346	16.5688			13.076	-1722.67	158.346	-1697.66
13.094	16.5816	158.366	16.5707			13.094	-1722.42	158.366	-1696.46
13.116	16.5824	158.386	16.5702			13.116	-1724.22	158.386	-1696.19
13.136	16.5791	158.406	16.57			13.136	-1716.62	158.406	-1697.96
13.156	16.5789	158.426	16.5708			13.156	-1715.95	158.426	-1700.85
13.176	16.5807	158.446	16.572			13.176	-1720.3	158.446	-1692.76
13.196	16.5803	158.466	16.5686			13.196	-1719.31	158.466	-1692.62
13.216	16.5818	158.486	16.5685			13.216	-1722.91	158.486	-1698.29
13.236	16.5802	158.506	16.5709			13.236	-1719.06	158.506	-1688.05
13.256	16.5765	158.526	16.5666			13.256	-1710.46	158.526	-1696.26
13.276	16.5769	158.546	16.5701			13.276	-1711.32	158.546	-1689.58
13.296	16.5759	158.568	16.5672			13.296	-1709.1	158.568	-1687.16
13.316	16.5747	158.586	16.5662			13.316	-1706.16	158.586	-1689.52
13.336	16.5745	158.608	16.5672			13.336	-1705.81	158.608	-1690.97
13.356	16.574	158.628	16.5678			13.356	-1704.51	158.628	-1692.99
13.376	16.5756	158.648	16.5687			13.376	-1708.26	158.648	-1696.85
13.396	16.5789	158.668	16.5703			13.396	-1716.12	158.668	-1697.85
13.416	16.5798	158.688	16.5707			13.416	-1718.24	158.688	-1697.36
13.436	16.5754	158.708	16.5705			13.436	-1707.81	158.708	-1699.04
13.456	16.5768	158.728	16.5712			13.456	-1711.16	158.728	-1700.62
13.476	16.5796	158.748	16.5719			13.476	-1717.73	158.748	-1697.82
13.496	16.5797	158.768	16.5707			13.496	-1717.88	158.768	-1694.53
13.516	16.579	158.788	16.5693			13.516	-1716.28	158.788	-1692.56
13.536	16.583	158.808	16.5685			13.536	-1725.64	158.808	-1702.64
13.556	16.5811	158.828	16.5728			13.556	-1721.11	158.828	-1705.06
13.576	16.5827	158.848	16.5738			13.576	-1725.03	158.848	-1698.91
13.596	16.5821	158.868	16.5712			13.596	-1723.64	158.868	-1698.16
13.616	16.5818	158.888	16.5709			13.616	-1722.93	158.888	-1702.69
13.636	16.5824	158.908	16.5728			13.636	-1724.33	158.908	-1704.64
13.656	16.5857	158.928	16.5736			13.656	-1731.94	158.928	-1699.5
13.676	16.5833	158.948	16.5714			13.676	-1726.47	158.948	-1693.11
13.696	16.5824	158.968	16.5687			13.696	-1724.34	158.968	-1695.47
13.716	16.582	158.988	16.5697			13.716	-1723.3	158.988	-1698.08
13.736	16.5864	159.008	16.5708			13.736	-1733.65	159.008	-1693.3
13.756	16.5848	159.028	16.5688			13.756	-1729.96	159.028	-1693.21
13.776	16.5849	159.048	16.5688			13.776	-1730.2	159.048	-1701.1
13.796	16.5845	159.068	16.5721			13.796	-1729.29	159.068	-1703.51
13.816	16.5834	159.088	16.5731			13.816	-1726.71	159.088	-1702.34
13.836	16.5833	159.108	16.5726			13.836	-1726.44	159.108	-1694.28
13.856	16.5832	159.128	16.5692			13.856	-1726.08	159.128	-1698.51
13.876	16.5814	159.148	16.571			13.876	-1721.89	159.148	-1695.75
13.896	16.5802	159.168	16.5698			13.896	-1719.12	159.168	-1698.68
13.916	16.579	159.188	16.5711			13.916	-1716.36	159.188	-1697
13.936	16.5791	159.208	16.5704			13.936	-1716.62	159.208	-1700.63
13.956	16.5778	159.228	16.5719			13.956	-1713.51	159.228	-1708.66
13.976	16.5779	159.248	16.5753			13.976	-1713.7	159.248	-1704
13.996	16.577	159.268	16.5734			13.996	-1711.55	159.268	-1703.92
14.016	16.5725	159.288	16.5733			14.016	-1701.1	159.288	-1708.7
14.036	16.5757	159.308	16.5754			14.036	-1708.42	159.308	-1703.99
14.056	16.5754	159.328	16.5734			14.056	-1707.89	159.328	-1708.22
14.076	16.5743	159.348	16.5752			14.076	-1705.27	159.348	-1706.31
14.096	16.5704	159.368	16.5743			14.096	-1696	159.368	-1701.06
14.116	16.5734	159.388	16.5721			14.116	-1703.04	159.388	-1708.85
14.136	16.5707	159.408	16.5754			14.136	-1696.74	159.408	-1699.09
14.156	16.5725	159.428	16.5713			14.156	-1701.01	159.428	-1703.96
14.176	16.5724	159.448	16.5733			14.176	-1700.75	159.448	-1708.06
14.196	16.5709	159.468	16.5751			14.196	-1697.18	159.468	-1705.67
14.216	16.571	159.488	16.5741			14.216	-1697.36	159.488	-1712.91
14.236	16.57	159.508	16.5771			14.236	-1695.12	159.508	-1711.17
14.256	16.573	159.528	16.5764			14.256	-1702.27	159.528	-1704.87
14.276	16.575	159.548	16.5737			14.276	-1706.9	159.548	-1711.2
14.296	16.5728	159.568	16.5764			14.296	-1701.59	159.568	-1705.63
14.316	16.5721	159.588	16.574			14.316	-1700.08	159.588	-1707.97
14.336	16.572	159.608	16.575			14.336	-1699.69	159.608	-1709.43
14.356	16.5725	159.628	16.5757			14.356	-1701.08	159.628	-1715.97
14.376	16.5716	159.648	16.5784			14.376	-1698.89	159.648	-1709.11
14.396	16.5762	159.668	16.5755			14.396	-1709.61	159.668	-1711.61
14.416	16.5725	159.688	16.5766			14.416	-1701.06	159.688	-1717.94
14.436	16.574	159.708	16.5793			14.436	-1704.62	159.708	-1714.01
14.456	16.5764	159.728	16.5776			14.456	-1710.25	159.728	-1709.26
14.476	16.5771	159.748	16.5756			14.476	-1711.93	159.748	-1708.91
14.496	16.5775	159.768	16.5754			14.496	-1712.79	159.768	-1705.08
14.516	16.5779	159.788	16.5738			14.516	-1713.73	159.788	-1701.82
14.536	16.5777	159.808	16.5724			14.536	-1713.25	159.808	-1700.36
14.556	16.5756	159.828	16.5718			14.556	-1708.19	159.828	-1706.89
14.576	16.58	159.848	16.5746			14.576	-1718.68	159.848	-1706.98
14.596	16.5794	159.868	16.5746			14.596	-1717.19	159.868	-1703.96
14.616	16.58	159.888	16.5733			14.616	-1718.64	159.888	-1700.17
14.636	16.5799	159.908	16.5717			14.636	-1718.4	159.908	-1694.49
14.656	16.5789	159.928	16.5693			14.656	-1715.95	159.928	-1688.97
14.676	16.5793	159.948	16.567			14.676	-1716.94	159.948	-1689.1
14.696	16.5797	159.968	16.567			14.696	-1717.95	159.968	-1694.96
14.716	16.5793	159.988	16.5695			14.716	-1716.94	159.988	-1698.06
14.736	16.5786	160.008	16.5708			14.736	-1715.44	160.008	-1694.14
14.756	16.5819	160.028	16.5692			14.756	-1723.07	160.028	-1700.38
14.776	16.5827	160.048	16.5718			14.776	-1724.89	160.048	-1696.72
14.796	16.5828	160.068	16.5703			14.796	-1725.15	160.068	-1699.64
14.816	16.5819	160.088	16.5715			14.816	-1723.05	160.088	-1691.72
14.836	16.5856	160.108	16.5681			14.836	-1731.82	160.108	-1693.69
14.856	16.5863	160.128	16.569			14.856	-1733.47	160.128	-1689.87
14.876	16.588	160.148	16.5674			14.876	-1737.42	160.148	-1692.19
14.896	16.5883	160.168	16.5683			14.896	-1738.16	160.168	-1695.43
14.916	16.5844	160.188	16.5697			14.916	-1729.02	160.188	-1689.45
14.936	16.5868	160.208	16.5672			14.936	-1734.76	160.208	-1690.39
14.956	16.5884	160.228	16.5676			14.956	-1738.48	160.228	-1689.61
14.976	16.5876	160.248	16.5672			14.976	-1736.59	160.248	-1702.71
14.996	16.5847	160.268	16.5728			14.996	-1729.62	160.268	-1703.24
15.018	16.5846	160.288	16.573			15.018	-1729.4	160.288	-1691.54
15.038	16.5848	160.308	16.5681			15.038	-1729.92	160.308	-1693.06
15.058	16.584	160.328	16.5687			15.058	-1728	160.328	-1692.98
15.078	16.5836	160.348	16.5687			15.078	-1727.21	160.348	-1698.26
15.098	16.5854	160.368	16.5709			15.098	-1731.29	160.368	-1692.16
15.118	16.5863	160.388	16.5683			15.118	-1733.43	160.388	-1691.7
15.138	16.5895	160.408	16.5681			15.138	-1741.09	160.408	-1694.2
15.158	16.5903	160.428	16.5692			15.158	-1742.86	160.428	-1696.45
15.178	16.5866	160.448	16.5702			15.178	-1734.21	160.448	-1698.14
15.198	16.587	160.47	16.5709			15.198	-1735.19	160.47	-1693.94
15.218	16.5879	160.488	16.5691			15.218	-1737.29	160.488	-1696.83
15.238	16.5887	160.51	16.5703			15.238	-1739.14	160.51	-1691.05
15.258	16.5878	160.53	16.5679			15.258	-1736.95	160.53	-1698.64
15.278	16.5857	160.55	16.5711			15.278	-1731.94	160.55	-1698.88
15.298	16.5826	160.57	16.5712			15.298	-1724.65	160.57	-1695.22
15.318	16.5851	160.59	16.5696			15.318	-1730.74	160.59	-1694.99
15.338	16.5824	160.61	16.5695			15.338	-1724.37	160.61	-1694.31
15.358	16.5844	160.63	16.5692			15.358	-1729.02	160.63	-1694.78
15.378	16.5833	160.65	16.5694			15.378	-1726.52	160.65	-1688.67
15.398	16.5807	160.67	16.5668			15.398	-1720.4	160.67	-1693.37
15.418	16.5806	160.69	16.5688			15.418	-1720.05	160.69	-1697.26
15.438	16.5834	160.71	16.5705			15.438	-1726.62	160.71	-1693.57
15.458	16.5809	160.73	16.5689			15.458	-1720.8	160.73	-1695.66
15.478	16.581	160.75	16.5698			15.478	-1721.04	160.75	-1696.31
15.498	16.584	160.77	16.5701			15.498	-1728.03	160.77	-1694.11
15.518	16.5822	160.79	16.5692			15.518	-1723.81	160.79	-1691.78
15.538	16.5858	160.81	16.5682			15.538	-1732.38	160.81	-1700.11
15.558	16.5868	160.83	16.5717			15.558	-1734.66	160.83	-1698.14
15.578	16.5828	160.85	16.5709			15.578	-1725.26	160.85	-1696.3
15.598	16.5828	160.87	16.5701			15.598	-1725.22	160.87	-1696.33
15.618	16.5769	160.89	16.5701			15.618	-1711.29	160.89	-1690.6
15.638	16.5805	160.91	16.5677			15.638	-1719.92	160.91	-1693.87
15.658	16.5751	160.93	16.5691			15.658	-1707.07	160.93	-1694.1
15.678	16.5807	160.95	16.5692			15.678	-1720.35	160.95	-1691.61
15.698	16.5785	160.97	16.5681			15.698	-1715.09	160.97	-1694.08
15.718	16.5785	160.99	16.5691			15.718	-1715.01	160.99	-1695.59
15.738	16.5765	161.01	16.5698			15.738	-1710.45	161.01	-1694.59
15.758	16.5778	161.03	16.5694			15.758	-1713.36	161.03	-1697.04
15.778	16.5785	161.05	16.5704			15.778	-1715.23	161.05	-1704.09
15.798	16.5799	161.07	16.5734			15.798	-1718.47	161.07	-1703.31
15.818	16.5776	161.09	16.5731			15.818	-1713	161.09	-1696.01
15.838	16.5782	161.11	16.57			15.838	-1714.37	161.11	-1703.5
15.858	16.5812	161.13	16.5731			15.858	-1721.34	161.13	-1699.11
15.878	16.579	161.15	16.5713			15.878	-1716.37	161.15	-1705.97
15.898	16.5799	161.17	16.5742			15.898	-1718.5	161.17	-1708.09
15.918	16.5832	161.19	16.5751			15.918	-1726.17	161.19	-1713.51
15.938	16.5821	161.21	16.5774			15.938	-1723.62	161.21	-1716.04
15.958	16.5821	161.23	16.5785			15.958	-1723.69	161.23	-1711.57
15.978	16.5803	161.25	16.5766			15.978	-1719.35	161.25	-1712.97
15.998	16.5798	161.27	16.5772			15.998	-1718.25	161.27	-1708.69
16.018	16.582	161.29	16.5754			16.018	-1723.32	161.29	-1715.25
16.038	16.5822	161.31	16.5781			16.038	-1723.76	161.31	-1707.34
16.058	16.5848	161.33	16.5748			16.058	-1729.86	161.33	-1707.64
16.078	16.5839	161.35	16.5749			16.078	-1727.92	161.35	-1704.44
16.098	16.5831	161.37	16.5735			16.098	-1725.86	161.37	-1711.26
16.118	16.5841	161.39	16.5764			16.118	-1728.39	161.39	-1707.46
16.138	16.5838	161.41	16.5748			16.138	-1727.69	161.41	-1709.76
16.158	16.5858	161.43	16.5758			16.158	-1732.24	161.43	-1709.03
16.178	16.5788	161.45	16.5755			16.178	-1715.89	161.45	-1711.15
16.198	16.5818	161.47	16.5764			16.198	-1722.91	161.47	-1711.38
16.218	16.583	161.49	16.5765			16.218	-1725.61	161.49	-1714.94
16.238	16.5789	161.51	16.578			16.238	-1716.1	161.51	-1713.16
16.258	16.5782	161.53	16.5772			16.258	-1714.36	161.53	-1718.21
16.278	16.5794	161.55	16.5794			16.278	-1717.17	161.55	-1716.11
16.298	16.5781	161.57	16.5785			16.298	-1714.24	161.57	-1717.98
16.318	16.5766	161.59	16.5793			16.318	-1710.66	161.59	-1723.95
16.338	16.5763	161.61	16.5818			16.338	-1709.91	161.61	-1725.4
16.358	16.5757	161.63	16.5825			16.358	-1708.53	161.63	-1730.33
16.378	16.5759	161.65	16.5845			16.378	-1708.98	161.65	-1728.12
16.398	16.5764	161.67	16.5836			16.398	-1710.26	161.67	-1723.7
16.418	16.5724	161.69	16.5817			16.418	-1700.69	161.69	-1715.57
16.438	16.5744	161.71	16.5783			16.438	-1705.58	161.71	-1714.84
16.458	16.5754	161.73	16.578			16.458	-1707.72	161.73	-1721.7
16.478	16.5782	161.75	16.5809			16.478	-1714.33	161.75	-1717.77
16.498	16.5763	161.77	16.5792			16.498	-1709.81	161.77	-1701.2
16.518	16.575	161.79	16.5722			16.518	-1706.91	161.79	-1711.67
16.538	16.5755	161.81	16.5766			16.538	-1708.17	161.81	-1712.89
16.558	16.5754	161.83	16.5771			16.558	-1707.77	161.83	-1710.39
16.578	16.5738	161.85	16.5761			16.578	-1703.93	161.85	-1703.81
16.598	16.5752	161.87	16.5733			16.598	-1707.44	161.87	-1704.5
16.618	16.5773	161.89	16.5736			16.618	-1712.25	161.89	-1705.73
16.638	16.5756	161.91	16.5741			16.638	-1708.26	161.91	-1695.34
16.658	16.573	161.93	16.5697			16.658	-1702.27	161.93	-1703.9
16.678	16.5757	161.95	16.5733			16.678	-1708.44	161.95	-1697.69
16.698	16.5754	161.97	16.5707			16.698	-1707.71	161.97	-1698.38
16.718	16.5729	161.99	16.571			16.718	-1701.96	161.99	-1694.88
16.738	16.5735	162.01	16.5695			16.738	-1703.3	162.01	-1696.66
16.758	16.5745	162.03	16.5702			16.758	-1705.59	162.03	-1689.4
16.778	16.5743	162.05	16.5672			16.778	-1705.28	162.05	-1688.64
16.798	16.5757	162.07	16.5668			16.798	-1708.43	162.07	-1697.96
16.818	16.5742	162.09	16.5708			16.818	-1705.04	162.09	-1694.46
16.838	16.5755	162.11	16.5693			16.838	-1708.16	162.11	-1698.79
16.858	16.5729	162.13	16.5711			16.858	-1701.93	162.13	-1689.16
16.878	16.576	162.15	16.567			16.878	-1709.33	162.15	-1694.21
16.9	16.5769	162.17	16.5692			16.9	-1711.41	162.17	-1691.81
16.918	16.577	162.19	16.5682			16.918	-1711.7	162.19	-1696.58
16.938	16.5776	162.21	16.5702			16.938	-1712.96	162.21	-1700.13
16.958	16.5763	162.23	16.5717			16.958	-1709.87	162.23	-1695.47
16.98	16.578	162.25	16.5697			16.98	-1713.87	162.25	-1697.15
17	16.5775	162.27	16.5705			17	-1712.7	162.27	-1695.51
17.02	16.5768	162.29	16.5697			17.02	-1711.1	162.29	-1699.15
17.04	16.5775	162.31	16.5713			17.04	-1712.86	162.31	-1703.86
17.06	16.5796	162.33	16.5733			17.06	-1717.58	162.33	-1702.14
17.08	16.581	162.35	16.5726			17.08	-1721.09	162.35	-1700.78
17.1	16.5805	162.37	16.572			17.1	-1719.76	162.37	-1698.26
17.12	16.5796	162.39	16.5709			17.12	-1717.73	162.39	-1691.78
17.14	16.5768	162.41	16.5682			17.14	-1711.07	162.41	-1695.99
17.16	16.5817	162.432	16.5699			17.16	-1722.72	162.432	-1692.65
17.18	16.5794	162.452	16.5685			17.18	-1717.29	162.452	-1700.22
17.2	16.579	162.472	16.5718			17.2	-1716.33	162.472	-1695.32
17.22	16.583	162.49	16.5697			17.22	-1725.6	162.49	-1695.06
17.24	16.5783	162.51	16.5696			17.24	-1714.73	162.51	-1697.75
17.26	16.5759	162.53	16.5707			17.26	-1708.99	162.53	-1694.29
17.28	16.5754	162.552	16.5692			17.28	-1707.91	162.552	-1702.36
17.3	16.5758	162.572	16.5727			17.3	-1708.87	162.572	-1700.11
17.32	16.575	162.592	16.5717			17.32	-1706.97	162.592	-1700.33
17.34	16.5762	162.612	16.5718			17.34	-1709.59	162.612	-1709.91
17.36	16.5784	162.632	16.5759			17.36	-1714.84	162.632	-1711.49
17.38	16.5773	162.652	16.5765			17.38	-1712.36	162.652	-1713.69
17.4	16.5768	162.672	16.5775			17.4	-1711.12	162.672	-1715.87
17.42	16.5761	162.692	16.5784			17.42	-1709.39	162.692	-1719.19
17.44	16.5751	162.712	16.5798			17.44	-1706.99	162.712	-1714.06
17.46	16.5787	162.732	16.5776			17.46	-1715.62	162.732	-1710.93
17.48	16.5738	162.752	16.5763			17.48	-1703.98	162.752	-1716.19
17.5	16.579	162.772	16.5785			17.5	-1716.27	162.772	-1699.63
17.52	16.5789	162.792	16.5715			17.52	-1715.96	162.792	-1703.81
17.54	16.5758	162.812	16.5733			17.54	-1708.74	162.812	-1703.22
17.56	16.5757	162.832	16.573			17.56	-1708.63	162.832	-1700.21
17.58	16.5768	162.852	16.5718			17.58	-1711.08	162.852	-1699.53
17.6	16.5767	162.872	16.5715			17.6	-1710.76	162.872	-1702.56
17.62	16.5776	162.892	16.5727			17.62	-1713.09	162.892	-1697.16
17.64	16.5745	162.912	16.5705			17.64	-1705.69	162.912	-1697.08
17.66	16.5745	162.932	16.5704			17.66	-1705.72	162.932	-1699.75
17.68	16.5782	162.952	16.5715			17.68	-1714.33	162.952	-1699.11
17.7	16.5802	162.972	16.5713			17.7	-1719.13	162.972	-1693.99
17.72	16.5794	162.992	16.5691			17.72	-1717.13	162.992	-1696.04
17.74	16.5799	163.012	16.57			17.74	-1718.4	163.012	-1696.18
17.76	16.5744	163.032	16.57			17.76	-1705.45	163.032	-1703.33
17.78	16.5779	163.052	16.5731			17.78	-1713.61	163.052	-1694.81
17.8	16.5799	163.072	16.5694			17.8	-1718.34	163.072	-1689.17
17.82	16.58	163.092	16.567			17.82	-1718.68	163.092	-1686.27
17.84	16.5831	163.112	16.5658			17.84	-1726.07	163.112	-1685.58
17.86	16.5816	163.132	16.5655			17.86	-1722.53	163.132	-1690.57
17.88	16.5796	163.152	16.5677			17.88	-1717.76	163.152	-1687.13
17.9	16.5782	163.172	16.5662			17.9	-1714.36	163.172	-1684.92
17.92	16.5838	163.192	16.5652			17.92	-1727.62	163.192	-1694.69
17.94	16.58	163.212	16.5694			17.94	-1718.77	163.212	-1690.06
17.96	16.5812	163.232	16.5674			17.96	-1721.54	163.232	-1695.54
17.98	16.5824	163.252	16.5698			17.98	-1724.37	163.252	-1694.6
18	16.582	163.272	16.5694			18	-1723.31	163.272	-1695.1
18.02	16.5811	163.292	16.5696			18.02	-1721.25	163.292	-1689.55
18.04	16.5862	163.312	16.5672			18.04	-1733.2	163.312	-1690.64
18.06	16.5849	163.332	16.5677			18.06	-1730.1	163.332	-1692.15
18.08	16.5802	163.352	16.5683			18.08	-1719.19	163.352	-1694.98
18.1	16.5828	163.372	16.5695			18.1	-1725.22	163.372	-1691.11
18.12	16.5818	163.392	16.5679			18.12	-1722.87	163.392	-1694.19
18.14	16.582	163.412	16.5692			18.14	-1723.44	163.412	-1692.3
18.16	16.5841	163.432	16.5684			18.16	-1728.28	163.432	-1695.48
18.18	16.5825	163.452	16.5697			18.18	-1724.56	163.452	-1691.44
18.2	16.5842	163.472	16.568			18.2	-1728.44	163.472	-1689.42
18.22	16.5851	163.492	16.5672			18.22	-1730.57	163.492	-1691.36
18.24	16.5792	163.512	16.568			18.24	-1716.8	163.512	-1698.31
18.26	16.5809	163.532	16.5709			18.26	-1720.8	163.532	-1697.61
18.28	16.5802	163.552	16.5706			18.28	-1719.22	163.552	-1704.97
18.3	16.5827	163.572	16.5738			18.3	-1725.05	163.572	-1711.08
18.32	16.5837	163.592	16.5764			18.32	-1727.34	163.592	-1709.25
18.34	16.5828	163.612	16.5756			18.34	-1725.1	163.612	-1709.38
18.36	16.5837	163.632	16.5756			18.36	-1727.26	163.632	-1711.22
18.38	16.5856	163.652	16.5764			18.38	-1731.87	163.652	-1709.23
18.4	16.5848	163.672	16.5756			18.4	-1729.97	163.672	-1710.66
18.42	16.5871	163.692	16.5762			18.42	-1735.35	163.692	-1711.94
18.44	16.5898	163.712	16.5767			18.44	-1741.79	163.712	-1704.91
18.46	16.5891	163.732	16.5737			18.46	-1740.02	163.732	-1707.52
18.48	16.5869	163.752	16.5749			18.48	-1734.85	163.752	-1707.45
18.5	16.5861	163.772	16.5748			18.5	-1732.99	163.772	-1705.24
18.52	16.5881	163.792	16.5739			18.52	-1737.63	163.792	-1702.9
18.54	16.5833	163.812	16.5729			18.54	-1726.47	163.812	-1705.64
18.56	16.5857	163.832	16.574			18.56	-1732.13	163.832	-1704.78
18.58	16.5858	163.852	16.5737			18.58	-1732.2	163.852	-1703.95
18.6	16.5834	163.872	16.5733			18.6	-1726.62	163.872	-1705.83
18.62	16.5848	163.892	16.5741			18.62	-1730.07	163.892	-1711.27
18.64	16.5791	163.912	16.5764			18.64	-1716.46	163.912	-1714.04
18.66	16.5796	163.932	16.5776			18.66	-1717.7	163.932	-1716.09
18.68	16.5774	163.952	16.5785			18.68	-1712.53	163.952	-1705.26
18.7	16.5785	163.972	16.5739			18.7	-1715.05	163.972	-1707.89
18.72	16.5764	163.992	16.575			18.72	-1710.15	163.992	-1709.82
18.74	16.5776	164.012	16.5758			18.74	-1713.02	164.012	-1704.5
18.76	16.5752	164.032	16.5736			18.76	-1707.26	164.032	-1710.58
18.78	16.5756	164.052	16.5761			18.78	-1708.34	164.052	-1709.82
18.802	16.5754	164.072	16.5758			18.802	-1707.83	164.072	-1700.9
18.82	16.577	164.092	16.572			18.82	-1711.68	164.092	-1701.53
18.84	16.5768	164.112	16.5723			18.84	-1711.16	164.112	-1702.31
18.86	16.574	164.132	16.5726			18.86	-1704.42	164.132	-1696.42
18.88	16.5791	164.152	16.5701			18.88	-1716.5	164.152	-1696.13
18.902	16.5747	164.172	16.57			18.902	-1706.23	164.172	-1693.6
18.922	16.5793	164.192	16.5689			18.922	-1717.09	164.192	-1685.17
18.942	16.5782	164.212	16.5654			18.942	-1714.44	164.212	-1690.63
18.962	16.579	164.232	16.5677			18.962	-1716.27	164.232	-1684.47
18.982	16.5773	164.252	16.5651			18.982	-1712.38	164.252	-1681.02
19.002	16.5762	164.272	16.5636			19.002	-1709.77	164.272	-1693.7
19.022	16.5779	164.292	16.569			19.022	-1713.76	164.292	-1683.63
19.042	16.5784	164.312	16.5647			19.042	-1714.92	164.312	-1689.68
19.062	16.5793	164.332	16.5673			19.062	-1716.93	164.332	-1688.72
19.082	16.5822	164.354	16.5669			19.082	-1723.83	164.354	-1686.45
19.102	16.5763	164.374	16.5659			19.102	-1709.84	164.374	-1687.15
19.122	16.5776	164.392	16.5662			19.122	-1713.06	164.392	-1690
19.142	16.5765	164.414	16.5674			19.142	-1710.32	164.414	-1694.49
19.162	16.5748	164.434	16.5693			19.162	-1706.5	164.434	-1691.94
19.182	16.5766	164.454	16.5682			19.182	-1710.71	164.454	-1695.14
19.202	16.5768	164.474	16.5696			19.202	-1711.05	164.474	-1694.3
19.222	16.5776	164.494	16.5692			19.222	-1712.93	164.494	-1690.46
19.242	16.5805	164.514	16.5676			19.242	-1719.71	164.514	-1696.01
19.262	16.5777	164.534	16.57			19.262	-1713.32	164.534	-1695.43
19.282	16.58	164.554	16.5697			19.282	-1718.58	164.554	-1694.05
19.302	16.5798	164.574	16.5691			19.302	-1718.19	164.574	-1693.43
19.322	16.5809	164.594	16.5689			19.322	-1720.67	164.594	-1699.13
19.342	16.582	164.614	16.5713			19.342	-1723.36	164.614	-1693.29
19.362	16.5828	164.634	16.5688			19.362	-1725.29	164.634	-1692.23
19.382	16.5851	164.654	16.5683			19.382	-1730.74	164.654	-1690.23
19.402	16.5837	164.674	16.5675			19.402	-1727.33	164.674	-1694.96
19.422	16.584	164.694	16.5695			19.422	-1728.05	164.694	-1691.31
19.442	16.5795	164.714	16.568			19.442	-1717.41	164.714	-1696.11
19.462	16.5771	164.734	16.57			19.462	-1711.79	164.734	-1698.68
19.482	16.5767	164.754	16.5711			19.482	-1710.82	164.754	-1697.94
19.502	16.5774	164.774	16.5708			19.502	-1712.55	164.774	-1701.55
19.522	16.5785	164.794	16.5723			19.522	-1715.15	164.794	-1700.61
19.542	16.5763	164.814	16.5719			19.542	-1709.87	164.814	-1700.56
19.562	16.5799	164.834	16.5719			19.562	-1718.49	164.834	-1702.51
19.582	16.5794	164.854	16.5727			19.582	-1717.29	164.854	-1706.84
19.602	16.5785	164.874	16.5746			19.602	-1715.11	164.874	-1706.49
19.622	16.58	164.894	16.5744			19.622	-1718.73	164.894	-1700.74
19.642	16.5816	164.914	16.572			19.642	-1722.28	164.914	-1696.49
19.662	16.5825	164.934	16.5702			19.662	-1724.61	164.934	-1694.14
19.682	16.5812	164.954	16.5692			19.682	-1721.35	164.954	-1694.85
19.702	16.5802	164.974	16.5695			19.702	-1719.09	164.974	-1698.01
19.722	16.581	164.994	16.5708			19.722	-1720.89	164.994	-1693.53
19.742	16.5822	165.014	16.5689			19.742	-1723.92	165.014	-1694.01
19.762	16.5825	165.034	16.5691			19.762	-1724.52	165.034	-1696.07
19.782	16.58	165.054	16.57			19.782	-1718.74	165.054	-1693.62
19.802	16.5761	165.074	16.569			19.802	-1709.45	165.074	-1696.2
19.822	16.5761	165.094	16.57			19.822	-1709.47	165.094	-1695.63
19.842	16.5755	165.114	16.5698			19.842	-1708.03	165.114	-1700.57
19.862	16.5766	165.134	16.5719			19.862	-1710.51	165.134	-1703.36
19.882	16.5765	165.154	16.5731			19.882	-1710.42	165.154	-1696.56
19.902	16.5741	165.174	16.5702			19.902	-1704.69	165.174	-1696.56
19.922	16.5731	165.194	16.5702			19.922	-1702.43	165.194	-1694.94
19.942	16.5756	165.214	16.5695			19.942	-1708.31	165.214	-1704.45
19.962	16.5728	165.234	16.5736			19.962	-1701.67	165.234	-1699.79
19.982	16.5709	165.254	16.5716			19.982	-1697.11	165.254	-1704.73
20.002	16.5724	165.274	16.5737			20.002	-1700.75	165.274	-1708.27
20.022	16.5734	165.294	16.5752			20.022	-1703.18	165.294	-1703.76
20.042	16.5744	165.314	16.5733			20.042	-1705.44	165.314	-1708.94
20.062	16.5756	165.334	16.5755			20.062	-1708.37	165.334	-1703.65
20.082	16.5757	165.354	16.5732			20.082	-1708.43	165.354	-1702.56
20.102	16.5742	165.374	16.5727			20.102	-1705.02	165.374	-1702.03
20.122	16.5732	165.394	16.5725			20.122	-1702.64	165.394	-1711.63
20.142	16.5729	165.414	16.5766			20.142	-1702.02	165.414	-1707.74
20.162	16.5716	165.434	16.5749			20.162	-1698.96	165.434	-1710.98
20.182	16.5711	165.454	16.5763			20.182	-1697.66	165.454	-1703.31
20.202	16.573	165.474	16.5731			20.202	-1702.08	165.474	-1707.59
20.222	16.5727	165.494	16.5749			20.222	-1701.43	165.494	-1708.44
20.242	16.5747	165.514	16.5752			20.242	-1706.23	165.514	-1707.19
20.262	16.5763	165.534	16.5747			20.262	-1710.03	165.534	-1707.77
20.282	16.5779	165.554	16.575			20.282	-1713.68	165.554	-1704.21
20.302	16.5738	165.574	16.5735			20.302	-1703.96	165.574	-1701.85
20.322	16.5773	165.594	16.5724			20.322	-1712.33	165.594	-1704.29
20.342	16.5793	165.614	16.5735			20.342	-1716.9	165.614	-1704.93
20.362	16.583	165.634	16.5738			20.362	-1725.78	165.634	-1704.99
20.382	16.58	165.654	16.5738			20.382	-1718.76	165.654	-1709.16
20.402	16.583	165.674	16.5755			20.402	-1725.62	165.674	-1701.11
20.422	16.5773	165.694	16.5721			20.422	-1712.19	165.694	-1699.31
20.442	16.5784	165.714	16.5714			20.442	-1714.79	165.714	-1700.31
20.462	16.5816	165.734	16.5718			20.462	-1722.4	165.734	-1699.1
20.482	16.5789	165.754	16.5713			20.482	-1716.09	165.754	-1700.88
20.501	16.5845	165.774	16.572			20.501	-1729.2	165.774	-1705.92
20.521	16.5836	165.794	16.5742			20.521	-1727.18	165.794	-1696.67
20.541	16.5834	165.814	16.5702			20.541	-1726.76	165.814	-1699.66
20.561	16.5828	165.834	16.5715			20.561	-1725.13	165.834	-1700.49
20.581	16.5835	165.854	16.5719			20.581	-1726.78	165.854	-1700.79
20.601	16.5848	165.874	16.572			20.601	-1729.92	165.874	-1702.74
20.621	16.5812	165.894	16.5728			20.621	-1721.49	165.894	-1702.09
20.641	16.5791	165.914	16.5725			20.641	-1716.63	165.914	-1705.98
20.661	16.5814	165.934	16.5742			20.661	-1721.98	165.934	-1698.76
20.681	16.5818	165.954	16.5711			20.681	-1723.01	165.954	-1702.96
20.701	16.5811	165.974	16.5729			20.701	-1721.12	165.974	-1700.57
20.721	16.58	165.994	16.5719			20.721	-1718.72	165.994	-1701.39
20.741	16.5828	166.014	16.5723			20.741	-1725.16	166.014	-1699.98
20.761	16.5811	166.034	16.5717			20.761	-1721.13	166.034	-1699.03
20.781	16.5818	166.054	16.5712			20.781	-1722.89	166.054	-1701.56
20.801	16.5803	166.074	16.5723			20.801	-1719.25	166.074	-1693.32
20.823	16.5803	166.094	16.5688			20.823	-1719.3	166.094	-1694.23
20.843	16.5811	166.114	16.5692			20.843	-1721.29	166.114	-1696.96
20.863	16.5827	166.134	16.5704			20.863	-1724.88	166.134	-1693.89
20.881	16.5831	166.154	16.5691			20.881	-1726.01	166.154	-1687.21
20.903	16.5807	166.174	16.5662			20.903	-1720.39	166.174	-1689.45
20.921	16.5806	166.194	16.5672			20.921	-1720.03	166.194	-1698.17
20.943	16.5802	166.214	16.5709			20.943	-1719.13	166.214	-1691.11
20.963	16.5801	166.234	16.5679			20.963	-1718.86	166.234	-1687.23
20.983	16.5784	166.254	16.5662			20.983	-1714.88	166.254	-1684.27
21.003	16.5805	166.274	16.565			21.003	-1719.83	166.274	-1685.51
21.023	16.5798	166.294	16.5655			21.023	-1718.2	166.294	-1687.19
21.043	16.578	166.314	16.5662			21.043	-1713.85	166.314	-1687.22
21.063	16.5795	166.334	16.5662			21.063	-1717.43	166.334	-1690.17
21.083	16.5841	166.354	16.5675			21.083	-1728.25	166.354	-1686.13
21.103	16.5822	166.374	16.5658			21.103	-1723.94	166.374	-1688.1
21.123	16.577	166.396	16.5666			21.123	-1711.54	166.396	-1687.37
21.143	16.5799	166.416	16.5663			21.143	-1718.44	166.416	-1688.64
21.163	16.5779	166.434	16.5668			21.163	-1713.67	166.434	-1694.52
21.183	16.578	166.456	16.5693			21.183	-1714.03	166.456	-1695.25
21.203	16.5779	166.476	16.5696			21.203	-1713.78	166.476	-1692.67
21.223	16.5791	166.496	16.5685			21.223	-1716.51	166.496	-1692.77
21.243	16.5774	166.516	16.5686			21.243	-1712.62	166.516	-1692.57
21.263	16.5749	166.536	16.5685			21.263	-1706.55	166.536	-1696.84
21.283	16.5707	166.556	16.5703			21.283	-1696.63	166.556	-1689.93
21.303	16.5754	166.576	16.5674			21.303	-1707.78	166.576	-1690.18
21.323	16.575	166.596	16.5675			21.323	-1706.81	166.596	-1695.39
21.343	16.5721	166.616	16.5697			21.343	-1700.03	166.616	-1706.78
21.363	16.5776	166.636	16.5745			21.363	-1713.02	166.636	-1703.44
21.383	16.5759	166.656	16.5731			21.383	-1708.89	166.656	-1703.33
21.403	16.5797	166.676	16.5731			21.403	-1717.84	166.676	-1702.9
21.423	16.5792	166.696	16.5729			21.423	-1716.73	166.696	-1706.49
21.443	16.5776	166.716	16.5744			21.443	-1713.03	166.716	-1708.19
21.463	16.5802	166.736	16.5751			21.463	-1719.22	166.736	-1697.43
21.483	16.5769	166.756	16.5706			21.483	-1711.33	166.756	-1707.41
21.503	16.5777	166.776	16.5748			21.503	-1713.16	166.776	-1692.05
21.523	16.5752	166.796	16.5683			21.523	-1707.31	166.796	-1701.9
21.543	16.5741	166.816	16.5725			21.543	-1704.73	166.816	-1691.69
21.563	16.5766	166.836	16.5681			21.563	-1710.61	166.836	-1702.65
21.583	16.5804	166.856	16.5728			21.583	-1719.71	166.856	-1703.64
21.603	16.577	166.876	16.5732			21.603	-1711.5	166.876	-1705.35
21.623	16.58	166.896	16.5739			21.623	-1718.51	166.896	-1699.31
21.643	16.5785	166.916	16.5714			21.643	-1715.08	166.916	-1695.25
21.663	16.5763	166.936	16.5696			21.663	-1709.96	166.936	-1701.41
21.683	16.579	166.956	16.5723			21.683	-1716.19	166.956	-1704.81
21.703	16.5771	166.976	16.5737			21.703	-1711.85	166.976	-1705.23
21.723	16.5781	166.996	16.5739			21.723	-1714.13	166.996	-1700.83
21.743	16.5781	167.016	16.572			21.743	-1714.23	167.016	-1693.83
21.763	16.5776	167.036	16.569			21.763	-1712.97	167.036	-1696.02
21.783	16.576	167.056	16.57			21.783	-1709.33	167.056	-1690.52
21.803	16.5787	167.076	16.5676			21.803	-1715.48	167.076	-1695.01
21.823	16.5773	167.096	16.5695			21.823	-1712.28	167.096	-1696.7
21.843	16.5772	167.116	16.5703			21.843	-1712	167.116	-1689.49
21.863	16.5754	167.136	16.5672			21.863	-1707.77	167.136	-1689.19
21.883	16.5772	167.156	16.5671			21.883	-1712.03	167.156	-1695.68
21.903	16.5748	167.176	16.5698			21.903	-1706.47	167.176	-1692.33
21.923	16.5733	167.196	16.5684			21.923	-1702.82	167.196	-1687.3
21.943	16.5786	167.216	16.5663			21.943	-1715.36	167.216	-1683.51
21.963	16.5742	167.236	16.5647			21.963	-1704.89	167.236	-1687.77
21.983	16.5742	167.256	16.5665			21.983	-1705.04	167.256	-1689.44
22.003	16.5751	167.276	16.5672			22.003	-1707.07	167.276	-1690.02
22.023	16.5762	167.296	16.5674			22.023	-1709.64	167.296	-1689.47
22.043	16.5741	167.316	16.5672			22.043	-1704.84	167.316	-1690.16
22.063	16.5772	167.336	16.5675			22.063	-1712.16	167.336	-1687.43
22.083	16.5789	167.356	16.5663			22.083	-1715.96	167.356	-1690.9
22.103	16.576	167.376	16.5678			22.103	-1709.25	167.376	-1694.91
22.123	16.5757	167.396	16.5695			22.123	-1708.62	167.396	-1686.29
22.143	16.5768	167.416	16.5658			22.143	-1711.12	167.416	-1694.2
22.163	16.5754	167.436	16.5692			22.163	-1707.69	167.436	-1687
22.183	16.579	167.456	16.5661			22.183	-1716.38	167.456	-1685.26
22.203	16.5794	167.476	16.5654			22.203	-1717.26	167.476	-1684.42
22.223	16.5753	167.496	16.565			22.223	-1707.63	167.496	-1683.96
22.243	16.5752	167.516	16.5648			22.243	-1707.36	167.516	-1689.12
22.263	16.5797	167.536	16.567			22.263	-1717.86	167.536	-1681.84
22.283	16.5771	167.556	16.5639			22.283	-1711.85	167.556	-1680.36
22.303	16.578	167.576	16.5633			22.303	-1714.01	167.576	-1685.01
22.323	16.5797	167.596	16.5653			22.323	-1717.9	167.596	-1682.4
22.343	16.5805	167.616	16.5642			22.343	-1719.82	167.616	-1676.82
22.363	16.5798	167.636	16.5618			22.363	-1718.13	167.636	-1674.33
22.383	16.5763	167.656	16.5607			22.383	-1710.03	167.656	-1672.62
22.403	16.5749	167.676	16.56			22.403	-1706.63	167.676	-1676.57
22.423	16.575	167.696	16.5617			22.423	-1706.9	167.696	-1674.57
22.443	16.5741	167.716	16.5609			22.443	-1704.79	167.716	-1670.94
22.463	16.5765	167.736	16.5593			22.463	-1710.42	167.736	-1679.05
22.483	16.5746	167.756	16.5628			22.483	-1705.96	167.756	-1684.56
22.503	16.5761	167.776	16.5651			22.503	-1709.47	167.776	-1683.77
22.523	16.5763	167.796	16.5648			22.523	-1710.03	167.796	-1688.6
22.543	16.5774	167.816	16.5668			22.543	-1712.52	167.816	-1691.81
22.563	16.5788	167.836	16.5682			22.563	-1715.88	167.836	-1688.56
22.583	16.5802	167.856	16.5668			22.583	-1719.12	167.856	-1693.93
22.603	16.5767	167.876	16.5691			22.603	-1710.88	167.876	-1696.49
22.623	16.5779	167.896	16.5702			22.623	-1713.7	167.896	-1689.27
22.643	16.5798	167.916	16.5671			22.643	-1718.05	167.916	-1696.27
22.663	16.582	167.936	16.5701			22.663	-1723.32	167.936	-1691.76
22.683	16.5779	167.956	16.5682			22.683	-1713.64	167.956	-1692.66
22.705	16.5791	167.976	16.5685			22.705	-1716.46	167.976	-1696.94
22.723	16.5774	167.996	16.5704			22.723	-1712.49	167.996	-1693.63
22.745	16.5803	168.016	16.569			22.745	-1719.37	168.016	-1696.36
22.763	16.5785	168.036	16.5701			22.763	-1715.15	168.036	-1694.51
22.785	16.5782	168.056	16.5693			22.785	-1714.33	168.056	-1698.79
22.805	16.5806	168.076	16.5711			22.805	-1720.13	168.076	-1695.89
22.825	16.5788	168.096	16.5699			22.825	-1715.72	168.096	-1697.65
22.845	16.5818	168.116	16.5707			22.845	-1722.82	168.116	-1692.98
22.865	16.5833	168.136	16.5687			22.865	-1726.42	168.136	-1699.58
22.885	16.5818	168.156	16.5715			22.885	-1722.87	168.156	-1706.79
22.905	16.5828	168.176	16.5745			22.905	-1725.27	168.176	-1707
22.925	16.582	168.196	16.5746			22.925	-1723.4	168.196	-1703.4
22.945	16.5861	168.216	16.5731			22.945	-1733.06	168.216	-1709.57
22.965	16.5843	168.236	16.5757			22.965	-1728.78	168.236	-1709.17
22.985	16.5847	168.256	16.5755			22.985	-1729.6	168.256	-1701.96
23.005	16.5841	168.276	16.5725			23.005	-1728.16	168.276	-1703.27
23.025	16.586	168.296	16.573			23.025	-1732.73	168.296	-1703.86
23.045	16.5846	168.316	16.5733			23.045	-1729.57	168.316	-1697.08
23.065	16.5837	168.336	16.5704			23.065	-1727.44	168.336	-1698.52
23.085	16.5868	168.356	16.571			23.085	-1734.65	168.356	-1689.84
23.105	16.5853	168.376	16.5673			23.105	-1731.14	168.376	-1696.56
23.125	16.5847	168.396	16.5702			23.125	-1729.62	168.396	-1696.66
23.145	16.5859	168.416	16.5702			23.145	-1732.55	168.416	-1694.79
23.165	16.5853	168.436	16.5694			23.165	-1731.09	168.436	-1690.1
23.185	16.587	168.456	16.5675			23.185	-1735.16	168.456	-1694.2
23.205	16.5841	168.476	16.5692			23.205	-1728.28	168.476	-1691.08
23.225	16.5845	168.496	16.5679			23.225	-1729.26	168.496	-1690.07
23.245	16.5852	168.516	16.5674			23.245	-1730.92	168.516	-1698.95
23.265	16.5846	168.536	16.5712			23.265	-1729.44	168.536	-1686.54
23.285	16.5815	168.556	16.5659			23.285	-1722.22	168.556	-1684.94
23.305	16.5823	168.576	16.5653			23.305	-1724.07	168.576	-1686.55
23.325	16.582	168.596	16.5659			23.325	-1723.44	168.596	-1682.42
23.345	16.5833	168.618	16.5642			23.345	-1726.49	168.618	-1688.77
23.365	16.5795	168.638	16.5669			23.365	-1717.54	168.638	-1690.45
23.385	16.5811	168.658	16.5676			23.385	-1721.18	168.658	-1695.54
23.405	16.5803	168.678	16.5698			23.405	-1719.33	168.678	-1686.73
23.425	16.5773	168.698	16.566			23.425	-1712.3	168.698	-1692.66
23.445	16.577	168.718	16.5685			23.445	-1711.6	168.718	-1696.77
23.465	16.5776	168.738	16.5703			23.465	-1713.05	168.738	-1693.45
23.485	16.5828	168.758	16.5689			23.485	-1725.3	168.758	-1698.73
23.505	16.5768	168.778	16.5711			23.505	-1711.05	168.778	-1697.5
23.525	16.5803	168.798	16.5706			23.525	-1719.33	168.798	-1693.29
23.545	16.5781	168.818	16.5688			23.545	-1714.12	168.818	-1701.08
23.565	16.5785	168.838	16.5721			23.565	-1715.11	168.838	-1694.76
23.585	16.5781	168.858	16.5694			23.585	-1714.11	168.858	-1706.4
23.605	16.574	168.878	16.5744			23.605	-1704.42	168.878	-1689.89
23.625	16.5787	168.898	16.5674			23.625	-1715.53	168.898	-1696.93
23.645	16.5759	168.918	16.5704			23.645	-1708.92	168.918	-1695.49
23.665	16.577	168.938	16.5697			23.665	-1711.61	168.938	-1700.5
23.685	16.579	168.958	16.5719			23.685	-1716.23	168.958	-1704.58
23.705	16.577	168.978	16.5736			23.705	-1711.61	168.978	-1700.65
23.725	16.5776	168.998	16.5719			23.725	-1713.07	168.998	-1708
23.745	16.5767	169.018	16.5751			23.745	-1710.97	169.018	-1708.03
23.765	16.5742	169.038	16.5751			23.765	-1704.95	169.038	-1713.22
23.785	16.575	169.058	16.5773			23.785	-1706.87	169.058	-1710.95
23.805	16.5779	169.078	16.5763			23.805	-1713.73	169.078	-1710.75
23.825	16.5763	169.098	16.5762			23.825	-1709.89	169.098	-1705.74
23.845	16.5744	169.118	16.5741			23.845	-1705.51	169.118	-1705.23
23.865	16.5724	169.138	16.5739			23.865	-1700.76	169.138	-1714.56
23.885	16.5709	169.158	16.5778			23.885	-1697.17	169.158	-1711.65
23.905	16.5739	169.178	16.5766			23.905	-1704.23	169.178	-1707.75
23.925	16.5705	169.198	16.575			23.925	-1696.22	169.198	-1710.42
23.945	16.5719	169.218	16.5761			23.945	-1699.61	169.218	-1700.6
23.965	16.5705	169.238	16.5719			23.965	-1696.34	169.238	-1698.76
23.985	16.5695	169.258	16.5711			23.985	-1693.98	169.258	-1701.87
24.005	16.5693	169.278	16.5724			24.005	-1693.39	169.278	-1696.59
24.025	16.5689	169.298	16.5702			24.025	-1692.61	169.298	-1697.66
24.045	16.5674	169.318	16.5707			24.045	-1689.04	169.318	-1702.75
24.065	16.5678	169.338	16.5728			24.065	-1689.86	169.338	-1711.14
24.085	16.5673	169.358	16.5764			24.085	-1688.73	169.358	-1706.7
24.105	16.5666	169.378	16.5745			24.105	-1687.12	169.378	-1707.64
24.125	16.5683	169.398	16.5749			24.125	-1691.03	169.398	-1702.37
24.145	16.5685	169.418	16.5727			24.145	-1691.63	169.418	-1696.86
24.165	16.5685	169.438	16.5703			24.165	-1691.51	169.438	-1695.95
24.185	16.5688	169.458	16.5699			24.185	-1692.2	169.458	-1711.44
24.205	16.5689	169.478	16.5765			24.205	-1692.56	169.478	-1700.23
24.225	16.5708	169.498	16.5718			24.225	-1696.87	169.498	-1697.04
24.245	16.568	169.518	16.5704			24.245	-1690.29	169.518	-1696.94
24.265	16.569	169.538	16.5704			24.265	-1692.74	169.538	-1698.79
24.285	16.5688	169.558	16.5711			24.285	-1692.2	169.558	-1691.63
24.305	16.5688	169.578	16.5681			24.305	-1692.17	169.578	-1697.22
24.325	16.57	169.598	16.5705			24.325	-1695.05	169.598	-1691.03
24.345	16.5679	169.618	16.5678			24.345	-1690.14	169.618	-1685.81
24.365	16.5711	169.638	16.5656			24.365	-1697.81	169.638	-1687.17
24.385	16.5703	169.658	16.5662			24.385	-1695.69	169.658	-1694.84
24.405	16.5704	169.678	16.5695			24.405	-1696.1	169.678	-1692.13
24.425	16.5718	169.698	16.5683			24.425	-1699.39	169.698	-1689.18
24.445	16.5723	169.718	16.5671			24.445	-1700.49	169.718	-1690.79
24.465	16.5707	169.738	16.5678			24.465	-1696.62	169.738	-1687.67
24.485	16.571	169.758	16.5664			24.485	-1697.44	169.758	-1680.74
24.505	16.5717	169.778	16.5635			24.505	-1699.02	169.778	-1677.04
24.525	16.5748	169.798	16.5619			24.525	-1706.46	169.798	-1681.62
24.545	16.5721	169.818	16.5638			24.545	-1700.12	169.818	-1686.57
24.565	16.5739	169.838	16.566			24.565	-1704.31	169.838	-1692.53
24.585	16.5729	169.858	16.5685			24.585	-1701.9	169.858	-1696.02
24.605	16.5762	169.878	16.57			24.605	-1709.63	169.878	-1693.67
24.627	16.5754	169.898	16.569			24.627	-1707.8	169.898	-1691.95
24.645	16.5759	169.918	16.5682			24.645	-1709.02	169.918	-1695.54
24.665	16.5769	169.938	16.5698			24.665	-1711.3	169.938	-1689.49
24.685	16.5757	169.958	16.5672			24.685	-1708.64	169.958	-1686.53
24.705	16.5762	169.978	16.5659			24.705	-1709.71	169.978	-1676.84
24.727	16.5749	169.998	16.5618			24.727	-1706.62	169.998	-1681.63
24.747	16.5765	170.018	16.5638			24.747	-1710.4	170.018	-1686.64
24.767	16.5759	170.038	16.566			24.767	-1708.94	170.038	-1684.43
24.787	16.5728	170.058	16.565			24.787	-1701.65	170.058	-1683.9
24.807	16.5733	170.078	16.5648			24.807	-1702.83	170.078	-1682.55
24.827	16.5726	170.098	16.5642			24.827	-1701.35	170.098	-1687.73
24.847	16.5728	170.118	16.5664			24.847	-1701.82	170.118	-1689.56
24.867	16.5735	170.138	16.5672			24.867	-1703.29	170.138	-1686.17
24.887	16.5702	170.158	16.5658			24.887	-1695.47	170.158	-1698.05
24.907	16.5731	170.178	16.5708			24.907	-1702.48	170.178	-1693.4
24.927	16.5715	170.198	16.5689			24.927	-1698.71	170.198	-1690.44
24.947	16.5709	170.218	16.5676			24.947	-1697.26	170.218	-1697.47
24.967	16.5769	170.24	16.5706			24.967	-1711.3	170.24	-1694.26
24.987	16.5782	170.26	16.5692			24.987	-1714.46	170.26	-1703.59
25.007	16.5766	170.28	16.5732			25.007	-1710.71	170.28	-1704.36
25.027	16.5736	170.3	16.5735			25.027	-1703.67	170.3	-1702.78
25.047	16.5751	170.32	16.5728			25.047	-1707.21	170.32	-1700.91
25.067	16.5797	170.34	16.572			25.067	-1717.93	170.34	-1694.85
25.087	16.5753	170.36	16.5695			25.087	-1707.52	170.36	-1701.44
25.107	16.5743	170.38	16.5723			25.107	-1705.16	170.38	-1697.2
25.127	16.5751	170.4	16.5705			25.127	-1707.05	170.4	-1693.97
25.147	16.5727	170.42	16.5691			25.147	-1701.41	170.42	-1700.15
25.167	16.5713	170.44	16.5717			25.167	-1698.09	170.44	-1692.81
25.187	16.5719	170.46	16.5686			25.187	-1699.67	170.46	-1697.21
25.207	16.5726	170.48	16.5705			25.207	-1701.15	170.48	-1697.29
25.227	16.5709	170.5	16.5705			25.227	-1697.09	170.5	-1688.87
25.247	16.5746	170.52	16.5669			25.247	-1705.92	170.52	-1697.08
25.267	16.576	170.54	16.5704			25.267	-1709.29	170.54	-1697.48
25.287	16.5795	170.56	16.5706			25.287	-1717.5	170.56	-1697.43
25.307	16.5797	170.58	16.5706			25.307	-1718.04	170.58	-1699.79
25.327	16.5801	170.6	16.5716			25.327	-1718.79	170.6	-1698.29
25.347	16.5793	170.62	16.5709			25.347	-1716.92	170.62	-1700.15
25.367	16.5805	170.64	16.5717			25.367	-1719.81	170.64	-1704.95
25.387	16.5771	170.66	16.5738			25.387	-1711.94	170.66	-1696.58
25.407	16.5806	170.68	16.5702			25.407	-1719.95	170.68	-1698.01
25.427	16.5798	170.7	16.5708			25.427	-1718.18	170.7	-1701.7
25.447	16.5784	170.72	16.5724			25.447	-1714.89	170.72	-1697.19
25.467	16.575	170.74	16.5705			25.467	-1706.76	170.74	-1696.89
25.487	16.5745	170.76	16.5703			25.487	-1705.61	170.76	-1699.95
25.507	16.5772	170.78	16.5716			25.507	-1712.09	170.78	-1698.4
25.527	16.5757	170.8	16.571			25.527	-1708.55	170.8	-1692.12
25.547	16.5764	170.82	16.5683			25.547	-1710.15	170.82	-1693.15
25.567	16.5747	170.84	16.5688			25.567	-1706.08	170.84	-1682.43
25.587	16.5757	170.86	16.5642			25.587	-1708.64	170.86	-1686.79
25.607	16.5758	170.88	16.566			25.607	-1708.72	170.88	-1688.13
25.627	16.5762	170.9	16.5666			25.627	-1709.79	170.9	-1689.34
25.647	16.579	170.92	16.5671			25.647	-1716.27	170.92	-1684.75
25.667	16.5739	170.94	16.5652			25.667	-1704.32	170.94	-1686.53
25.687	16.5764	170.96	16.5659			25.687	-1710.23	170.96	-1684.93
25.707	16.5787	170.98	16.5652			25.707	-1715.64	170.98	-1680.2
25.727	16.5732	171	16.5633			25.727	-1702.74	171	-1682.22
25.747	16.5757	171.02	16.5641			25.747	-1708.57	171.02	-1679.97
25.767	16.5762	171.04	16.5632			25.767	-1709.73	171.04	-1685.69
25.787	16.5732	171.06	16.5656			25.787	-1702.62	171.06	-1678.29
25.807	16.5756	171.08	16.5624			25.807	-1708.25	171.08	-1676.4
25.827	16.5751	171.1	16.5616			25.827	-1707.01	171.1	-1685.27
25.847	16.575	171.12	16.5654			25.847	-1706.83	171.12	-1685.2
25.867	16.5758	171.14	16.5654			25.867	-1708.82	171.14	-1685.43
25.887	16.5769	171.16	16.5655			25.887	-1711.25	171.16	-1682.22
25.907	16.5746	171.18	16.5641			25.907	-1705.85	171.18	-1677.67
25.927	16.5755	171.2	16.5622			25.927	-1708.15	171.2	-1679.08
25.947	16.5749	171.22	16.5628			25.947	-1706.73	171.22	-1680.03
25.967	16.5742	171.24	16.5632			25.967	-1704.97	171.24	-1678.94
25.987	16.5741	171.26	16.5627			25.987	-1704.76	171.26	-1683.62
26.007	16.5743	171.28	16.5647			26.007	-1705.29	171.28	-1679.42
26.027	16.5716	171.3	16.5629			26.027	-1698.97	171.3	-1676.55
26.047	16.5757	171.32	16.5617			26.047	-1708.43	171.32	-1677.64
26.067	16.5781	171.34	16.5622			26.067	-1714.22	171.34	-1681.7
26.087	16.5778	171.36	16.5639			26.087	-1713.33	171.36	-1678.82
26.107	16.5758	171.38	16.5627			26.107	-1708.72	171.38	-1681.61
26.127	16.5763	171.4	16.5638			26.127	-1709.83	171.4	-1689.21
26.147	16.5768	171.42	16.5671			26.147	-1711.2	171.42	-1681.21
26.167	16.5777	171.44	16.5637			26.167	-1713.29	171.44	-1688.38
26.187	16.5766	171.46	16.5667			26.187	-1710.55	171.46	-1684.7
26.207	16.5741	171.48	16.5652			26.207	-1704.76	171.48	-1674.9
26.227	16.5773	171.5	16.561			26.227	-1712.31	171.5	-1677.77
26.247	16.5761	171.52	16.5622			26.247	-1709.49	171.52	-1671.01
26.267	16.5758	171.54	16.5593			26.267	-1708.82	171.54	-1670.63
26.287	16.5791	171.56	16.5592			26.287	-1716.5	171.56	-1664.96
26.307	16.5784	171.58	16.5568			26.307	-1714.89	171.58	-1670.22
26.327	16.578	171.6	16.559			26.327	-1713.84	171.6	-1670.83
26.347	16.5763	171.62	16.5593			26.347	-1709.99	171.62	-1671.2
26.367	16.5771	171.64	16.5594			26.367	-1711.73	171.64	-1666.38
26.387	16.5741	171.66	16.5574			26.387	-1704.83	171.66	-1659.22
26.407	16.5754	171.68	16.5543			26.407	-1707.88	171.68	-1667.58
26.427	16.5737	171.7	16.5579			26.427	-1703.77	171.7	-1668.22
26.447	16.5714	171.72	16.5582			26.447	-1698.35	171.72	-1673.91
26.467	16.5744	171.74	16.5606			26.467	-1705.56	171.74	-1678.06
26.487	16.5751	171.76	16.5623			26.487	-1707.03	171.76	-1685.45
26.507	16.5758	171.78	16.5655			26.507	-1708.79	171.78	-1677.62
26.527	16.5762	171.8	16.5621			26.527	-1709.76	171.8	-1683.02
26.547	16.5774	171.82	16.5644			26.547	-1712.5	171.82	-1675.85
26.567	16.5763	171.84	16.5614			26.567	-1710	171.84	-1682.76
26.587	16.5759	171.86	16.5643			26.587	-1709.03	171.86	-1678.23
26.609	16.5768	171.88	16.5624			26.609	-1711.17	171.88	-1679.08
26.629	16.5784	171.9	16.5628			26.629	-1714.76	171.9	-1685.58
26.649	16.575	171.92	16.5655			26.649	-1706.77	171.92	-1685.06
26.669	16.5736	171.94	16.5653			26.669	-1703.66	171.94	-1684.46
26.689	16.5765	171.96	16.565			26.689	-1710.37	171.96	-1688.08
26.709	16.577	171.98	16.5666			26.709	-1711.65	171.98	-1685.46
26.729	16.5773	172	16.5655			26.729	-1712.28	172	-1687.78
26.749	16.5744	172.02	16.5665			26.749	-1705.58	172.02	-1688.85
26.769	16.5768	172.04	16.5669			26.769	-1711.15	172.04	-1689.27
26.789	16.5759	172.06	16.5671			26.789	-1708.89	172.06	-1685.73
26.809	16.5769	172.08	16.5656			26.809	-1711.34	172.08	-1685.47
26.829	16.5768	172.1	16.5655			26.829	-1711.17	172.1	-1686.2
26.849	16.5776	172.12	16.5658			26.849	-1713.07	172.12	-1683.47
26.869	16.577	172.142	16.5646			26.869	-1711.68	172.142	-1684.85
26.889	16.5761	172.162	16.5652			26.889	-1709.59	172.162	-1687.23
26.909	16.575	172.182	16.5662			26.909	-1706.96	172.182	-1693.19
26.929	16.5732	172.202	16.5688			26.929	-1702.57	172.202	-1692.86
26.949	16.5731	172.222	16.5686			26.949	-1702.5	172.222	-1694.24
26.969	16.5755	172.242	16.5692			26.969	-1707.98	172.242	-1688.46
26.989	16.5794	172.262	16.5667			26.989	-1717.32	172.262	-1693.74
27.009	16.5804	172.282	16.569			27.009	-1719.62	172.282	-1696.85
27.029	16.5791	172.302	16.5703			27.029	-1716.45	172.302	-1699.36
27.049	16.5759	172.322	16.5714			27.049	-1709.03	172.322	-1701.54
27.069	16.577	172.342	16.5723			27.069	-1711.63	172.342	-1691.81
27.089	16.5818	172.362	16.5682			27.089	-1722.94	172.362	-1691.67
27.109	16.5774	172.382	16.5681			27.109	-1712.61	172.382	-1693.43
27.129	16.5829	172.402	16.5689			27.129	-1725.49	172.402	-1689.13
27.149	16.579	172.422	16.567			27.149	-1716.31	172.422	-1698.1
27.169	16.584	172.442	16.5709			27.169	-1728	172.442	-1700.23
27.189	16.5835	172.462	16.5718			27.189	-1727	172.462	-1695.59
27.209	16.5842	172.482	16.5698			27.209	-1728.55	172.482	-1689.63
27.229	16.5836	172.502	16.5673			27.229	-1727.23	172.502	-1695.17
27.249	16.5814	172.522	16.5696			27.249	-1722.03	172.522	-1685.36
27.269	16.5858	172.542	16.5654			27.269	-1732.38	172.542	-1691.07
27.289	16.5834	172.562	16.5679			27.289	-1726.67	172.562	-1683.92
27.309	16.5824	172.582	16.5648			27.309	-1724.38	172.582	-1689.65
27.329	16.5845	172.602	16.5673			27.329	-1729.33	172.602	-1692.16
27.349	16.5851	172.622	16.5683			27.349	-1730.75	172.622	-1692.68
27.369	16.5843	172.642	16.5685			27.369	-1728.69	172.642	-1687.87
27.389	16.5853	172.662	16.5665			27.389	-1731.04	172.662	-1686.75
27.409	16.5845	172.682	16.566			27.409	-1729.3	172.682	-1688.02
27.429	16.5822	172.702	16.5666			27.429	-1723.73	172.702	-1684.07
27.449	16.584	172.722	16.5649			27.449	-1728.08	172.722	-1691.33
27.469	16.5826	172.742	16.568			27.469	-1724.69	172.742	-1685.92
27.489	16.5824	172.762	16.5657			27.489	-1724.25	172.762	-1685.56
27.509	16.5813	172.782	16.5655			27.509	-1721.7	172.782	-1685.34
27.529	16.5827	172.802	16.5654			27.529	-1724.87	172.802	-1684.85
27.549	16.5827	172.822	16.5652			27.549	-1725.08	172.822	-1689.2
27.569	16.5818	172.842	16.5671			27.569	-1722.95	172.842	-1680.89
27.589	16.58	172.862	16.5635			27.589	-1718.73	172.862	-1695.31
27.609	16.5802	172.882	16.5697			27.609	-1719.19	172.882	-1683.43
27.629	16.5748	172.902	16.5646			27.629	-1706.42	172.902	-1685.8
27.649	16.5765	172.922	16.5656			27.649	-1710.28	172.922	-1683.75
27.669	16.5775	172.942	16.5648			27.669	-1712.72	172.942	-1682.87
27.689	16.5768	172.962	16.5644			27.689	-1711.1	172.962	-1685.25
27.709	16.5786	172.982	16.5654			27.709	-1715.45	172.982	-1681.1
27.729	16.578	173.002	16.5636			27.729	-1713.82	173.002	-1683.29
27.749	16.5756	173.022	16.5646			27.749	-1708.34	173.022	-1691.6
27.769	16.5762	173.042	16.5681			27.769	-1709.64	173.042	-1687.81
27.789	16.5766	173.062	16.5665			27.789	-1710.59	173.062	-1681.23
27.809	16.5755	173.082	16.5637			27.809	-1708.13	173.082	-1682.17
27.829	16.5752	173.102	16.5641			27.829	-1707.33	173.102	-1685.51
27.849	16.5744	173.122	16.5655			27.849	-1705.47	173.122	-1681.48
27.869	16.5745	173.142	16.5638			27.869	-1705.82	173.142	-1685.64
27.889	16.5739	173.162	16.5656			27.889	-1704.23	173.162	-1678.83
27.909	16.5737	173.182	16.5627			27.909	-1703.74	173.182	-1680.14
27.929	16.5722	173.202	16.5632			27.929	-1700.28	173.202	-1678.83
27.949	16.5731	173.222	16.5627			27.949	-1702.45	173.222	-1678.67
27.969	16.5724	173.242	16.5626			27.969	-1700.67	173.242	-1684.09
27.989	16.5754	173.262	16.5649			27.989	-1707.71	173.262	-1684.2
28.009	16.5752	173.282	16.5649			28.009	-1707.4	173.282	-1682.62
28.029	16.5721	173.302	16.5643			28.029	-1700	173.302	-1679.97
28.049	16.575	173.322	16.5632			28.049	-1706.81	173.322	-1673.35
28.069	16.5765	173.342	16.5603			28.069	-1710.3	173.342	-1674.26
28.089	16.5767	173.362	16.5607			28.089	-1710.88	173.362	-1680.11
28.109	16.5776	173.382	16.5632			28.109	-1713.09	173.382	-1669.83
28.129	16.5782	173.402	16.5588			28.129	-1714.41	173.402	-1675.12
28.149	16.5783	173.422	16.5611			28.149	-1714.56	173.422	-1672.99
28.169	16.5774	173.442	16.5602			28.169	-1712.65	173.442	-1674.64
28.189	16.5785	173.462	16.5609			28.189	-1715.04	173.462	-1679.96
28.209	16.5798	173.482	16.5631			28.209	-1718.17	173.482	-1679.63
28.229	16.5815	173.502	16.563			28.229	-1722.27	173.502	-1672.38
28.249	16.5791	173.522	16.5599			28.249	-1716.44	173.522	-1672.1
28.269	16.5821	173.542	16.5598			28.269	-1723.68	173.542	-1680.72
28.289	16.5817	173.562	16.5635			28.289	-1722.69	173.562	-1676.14
28.309	16.5781	173.582	16.5615			28.309	-1714.08	173.582	-1684.49
28.329	16.5776	173.602	16.5651			28.329	-1713.04	173.602	-1681.03
28.349	16.575	173.622	16.5636			28.349	-1706.76	173.622	-1680.6
28.369	16.5752	173.642	16.5634			28.369	-1707.32	173.642	-1685.29
28.389	16.5741	173.662	16.5654			28.389	-1704.88	173.662	-1690.81
28.409	16.5763	173.682	16.5678			28.409	-1710.01	173.682	-1680.16
28.429	16.5791	173.702	16.5632			28.429	-1716.48	173.702	-1680.42
28.449	16.5773	173.722	16.5633			28.449	-1712.33	173.722	-1684.77
28.469	16.5781	173.742	16.5652			28.469	-1714.07	173.742	-1680.42
28.489	16.5756	173.762	16.5633			28.489	-1708.23	173.762	-1684.31
28.511	16.5772	173.782	16.565			28.511	-1712.01	173.782	-1687.92
28.531	16.5786	173.802	16.5665			28.531	-1715.44	173.802	-1681.41
28.551	16.5803	173.822	16.5638			28.551	-1719.3	173.822	-1682.73
28.571	16.5772	173.842	16.5643			28.571	-1712.04	173.842	-1692.05
28.591	16.5782	173.862	16.5683			28.591	-1714.42	173.862	-1685.34
28.611	16.5786	173.882	16.5654			28.611	-1715.33	173.882	-1688.19
28.631	16.5785	173.902	16.5666			28.631	-1715.02	173.902	-1687.4
28.651	16.5783	173.922	16.5663			28.651	-1714.54	173.922	-1690.55
28.671	16.5783	173.942	16.5676			28.671	-1714.71	173.942	-1690.16
28.691	16.58	173.962	16.5675			28.691	-1718.51	173.962	-1687.67
28.711	16.5813	173.982	16.5664			28.711	-1721.66	173.982	-1689.79
28.731	16.5821	174.002	16.5673			28.731	-1723.6	174.002	-1689.38
28.752	16.5784	174.022	16.5672			28.752	-1714.9	174.022	-1688.39
28.772	16.5783	174.044	16.5667			28.772	-1714.65	174.044	-1688.87
28.792	16.5771	174.064	16.5669			28.792	-1711.79	174.064	-1691.81
28.812	16.5767	174.082	16.5682			28.812	-1710.77	174.082	-1687.65
28.832	16.5757	174.102	16.5664			28.832	-1708.59	174.102	-1690.01
28.852	16.5773	174.124	16.5674			28.852	-1712.27	174.124	-1690.66
28.872	16.575	174.144	16.5677			28.872	-1706.91	174.144	-1687
28.892	16.577	174.164	16.5661			28.892	-1711.56	174.164	-1684.77
28.912	16.5764	174.184	16.5652			28.912	-1710.15	174.184	-1686.27
28.932	16.5762	174.204	16.5658			28.932	-1709.73	174.204	-1687.69
28.952	16.5778	174.224	16.5664			28.952	-1713.33	174.224	-1690.94
28.972	16.5749	174.244	16.5678			28.972	-1706.63	174.244	-1688.76
28.992	16.5747	174.264	16.5669			28.992	-1706.19	174.264	-1682.9
29.012	16.5741	174.284	16.5644			29.012	-1704.83	174.284	-1681.81
29.032	16.5757	174.304	16.5639			29.032	-1708.52	174.304	-1677.05
29.052	16.5773	174.324	16.5619			29.052	-1712.31	174.324	-1684.25
29.072	16.5754	174.344	16.565			29.072	-1707.85	174.344	-1674.47
29.092	16.5767	174.364	16.5608			29.092	-1710.81	174.364	-1682.07
29.112	16.5772	174.384	16.564			29.112	-1712.15	174.384	-1678.05
29.132	16.5779	174.404	16.5623			29.132	-1713.73	174.404	-1674.52
29.152	16.5744	174.424	16.5608			29.152	-1705.46	174.424	-1676.65
29.172	16.5783	174.444	16.5617			29.172	-1714.51	174.444	-1669.67
29.192	16.5775	174.464	16.5588			29.192	-1712.72	174.464	-1668.37
29.212	16.5756	174.484	16.5582			29.212	-1708.18	174.484	-1682.58
29.232	16.5783	174.504	16.5643			29.232	-1714.74	174.504	-1679.17
29.252	16.5783	174.524	16.5628			29.252	-1714.53	174.524	-1679.13
29.272	16.5765	174.544	16.5628			29.272	-1710.36	174.544	-1670.44
29.292	16.5778	174.564	16.5591			29.292	-1713.54	174.564	-1674.95
29.312	16.5764	174.584	16.561			29.312	-1710.12	174.584	-1674.28
29.332	16.5766	174.604	16.5607			29.332	-1710.51	174.604	-1674.52
29.352	16.5769	174.624	16.5608			29.352	-1711.32	174.624	-1679.78
29.372	16.5771	174.644	16.5631			29.372	-1711.9	174.644	-1679.45
29.392	16.5773	174.664	16.5629			29.392	-1712.22	174.664	-1672.75
29.412	16.5768	174.684	16.5601			29.412	-1711.07	174.684	-1675.56
29.432	16.5789	174.704	16.5613			29.432	-1716.06	174.704	-1674.02
29.452	16.5768	174.724	16.5606			29.452	-1711	174.724	-1672.2
29.472	16.5774	174.744	16.5599			29.472	-1712.49	174.744	-1665.5
29.492	16.5775	174.764	16.557			29.492	-1712.82	174.764	-1669.47
29.512	16.58	174.784	16.5587			29.512	-1718.69	174.784	-1675.13
29.532	16.5816	174.804	16.5611			29.532	-1722.39	174.804	-1680.07
29.552	16.5797	174.824	16.5632			29.552	-1717.97	174.824	-1677.66
29.572	16.577	174.844	16.5622			29.572	-1711.54	174.844	-1680.04
29.592	16.5747	174.864	16.5632			29.592	-1706.21	174.864	-1682.16
29.612	16.5766	174.884	16.5641			29.612	-1710.57	174.884	-1670.78
29.632	16.5781	174.904	16.5592			29.632	-1714.17	174.904	-1681.54
29.652	16.5785	174.924	16.5638			29.652	-1715.02	174.924	-1682.02
29.672	16.5769	174.944	16.564			29.672	-1711.41	174.944	-1681.61
29.692	16.5749	174.964	16.5638			29.692	-1706.67	174.964	-1678.51
29.712	16.572	174.984	16.5625			29.712	-1699.86	174.984	-1682.47
29.732	16.572	175.004	16.5642			29.732	-1699.74	175.004	-1676.42
29.752	16.5731	175.024	16.5616			29.752	-1702.4	175.024	-1675.93
29.772	16.5681	175.044	16.5614			29.772	-1690.61	175.044	-1673.1
29.792	16.5706	175.064	16.5602			29.792	-1696.45	175.064	-1668.39
29.812	16.5702	175.084	16.5582			29.812	-1695.53	175.084	-1676.7
29.832	16.5686	175.104	16.5618			29.832	-1691.75	175.104	-1672.66
29.852	16.5716	175.124	16.56			29.852	-1698.84	175.124	-1675.14
29.872	16.5733	175.144	16.5611			29.872	-1702.79	175.144	-1681.58
29.892	16.573	175.164	16.5638			29.892	-1702.2	175.164	-1688.64
29.912	16.5718	175.184	16.5668			29.912	-1699.22	175.184	-1683.67
29.932	16.5714	175.204	16.5647			29.932	-1698.29	175.204	-1676.17
29.952	16.5713	175.224	16.5615			29.952	-1698.24	175.224	-1674.18
29.972	16.573	175.244	16.5607			29.972	-1702.27	175.244	-1676.42
29.992	16.575	175.264	16.5616			29.992	-1706.86	175.264	-1674.62
30.012	16.5756	175.284	16.5609			30.012	-1708.22	175.284	-1678.71
30.032	16.5732	175.304	16.5626			30.032	-1702.71	175.304	-1673.89
30.052	16.574	175.324	16.5606			30.052	-1704.53	175.324	-1678.45
30.072	16.5749	175.344	16.5625			30.072	-1706.62	175.344	-1686.26
30.092	16.5717	175.364	16.5658			30.092	-1699.09	175.364	-1680.98
30.112	16.5752	175.384	16.5636			30.112	-1707.26	175.384	-1681.85
30.132	16.5739	175.404	16.5639			30.132	-1704.34	175.404	-1682.7
30.152	16.5753	175.424	16.5643			30.152	-1707.61	175.424	-1684.24
30.172	16.5773	175.444	16.565			30.172	-1712.37	175.444	-1686.84
30.192	16.5778	175.464	16.5661			30.192	-1713.41	175.464	-1680.57
30.212	16.5741	175.484	16.5634			30.212	-1704.81	175.484	-1676.15
30.232	16.5714	175.504	16.5615			30.232	-1698.49	175.504	-1680.94
30.252	16.5732	175.524	16.5636			30.252	-1702.6	175.524	-1673.34
30.272	16.5689	175.544	16.5603			30.272	-1692.58	175.544	-1685.98
30.292	16.5696	175.564	16.5657			30.292	-1694.24	175.564	-1686.57
30.312	16.5699	175.584	16.566			30.312	-1694.78	175.584	-1686
30.332	16.5722	175.604	16.5657			30.332	-1700.28	175.604	-1677.36
30.352	16.5714	175.624	16.562			30.352	-1698.33	175.624	-1681.21
30.372	16.5694	175.644	16.5637			30.372	-1693.7	175.644	-1679.46
30.392	16.5716	175.664	16.5629			30.392	-1698.83	175.664	-1679.9
30.412	16.5706	175.684	16.5631			30.412	-1696.46	175.684	-1675.99
30.432	16.5706	175.704	16.5615			30.432	-1696.58	175.704	-1673.08
30.452	16.5701	175.724	16.5602			30.452	-1695.38	175.724	-1674.53
30.472	16.5716	175.744	16.5608			30.472	-1698.81	175.744	-1672.76
30.492	16.5743	175.764	16.5601			30.492	-1705.26	175.764	-1681.62
30.512	16.5736	175.784	16.5638			30.512	-1703.47	175.784	-1673.97
30.532	16.5758	175.804	16.5606			30.532	-1708.82	175.804	-1676.8
30.554	16.5746	175.824	16.5618			30.554	-1706.01	175.824	-1677.53
30.574	16.5773	175.844	16.5621			30.574	-1712.37	175.844	-1677.68
30.594	16.577	175.864	16.5622			30.594	-1711.69	175.864	-1676.88
30.614	16.5767	175.884	16.5618			30.614	-1710.77	175.884	-1677.33
30.634	16.5756	175.904	16.562			30.634	-1708.33	175.904	-1677.94
30.654	16.5779	175.924	16.5623			30.654	-1713.69	175.924	-1682.48
30.674	16.5741	175.946	16.5642			30.674	-1704.83	175.946	-1681.61
30.694	16.5765	175.964	16.5638			30.694	-1710.34	175.964	-1671.88
30.714	16.5761	175.984	16.5597			30.714	-1709.37	175.984	-1679.64
30.734	16.5762	176.004	16.563			30.734	-1709.62	176.004	-1669.73
30.754	16.5771	176.024	16.5588			30.754	-1711.87	176.024	-1667.82
30.774	16.5764	176.046	16.558			30.774	-1710.24	176.046	-1674.16
30.794	16.5748	176.066	16.5607			30.794	-1706.4	176.066	-1674.23
30.814	16.5772	176.086	16.5607			30.814	-1711.97	176.086	-1672.08
30.834	16.5776	176.106	16.5598			30.834	-1713.01	176.106	-1669.42
30.854	16.5779	176.126	16.5587			30.854	-1713.69	176.126	-1672.08
30.874	16.5796	176.146	16.5598			30.874	-1717.8	176.146	-1674.81
30.894	16.5784	176.166	16.561			30.894	-1714.85	176.166	-1669.76
30.914	16.5807	176.186	16.5588			30.914	-1720.39	176.186	-1672.29
30.934	16.5802	176.206	16.5599			30.934	-1719.07	176.206	-1669.17
30.954	16.5777	176.226	16.5586			30.954	-1713.23	176.226	-1676.31
30.974	16.5764	176.246	16.5616			30.974	-1710.21	176.246	-1666.75
30.994	16.5768	176.266	16.5575			30.994	-1711.07	176.266	-1670.79
31.014	16.5772	176.286	16.5592			31.014	-1712.17	176.286	-1669.7
31.034	16.5756	176.306	16.5588			31.034	-1708.19	176.306	-1673.54
31.054	16.5763	176.326	16.5604			31.054	-1709.92	176.326	-1672.79
31.074	16.5769	176.346	16.5601			31.074	-1711.32	176.346	-1674.22
31.094	16.5782	176.366	16.5607			31.094	-1714.37	176.366	-1676.96
31.114	16.5772	176.386	16.5619			31.114	-1712.11	176.386	-1674.67
31.134	16.5752	176.406	16.5609			31.134	-1707.23	176.406	-1676.55
31.154	16.5784	176.426	16.5617			31.154	-1714.8	176.426	-1677.73
31.174	16.577	176.446	16.5622			31.174	-1711.64	176.446	-1672.25
31.194	16.58	176.466	16.5599			31.194	-1718.6	176.466	-1668.78
31.214	16.5816	176.486	16.5584			31.214	-1722.34	176.486	-1674.26
31.234	16.5761	176.506	16.5607			31.234	-1709.41	176.506	-1664.24
31.254	16.5756	176.526	16.5565			31.254	-1708.18	176.526	-1673.88
31.274	16.5753	176.546	16.5606			31.274	-1707.67	176.546	-1675.98
31.294	16.5779	176.566	16.5615			31.294	-1713.69	176.566	-1684.73
31.314	16.5752	176.586	16.5652			31.314	-1707.35	176.586	-1672.17
31.334	16.5738	176.606	16.5598			31.334	-1703.94	176.606	-1678.94
31.354	16.5737	176.626	16.5627			31.354	-1703.8	176.626	-1677.4
31.374	16.5778	176.646	16.562			31.374	-1713.52	176.646	-1675.11
31.394	16.5802	176.666	16.5611			31.394	-1719.09	176.666	-1670.96
31.414	16.5844	176.686	16.5593			31.414	-1728.9	176.686	-1670.07
31.434	16.582	176.706	16.5589			31.434	-1723.33	176.706	-1666.11
31.454	16.5804	176.726	16.5573			31.454	-1719.64	176.726	-1664.65
31.474	16.5797	176.746	16.5566			31.474	-1717.97	176.746	-1672.16
31.494	16.5829	176.766	16.5598			31.494	-1725.45	176.766	-1668.61
31.514	16.5782	176.786	16.5583			31.514	-1714.32	176.786	-1679.45
31.534	16.5772	176.806	16.5629			31.534	-1712.01	176.806	-1666.77
31.554	16.5795	176.826	16.5575			31.554	-1717.4	176.826	-1669.79
31.574	16.58	176.846	16.5588			31.574	-1718.75	176.846	-1668.52
31.594	16.5805	176.866	16.5583			31.594	-1719.86	176.866	-1663.03
31.614	16.5806	176.886	16.5559			31.614	-1719.96	176.886	-1661.49
31.634	16.5785	176.906	16.5553			31.634	-1715.1	176.906	-1663.87
31.654	16.5795	176.926	16.5563			31.654	-1717.52	176.926	-1667.05
31.674	16.5789	176.946	16.5577			31.674	-1716.16	176.946	-1663.14
31.694	16.5803	176.966	16.556			31.694	-1719.32	176.966	-1668.85
31.714	16.5798	176.986	16.5584			31.714	-1718.16	176.986	-1676.33
31.734	16.5795	177.006	16.5616			31.734	-1717.39	177.006	-1678.17
31.754	16.5779	177.026	16.5624			31.754	-1713.63	177.026	-1673.97
31.774	16.5791	177.046	16.5606			31.774	-1716.54	177.046	-1671.43
31.794	16.577	177.066	16.5595			31.794	-1711.59	177.066	-1679.47
31.814	16.5761	177.086	16.5629			31.814	-1709.45	177.086	-1677.58
31.834	16.5776	177.106	16.5621			31.834	-1712.94	177.106	-1683.19
31.854	16.575	177.126	16.5645			31.854	-1706.95	177.126	-1680.71
31.874	16.5759	177.146	16.5635			31.874	-1708.98	177.146	-1679.04
31.894	16.5719	177.166	16.5628			31.894	-1699.45	177.166	-1674.69
31.914	16.5721	177.186	16.5609			31.914	-1700.1	177.186	-1672.49
31.934	16.5706	177.206	16.56			31.934	-1696.61	177.206	-1672.5
31.954	16.5727	177.226	16.56			31.954	-1701.45	177.226	-1681.36
31.974	16.568	177.246	16.5637			31.974	-1690.38	177.246	-1681.66
31.994	16.5719	177.266	16.5639			31.994	-1699.57	177.266	-1679.19
32.014	16.5691	177.286	16.5628			32.014	-1692.96	177.286	-1693.01
32.034	16.569	177.306	16.5687			32.034	-1692.71	177.306	-1687.91
32.054	16.5717	177.326	16.5665			32.054	-1699.09	177.326	-1684.05
32.074	16.5697	177.346	16.5649			32.074	-1694.29	177.346	-1680.53
32.094	16.5694	177.366	16.5634			32.094	-1693.6	177.366	-1678.13
32.114	16.5685	177.386	16.5624			32.114	-1691.53	177.386	-1673.83
32.134	16.5702	177.406	16.5605			32.134	-1695.64	177.406	-1676.64
32.154	16.5743	177.426	16.5617			32.154	-1705.28	177.426	-1674.87
32.174	16.5718	177.446	16.561			32.174	-1699.28	177.446	-1662.59
32.194	16.573	177.466	16.5558			32.194	-1702.26	177.466	-1669.02
32.214	16.5744	177.486	16.5585			32.214	-1705.46	177.486	-1664.09
32.234	16.5724	177.506	16.5564			32.234	-1700.67	177.506	-1665.59
32.254	16.5716	177.526	16.557			32.254	-1698.78	177.526	-1658.27
32.274	16.5714	177.546	16.5539			32.274	-1698.47	177.546	-1667.14
32.294	16.5694	177.566	16.5577			32.294	-1693.72	177.566	-1664.84
32.314	16.5679	177.586	16.5567			32.314	-1690.12	177.586	-1664.86
32.334	16.5653	177.606	16.5567			32.334	-1683.97	177.606	-1672.49
32.354	16.5682	177.626	16.56			32.354	-1690.99	177.626	-1672.49
32.374	16.5663	177.646	16.56			32.374	-1686.3	177.646	-1666.9
32.394	16.5685	177.666	16.5576			32.394	-1691.57	177.666	-1665.25
32.414	16.5667	177.686	16.5569			32.414	-1687.3	177.686	-1665.1
32.436	16.5685	177.706	16.5568			32.436	-1691.57	177.706	-1665.2
32.454	16.5698	177.726	16.5569			32.454	-1694.55	177.726	-1657.57
32.476	16.5703	177.746	16.5536			32.476	-1695.87	177.746	-1654.24
32.496	16.5692	177.766	16.5522			32.496	-1693.12	177.766	-1653.05
32.516	16.5688	177.786	16.5517			32.516	-1692.36	177.786	-1655.27
32.536	16.5695	177.806	16.5527			32.536	-1693.95	177.806	-1653.4
32.556	16.5674	177.826	16.5519			32.556	-1689.08	177.826	-1652.42
32.576	16.5694	177.846	16.5514			32.576	-1693.7	177.846	-1650.63
32.596	16.5693	177.866	16.5507			32.596	-1693.49	177.866	-1647.49
32.616	16.5704	177.886	16.5494			32.616	-1695.93	177.886	-1642.94
32.636	16.5723	177.906	16.5474			32.636	-1700.43	177.906	-1641.1
32.656	16.5733	177.926	16.5466			32.656	-1702.77	177.926	-1640.9
32.676	16.5705	177.948	16.5465			32.676	-1696.33	177.948	-1643.47
32.696	16.5697	177.968	16.5476			32.696	-1694.46	177.968	-1642.13
32.716	16.5705	177.988	16.5471			32.716	-1696.19	177.988	-1643.59
32.736	16.5723	178.008	16.5477			32.736	-1700.58	178.008	-1639.97
32.756	16.5704	178.028	16.5462			32.756	-1696.12	178.028	-1646.27
32.776	16.572	178.048	16.5488			32.776	-1699.75	178.048	-1643.71
32.796	16.5706	178.068	16.5477			32.796	-1696.52	178.068	-1641.94
32.816	16.5726	178.088	16.547			32.816	-1701.29	178.088	-1639.37
32.836	16.5753	178.108	16.5459			32.836	-1707.62	178.108	-1641.37
32.856	16.5741	178.128	16.5467			32.856	-1704.67	178.128	-1645.94
32.876	16.5741	178.148	16.5487			32.876	-1704.8	178.148	-1641.36
32.896	16.5748	178.168	16.5467			32.896	-1706.29	178.168	-1646.73
32.916	16.5727	178.188	16.549			32.916	-1701.43	178.188	-1650.46
32.936	16.5721	178.208	16.5506			32.936	-1699.96	178.208	-1649.32
32.956	16.5741	178.228	16.5501			32.956	-1704.82	178.228	-1644.31
32.976	16.5724	178.248	16.548			32.976	-1700.73	178.248	-1644.41
32.996	16.5685	178.268	16.548			32.996	-1691.62	178.268	-1642.7
33.016	16.57	178.288	16.5473			33.016	-1695.11	178.288	-1642.43
33.036	16.5714	178.308	16.5472			33.036	-1698.36	178.308	-1645.77
33.056	16.5701	178.328	16.5486			33.056	-1695.41	178.328	-1650.15
33.076	16.5707	178.348	16.5505			33.076	-1696.68	178.348	-1636.72
33.096	16.5733	178.368	16.5448			33.096	-1702.91	178.368	-1640
33.116	16.5712	178.388	16.5462			33.116	-1697.97	178.388	-1643.41
33.136	16.5701	178.408	16.5476			33.136	-1695.4	178.408	-1640.08
33.156	16.5712	178.428	16.5462			33.156	-1697.98	178.428	-1651.59
33.176	16.5706	178.448	16.5511			33.176	-1696.61	178.448	-1651.34
33.196	16.5715	178.468	16.551			33.196	-1698.69	178.468	-1644.69
33.216	16.5697	178.488	16.5482			33.216	-1694.45	178.488	-1635.07
33.236	16.5678	178.508	16.5441			33.236	-1689.99	178.508	-1641.04
33.256	16.5725	178.528	16.5466			33.256	-1701	178.528	-1647.8
33.276	16.5717	178.548	16.5495			33.276	-1699.19	178.548	-1644.77
33.296	16.5696	178.568	16.5482			33.296	-1694.26	178.568	-1645.34
33.316	16.5749	178.588	16.5484			33.316	-1706.69	178.588	-1641.78
33.336	16.5732	178.608	16.5469			33.336	-1702.58	178.608	-1649.83
33.356	16.5721	178.628	16.5504			33.356	-1699.95	178.628	-1651.08
33.376	16.5717	178.648	16.5509			33.376	-1699.02	178.648	-1648.05
33.396	16.5717	178.668	16.5496			33.396	-1699.12	178.668	-1651.59
33.416	16.5723	178.688	16.5511			33.416	-1700.39	178.688	-1650.61
33.436	16.5747	178.708	16.5507			33.436	-1706.08	178.708	-1655.64
33.456	16.5726	178.728	16.5528			33.456	-1701.16	178.728	-1653.33
33.476	16.5723	178.748	16.5518			33.476	-1700.58	178.748	-1657.4
33.496	16.5715	178.768	16.5536			33.496	-1698.76	178.768	-1659.28
33.516	16.5726	178.788	16.5544			33.516	-1701.32	178.788	-1667.83
33.536	16.573	178.808	16.558			33.536	-1702.27	178.808	-1653.08
33.556	16.5724	178.828	16.5517			33.556	-1700.83	178.828	-1657.48
33.576	16.5692	178.848	16.5536			33.576	-1693.19	178.848	-1656.25
33.596	16.571	178.868	16.5531			33.596	-1697.49	178.868	-1663.95
33.616	16.5708	178.888	16.5563			33.616	-1696.96	178.888	-1656.58
33.636	16.5681	178.908	16.5532			33.636	-1690.65	178.908	-1660.05
33.656	16.5682	178.928	16.5547			33.656	-1690.83	178.928	-1665.47
33.676	16.5703	178.948	16.557			33.676	-1695.8	178.948	-1668.83
33.696	16.569	178.968	16.5584			33.696	-1692.63	178.968	-1665.11
33.716	16.5719	178.988	16.5568			33.716	-1699.67	178.988	-1667.79
33.736	16.5704	179.008	16.558			33.736	-1696.11	179.008	-1666.34
33.756	16.5716	179.028	16.5574			33.756	-1698.93	179.028	-1672.89
33.776	16.5707	179.048	16.5601			33.776	-1696.72	179.048	-1670.22
33.796	16.5678	179.068	16.559			33.796	-1689.98	179.068	-1671.03
33.816	16.5715	179.088	16.5593			33.816	-1698.75	179.088	-1677.94
33.836	16.5724	179.108	16.5623			33.836	-1700.62	179.108	-1667.65
33.856	16.5758	179.128	16.5579			33.856	-1708.8	179.128	-1674.39
33.876	16.5729	179.148	16.5608			33.876	-1701.95	179.148	-1670.22
33.896	16.5717	179.168	16.559			33.896	-1699.19	179.168	-1672.96
33.916	16.5733	179.188	16.5602			33.916	-1702.81	179.188	-1661.89
33.936	16.5751	179.208	16.5555			33.936	-1706.99	179.208	-1675.91
33.956	16.5761	179.228	16.5614			33.956	-1709.58	179.228	-1678.12
33.976	16.5799	179.248	16.5624			33.976	-1718.29	179.248	-1665.41
33.996	16.5774	179.268	16.557			33.996	-1712.5	179.268	-1672.53
34.016	16.5779	179.288	16.56			34.016	-1713.71	179.288	-1672.71
34.036	16.5801	179.308	16.5601			34.036	-1718.82	179.308	-1668.77
34.056	16.5789	179.328	16.5584			34.056	-1716	179.328	-1677.19
34.076	16.5785	179.348	16.562			34.076	-1715.12	179.348	-1668.1
34.096	16.5825	179.368	16.5581			34.096	-1724.56	179.368	-1674.35
34.116	16.5832	179.388	16.5608			34.116	-1726.16	179.388	-1663.66
34.136	16.5832	179.408	16.5562			34.136	-1726.19	179.408	-1667.25
34.156	16.5821	179.428	16.5577			34.156	-1723.61	179.428	-1658.34
34.176	16.58	179.448	16.554			34.176	-1718.53	179.448	-1664.38
34.196	16.5812	179.468	16.5565			34.196	-1721.55	179.468	-1656.61
34.216	16.5774	179.488	16.5532			34.216	-1712.45	179.488	-1664.89
34.236	16.5812	179.508	16.5567			34.236	-1721.47	179.508	-1664.53
34.256	16.5797	179.528	16.5566			34.256	-1717.9	179.528	-1663.2
34.276	16.5798	179.548	16.556			34.276	-1718.16	179.548	-1662.38
34.296	16.5772	179.568	16.5557			34.296	-1712.02	179.568	-1665.3
34.316	16.5798	179.588	16.5569			34.316	-1718.09	179.588	-1662.83
34.336	16.5778	179.608	16.5559			34.336	-1713.5	179.608	-1666.62
34.356	16.5804	179.628	16.5575			34.356	-1719.55	179.628	-1668.62
34.376	16.5816	179.648	16.5583			34.376	-1722.42	179.648	-1653.32
34.396	16.5794	179.668	16.5518			34.396	-1717.18	179.668	-1659.69
34.416	16.5803	179.688	16.5545			34.416	-1719.33	179.688	-1658.17
34.438	16.5784	179.708	16.5539			34.438	-1714.88	179.708	-1661.65
34.458	16.5784	179.728	16.5554			34.458	-1714.93	179.728	-1664.06
34.478	16.5802	179.748	16.5564			34.478	-1719.14	179.748	-1672.5
34.498	16.5796	179.768	16.56			34.498	-1717.58	179.768	-1673.75
34.518	16.5809	179.788	16.5605			34.518	-1720.77	179.788	-1662.24
34.538	16.5815	179.808	16.5556			34.538	-1722.15	179.808	-1654.96
34.558	16.5819	179.83	16.5525			34.558	-1723.05	179.83	-1663.88
34.578	16.58	179.85	16.5563			34.578	-1718.54	179.85	-1659.47
34.598	16.5788	179.87	16.5544			34.598	-1715.84	179.87	-1660.04
34.618	16.5811	179.89	16.5547			34.618	-1721.26	179.89	-1664.69
34.638	16.578	179.91	16.5567			34.638	-1713.87	179.91	-1661.49
34.658	16.5777	179.93	16.5553			34.658	-1713.23	179.93	-1666.44
34.678	16.5785	179.95	16.5574			34.678	-1715.05	179.95	-1663.77
34.698	16.5787	179.97	16.5563			34.698	-1715.71	179.97	-1666.26
34.718	16.5744	179.99	16.5573			34.718	-1705.54	179.99	-1659.65
34.738	16.5743	180.01	16.5545			34.738	-1705.24	180.01	-1652.54
34.758	16.5735	180.03	16.5515			34.758	-1703.43	180.03	-1655.86
34.778	16.5742	180.05	16.5529			34.778	-1704.97	180.05	-1657.68
34.798	16.5725	180.07	16.5537			34.798	-1701.01	180.07	-1660.98
34.818	16.5727	180.09	16.5551			34.818	-1701.48	180.09	-1660.05
34.838	16.5746	180.11	16.5547			34.838	-1706.03	180.11	-1663.07
34.858	16.5745	180.13	16.556			34.858	-1705.64	180.13	-1664
34.878	16.5723	180.15	16.5564			34.878	-1700.46	180.15	-1658.23
34.898	16.5751	180.17	16.5539			34.898	-1707.15	180.17	-1656.32
34.918	16.5736	180.19	16.5531			34.918	-1703.56	180.19	-1657.25
34.938	16.578	180.21	16.5535			34.938	-1713.88	180.21	-1654.62
34.958	16.5774	180.23	16.5524			34.958	-1712.48	180.23	-1649.27
34.978	16.578	180.25	16.5501			34.978	-1713.96	180.25	-1644.58
34.998	16.5742	180.27	16.5481			34.998	-1705.04	180.27	-1652.19
35.018	16.5772	180.29	16.5513			35.018	-1712.17	180.29	-1647.98
35.038	16.5764	180.31	16.5496			35.038	-1710.2	180.31	-1643.77
35.058	16.5754	180.33	16.5478			35.058	-1707.76	180.33	-1643.21
35.078	16.5752	180.35	16.5475			35.078	-1707.37	180.35	-1644.11
35.098	16.5771	180.37	16.5479			35.098	-1711.83	180.37	-1644.61
35.118	16.574	180.39	16.5481			35.118	-1704.55	180.39	-1640.81
35.138	16.5756	180.41	16.5465			35.138	-1708.37	180.41	-1641.35
35.158	16.5761	180.43	16.5467			35.158	-1709.48	180.43	-1639.24
35.178	16.5752	180.45	16.5459			35.178	-1707.34	180.45	-1644.04
35.198	16.574	180.47	16.5479			35.198	-1704.6	180.47	-1644.23
35.218	16.5739	180.49	16.548			35.218	-1704.29	180.49	-1644.3
35.238	16.5769	180.51	16.548			35.238	-1711.41	180.51	-1643.71
35.258	16.5772	180.53	16.5477			35.258	-1712.16	180.53	-1652.31
35.278	16.5773	180.55	16.5514			35.278	-1712.24	180.55	-1651.35
35.298	16.5763	180.57	16.551			35.298	-1709.86	180.57	-1649.99
35.318	16.5758	180.59	16.5504			35.318	-1708.67	180.59	-1652.39
35.338	16.5741	180.61	16.5514			35.338	-1704.87	180.61	-1656.58
35.358	16.5741	180.63	16.5532			35.358	-1704.66	180.63	-1662.46
35.378	16.5751	180.65	16.5557			35.378	-1707.15	180.65	-1655.54
35.398	16.5753	180.67	16.5528			35.398	-1707.59	180.67	-1672.43
35.418	16.5735	180.69	16.5599			35.418	-1703.35	180.69	-1671.05
35.438	16.5732	180.71	16.5594			35.438	-1702.62	180.71	-1677.98
35.458	16.5743	180.73	16.5623			35.458	-1705.23	180.73	-1673.22
35.478	16.5754	180.75	16.5603			35.478	-1707.72	180.75	-1666.73
35.498	16.5709	180.77	16.5575			35.498	-1697.26	180.77	-1672.1
35.518	16.5742	180.79	16.5598			35.518	-1705.08	180.79	-1663.34
35.538	16.575	180.81	16.5561			35.538	-1706.85	180.81	-1669.53
35.558	16.5759	180.83	16.5587			35.558	-1708.94	180.83	-1667.87
35.578	16.5756	180.85	16.558			35.578	-1708.34	180.85	-1670.6
35.598	16.5749	180.87	16.5592			35.598	-1706.51	180.87	-1662.72
35.618	16.5745	180.89	16.5558			35.618	-1705.69	180.89	-1663.28
35.638	16.5762	180.91	16.5561			35.638	-1709.63	180.91	-1660.98
35.658	16.5789	180.93	16.5551			35.658	-1716.11	180.93	-1663.26
35.678	16.575	180.95	16.556			35.678	-1706.74	180.95	-1665.11
35.698	16.5777	180.97	16.5568			35.698	-1713.25	180.97	-1668.23
35.718	16.5761	180.99	16.5582			35.718	-1709.45	180.99	-1665.86
35.738	16.579	181.01	16.5572			35.738	-1716.33	181.01	-1665.84
35.758	16.5768	181.03	16.5572			35.758	-1711.21	181.03	-1659.51
35.778	16.5794	181.05	16.5545			35.778	-1717.15	181.05	-1666.3
35.798	16.5771	181.07	16.5573			35.798	-1711.76	181.07	-1658.48
35.818	16.5767	181.09	16.554			35.818	-1710.89	181.09	-1657.44
35.838	16.5788	181.11	16.5536			35.838	-1715.84	181.11	-1663.08
35.858	16.5802	181.13	16.556			35.858	-1719.07	181.13	-1652.56
35.878	16.5805	181.15	16.5515			35.878	-1719.82	181.15	-1656.3
35.898	16.5794	181.17	16.5531			35.898	-1717.17	181.17	-1657.53
35.918	16.5826	181.19	16.5536			35.918	-1724.78	181.19	-1662.87
35.938	16.5782	181.21	16.5559			35.938	-1714.44	181.21	-1653.44
35.958	16.5779	181.23	16.5519			35.958	-1713.72	181.23	-1666.52
35.978	16.5755	181.25	16.5574			35.978	-1708.09	181.25	-1664.04
35.998	16.5729	181.27	16.5564			35.998	-1701.91	181.27	-1657.5
36.018	16.5755	181.29	16.5536			36.018	-1708.17	181.29	-1659.02
36.038	16.5751	181.31	16.5542			36.038	-1707.06	181.31	-1667.39
36.058	16.5738	181.33	16.5578			36.058	-1704.08	181.33	-1670.71
36.078	16.5738	181.35	16.5592			36.078	-1703.99	181.35	-1660.52
36.098	16.5754	181.37	16.5549			36.098	-1707.73	181.37	-1667.33
36.118	16.5733	181.39	16.5578			36.118	-1702.84	181.39	-1662.89
36.138	16.5734	181.41	16.5559			36.138	-1703.13	181.41	-1663.92
36.158	16.5755	181.43	16.5563			36.158	-1707.99	181.43	-1673.63
36.178	16.5731	181.45	16.5604			36.178	-1702.3	181.45	-1662.47
36.198	16.5771	181.47	16.5557			36.198	-1711.85	181.47	-1674.72
36.218	16.5751	181.49	16.5609			36.218	-1707.08	181.49	-1673.59
36.238	16.5775	181.51	16.5604			36.238	-1712.81	181.51	-1673.87
36.258	16.5784	181.53	16.5606			36.258	-1714.86	181.53	-1674.94
36.278	16.5802	181.55	16.561			36.278	-1719.06	181.55	-1673.1
36.298	16.5787	181.57	16.5602			36.298	-1715.5	181.57	-1674.76
36.32	16.5783	181.59	16.5609			36.32	-1714.63	181.59	-1674.33
36.34	16.5759	181.61	16.5607			36.34	-1709.08	181.61	-1681.17
36.36	16.5733	181.63	16.5637			36.36	-1702.81	181.63	-1678.98
36.38	16.5723	181.65	16.5627			36.38	-1700.62	181.65	-1684.74
36.4	16.5734	181.67	16.5652			36.4	-1703	181.67	-1679.06
36.42	16.573	181.69	16.5628			36.42	-1702.06	181.69	-1678.63
36.44	16.5749	181.71	16.5626			36.44	-1706.61	181.71	-1675.18
36.46	16.5709	181.73	16.5611			36.46	-1697.16	181.73	-1684.48
36.48	16.5746	181.75	16.5651			36.48	-1705.83	181.75	-1681.46
36.5	16.5736	181.77	16.5638			36.5	-1703.56	181.77	-1680.2
36.52	16.576	181.79	16.5632			36.52	-1709.14	181.79	-1678.88
36.54	16.5759	181.81	16.5627			36.54	-1709.11	181.81	-1676.16
36.56	16.5744	181.83	16.5615			36.56	-1705.5	181.83	-1677.97
36.58	16.5712	181.852	16.5623			36.58	-1697.92	181.852	-1670.36
36.6	16.5737	181.872	16.5591			36.6	-1703.8	181.872	-1672.1
36.62	16.574	181.892	16.5598			36.62	-1704.56	181.892	-1672.94
36.64	16.5748	181.912	16.5602			36.64	-1706.35	181.912	-1675.82
36.66	16.5749	181.932	16.5614			36.66	-1706.58	181.932	-1680.09
36.68	16.5775	181.952	16.5632			36.68	-1712.84	181.952	-1676.13
36.7	16.5767	181.972	16.5615			36.7	-1710.75	181.972	-1673.46
36.72	16.5763	181.992	16.5604			36.72	-1709.84	181.992	-1663.38
36.74	16.5789	182.012	16.5561			36.74	-1716.06	182.012	-1666.36
36.76	16.5764	182.032	16.5574			36.76	-1710.08	182.032	-1668.11
36.78	16.5794	182.052	16.5581			36.78	-1717.26	182.052	-1658.45
36.8	16.5775	182.072	16.554			36.8	-1712.68	182.072	-1659.91
36.82	16.5768	182.092	16.5546			36.82	-1711.16	182.092	-1664.91
36.84	16.5771	182.112	16.5568			36.84	-1711.79	182.112	-1655.84
36.86	16.576	182.132	16.5529			36.86	-1709.22	182.132	-1654.04
36.88	16.5736	182.152	16.5521			36.88	-1703.61	182.152	-1656.5
36.9	16.5747	182.172	16.5532			36.9	-1706.18	182.172	-1656.87
36.92	16.5766	182.192	16.5533			36.92	-1710.62	182.192	-1659.39
36.94	16.5766	182.212	16.5544			36.94	-1710.63	182.212	-1656.75
36.96	16.5766	182.232	16.5533			36.96	-1710.58	182.232	-1658.68
36.98	16.5763	182.252	16.5541			36.98	-1709.81	182.252	-1661.12
37	16.5787	182.272	16.5551			37	-1715.66	182.272	-1666.03
37.02	16.5757	182.292	16.5572			37.02	-1708.51	182.292	-1665.6
37.04	16.5787	182.312	16.557			37.04	-1715.57	182.312	-1661.79
37.06	16.5798	182.332	16.5554			37.06	-1718.09	182.332	-1661.32
37.08	16.5767	182.352	16.5552			37.08	-1710.83	182.352	-1668.75
37.1	16.5816	182.372	16.5584			37.1	-1722.43	182.372	-1668.5
37.12	16.5771	182.392	16.5583			37.12	-1711.87	182.392	-1675.06
37.14	16.5794	182.412	16.5611			37.14	-1717.27	182.412	-1674.1
37.16	16.5789	182.432	16.5606			37.16	-1716.13	182.432	-1674.73
37.18	16.5797	182.452	16.5609			37.18	-1717.88	182.452	-1671.54
37.2	16.5792	182.472	16.5596			37.2	-1716.7	182.472	-1670.51
37.22	16.5828	182.492	16.5591			37.22	-1725.27	182.492	-1675.73
37.239	16.5848	182.512	16.5613			37.239	-1729.9	182.512	-1672.77
37.259	16.5811	182.532	16.5601			37.259	-1721.26	182.532	-1674.9
37.279	16.5843	182.552	16.561			37.279	-1728.75	182.552	-1678.43
37.299	16.5775	182.572	16.5625			37.299	-1712.68	182.572	-1677.57
37.319	16.5775	182.592	16.5621			37.319	-1712.81	182.592	-1674.09
37.339	16.5768	182.612	16.5606			37.339	-1711.01	182.612	-1683.54
37.359	16.5772	182.632	16.5647			37.359	-1712.1	182.632	-1676.74
37.379	16.5761	182.652	16.5618			37.379	-1709.51	182.652	-1678.17
37.399	16.5761	182.672	16.5624			37.399	-1709.52	182.672	-1681.77
37.419	16.5748	182.692	16.5639			37.419	-1706.31	182.692	-1673.05
37.439	16.5754	182.712	16.5602			37.439	-1707.86	182.712	-1668.81
37.459	16.5736	182.732	16.5584			37.459	-1703.62	182.732	-1668.31
37.479	16.5715	182.752	16.5582			37.479	-1698.58	182.752	-1659.68
37.499	16.5717	182.772	16.5545			37.499	-1699	182.772	-1655.77
37.519	16.5728	182.792	16.5529			37.519	-1701.61	182.792	-1660.04
37.539	16.5732	182.812	16.5547			37.539	-1702.59	182.812	-1653.81
37.559	16.5721	182.832	16.552			37.559	-1700.12	182.832	-1658.21
37.579	16.5718	182.852	16.5539			37.579	-1699.39	182.852	-1661.68
37.599	16.5712	182.872	16.5554			37.599	-1697.95	182.872	-1662.07
37.619	16.573	182.892	16.5555			37.619	-1702.28	182.892	-1654.96
37.639	16.5735	182.912	16.5525			37.639	-1703.39	182.912	-1658.33
37.659	16.5713	182.932	16.554			37.659	-1698.11	182.932	-1655.88
37.679	16.5712	182.952	16.5529			37.679	-1697.82	182.952	-1657.54
37.699	16.5686	182.972	16.5536			37.699	-1691.88	182.972	-1652.37
37.719	16.5744	182.992	16.5514			37.719	-1705.5	182.992	-1650.25
37.739	16.5735	183.012	16.5505			37.739	-1703.25	183.012	-1656.05
37.759	16.5741	183.032	16.553			37.759	-1704.83	183.032	-1649.5
37.779	16.5751	183.052	16.5502			37.779	-1707.13	183.052	-1646.91
37.799	16.5755	183.072	16.5491			37.799	-1708.16	183.072	-1653.36
37.819	16.576	183.092	16.5518			37.819	-1709.13	183.092	-1651.62
37.839	16.5754	183.112	16.5511			37.839	-1707.77	183.112	-1643.31
37.859	16.5779	183.132	16.5476			37.859	-1713.7	183.132	-1642.1
37.879	16.5738	183.152	16.5471			37.879	-1704	183.152	-1647.09
37.899	16.5779	183.172	16.5492			37.899	-1713.58	183.172	-1652.59
37.919	16.5734	183.192	16.5515			37.919	-1703	183.192	-1655.97
37.939	16.5713	183.212	16.5529			37.939	-1698.15	183.212	-1656.53
37.959	16.5738	183.232	16.5532			37.959	-1704.01	183.232	-1662.86
37.979	16.5756	183.252	16.5559			37.979	-1708.29	183.252	-1667.62
37.999	16.5739	183.272	16.5579			37.999	-1704.38	183.272	-1657.17
38.019	16.5742	183.292	16.5535			38.019	-1705.09	183.292	-1662.18
38.039	16.5779	183.312	16.5556			38.039	-1713.7	183.312	-1660.66
38.059	16.5775	183.332	16.5549			38.059	-1712.73	183.332	-1656.06
38.079	16.5761	183.352	16.553			38.079	-1709.51	183.352	-1659.27
38.099	16.577	183.372	16.5544			38.099	-1711.69	183.372	-1659.48
38.119	16.5755	183.392	16.5544			38.119	-1708.01	183.392	-1660.67
38.139	16.5798	183.412	16.555			38.139	-1718.13	183.412	-1661.04
38.159	16.5776	183.432	16.5551			38.159	-1712.93	183.432	-1662.47
38.179	16.583	183.452	16.5557			38.179	-1725.79	183.452	-1658.37
38.199	16.5827	183.472	16.554			38.199	-1725.06	183.472	-1658.56
38.221	16.5756	183.492	16.5541			38.221	-1708.4	183.492	-1658.27
38.239	16.5841	183.512	16.5539			38.239	-1728.4	183.512	-1658.86
38.261	16.5832	183.532	16.5542			38.261	-1726.19	183.532	-1656.09
38.279	16.5779	183.552	16.553			38.279	-1713.76	183.552	-1651.97
38.301	16.5834	183.572	16.5513			38.301	-1726.71	183.572	-1648.07
38.319	16.5851	183.592	16.5496			38.319	-1730.55	183.592	-1654.16
38.341	16.5859	183.612	16.5522			38.341	-1732.62	183.612	-1650.81
38.361	16.5869	183.632	16.5508			38.361	-1734.89	183.632	-1652.19
38.381	16.5879	183.652	16.5513			38.381	-1737.19	183.652	-1646.87
38.401	16.5851	183.672	16.5491			38.401	-1730.65	183.672	-1654.79
38.421	16.5868	183.692	16.5525			38.421	-1734.68	183.692	-1652.8
38.441	16.5845	183.712	16.5516			38.441	-1729.25	183.712	-1651.53
38.461	16.5856	183.734	16.5511			38.461	-1731.69	183.734	-1654.45
38.481	16.5857	183.754	16.5523			38.481	-1731.99	183.754	-1647.82
38.501	16.5845	183.774	16.5495			38.501	-1729.34	183.774	-1644.17
38.521	16.5893	183.794	16.5479			38.521	-1740.55	183.794	-1648.45
38.541	16.5856	183.814	16.5498			38.541	-1731.9	183.814	-1646.8
38.561	16.5838	183.832	16.5491			38.561	-1727.54	183.832	-1648.02
38.581	16.5836	183.854	16.5496			38.581	-1727.02	183.854	-1651.82
38.601	16.583	183.874	16.5512			38.601	-1725.76	183.874	-1644.47
38.621	16.5828	183.894	16.5481			38.621	-1725.29	183.894	-1650.64
38.641	16.5839	183.914	16.5507			38.641	-1727.86	183.914	-1646.38
38.661	16.5836	183.934	16.5489			38.661	-1727.08	183.934	-1652.83
38.681	16.5804	183.954	16.5516			38.681	-1719.56	183.954	-1642.22
38.701	16.5793	183.974	16.5471			38.701	-1717.05	183.974	-1647.94
38.721	16.577	183.994	16.5495			38.721	-1711.45	183.994	-1642.12
38.741	16.5777	184.014	16.5471			38.741	-1713.29	184.014	-1649.15
38.761	16.5798	184.034	16.55			38.761	-1718.17	184.034	-1643.84
38.781	16.5846	184.054	16.5478			38.781	-1729.47	184.054	-1650.57
38.801	16.5836	184.074	16.5507			38.801	-1727.14	184.074	-1643.78
38.821	16.5897	184.094	16.5478			38.821	-1741.4	184.094	-1638.91
38.841	16.586	184.114	16.5457			38.841	-1732.78	184.114	-1641.36
38.861	16.5821	184.134	16.5467			38.861	-1723.53	184.134	-1643.11
38.881	16.5823	184.154	16.5475			38.881	-1724.03	184.154	-1648.95
38.901	16.5815	184.174	16.55			38.901	-1722.13	184.174	-1644.56
38.921	16.5812	184.194	16.5481			38.921	-1721.4	184.194	-1642.56
38.941	16.5821	184.214	16.5473			38.941	-1723.58	184.214	-1637.17
38.961	16.5809	184.234	16.545			38.961	-1720.68	184.234	-1637.14
38.981	16.584	184.254	16.545			38.981	-1728.05	184.254	-1642.41
39.001	16.5799	184.274	16.5472			39.001	-1718.46	184.274	-1644.36
39.021	16.5799	184.294	16.548			39.021	-1718.33	184.294	-1646.84
39.041	16.5763	184.314	16.5491			39.041	-1709.96	184.314	-1644.04
39.061	16.5752	184.334	16.5479			39.061	-1707.42	184.334	-1635.44
39.081	16.5743	184.354	16.5442			39.081	-1705.35	184.354	-1637.77
39.101	16.5762	184.374	16.5452			39.101	-1709.78	184.374	-1629.99
39.121	16.574	184.394	16.5419			39.121	-1704.6	184.394	-1621.54
39.141	16.5763	184.414	16.5383			39.141	-1709.86	184.414	-1626.2
39.161	16.5736	184.434	16.5403			39.161	-1703.47	184.434	-1632
39.181	16.5739	184.454	16.5428			39.181	-1704.37	184.454	-1626.07
39.201	16.5771	184.474	16.5403			39.201	-1711.74	184.474	-1627.59
39.221	16.5778	184.494	16.5409			39.221	-1713.44	184.494	-1621.65
39.241	16.5788	184.514	16.5384			39.241	-1715.82	184.514	-1620.93
39.261	16.5767	184.534	16.5381			39.261	-1710.85	184.534	-1625.68
39.281	16.5793	184.554	16.5401			39.281	-1717.02	184.554	-1625.05
39.301	16.5778	184.574	16.5398			39.301	-1713.36	184.574	-1621.81
39.321	16.5748	184.594	16.5384			39.321	-1706.44	184.594	-1624.36
39.341	16.5784	184.614	16.5395			39.341	-1714.89	184.614	-1622.68
39.361	16.5807	184.634	16.5388			39.361	-1720.29	184.634	-1621.75
39.381	16.5806	184.654	16.5384			39.381	-1720.08	184.654	-1627.48
39.401	16.5771	184.674	16.5408			39.401	-1711.77	184.674	-1631.13
39.421	16.5775	184.694	16.5424			39.421	-1712.87	184.694	-1633.79
39.441	16.5793	184.714	16.5435			39.441	-1717.05	184.714	-1634.12
39.461	16.581	184.734	16.5437			39.461	-1721.06	184.734	-1633.5
39.481	16.58	184.754	16.5434			39.481	-1718.54	184.754	-1640.23
39.501	16.5806	184.774	16.5463			39.501	-1720.08	184.774	-1643.36
39.521	16.5812	184.794	16.5476			39.521	-1721.48	184.794	-1644.61
39.541	16.5761	184.814	16.5481			39.541	-1709.52	184.814	-1654.44
39.561	16.5779	184.834	16.5523			39.561	-1713.64	184.834	-1652.03
39.581	16.5821	184.854	16.5513			39.581	-1723.52	184.854	-1654.42
39.601	16.5767	184.874	16.5523			39.601	-1710.8	184.874	-1645.01
39.621	16.578	184.894	16.5483			39.621	-1713.99	184.894	-1651.38
39.641	16.5778	184.914	16.551			39.641	-1713.54	184.914	-1647.11
39.661	16.5808	184.934	16.5492			39.661	-1720.44	184.934	-1645.81
39.681	16.5812	184.954	16.5486			39.681	-1721.35	184.954	-1639.5
39.701	16.5802	184.974	16.546			39.701	-1719.16	184.974	-1649.37
39.721	16.5763	184.994	16.5501			39.721	-1709.82	184.994	-1642.82
39.741	16.5759	185.014	16.5474			39.741	-1708.89	185.014	-1646.13
39.761	16.5769	185.034	16.5488			39.761	-1711.34	185.034	-1645.89
39.781	16.5791	185.054	16.5487			39.781	-1716.61	185.054	-1651.28
39.801	16.5763	185.074	16.551			39.801	-1709.98	185.074	-1652.9
39.821	16.5734	185.094	16.5516			39.821	-1703.09	185.094	-1653.51
39.841	16.5748	185.114	16.5519			39.841	-1706.37	185.114	-1654.24
39.861	16.5758	185.134	16.5522			39.861	-1708.74	185.134	-1649.25
39.881	16.5755	185.154	16.5501			39.881	-1707.98	185.154	-1654
39.901	16.5733	185.174	16.5521			39.901	-1702.88	185.174	-1650.43
39.921	16.5746	185.194	16.5506			39.921	-1705.85	185.194	-1644.08
39.941	16.5718	185.214	16.5479			39.941	-1699.4	185.214	-1647.57
39.961	16.574	185.234	16.5494			39.961	-1704.63	185.234	-1648.08
39.981	16.5753	185.254	16.5496			39.981	-1707.64	185.254	-1645.16
[truncated: 9,896 more rows]

## Sheet: Fig. 2C
4 pN		11 pN		17 pN
Time (s)	Turns (Lk)	Time (s)	Turns (Lk)	Time (s)	Turns (Lk)
0		-2.6e-07		0
0.05046	0	0.18085	-0.01067	0.66931	0
0.10093	13.1359	0.3617	3.21698	1.33861	-2.23017
0.15139	10.4811	0.54254	0.36918	2.00791	11.5583
0.20186	20.0772	0.72339	-13.177	2.67722	-2.12295
0.25232	12.5275	0.90424	-14.7629	3.34652	10.143
0.30279	5.77979	1.08509	-18.6762	4.01582	7.52681
0.35325	-6.22227	1.26593	-11.6605	4.68513	8.04147
0.40372	-4.64596	1.44678	-24.6662	5.35443	29.2066
0.45418	-18.169	1.62763	-23.8019	6.02373	2.6376
0.50464	-18.3903	1.80848	-18.1018	6.69304	22.2588
0.55511	-19.3858	1.98933	-40.2435	7.36234	31.0722
0.60557	-22.8979	2.17017	-37.5255	8.03164	2.12295
0.65604	-37.942	2.35102	-24.9708	8.70095	-7.78414
0.7065	-69.3022	2.53187	-34.9054	9.37025	10.2931
0.75697	-79.562	2.71272	-26.6291	10.0396	0.96498
0.80743	-97.9523	2.89357	-36.7425	10.7089	-9.3281
0.8579	-101.575	3.07441	-35.6285	11.3782	-7.95569
0.90836	-108.599	3.25526	-26.7115	12.0475	-11.9014
0.95882	-118.085	3.43611	-23.1091	12.7168	-6.19729
1.00929	-136.364	3.61696	-7.55204	13.3861	-18.549
1.05975	-124.307	3.7978	-21.5301	14.0554	-43.2524
1.11022	-159.152	3.97865	-45.944	14.7247	-50.2431
1.16068	-157.437	4.1595	-51.6334	15.394	-20.629
1.21115	-151.657	4.34035	-50.5497	16.0633	-43.767
1.26161	-165.734	4.5212	-47.8016	16.7326	-51.4654
1.31208	-163.494	4.70204	-68.5633	17.4019	-38.6634
1.36254	-183.377	4.88289	-71.928	18.0712	-54.4676
1.41301	-201.076	5.06374	-73.5706	18.7405	-44.6891
1.46347	-211.806	5.24459	-73.4767	19.4098	-49.3853
1.51393	-238.161	5.42544	-73.4813	20.0791	-50.093
1.5644	-234.4	5.60628	-75.8124	20.7484	-23.91
1.61486	-235.091	5.78713	-82.5395	21.4177	-47.6698
1.66533	-233.1	5.96798	-90.2952	22.087	-50.672
1.71579	-226.02	6.14883	-93.932	22.7563	-63.9243
1.76626	-237.165	6.32967	-91.817	23.4256	-77.1338
1.81672	-241.037	6.51052	-87.8218	24.0949	-74.003
1.86719	-253.149	6.69137	-110.178	24.7642	-95.5112
1.91765	-240.76	6.87222	-110.441	25.4335	-97.7628
1.96811	-254.422	7.05307	-124.518	26.1028	-93.7742
2.01858	-241.23	7.23391	-129.761	26.7721	-106.34
2.06904	-259.51	7.41476	-146.332	27.4414	-126.948
2.11951	-263.769	7.59561	-146.852	28.1107	-116.462
2.16997	-281.8	7.77646	-119.966	28.78	-154.332
2.22044	-280.97	7.95731	-125.03	29.4493	-137.927
2.2709	-296.484	8.13815	-134.344	30.1186	-157.806
2.32137	-303.785	8.319	-135.397	30.7879	-161.666
2.37183	-304.449	8.49985	-129.529	31.4573	-165.654
2.42229	-313.989	8.6807	-120.938	32.1266	-178.156
2.47276	-326.019	8.86154	-118.21	32.7959	-167.713
2.52322	-352.153	9.04239	-146.109	33.4652	-171.637
2.57369	-361.887	9.22324	-155	34.1345	-187.677
2.62415	-361.97	9.40409	-175.637	34.8038	-168.228
2.67462	-384.177	9.58494	-176.829	35.4731	-189.285
2.72508	-380.996	9.76578	-168.481	36.1424	-177.834
2.77555	-400.05	9.94663	-184.008	36.8117	-173.267
2.82601	-410.974	10.1275	-190.079	37.481	-180.729
2.87647	-434.757	10.3083	-192.522	38.1503	-186.133
2.92694	-445.321	10.4892	-224.594	38.8196	-159.671
2.9774	-457.904	10.67	-224.136	39.4889	-184.589
3.02787	-466.864	10.8509	-201.947	40.1582	-172.624
3.07833	-474.22	11.0317	-207.385	40.8275	-156.648
3.1288	-480.359	11.2126	-212.069	41.4968	-169.621
3.17926	-482.986	11.3934	-227.201	42.1661	-164.153
3.22973	-489.762	11.5743	-229.352	42.8354	-183.195
3.28019	-485.752	11.7551	-227.061	43.5047	-169.257
3.33065	-504.529	11.936	-230.342	44.174	-181.566
3.38112	-504.197	12.1168	-230.523	44.8433	-186.884
3.43158	-507.958	12.2977	-231.758	45.5126	-174.296
3.48205	-518.688	12.4785	-234.916	46.1819	-170.157
3.53251	-513.296	12.6593	-245.829	46.8512	-164.539
3.58298	-538.129	12.8402	-251.27	47.5205	-176.462
3.63344	-551.293	13.021	-273.71	48.1898	-148.263
3.68391	-562.935	13.2019	-290.163	48.8591	-155.511
3.73437	-560.336	13.3827	-284.433	49.5284	-157.999
3.78483	-573.057	13.5636	-271.699	50.1977	-152.809
3.8353	-582.902	13.7444	-268.722	50.867	-159.521
3.88576	-585.197	13.9253	-278.883	51.5364	-171.144
3.93623	-576.597	14.1061	-256.016	52.2057	-182.402
3.98669	-578.145	14.287	-269.884	52.875	-204.125
4.03716	-583.372	14.4678	-290.95	53.5443	-196.212
4.08762	-590.286	14.6487	-306.627	54.2136	-189.65
4.13809	-610.501	14.8295	-300.17	54.8829	-199.557
4.18855	-623.499	15.0104	-305.282	55.5522	-212.23
4.23902	-633.731	15.1912	-319.627	56.2215	-215.747
4.28948	-655.191	15.3721	-303.209	56.8908	-228.399
4.33994	-664.455	15.5529	-296.686	57.5601	-222.781
4.39041	-671.784	15.7338	-300.444	58.2294	-222.009
4.44087	-700.793	15.9146	-300.352	58.8987	-238.392
4.49134	-717.884	16.0955	-312.153	59.568	-227.777
4.5418	-695.124	16.2763	-323.298	60.2373	-230.2
4.59227	-665.589	16.4571	-337.585	60.9066	-233.46
4.64273	-643.797	16.638	-322.202	61.5759	-200.479
4.6932	-640.672	16.8189	-346.53	62.2452	-196.019
4.74366	-634.699	16.9997	-355.862	62.9145	-208.649
4.79412	-636.635	17.1806	-359.724	63.5838	-198.528
4.84459	-631.159	17.3614	-368.978	64.2531	-221.837
4.89505	-637.215	17.5422	-376.593	64.9224	-236.333
4.94552	-646.507	17.7231	-381.817	65.5917	-229.664
4.99598	-661.081	17.9039	-374.674	66.261	-219.629
5.04645	-660.003	18.0848	-366.946	66.9303	-231.101
5.09691	-683.703	18.2656	-367.861	67.5996	-244.89
5.14738	-703.061	18.4465	-369.52	68.2689	-242.831
5.19784	-715.008	18.6273	-394.492	68.9382	-236.269
5.2483	-736.467	18.8082	-403.023	69.6076	-222.802
5.29877	-751.263	18.989	-405.415	70.2768	-230.737
5.34923	-780.051	19.1699	-406.434	70.9462	-239.357
5.3997	-789.675	19.3507	-411.323	71.6155	-225.397
5.45016	-819.846	19.5316	-421.515	72.2848	-248.685
5.50063	-831.516	19.7124	-435.13	72.9541	-240.386
5.55109	-847.196	19.8933	-431.466	73.6234	-252.781
5.60156	-852.229	20.0741	-442.642	74.2927	-229.386
5.65202	-860.802	20.255	-441.81	74.962	-238.499
5.70248	-866.112	20.4358	-445.902	75.6313	-224.646
5.75295	-885.193	20.6166	-454.119	76.3006	-235.776
5.80341	-871.726	20.7975	-459.44	76.9699	-248.299
5.85388	-892.798	20.9783	-475.725	77.6392	-238.113
5.90434	-885.166	21.1592	-494.489	78.3085	-247.484
5.95481	-884.281	21.3401	-512.078	78.9778	-239.829
6.00527	-873.164	21.5209	-491.174	79.6471	-250.98
6.05574	-860.387	21.7017	-476.543	80.3164	-239.722
6.1062	-872.445	21.8826	-482.769	80.9857	-271.587
6.15666	-865.503	22.0634	-485.377	81.655	-267.234
6.20713	-855.382	22.2443	-483	82.3243	-288.035
6.25759	-864.453	22.4251	-477.972	82.9936	-252.952
6.30806	-858.424	22.606	-495.46	83.6629	-257.949
6.35852	-857.733	22.7868	-510.415	84.3322	-272.852
6.40899	-857.622	22.9677	-499.409	85.0015	-275.276
6.45945	-871.726	23.1485	-517.115	85.6708	-306.884
6.50992	-883.479	23.3294	-522.043	86.3401	-284.046
6.56038	-908.368	23.5102	-532.019	87.0094	-286.298
6.61084	-917.051	23.6911	-540.746	87.6787	-271.737
6.66131	-932.593	23.8719	-529.56	88.348	-289.493
6.71177	-947.471	24.0528	-526.283	89.0173	-293.696
6.76224	-968.102	24.2336	-514.294	89.6867	-284.475
6.8127	-967.77	24.4145	-508.575	90.356	-284.025
6.86317	-973.522	24.5953	-516.858	91.0252	-288.785
6.91363	-982.344	24.7762	-532.236	91.6946	-287.241
6.9641	-988.096	24.957	-558.059	92.3639	-293.353
7.01456	-989.755	25.1379	-557.676	93.0332	-295.197
7.06503	-980.021	25.3187	-575.614	93.7025	-300.322
7.11549	-981.21	25.4995	-569.601	94.3718	-304.761
7.16595	-1012.93	25.6804	-554.861	95.0411	-307.913
7.21642	-1015.23	25.8612	-557.869	95.7104	-334.118
7.26688	-1013.18	26.0421	-575.57	96.3797	-318.807
7.31735	-1018.41	26.2229	-569.454	97.049	-318.85
7.36781	-1011.57	26.4038	-566.035	97.7183	-308.642
7.41828	-1012.27	26.5846	-565.226	98.3876	-321.058
7.46874	-1016.19	26.7655	-578.386	99.0569	-339.114
7.51921	-1015.28	26.9463	-606.735	99.7262	-318.914
7.56967	-1017.55	27.1272	-590.477	100.395	-325.347
7.62013	-1024.99	27.308	-578.327	101.065	-347.799
7.6706	-1020.65	27.4889	-586.023	101.734	-356.334
7.72106	-1013.87	27.6697	-595.168	102.403	-361.695
7.77153	-1018.43	27.8506	-610.022	103.073	-355.476
7.82199	-1033.01	28.0314	-608.308	103.742	-363.817
7.87246	-1017.71	28.2123	-614.399	104.411	-359.893
7.92292	-1021.31	28.3931	-618.219	105.081	-382.667
7.97339	-1029.61	28.574	-634.381	105.75	-386.548
8.02385	-1035.03	28.7548	-637.46	106.419	-378.335
8.07431	-1023.91	28.9357	-623.474	107.089	-373.617
8.12478	-1019.29	29.1165	-631.797	107.758	-368.128
8.17524	-1045.7	29.2974	-622.413	108.427	-394.718
8.22571	-1049.57	29.4782	-631.305	109.096	-404.582
8.27617	-1049.35	29.6591	-629.81	109.766	-406.427
8.32664	-1064.42	29.8399	-622.905	110.435	-410.329
8.3771	-1058.5	30.0207	-635.554	111.104	-396.412
8.42757	-1048.55	30.2016	-634.069	111.774	-420.901
8.47803	-1043.05	30.3824	-649.896	112.443	-420.194
8.52849	-1053.22	30.5633	-650.144	113.112	-433.146
8.57896	-1055.13	30.7441	-647.913	113.782	-443.525
8.62942	-1065.56	30.925	-648.69	114.451	-456.82
8.67989	-1060.94	31.1058	-666.172	115.12	-449.422
8.73035	-1070.23	31.2867	-669.345	115.789	-441.873
8.78082	-1070.48	31.4675	-654.339	116.459	-428.235
8.83128	-1078.44	31.6484	-640.807	117.128	-417.921
8.88175	-1088.95	31.8292	-650.993	117.797	-440.565
8.93221	-1098.33	32.0101	-660.765	118.467	-431.602
8.98267	-1116.03	32.1909	-675.26	119.136	-442.088
9.03314	-1123.24	32.3718	-672.349	119.805	-446.956
9.0836	-1137.1	32.5526	-686.384	120.475	-442.753
9.13407	-1131.48	32.7335	-679.426	121.144	-472.667
9.18453	-1142.21	32.9143	-679.442	121.813	-478.071
9.235	-1170.51	33.0952	-692.595	122.483	-482.874
9.28546	-1183.59	33.276	-682.811	123.152	-470.372
9.33593	-1191.49	33.4569	-699.64	123.821	-480.858
9.38639	-1198.19	33.6377	-710.958	124.49	-479.615
9.43685	-1208.53	33.8186	-705.976	125.16	-495.247
9.48732	-1212.26	33.9994	-716.261	125.829	-497.349
9.53778	-1222.5	34.1802	-730.486	126.498	-483.174
9.58825	-1214.64	34.3611	-723.364	127.168	-480.773
9.63871	-1223.6	34.5419	-722.147	127.837	-483.496
9.68918	-1215.86	34.7228	-728.774	128.506	-507.62
9.73964	-1233.42	34.9036	-727.837	129.176	-513.282
9.79011	-1234.94	35.0845	-732.256	129.845	-504.597
9.84057	-1233.53	35.2653	-741.342	130.514	-510.43
9.89104	-1235.6	35.4462	-740.006	131.183	-518.771
9.9415	-1218.73	35.627	-754.195	131.853	-522.159
9.99196	-1227.53	35.8079	-754.449	132.522	-538.929
10.0424	-1226.23	35.9887	-749.961	133.191	-526.834
10.0929	-1217.9	36.1696	-751.736	133.861	-516.863
10.1434	-1210.08	36.3504	-761.726	134.53	-540.623
10.1938	-1203.61	36.5313	-764.066	135.199	-530.222
10.2443	-1179.58	36.7121	-765.267	135.869	-549.908
10.2948	-1183.31	36.893	-759.195	136.538	-521.923
10.3452	-1183.59	37.0738	-757.188	137.207	-529.322
10.3957	-1197.16	37.2547	-748.831	137.876	-545.512
10.4461	-1207.89	37.4355	-775.297	138.546	-529.986
10.4966	-1205.71	37.6163	-789.644	139.215	-532.731
10.5471	-1214.48	37.7972	-803.373	139.884	-550.208
10.5975	-1221.64	37.9781	-803.502	140.554	-546.37
10.648	-1228.8	38.1589	-805.72	141.223	-520.101
--	-1229.49	38.3397	-809.587	141.892	-519.822
--	--	38.5206	-833.924	142.562	-521.709
--	--	38.7014	-835.843	143.231	-537.899
--	--	38.8823	-848.406	143.9	-531.23
--	--	39.0631	-857.844	144.57	-527.67
--	--	39.244	-861.386	145.239	-559.236
--	--	39.4248	-856.858	145.908	-568.564
--	--	39.6057	-855.795	146.577	-560.072
--	--	39.7865	-842.626	147.247	-554.347
--	--	39.9674	-840.414	147.916	-550.959
--	--	40.1482	-834.662	148.585	-560.394
--	--	40.3291	-856.781	149.255	-580.208
--	--	40.5099	-861.057	149.924	-556.105
--	--	40.6908	-871.461	150.593	-567.02
--	--	40.8716	-864.241	151.263	-584.926
--	--	41.0525	-855.234	151.932	-611.002
--	--	41.2333	-877.542	152.601	-597.299
--	--	41.4142	-879.019	153.27	-606.927
--	--	41.595	-862.928	153.94	-592.281
--	--	41.7758	-876.185	154.609	-610.766
--	--	41.9567	-876.303	155.278	-581.688
--	--	42.1375	-883.009	155.948	-590.565
--	--	42.3184	-872.476	156.617	-605.426
--	--	42.4992	-884.481	157.286	-593.975
--	--	42.6801	-888.625	157.956	-598.628
--	--	42.8609	-899.15	158.625	-603.904
--	--	43.0418	-912.06	159.294	-627.042
--	--	43.2226	-915.344	159.963	-606.177
--	--	43.4035	-896.084	160.633	-611.452
--	--	43.5843	-892.685	161.302	-633.067
--	--	43.7652	-909.051	161.971	-641.28
--	--	43.946	-900.118	162.641	-647.349
--	--	44.1269	-922.741	163.31	-632.939
--	--	44.3077	-950.11	163.979	-634.804
--	--	44.4886	-952.817	164.649	-654.383
--	--	44.6694	-939.529	165.318	-663.325
--	--	44.8503	-935.504	165.987	-668.943
--	--	45.0311	-921.438	166.657	-661.888
--	--	45.212	-928.411	167.326	-675.333
--	--	45.3928	-928.99	167.995	-641.902
--	--	45.5737	-939.928	168.664	-688.414
--	--	45.7545	-945.009	169.334	-683.954
--	--	45.9353	-955.236	170.003	-675.248
--	--	46.1162	-960.362	170.672	-672.846
--	--	46.297	-952.965	171.342	-703.704
--	--	46.4779	-950.21	172.011	-680.737
--	--	46.6587	-961.452	172.68	-703.318
--	--	46.8396	-953.004	173.35	-688.178
--	--	47.0204	-949.53	174.019	-700.38
--	--	47.2013	-960.639	174.688	-712.345
--	--	47.3821	-962.674	175.357	-710.63
--	--	47.563	-984.496	176.027	-694.204
--	--	47.7438	-990.747	176.696	-704.669
--	--	47.9247	-982.076	177.365	-684.383
--	--	48.1055	-970.569	178.035	-696.005
--	--	48.2864	-990.036	--	-692.917
--	--	48.4672	-988.378	--	--
--	--	48.6481	-990.598	--	--
--	--	48.8289	-990.616	--	--
--	--	49.0098	-1001.32	--	--
--	--	49.1906	-984.321		--
--	--	49.3715	-989.569
--	--	49.5523	-994.438
--	--	49.7332	-993.085
--	--	49.914	-1001.34
--	--	50.0949	-1016.1
--	--	50.2757	-1006.56
--	--	50.4566	-990.149
--	--	50.6374	-989.268
--	--	50.8182	-1016.78
--	--	50.9991	-1021.05
--	--	51.1799	-1022
--	--	51.3608	-1030.59
--	--	51.5416	-1043.86
--	--	51.7225	-1036.75
--	--	51.9033	-1039.14
--	--	52.0842	-1044.39
--	--	52.265	-1041.21
--	--	52.4459	-1040.54
--	--	52.6267	-1025.94
--	--	52.8076	-1044.09
--	--	52.9884	-1045.67
--	--	53.1693	-1055.57
--	--	53.3501	-1058
--	--	53.531	-1046.17
--	--	53.7118	-1067.97
--	--	53.8927	-1074.71
--	--	54.0735	-1079.16
--	--	54.2544	-1099.04
--	--	54.4352	-1093.32
--	--	54.6161	-1097.36
--	--	54.7969	-1085.66
--	--	54.9778	-1088.14
--	--	55.1586	-1090.18
--	--		-1098.05
--	--
--	--
--	--
--	--
--	--
--	--
--	--
--	--
--	--
--	--
--	--
--	--
--	--
--	--
--	--
--	--
--	--
--	--
--	--
--	--
--	--
--	--
--	--
--	--
--	--
--	--
--	--
--	--
--	--
--	--
--	--
--	--
--	--
--	--
--	--
--	--
--	--
--	--
--	--
--	--
--	--
--	--
--	--
--	--
--	--
	--

## Sheet: Fig. 2D (including inset)
Measured data for TRR					Fit of the Arrhenius equation to the measured data for TRR			Measured data for EcTopoI					Fit of the Arrhenius equation to the measured data for EcTopoI
Force (pN)	SEM of force (pN)	Relaxation rate (Lk.s^-1)	SEM of relaxation rate (Lk.s^-1)		Force (pN)	Relaxation rate (Lk.s^-1)		Force (pN)	SEM of force (pN)	Relaxation rate (Lk.s^-1)	SEM of relaxation rate (Lk.s^-1)		Force (pN)	Relaxation rate (Lk.s^-1)
5.25894	0.440686	66.256	18.2954		0	222.386		6.87817	0.70001	306.328	79.6929		0	2183.32
10.9076	0.260743	11.8332	1.70459		0.08008	217.734		11.9829	0.68566	96.9204	15.2839		0.08008	2171.49
16.4121	0.162816	2.99385	0.341324		0.1001	216.587		18.2959	0.69621	14.0177	3.78838		0.1001	2159.73
					0.12012	215.445							0.12012	2148.04
					0.14014	214.309							0.14014	2136.41
					0.16016	213.18							0.16016	2124.84
					0.18018	212.056							0.18018	2113.33
					0.2002	210.938							0.2002	2101.89
					0.22022	209.827							0.22022	2090.5
					0.24024	208.721							0.24024	2079.18
					0.26026	207.62							0.26026	2067.92
					0.28028	206.526							0.28028	2056.72
					0.3003	205.437							0.3003	2045.59
					0.32032	204.355							0.32032	2034.51
					0.34034	203.277							0.34034	2023.49
					0.36036	202.206							0.36036	2012.53
					0.38038	201.14							0.38038	2001.63
					0.4004	200.08							0.4004	1990.8
					0.42042	199.025							0.42042	1980.01
					0.44044	197.976							0.44044	1969.29
					0.46046	196.933							0.46046	1958.63
					0.48048	195.895							0.48048	1948.02
					0.5005	194.862							0.5005	1937.47
					0.52052	193.835							0.52052	1926.98
					0.54054	192.813							0.54054	1916.54
					0.56056	191.797							0.56056	1906.17
					0.58058	190.786							0.58058	1895.84
					0.6006	189.78							0.6006	1885.58
					0.62062	188.78							0.62062	1875.37
					0.64064	187.785							0.64064	1865.21
					0.66066	186.795							0.66066	1855.11
					0.68068	185.811							0.68068	1845.06
					0.7007	184.831							0.7007	1835.07
					0.72072	183.857							0.72072	1825.13
					0.74074	182.888							0.74074	1815.25
					0.76076	181.924							0.76076	1805.42
					0.78078	180.965							0.78078	1795.64
					0.8008	180.011							0.8008	1785.92
					0.82082	179.062							0.82082	1776.25
					0.84084	178.118							0.84084	1766.63
					0.86086	177.18							0.86086	1757.06
					0.88088	176.246							0.88088	1747.55
					0.9009	175.317							0.9009	1738.08
					0.92092	174.393							0.92092	1728.67
					0.94094	173.473							0.94094	1719.31
					0.96096	172.559							0.96096	1710
					0.98098	171.649							0.98098	1700.74
					1.001	170.745							1.001	1691.53
					1.02102	169.845							1.02102	1682.37
					1.04104	168.95							1.04104	1673.26
					1.06106	168.059							1.06106	1664.2
					1.08108	167.173							1.08108	1655.18
					1.1011	166.292							1.1011	1646.22
					1.12112	165.415							1.12112	1637.31
					1.14114	164.544							1.14114	1628.44
					1.16116	163.676							1.16116	1619.62
					1.18118	162.814							1.18118	1610.85
					1.2012	161.955							1.2012	1602.13
					1.22122	161.102							1.22122	1593.45
					1.24124	160.253							1.24124	1584.82
					1.26126	159.408							1.26126	1576.24
					1.28128	158.568							1.28128	1567.7
					1.3013	157.732							1.3013	1559.21
					1.32132	156.9							1.32132	1550.77
					1.34134	156.073							1.34134	1542.37
					1.36136	155.251							1.36136	1534.02
					1.38138	154.432							1.38138	1525.71
					1.4014	153.618							1.4014	1517.45
					1.42142	152.809							1.42142	1509.23
					1.44144	152.003							1.44144	1501.06
					1.46146	151.202							1.46146	1492.93
					1.48148	150.405							1.48148	1484.85
					1.5015	149.612							1.5015	1476.8
					1.52152	148.824							1.52152	1468.81
					1.54154	148.039							1.54154	1460.85
					1.56156	147.259							1.56156	1452.94
					1.58158	146.483							1.58158	1445.07
					1.6016	145.711							1.6016	1437.25
					1.62162	144.943							1.62162	1429.47
					1.64164	144.179							1.64164	1421.72
					1.66166	143.419							1.66166	1414.03
					1.68168	142.663							1.68168	1406.37
					1.7017	141.911							1.7017	1398.75
					1.72172	141.163							1.72172	1391.18
					1.74174	140.419							1.74174	1383.64
					1.76176	139.678							1.76176	1376.15
					1.78178	138.942							1.78178	1368.7
					1.8018	138.21							1.8018	1361.29
					1.82182	137.481							1.82182	1353.91
					1.84184	136.757							1.84184	1346.58
					1.86186	136.036							1.86186	1339.29
					1.88188	135.319							1.88188	1332.04
					1.9019	134.606							1.9019	1324.82
					1.92192	133.896							1.92192	1317.65
					1.94194	133.19							1.94194	1310.51
					1.96196	132.488							1.96196	1303.42
					1.98198	131.79							1.98198	1296.36
					2.002	131.095							2.002	1289.34
					2.02202	130.404							2.02202	1282.36
					2.04204	129.717							2.04204	1275.41
					2.06206	129.033							2.06206	1268.51
					2.08208	128.353							2.08208	1261.64
					2.1021	127.676							2.1021	1254.8
					2.12212	127.003							2.12212	1248.01
					2.14214	126.334							2.14214	1241.25
					2.16216	125.668							2.16216	1234.53
					2.18218	125.006							2.18218	1227.84
					2.2022	124.347							2.2022	1221.19
					2.22222	123.691							2.22222	1214.58
					2.24224	123.039							2.24224	1208
					2.26226	122.391							2.26226	1201.46
					2.28228	121.746							2.28228	1194.95
					2.3023	121.104							2.3023	1188.48
					2.32232	120.466							2.32232	1182.05
					2.34234	119.831							2.34234	1175.65
					2.36236	119.199							2.36236	1169.28
					2.38238	118.571							2.38238	1162.95
					2.4024	117.946							2.4024	1156.65
					2.42242	117.324							2.42242	1150.39
					2.44244	116.706							2.44244	1144.16
					2.46246	116.091							2.46246	1137.96
					2.48248	115.479							2.48248	1131.8
					2.5025	114.87							2.5025	1125.67
					2.52252	114.265							2.52252	1119.57
					2.54254	113.662							2.54254	1113.51
					2.56256	113.063							2.56256	1107.48
					2.58258	112.467							2.58258	1101.48
					2.6026	111.874							2.6026	1095.52
					2.62262	111.285							2.62262	1089.59
					2.64264	110.698							2.64264	1083.69
					2.66266	110.115							2.66266	1077.82
					2.68268	109.534							2.68268	1071.98
					2.7027	108.957							2.7027	1066.17
					2.72272	108.383							2.72272	1060.4
					2.74274	107.811							2.74274	1054.66
					2.76276	107.243							2.76276	1048.95
					2.78278	106.678							2.78278	1043.27
					2.8028	106.115							2.8028	1037.62
					2.82282	105.556							2.82282	1032
					2.84284	105							2.84284	1026.41
					2.86286	104.446							2.86286	1020.85
					2.88288	103.896							2.88288	1015.32
					2.9029	103.348							2.9029	1009.82
					2.92292	102.803							2.92292	1004.36
					2.94294	102.261							2.94294	998.917
					2.96296	101.722							2.96296	993.508
					2.98298	101.186							2.98298	988.127
					3.003	100.653							3.003	982.776
					3.02302	100.122							3.02302	977.454
					3.04304	99.5947							3.04304	972.161
					3.06306	99.0697							3.06306	966.896
					3.08308	98.5475							3.08308	961.66
					3.1031	98.0281							3.1031	956.453
					3.12312	97.5113							3.12312	951.273
					3.14314	96.9974							3.14314	946.122
					3.16316	96.4861							3.16316	940.998
					3.18318	95.9775							3.18318	935.902
					3.2032	95.4716							3.2032	930.834
					3.22322	94.9684							3.22322	925.793
					3.24324	94.4678							3.24324	920.78
					3.26326	93.9699							3.26326	915.793
					3.28328	93.4746							3.28328	910.834
					3.3033	92.9819							3.3033	905.902
					3.32332	92.4918							3.32332	900.996
					3.34334	92.0042							3.34334	896.117
					3.36336	91.5193							3.36336	891.264
					3.38338	91.0369							3.38338	886.437
					3.4034	90.5571							3.4034	881.637
					3.42342	90.0797							3.42342	876.863
					3.44344	89.6049							3.44344	872.114
					3.46346	89.1326							3.46346	867.391
					3.48348	88.6628							3.48348	862.694
					3.5035	88.1955							3.5035	858.022
					3.52352	87.7306							3.52352	853.376
					3.54354	87.2682							3.54354	848.754
					3.56356	86.8082							3.56356	844.158
					3.58358	86.3506							3.58358	839.587
					3.6036	85.8954							3.6036	835.04
					3.62362	85.4427							3.62362	830.518
					3.64364	84.9923							3.64364	826.021
					3.66366	84.5443							3.66366	821.547
					3.68368	84.0987							3.68368	817.098
					3.7037	83.6554							3.7037	812.673
					3.72372	83.2145							3.72372	808.273
					3.74374	82.7759							3.74374	803.896
					3.76376	82.3396							3.76376	799.542
					3.78378	81.9055							3.78378	795.212
					3.8038	81.4738							3.8038	790.906
					3.82382	81.0444							3.82382	786.623
					3.84384	80.6172							3.84384	782.363
					3.86386	80.1923							3.86386	778.126
					3.88388	79.7696							3.88388	773.913
					3.9039	79.3491							3.9039	769.722
					3.92392	78.9309							3.92392	765.553
					3.94394	78.5148							3.94394	761.408
					3.96396	78.101							3.96396	757.284
					3.98398	77.6893							3.98398	753.183
					4.004	77.2798							4.004	749.105
					4.02402	76.8725							4.02402	745.048
					4.04404	76.4673							4.04404	741.013
					4.06406	76.0642							4.06406	737
					4.08408	75.6633							4.08408	733.009
					4.1041	75.2645							4.1041	729.04
					4.12412	74.8677							4.12412	725.092
					4.14414	74.4731							4.14414	721.165
					4.16416	74.0806							4.16416	717.26
					4.18418	73.6901							4.18418	713.376
					4.2042	73.3017							4.2042	709.512
					4.22422	72.9153							4.22422	705.67
					4.24424	72.531							4.24424	701.849
					4.26426	72.1487							4.26426	698.048
					4.28428	71.7684							4.28428	694.268
					4.3043	71.3901							4.3043	690.508
					4.32432	71.0138							4.32432	686.769
					4.34434	70.6395							4.34434	683.05
					4.36436	70.2671							4.36436	679.351
					4.38438	69.8968							4.38438	675.672
					4.4044	69.5283							4.4044	672.013
					4.42442	69.1619							4.42442	668.374
					4.44444	68.7973							4.44444	664.754
					4.46446	68.4347							4.46446	661.154
					4.48448	68.0739							4.48448	657.574
					4.5045	67.7151							4.5045	654.013
					4.52452	67.3582							4.52452	650.471
					4.54454	67.0032							4.54454	646.949
					4.56456	66.65							4.56456	643.445
					4.58458	66.2987							4.58458	639.961
					4.6046	65.9492							4.6046	636.495
					4.62462	65.6016							4.62462	633.048
					4.64464	65.2558							4.64464	629.62
					4.66466	64.9119							4.66466	626.21
					4.68468	64.5697							4.68468	622.819
					4.7047	64.2294							4.7047	619.447
					4.72472	63.8908							4.72472	616.092
					4.74474	63.554							4.74474	612.756
					4.76476	63.2191							4.76476	609.437
					4.78478	62.8858							4.78478	606.137
					4.8048	62.5544							4.8048	602.855
					4.82482	62.2246							4.82482	599.59
					4.84484	61.8967							4.84484	596.343
					4.86486	61.5704							4.86486	593.114
					4.88488	61.2459							4.88488	589.902
					4.9049	60.923							4.9049	586.707
					4.92492	60.6019							4.92492	583.53
					4.94494	60.2825							4.94494	580.37
					4.96496	59.9647							4.96496	577.227
					4.98498	59.6487							4.98498	574.101
					5.00501	59.3343							5.00501	570.992
					5.02503	59.0215							5.02503	567.9
					5.04505	58.7104							5.04505	564.825
					5.06507	58.401							5.06507	561.766
					5.08509	58.0931							5.08509	558.724
					5.10511	57.7869							5.10511	555.698
					5.12513	57.4823							5.12513	552.689
					5.14515	57.1793							5.14515	549.696
					5.16517	56.8779							5.16517	546.719
					5.18519	56.5781							5.18519	543.758
					5.20521	56.2799							5.20521	540.814
					5.22523	55.9833							5.22523	537.885
					5.24525	55.6882							5.24525	534.972
					5.25894	55.4873							5.26527	532.075
					5.26527	55.3946							5.28529	529.194
					5.28529	55.1027							5.30531	526.328
					5.30531	54.8122							5.32533	523.478
					5.32533	54.5233							5.34535	520.643
					5.34535	54.2359							5.36537	517.823
					5.36537	53.95							5.38539	515.019
					5.38539	53.6657							5.40541	512.23
					5.40541	53.3828							5.42543	509.456
					5.42543	53.1014							5.44545	506.697
					5.44545	52.8215							5.46547	503.954
					5.46547	52.5431							5.48549	501.224
					5.48549	52.2662							5.50551	498.51
					5.50551	51.9907							5.52553	495.811
					5.52553	51.7166							5.54555	493.126
					5.54555	51.444							5.56557	490.455
					5.56557	51.1729							5.58559	487.799
					5.58559	50.9031							5.60561	485.158
					5.60561	50.6348							5.62563	482.53
					5.62563	50.3679							5.64565	479.917
					5.64565	50.1024							5.66567	477.318
					5.66567	49.8383							5.68569	474.733
					5.68569	49.5757							5.70571	472.163
					5.70571	49.3143							5.72573	469.606
					5.72573	49.0544							5.74575	467.063
					5.74575	48.7958							5.76577	464.533
					5.76577	48.5386							5.78579	462.018
					5.78579	48.2828							5.80581	459.516
					5.80581	48.0283							5.82583	457.027
					5.82583	47.7751							5.84585	454.552
					5.84585	47.5233							5.86587	452.091
					5.86587	47.2728							5.88589	449.642
					5.88589	47.0237							5.90591	447.208
					5.90591	46.7758							5.92593	444.786
					5.92593	46.5292							5.94595	442.377
					5.94595	46.284							5.96597	439.981
					5.96597	46.04							5.98599	437.599
					5.98599	45.7974							6.00601	435.229
					6.00601	45.556							6.02603	432.872
					6.02603	45.3158							6.04605	430.528
					6.04605	45.077							6.06607	428.197
					6.06607	44.8394							6.08609	425.878
					6.08609	44.603							6.10611	423.571
					6.10611	44.3679							6.12613	421.278
					6.12613	44.1341							6.14615	418.996
					6.14615	43.9014							6.16617	416.727
					6.16617	43.67							6.18619	414.471
					6.18619	43.4398							6.20621	412.226
					6.20621	43.2109							6.22623	409.994
					6.22623	42.9831							6.24625	407.773
					6.24625	42.7565							6.26627	405.565
					6.26627	42.5312							6.28629	403.369
					6.28629	42.307							6.30631	401.185
					6.30631	42.084							6.32633	399.012
					6.32633	41.8622							6.34635	396.851
					6.34635	41.6415							6.36637	394.702
					6.36637	41.422							6.38639	392.565
					6.38639	41.2037							6.40641	390.439
					6.40641	40.9865							6.42643	388.324
					6.42643	40.7705							6.44645	386.222
					6.44645	40.5556							6.46647	384.13
					6.46647	40.3418							6.48649	382.05
					6.48649	40.1292							6.50651	379.981
					6.50651	39.9176							6.52653	377.923
					6.52653	39.7072							6.54655	375.877
					6.54655	39.4979							6.56657	373.841
					6.56657	39.2897							6.58659	371.817
					6.58659	39.0827							6.60661	369.803
					6.60661	38.8766							6.62663	367.8
					6.62663	38.6717							6.64665	365.809
					6.64665	38.4679							6.66667	363.828
					6.66667	38.2651							6.68669	361.857
					6.68669	38.0634							6.70671	359.898
					6.70671	37.8628							6.72673	357.949
					6.72673	37.6632							6.74675	356.01
					6.74675	37.4647							6.76677	354.083
					6.76677	37.2672							6.78679	352.165
					6.78679	37.0708							6.80681	350.258
					6.80681	36.8754							6.82683	348.361
					6.82683	36.681							6.84685	346.475
					6.84685	36.4877							6.86687	345.415
					6.86687	36.2954							6.87817	344.598
					6.88689	36.1041							6.88689	342.732
					6.90691	35.9138							6.90691	340.876
					6.92693	35.7244							6.92693	339.03
					6.94695	35.5361							6.94695	337.194
					6.96697	35.3488							6.96697	335.368
					6.98699	35.1625							6.98699	333.552
					7.00701	34.9772							7.00701	331.746
					7.02703	34.7928							7.02703	329.949
					7.04705	34.6094							7.04705	328.163
					7.06707	34.427							7.06707	326.386
					7.08709	34.2455							7.08709	324.618
					7.10711	34.065							7.10711	322.86
					7.12713	33.8855							7.12713	321.112
					7.14715	33.7069							7.14715	319.373
					7.16717	33.5292							7.16717	317.643
					7.18719	33.3524							7.18719	315.923
					7.20721	33.1767							7.20721	314.212
					7.22723	33.0018							7.22723	312.511
					7.24725	32.8278							7.24725	310.818
					7.26727	32.6548							7.26727	309.135
					7.28729	32.4827							7.28729	307.461
					7.30731	32.3115							7.30731	305.796
					7.32733	32.1411							7.32733	304.14
					7.34735	31.9717							7.34735	302.493
					7.36737	31.8032							7.36737	300.855
					7.38739	31.6356							7.38739	299.226
					7.40741	31.4688							7.40741	297.605
					7.42743	31.3029							7.42743	295.994
					7.44745	31.138							7.44745	294.391
					7.46747	30.9738							7.46747	292.797
					7.48749	30.8106							7.48749	291.211
					7.50751	30.6482							7.50751	289.634
					7.52753	30.4866							7.52753	288.065
					7.54755	30.3259							7.54755	286.506
					7.56757	30.1661							7.56757	284.954
					7.58759	30.0071							7.58759	283.411
					7.60761	29.8489							7.60761	281.876
					7.62763	29.6916							7.62763	280.35
					7.64765	29.5351							7.64765	278.831
					7.66767	29.3794							7.66767	277.321
					7.68769	29.2245							7.68769	275.82
					7.70771	29.0705							7.70771	274.326
					7.72773	28.9173							7.72773	272.84
					7.74775	28.7648							7.74775	271.363
					7.76777	28.6132							7.76777	269.893
					7.78779	28.4624							7.78779	268.432
					7.80781	28.3124							7.80781	266.978
					7.82783	28.1631							7.82783	265.532
					7.84785	28.0147							7.84785	264.094
					7.86787	27.867							7.86787	262.664
					7.88789	27.7201							7.88789	261.242
					7.90791	27.574							7.90791	259.827
					7.92793	27.4287							7.92793	258.42
					7.94795	27.2841							7.94795	257.021
					7.96797	27.1403							7.96797	255.629
					7.98799	26.9972							7.98799	254.245
					8.00801	26.8549							8.00801	252.868
					8.02803	26.7134							8.02803	251.498
					8.04805	26.5726							8.04805	250.136
					8.06807	26.4325							8.06807	248.782
					8.08809	26.2932							8.08809	247.435
					8.10811	26.1546							8.10811	246.095
					8.12813	26.0167							8.12813	244.762
					8.14815	25.8796							8.14815	243.436
					8.16817	25.7432							8.16817	242.118
					8.18819	25.6075							8.18819	240.807
					8.20821	25.4725							8.20821	239.503
					8.22823	25.3383							8.22823	238.206
					8.24825	25.2047							8.24825	236.916
					8.26827	25.0719							8.26827	235.633
					8.28829	24.9397							8.28829	234.357
					8.30831	24.8083							8.30831	233.088
					8.32833	24.6775							8.32833	231.826
					8.34835	24.5474							8.34835	230.57
					8.36837	24.418							8.36837	229.322
					8.38839	24.2893							8.38839	228.08
					8.40841	24.1613							8.40841	226.845
					8.42843	24.0339							8.42843	225.616
					8.44845	23.9073							8.44845	224.394
					8.46847	23.7812							8.46847	223.179
					8.48849	23.6559							8.48849	221.971
					8.50851	23.5312							8.50851	220.769
					8.52853	23.4072							8.52853	219.573
					8.54855	23.2838							8.54855	218.384
					8.56857	23.1611							8.56857	217.201
					8.58859	23.039							8.58859	216.025
					8.60861	22.9175							8.60861	214.855
					8.62863	22.7967							8.62863	213.692
					8.64865	22.6766							8.64865	212.535
					8.66867	22.5571							8.66867	211.384
					8.68869	22.4382							8.68869	210.239
					8.70871	22.3199							8.70871	209.1
					8.72873	22.2022							8.72873	207.968
					8.74875	22.0852							8.74875	206.842
					8.76877	21.9688							8.76877	205.722
					8.78879	21.853							8.78879	204.608
					8.80881	21.7378							8.80881	203.5
					8.82883	21.6232							8.82883	202.398
					8.84885	21.5093							8.84885	201.302
					8.86887	21.3959							8.86887	200.211
					8.88889	21.2831							8.88889	199.127
					8.90891	21.1709							8.90891	198.049
					8.92893	21.0593							8.92893	196.976
					8.94895	20.9483							8.94895	195.91
					8.96897	20.8379							8.96897	194.849
					8.98899	20.7281							8.98899	193.794
					9.00901	20.6188							9.00901	192.744
					9.02903	20.5101							9.02903	191.7
					9.04905	20.402							9.04905	190.662
					9.06907	20.2945							9.06907	189.63
					9.08909	20.1875							9.08909	188.603
					9.10911	20.0811							9.10911	187.581
					9.12913	19.9753							9.12913	186.566
					9.14915	19.87							9.14915	185.555
					9.16917	19.7652							9.16917	184.55
					9.18919	19.6611							9.18919	183.551
					9.20921	19.5574							9.20921	182.557
					9.22923	19.4543							9.22923	181.568
					9.24925	19.3518							9.24925	180.585
					9.26927	19.2498							9.26927	179.607
					9.28929	19.1483							9.28929	178.635
					9.30931	19.0474							9.30931	177.667
					9.32933	18.947							9.32933	176.705
					9.34935	18.8471							9.34935	175.748
					9.36937	18.7478							9.36937	174.796
					9.38939	18.649							9.38939	173.85
					9.40941	18.5507							9.40941	172.908
					9.42943	18.4529							9.42943	171.972
					9.44945	18.3556							9.44945	171.041
					9.46947	18.2589							9.46947	170.115
					9.48949	18.1626							9.48949	169.193
					9.50951	18.0669							9.50951	168.277
					9.52953	17.9717							9.52953	167.366
					9.54955	17.8769							9.54955	166.459
					9.56957	17.7827							9.56957	165.558
					9.58959	17.689							9.58959	164.661
					9.60961	17.5957							9.60961	163.77
					9.62963	17.503							9.62963	162.883
					9.64965	17.4107							9.64965	162.001
					9.66967	17.319							9.66967	161.124
					9.68969	17.2277							9.68969	160.251
					9.70971	17.1369							9.70971	159.383
					9.72973	17.0465							9.72973	158.52
					9.74975	16.9567							9.74975	157.662
					9.76977	16.8673							9.76977	156.808
					9.78979	16.7784							9.78979	155.959
					9.80981	16.69							9.80981	155.114
					9.82983	16.602							9.82983	154.274
					9.84985	16.5145							9.84985	153.439
					9.86987	16.4274							9.86987	152.608
					9.88989	16.3408							9.88989	151.781
					9.90991	16.2547							9.90991	150.959
					9.92993	16.169							9.92993	150.142
					9.94995	16.0838							9.94995	149.329
					9.96997	15.999							9.96997	148.52
					9.98999	15.9147							9.98999	147.716
					10.01	15.8308							10.01	146.916
					10.03	15.7474							10.03	146.12
					10.0501	15.6644							10.0501	145.329
					10.0701	15.5818							10.0701	144.542
					10.0901	15.4997							10.0901	143.759
					10.1101	15.418							10.1101	142.981
					10.1301	15.3367							10.1301	142.206
					10.1502	15.2559							10.1502	141.436
					10.1702	15.1754							10.1702	140.67
					10.1902	15.0955							10.1902	139.909
					10.2102	15.0159							10.2102	139.151
					10.2302	14.9367							10.2302	138.397
					10.2502	14.858							10.2502	137.648
					10.2703	14.7797							10.2703	136.903
					10.2903	14.7018							10.2903	136.161
					10.3103	14.6243							10.3103	135.424
					10.3303	14.5472							10.3303	134.69
					10.3504	14.4705							10.3504	133.961
					10.3704	14.3943							10.3704	133.236
					10.3904	14.3184							10.3904	132.514
					10.4104	14.2429							10.4104	131.797
					10.4304	14.1678							10.4304	131.083
					10.4505	14.0932							10.4505	130.373
					10.4705	14.0189							10.4705	129.667
					10.4905	13.945							10.4905	128.965
					10.5105	13.8715							10.5105	128.266
					10.5305	13.7984							10.5305	127.572
					10.5505	13.7256							10.5505	126.881
					10.5706	13.6533							10.5706	126.194
					10.5906	13.5813							10.5906	125.51
					10.6106	13.5097							10.6106	124.831
					10.6306	13.4385							10.6306	124.155
					10.6507	13.3677							10.6507	123.482
					10.6707	13.2972							10.6707	122.814
					10.6907	13.2271							10.6907	122.149
					10.7107	13.1574							10.7107	121.487
					10.7307	13.0881							10.7307	120.829
					10.7508	13.0191							10.7508	120.175
					10.7708	12.9505							10.7708	119.524
					10.7908	12.8822							10.7908	118.877
					10.8108	12.8143							10.8108	118.233
					10.8308	12.7468							10.8308	117.593
					10.8508	12.6796							10.8508	116.956
					10.8709	12.6127							10.8709	116.323
					10.8802	12.5817							10.8909	115.693
					10.8909	12.5463							10.9109	115.066
					10.9109	12.4801							10.9309	114.443
					10.9309	12.4143							10.951	113.823
					10.951	12.3489							10.971	113.207
					10.971	12.2838							10.991	112.594
					10.991	12.2191							11.011	111.984
					11.011	12.1547							11.031	111.378
					11.031	12.0906							11.0511	110.775
					11.0511	12.0269							11.0711	110.175
					11.0711	11.9635							11.0911	109.578
					11.0911	11.9004							11.1111	108.985
					11.1111	11.8377							11.1311	108.394
					11.1311	11.7753							11.1511	107.807
					11.1511	11.7132							11.1712	107.224
					11.1712	11.6515							11.1912	106.643
					11.1912	11.5901							11.2112	106.065
					11.2112	11.529							11.2312	105.491
					11.2312	11.4682							11.2513	104.92
					11.2513	11.4078							11.2713	104.352
					11.2713	11.3476							11.2913	103.787
					11.2913	11.2878							11.3113	103.225
					11.3113	11.2283							11.3313	102.666
					11.3313	11.1691							11.3514	102.11
					11.3514	11.1103							11.3714	101.557
					11.3714	11.0517							11.3914	101.007
					11.3914	10.9934							11.4114	100.46
					11.4114	10.9355							11.4314	99.9156
					11.4314	10.8779							11.4514	99.3745
					11.4514	10.8205							11.4715	98.8364
					11.4715	10.7635							11.4915	98.3012
					11.4915	10.7067							11.5115	97.7688
					11.5115	10.6503							11.5315	97.2394
					11.5315	10.5942							11.5516	96.7128
					11.5516	10.5383							11.5716	96.1891
					11.5716	10.4828							11.5916	95.6682
					11.5916	10.4275							11.6116	95.1501
					11.6116	10.3726							11.6316	94.6348
					11.6316	10.3179							11.6517	94.1223
					11.6517	10.2635							11.6717	93.6126
					11.6717	10.2094							11.6917	93.1057
					11.6917	10.1556							11.7117	92.6015
					11.7117	10.1021							11.7317	92.1
					11.7317	10.0488							11.7517	91.6013
					11.7517	9.99586							11.7718	91.1052
					11.7718	9.94317							11.7918	90.6119
					11.7918	9.89076							11.8118	90.1212
					11.8118	9.83863							11.8318	89.6331
					11.8318	9.78677							11.8519	89.1477
					11.8519	9.73518							11.8719	88.665
					11.8719	9.68387							11.8919	88.1848
					11.8919	9.63282							11.9119	87.7073
					11.9119	9.58205							11.9319	87.2323
					11.9319	9.53154							11.952	86.7599
					11.952	9.4813							11.972	86.503
					11.972	9.43133							11.9829	86.2901
					11.992	9.38162							11.992	85.8228
					12.012	9.33217							12.012	85.358
					12.032	9.28298							12.032	84.8958
					12.052	9.23405							12.052	84.436
					12.0721	9.18537							12.0721	83.9788
					12.0921	9.13696							12.0921	83.524
					12.1121	9.0888							12.1121	83.0717
					12.1321	9.04089							12.1321	82.6218
					12.1522	8.99324							12.1522	82.1744
					12.1722	8.94583							12.1722	81.7294
					12.1922	8.89868							12.1922	81.2868
					12.2122	8.85177							12.2122	80.8466
					12.2322	8.80512							12.2322	80.4088
					12.2523	8.75871							12.2523	79.9734
					12.2723	8.71254							12.2723	79.5403
					12.2923	8.66661							12.2923	79.1095
					12.3123	8.62093							12.3123	78.6811
					12.3323	8.57549							12.3323	78.255
					12.3523	8.53029							12.3523	77.8313
					12.3724	8.48533							12.3724	77.4098
					12.3924	8.4406							12.3924	76.9906
					12.4124	8.39611							12.4124	76.5737
					12.4324	8.35186							12.4324	76.159
					12.4525	8.30783							12.4525	75.7466
					12.4725	8.26404							12.4725	75.3364
					12.4925	8.22048							12.4925	74.9284
					12.5125	8.17715							12.5125	74.5226
					12.5325	8.13405							12.5325	74.1191
					12.5526	8.09118							12.5526	73.7177
					12.5726	8.04853							12.5726	73.3185
					12.5926	8.00611							12.5926	72.9214
					12.6126	7.96391							12.6126	72.5265
					12.6326	7.92193							12.6326	72.1338
					12.6526	7.88017							12.6526	71.7431
					12.6727	7.83864							12.6727	71.3546
					12.6927	7.79732							12.6927	70.9682
					12.7127	7.75622							12.7127	70.5839
					12.7327	7.71534							12.7327	70.2017
					12.7528	7.67467							12.7528	69.8215
					12.7728	7.63422							12.7728	69.4434
					12.7928	7.59398							12.7928	69.0673
					12.8128	7.55395							12.8128	68.6933
					12.8328	7.51413							12.8328	68.3213
					12.8529	7.47453							12.8529	67.9513
					12.8729	7.43513							12.8729	67.5833
					12.8929	7.39594							12.8929	67.2174
					12.9129	7.35695							12.9129	66.8534
					12.9329	7.31818							12.9329	66.4913
					12.9529	7.2796							12.9529	66.1312
					12.973	7.24123							12.973	65.7731
					12.993	7.20306							12.993	65.4169
					13.013	7.1651							13.013	65.0627
					13.033	7.12733							13.033	64.7104
					13.0531	7.08976							13.0531	64.3599
					13.0731	7.05239							13.0731	64.0114
					13.0931	7.01522							13.0931	63.6647
					13.1131	6.97824							13.1131	63.32
					13.1331	6.94146							13.1331	62.9771
					13.1532	6.90487							13.1532	62.636
					13.1732	6.86847							13.1732	62.2968
					13.1932	6.83227							13.1932	61.9595
					13.2132	6.79626							13.2132	61.624
					13.2332	6.76044							13.2332	61.2902
					13.2532	6.7248							13.2532	60.9583
					13.2733	6.68936							13.2733	60.6282
					13.2933	6.6541							13.2933	60.2999
					13.3133	6.61902							13.3133	59.9734
					13.3333	6.58413							13.3333	59.6486
					13.3534	6.54943							13.3534	59.3256
					13.3734	6.51491							13.3734	59.0043
					13.3934	6.48057							13.3934	58.6848
					13.4134	6.44641							13.4134	58.367
					13.4334	6.41243							13.4334	58.0509
					13.4535	6.37863							13.4535	57.7365
					13.4735	6.34501							13.4735	57.4239
					13.4935	6.31156							13.4935	57.1129
					13.5135	6.2783							13.5135	56.8036
					13.5335	6.2452							13.5335	56.496
					13.5535	6.21228							13.5535	56.19
					13.5736	6.17954							13.5736	55.8858
					13.5936	6.14697							13.5936	55.5831
					13.6136	6.11457							13.6136	55.2821
					13.6336	6.08234							13.6336	54.9828
					13.6537	6.05028							13.6537	54.685
					13.6737	6.01839							13.6737	54.3889
					13.6937	5.98666							13.6937	54.0943
					13.7137	5.95511							13.7137	53.8014
					13.7337	5.92372							13.7337	53.51
					13.7538	5.8925							13.7538	53.2203
					13.7738	5.86144							13.7738	52.932
					13.7938	5.83054							13.7938	52.6454
					13.8138	5.79981							13.8138	52.3603
					13.8338	5.76924							13.8338	52.0768
					13.8538	5.73883							13.8538	51.7948
					13.8739	5.70858							13.8739	51.5143
					13.8939	5.67849							13.8939	51.2353
					13.9139	5.64856							13.9139	50.9578
					13.9339	5.61878							13.9339	50.6819
					13.954	5.58917							13.954	50.4074
					13.974	5.55971							13.974	50.1345
					13.994	5.5304							13.994	49.8629
					14.014	5.50125							14.014	49.5929
					14.034	5.47225							14.034	49.3244
					14.0541	5.44341							14.0541	49.0573
					14.0741	5.41472							14.0741	48.7916
					14.0941	5.38618							14.0941	48.5274
					14.1141	5.35779							14.1141	48.2646
					14.1341	5.32955							14.1341	48.0032
					14.1541	5.30145							14.1541	47.7433
					14.1742	5.27351							14.1742	47.4847
					14.1942	5.24571							14.1942	47.2276
					14.2142	5.21806							14.2142	46.9718
					14.2342	5.19056							14.2342	46.7174
					14.2543	5.1632							14.2543	46.4644
					14.2743	5.13599							14.2743	46.2128
					14.2943	5.10891							14.2943	45.9626
					14.3143	5.08199							14.3143	45.7137
					14.3343	5.0552							14.3343	45.4661
					14.3544	5.02855							14.3544	45.2199
					14.3744	5.00205							14.3744	44.975
					14.3944	4.97568							14.3944	44.7315
					14.4144	4.94945							14.4144	44.4892
					14.4344	4.92337							14.4344	44.2483
					14.4544	4.89742							14.4544	44.0087
					14.4745	4.8716							14.4745	43.7704
					14.4945	4.84592							14.4945	43.5333
					14.5145	4.82038							14.5145	43.2976
					14.5345	4.79497							14.5345	43.0631
					14.5546	4.7697							14.5546	42.8299
					14.5746	4.74456							14.5746	42.598
					14.5946	4.71955							14.5946	42.3673
					14.6146	4.69467							14.6146	42.1379
					14.6346	4.66993							14.6346	41.9097
					14.6547	4.64531							14.6547	41.6827
					14.6747	4.62083							14.6747	41.457
					14.6947	4.59647							14.6947	41.2325
					14.7147	4.57224							14.7147	41.0092
					14.7347	4.54814							14.7347	40.7871
					14.7547	4.52417							14.7547	40.5662
					14.7748	4.50032							14.7748	40.3466
					14.7948	4.4766							14.7948	40.1281
					14.8148	4.453							14.8148	39.9108
					14.8348	4.42953							14.8348	39.6946
					14.8549	4.40619							14.8549	39.4797
					14.8749	4.38296							14.8749	39.2659
					14.8949	4.35986							14.8949	39.0532
					14.9149	4.33688							14.9149	38.8417
					14.9349	4.31402							14.9349	38.6314
					14.955	4.29128							14.955	38.4222
					14.975	4.26866							14.975	38.2141
					14.995	4.24616							14.995	38.0072
					15.015	4.22378							15.015	37.8014
					15.035	4.20151							15.035	37.5967
					15.0551	4.17937							15.0551	37.3931
					15.0751	4.15734							15.0751	37.1906
					15.0951	4.13543							15.0951	36.9892
					15.1151	4.11363							15.1151	36.7889
					15.1351	4.09195							15.1351	36.5896
					15.1552	4.07038							15.1552	36.3915
					15.1752	4.04892							15.1752	36.1944
					15.1952	4.02758							15.1952	35.9984
					15.2152	4.00635							15.2152	35.8035
					15.2352	3.98523							15.2352	35.6096
					15.2553	3.96423							15.2553	35.4167
					15.2753	3.94333							15.2753	35.2249
					15.2953	3.92255							15.2953	35.0342
					15.3153	3.90187							15.3153	34.8445
					15.3353	3.8813							15.3353	34.6558
					15.3554	3.86085							15.3554	34.4681
					15.3754	3.8405							15.3754	34.2814
					15.3954	3.82025							15.3954	34.0958
					15.4154	3.80012							15.4154	33.9112
					15.4354	3.78009							15.4354	33.7275
					15.4555	3.76016							15.4555	33.5449
					15.4755	3.74034							15.4755	33.3632
					15.4955	3.72063							15.4955	33.1825
					15.5155	3.70101							15.5155	33.0028
					15.5355	3.68151							15.5355	32.8241
					15.5556	3.6621							15.5556	32.6464
					15.5756	3.6428							15.5756	32.4696
					15.5956	3.6236							15.5956	32.2937
					15.6156	3.6045							15.6156	32.1189
					15.6356	3.5855							15.6356	31.9449
					15.6557	3.5666							15.6557	31.7719
					15.6757	3.5478							15.6757	31.5999
					15.6957	3.5291							15.6957	31.4288
					15.7157	3.5105							15.7157	31.2586
					15.7357	3.49199							15.7357	31.0893
					15.7558	3.47359							15.7558	30.9209
					15.7758	3.45528							15.7758	30.7535
					15.7958	3.43707							15.7958	30.5869
					15.8158	3.41895							15.8158	30.4213
					15.8358	3.40093							15.8358	30.2566
					15.8559	3.383							15.8559	30.0927
					15.8759	3.36517							15.8759	29.9297
					15.8959	3.34743							15.8959	29.7677
					15.9159	3.32979							15.9159	29.6065
					15.9359	3.31224							15.9359	29.4461
					15.956	3.29478							15.956	29.2867
					15.976	3.27741							15.976	29.1281
					15.996	3.26014							15.996	28.9703
					16.016	3.24295							16.016	28.8134
					16.036	3.22586							16.036	28.6574
					16.0561	3.20886							16.0561	28.5022
					16.0761	3.19194							16.0761	28.3479
					16.0961	3.17512							16.0961	28.1944
					16.1161	3.15838							16.1161	28.0417
					16.1361	3.14173							16.1361	27.8898
					16.1562	3.12517							16.1562	27.7388
					16.1762	3.1087							16.1762	27.5886
					16.1962	3.09232							16.1962	27.4392
					16.2162	3.07602							16.2162	27.2906
					16.2362	3.0598							16.2362	27.1428
					16.2563	3.04367							16.2563	26.9958
					16.2763	3.02763							16.2763	26.8496
					16.2963	3.01167							16.2963	26.7042
					16.3163	2.9958							16.3163	26.5596
					16.3363	2.98001							16.3363	26.4158
					16.3564	2.9643							16.3564	26.2727
					16.3764	2.94867							16.3764	26.1304
					16.3964	2.93313							16.3964	25.9889
					16.4121	2.921							16.4164	25.8482
					16.4164	2.91767							16.4364	25.7082
					16.4364	2.90229							16.4565	25.569
					16.4565	2.88699							16.4765	25.4305
					16.4765	2.87178							16.4965	25.2928
					16.4965	2.85664							16.5165	25.1559
					16.5165	2.84158							16.5365	25.0196
					16.5365	2.82661							16.5566	24.8841
					16.5566	2.81171							16.5766	24.7494
					16.5766	2.79689							16.5966	24.6154
					16.5966	2.78214							16.6166	24.4821
					16.6166	2.76748							16.6366	24.3495
					16.6366	2.75289							16.6567	24.2176
					16.6567	2.73838							16.6767	24.0865
					16.6767	2.72395							16.6967	23.956
					16.6967	2.70959							16.7167	23.8263
					16.7167	2.69531							16.7367	23.6973
					16.7367	2.6811							16.7568	23.569
					16.7568	2.66697							16.7768	23.4413
					16.7768	2.65291							16.7968	23.3144
					16.7968	2.63893							16.8168	23.1881
					16.8168	2.62502							16.8368	23.0625
					16.8368	2.61118							16.8569	22.9377
					16.8569	2.59742							16.8769	22.8134
					16.8769	2.58373							16.8969	22.6899
					16.8969	2.57011							16.9169	22.567
					16.9169	2.55656							16.9369	22.4448
					16.9369	2.54309							16.957	22.3233
					16.957	2.52968							16.977	22.2024
					16.977	2.51635							16.997	22.0821
					16.997	2.50308							17.017	21.9626
					17.017	2.48989							17.037	21.8436
					17.037	2.47677							17.0571	21.7253
					17.0571	2.46371							17.0771	21.6077
					17.0771	2.45072							17.0971	21.4907
					17.0971	2.43781							17.1171	21.3743
					17.1171	2.42496							17.1371	21.2585
					17.1371	2.41218							17.1572	21.1434
					17.1572	2.39946							17.1772	21.0289
					17.1772	2.38681							17.1972	20.915
					17.1972	2.37423							17.2172	20.8018
					17.2172	2.36172							17.2372	20.6891
					17.2372	2.34927							17.2573	20.5771
					17.2573	2.33689							17.2773	20.4657
					17.2773	2.32457							17.2973	20.3548
					17.2973	2.31232							17.3173	20.2446
					17.3173	2.30013							17.3373	20.135
					17.3373	2.288							17.3574	20.0259
					17.3574	2.27594							17.3774	19.9175
					17.3774	2.26395							17.3974	19.8096
					17.3974	2.25201							17.4174	19.7023
					17.4174	2.24014							17.4374	19.5957
					17.4374	2.22834							17.4575	19.4895
					17.4575	2.21659							17.4775	19.384
					17.4775	2.20491							17.4975	19.279
					17.4975	2.19329							17.5175	19.1746
					17.5175	2.18172							17.5375	19.0708
					17.5375	2.17022							17.5576	18.9675
					17.5576	2.15879							17.5776	18.8648
					17.5776	2.14741							17.5976	18.7626
					17.5976	2.13609							17.6176	18.661
					17.6176	2.12483							17.6376	18.56
					17.6376	2.11363							17.6577	18.4595
					17.6577	2.10249							17.6777	18.3595
					17.6777	2.09141							17.6977	18.2601
					17.6977	2.08038							17.7177	18.1612
					17.7177	2.06942							17.7377	18.0628
					17.7377	2.05851							17.7578	17.965
					17.7578	2.04766							17.7778	17.8677
					17.7778	2.03686							17.7978	17.771
					17.7978	2.02613							17.8178	17.6747
					17.8178	2.01545							17.8378	17.579
					17.8378	2.00483							17.8579	17.4838
					17.8579	1.99426							17.8779	17.3892
					17.8779	1.98375							17.8979	17.295
					17.8979	1.97329							17.9179	17.2013
					17.9179	1.96289							17.9379	17.1082
					17.9379	1.95254							17.958	17.0155
					17.958	1.94225							17.978	16.9234
					17.978	1.93201							17.998	16.8317
					17.998	1.92183							18.018	16.7406
					18.018	1.9117							18.038	16.6499
					18.038	1.90162							18.0581	16.5598
					18.0581	1.8916							18.0781	16.4701
					18.0781	1.88163							18.0981	16.3809
					18.0981	1.87171							18.1181	16.2922
					18.1181	1.86185							18.1381	16.204
					18.1381	1.85203							18.1582	16.1162
					18.1582	1.84227							18.1782	16.0289
					18.1782	1.83256							18.1982	15.9421
					18.1982	1.8229							18.2182	15.8558
					18.2182	1.81329							18.2382	15.7699
					18.2382	1.80373							18.2583	15.6845
					18.2583	1.79423							18.2783	15.6098
					18.2783	1.78477							18.2959	15.5996
					18.2983	1.77536							18.2983	15.5151
					18.3183	1.766							18.3183	15.4311
					18.3383	1.7567							18.3383	15.3475
					18.3584	1.74744							18.3584	15.2644
					18.3784	1.73822							18.3784	15.1818
					18.3984	1.72906							18.3984	15.0996
					18.4184	1.71995							18.4184	15.0178
					18.4384	1.71088							18.4384	14.9365
					18.4585	1.70187							18.4585	14.8556
					18.4785	1.69289							18.4785	14.7751
					18.4985	1.68397							18.4985	14.6951
					18.5185	1.6751							18.5185	14.6155
					18.5385	1.66627							18.5385	14.5364
					18.5586	1.65748							18.5586	14.4577
					18.5786	1.64875							18.5786	14.3794
					18.5986	1.64006							18.5986	14.3015
					18.6186	1.63141							18.6186	14.2241
					18.6386	1.62281							18.6386	14.147
					18.6587	1.61426							18.6587	14.0704
					18.6787	1.60575							18.6787	13.9942
					18.6987	1.59729							18.6987	13.9184
					18.7187	1.58887							18.7187	13.8431
					18.7387	1.58049							18.7387	13.7681
					18.7588	1.57216							18.7588	13.6935
					18.7788	1.56387							18.7788	13.6194
					18.7988	1.55563							18.7988	13.5456
					18.8188	1.54743							18.8188	13.4723
					18.8388	1.53927							18.8388	13.3993
					18.8589	1.53116							18.8589	13.3268
					18.8789	1.52309							18.8789	13.2546
					18.8989	1.51506							18.8989	13.1828
					18.9189	1.50708							18.9189	13.1114
					18.9389	1.49913							18.9389	13.0404
					18.959	1.49123							18.959	12.9698
					18.979	1.48337							18.979	12.8996
					18.999	1.47555							18.999	12.8297
					19.019	1.46777							19.019	12.7602
					19.039	1.46004							19.039	12.6911
					19.0591	1.45234							19.0591	12.6224
					19.0791	1.44469							19.0791	12.5541
					19.0991	1.43707							19.0991	12.4861
					19.1191	1.4295							19.1191	12.4184
					19.1391	1.42196							19.1391	12.3512
					19.1592	1.41447							19.1592	12.2843
					19.1792	1.40701							19.1792	12.2178
					19.1992	1.3996							19.1992	12.1516
					19.2192	1.39222							19.2192	12.0858
					19.2392	1.38488							19.2392	12.0204
					19.2593	1.37758							19.2593	11.9553
					19.2793	1.37032							19.2793	11.8905
					19.2993	1.3631							19.2993	11.8261
					19.3193	1.35591							19.3193	11.7621
					19.3393	1.34876							19.3393	11.6984
					19.3594	1.34165							19.3594	11.635
					19.3794	1.33458							19.3794	11.572
					19.3994	1.32755							19.3994	11.5094
					19.4194	1.32055							19.4194	11.4471
					19.4394	1.31359							19.4394	11.3851
					19.4595	1.30667							19.4595	11.3234
					19.4795	1.29978							19.4795	11.2621
					19.4995	1.29293							19.4995	11.2011
					19.5195	1.28611							19.5195	11.1404
					19.5395	1.27933							19.5395	11.0801
					19.5596	1.27259							19.5596	11.0201
					19.5796	1.26588							19.5796	10.9604
					19.5996	1.25921							19.5996	10.9011
					19.6196	1.25257							19.6196	10.842
					19.6396	1.24597							19.6396	10.7833
					19.6597	1.2394							19.6597	10.7249
					19.6797	1.23287							19.6797	10.6669
					19.6997	1.22637							19.6997	10.6091
					19.7197	1.21991							19.7197	10.5516
					19.7397	1.21348							19.7397	10.4945
					19.7598	1.20708							19.7598	10.4377
					19.7798	1.20072							19.7798	10.3811
					19.7998	1.19439							19.7998	10.3249
					19.8198	1.18809							19.8198	10.269
					19.8398	1.18183							19.8398	10.2134
					19.8599	1.1756							19.8599	10.1581
					19.8799	1.16941							19.8799	10.1031
					19.8999	1.16324							19.8999	10.0484
					19.9199	1.15711							19.9199	9.99396
					19.9399	1.15101							19.9399	9.93983
					19.96	1.14494							19.96	9.88601
					19.98	1.13891							19.98	9.83247
					20	1.13291							20
