# Supplementary material for: Mechanistic basis for relaxation of DNA supercoils by human topoisomerase IIIα–RMI1–RMI2
Source: Proc Natl Acad Sci U S A. 2026 Jan 23;123(4):e2406949123. doi: 10.1073/pnas.2406949123 (PMC12849704; doi:10.1073/pnas.2406949123)
Supplement: Supplementary file 4 — Dataset S03 (XLSX) [file pnas.2406949123.sd03.xlsx]

## Sheet: Fig. 3A (Bottom)
10 pN		5 pN		10 pN		20 pN		10 pN		5 pN		10 pN		7.5 pN		20 pN		15 pN		10 pN		5 pN
Time (minutes)	delta Lk	Time (minutes)	delta Lk	Time (minutes)	delta Lk	Time (minutes)	delta Lk	Time (minutes)	delta Lk	Time (minutes)	delta Lk	Time (minutes)	delta Lk	Time (minutes)	delta Lk	Time (minutes)	delta Lk	Time (minutes)	delta Lk	Time (minutes)	delta Lk	Time (minutes)	delta Lk
0	-2887.25	248.685	-2769	303.062	-2461.91	563.401	-2228.32	644.984	-2187.26	889.78	-2027.65	967.492	-1537.88	1290	-1332.51	1853.39	-831.994	2117.6	-857.222	2405.11	-852.993	2661.55	-767.101
0.02	-2900.72	248.705	-2785.1	303.082	-2470.8	563.421	-2222.88	645.004	-2193.51	889.8	-2042.77	967.512	-1541.25	1290.02	-1335.08	1853.41	-834.318	2117.62	-847.767	2405.13	-856.529	2661.57	-770.566
0.04	-2898.29	248.725	-2793.13	303.102	-2468.69	563.441	-2212.38	645.024	-2206.61	889.82	-2040.09	967.532	-1536.55	1290.04	-1333.15	1853.43	-838.781	2117.64	-846.684	2405.15	-850.208	2661.59	-769.545
0.06	-2903.82	248.745	-2779.75	303.122	-2465.98	563.461	-2222.61	645.044	-2216.66	889.84	-2040.44	967.552	-1527.11	1290.06	-1322.5	1853.45	-842.469	2117.66	-841.802	2405.17	-856.093	2661.61	-778.249
0.08	-2908.18	248.765	-2768.98	303.142	-2465.54	563.481	-2222.47	645.064	-2218.46	889.86	-2049.92	967.572	-1526.05	1290.08	-1328.23	1853.47	-851.518	2117.68	-835.064	2405.19	-861.64	2661.63	-782.547
0.1	-2911.42	248.785	-2773.68	303.162	-2451.08	563.501	-2222.59	645.084	-2212.33	889.88	-2037.16	967.592	-1527.11	1290.1	-1344.51	1853.49	-849.847	2117.7	-839.46	2405.21	-866.823	2661.65	-781.473
0.12	-2906.14	248.805	-2795.06	303.182	-2443.99	563.521	-2227.85	645.104	-2217.46	889.9	-2039.39	967.612	-1518.02	1290.12	-1337.02	1853.51	-856.695	2117.72	-829.121	2405.23	-870.673	2661.67	-801.701
0.14	-2921.91	248.825	-2803.2	303.202	-2443.5	563.543	-2228.03	645.124	-2211.82	889.92	-2048.87	967.632	-1518	1290.14	-1346.82	1853.53	-857.897	2117.74	-840.256	2405.25	-869.317	2661.69	-813.172
0.16	-2920.04	248.845	-2813.81	303.222	-2452.8	563.561	-2230.48	645.144	-2209.91	889.94	-2038.77	967.652	-1519.28	1290.16	-1359.69	1853.55	-863.746	2117.76	-842.376	2405.27	-874.185	2661.71	-814.3
0.18	-2913.02	248.865	-2810.64	303.242	-2447.35	563.583	-2226.65	645.164	-2209.64	889.96	-2043.02	967.672	-1533.15	1290.18	-1354.52	1853.57	-857.754	2117.78	-843.989	2405.29	-859.726	2661.73	-811.345
0.2	-2922.71	248.885	-2814.48	303.262	-2438.63	563.603	-2218.96	645.184	-2196.22	889.98	-2045.16	967.692	-1528.69	1290.2	-1351.03	1853.59	-844.507	2117.8	-829.519	2405.31	-868.809	2661.75	-806.16
0.22	-2929.46	248.905	-2828.16	303.282	-2438.88	563.623	-2213.2	645.204	-2206.1	890	-2043.15	967.712	-1532.74	1290.22	-1361.8	1853.61	-845.975	2117.82	-830.535	2405.33	-857.377	2661.77	-796.463
0.24	-2924.31	248.925	-2810.8	303.302	-2438.68	563.643	-2229.19	645.224	-2188.93	890.02	-2033.45	967.732	-1536.42	1290.24	-1347.79	1853.63	-842.225	2117.84	-840.631	2405.35	-848.44	2661.79	-806.832
0.26	-2925.15	248.945	-2824.21	303.322	-2415.84	563.663	-2228.09	645.244	-2189.68	890.04	-2039.87	967.752	-1533.05	1290.26	-1359.64	1853.65	-845.221	2117.86	-843.348	2405.37	-847.132	2661.81	-813.118
0.28	-2926.56	248.965	-2824.64	303.342	-2415.12	563.683	-2220.33	645.264	-2179.34	890.06	-2025.77	967.772	-1543.67	1290.28	-1351.61	1853.67	-849.032	2117.88	-847.259	2405.39	-847.374	2661.83	-813.199
0.3	-2934.67	248.985	-2818.08	303.362	-2413.33	563.703	-2209.32	645.284	-2176.34	890.08	-2020.66	967.792	-1527.94	1290.3	-1345.19	1853.69	-852.537	2117.9	-856.714	2405.41	-843.306	2661.85	-792.433
0.32	-2926.61	249.005	-2816.39	303.382	-2407.71	563.723	-2214.32	645.304	-2175.18	890.1	-2023.24	967.812	-1528.74	1290.32	-1349.63	1853.71	-855.207	2117.92	-859.188	2405.43	-849.603	2661.87	-797.537
0.34	-2924.21	249.025	-2803.69	303.402	-2404.75	563.743	-2202.52	645.324	-2180.63	890.12	-2011.4	967.832	-1520.54	1290.34	-1346.67	1853.73	-853.882	2117.94	-862.878	2405.45	-871.812	2661.89	-796.382
0.36	-2925.49	249.045	-2789.72	303.422	-2403.25	563.763	-2201.36	645.344	-2187.46	890.14	-1999.79	967.852	-1531.36	1290.36	-1352.53	1853.75	-863.665	2117.96	-860.182	2405.47	-877.406	2661.91	-801.432
0.38	-2917.79	249.065	-2784.26	303.442	-2403.98	563.783	-2208.41	645.364	-2192.15	890.16	-2012.58	967.872	-1521.08	1290.38	-1353.37	1853.77	-861.443	2117.98	-869.439	2405.49	-880.337	2661.93	-805.193
0.4	-2902.34	249.085	-2780.21	303.462	-2402.81	563.803	-2211.14	645.384	-2206.88	890.18	-2024.77	967.892	-1507.4	1290.4	-1352.5	1853.79	-862.849	2118	-856.581	2405.51	-885.762	2661.95	-805.838
0.42	-2904.64	249.105	-2789.37	303.482	-2413.93	563.823	-2212.18	645.404	-2205.26	890.2	-2018.57	967.912	-1507.84	1290.42	-1335.29	1853.81	-868.719	2118.02	-856.162	2405.53	-889.443	2661.97	-801.593
0.44	-2905.12	249.125	-2777.01	303.502	-2429.02	563.843	-2216.27	645.424	-2203.56	890.22	-2019.67	967.932	-1506.02	1290.44	-1340.97	1853.83	-861.647	2118.04	-850.219	2405.55	-889.928	2661.99	-794.125
0.46	-2900.91	249.145	-2789.18	303.522	-2433.52	563.863	-2226.77	645.444	-2212.33	890.24	-2029.88	967.952	-1508.86	1290.46	-1329.17	1853.85	-861.076	2118.06	-848.341	2405.57	-885.447	2662.01	-802.695
0.48	-2891.88	249.165	-2806.75	303.542	-2435.12	563.883	-2228.38	645.464	-2208.89	890.26	-2034.04	967.972	-1515.28	1290.48	-1333.05	1853.87	-851.111	2118.08	-857.421	2405.59	-881.839	2662.03	-782.225
0.5	-2887.81	249.185	-2795.71	303.562	-2449.17	563.903	-2229.72	645.484	-2210.85	890.28	-2050.54	967.992	-1519.55	1290.51	-1342.14	1853.89	-844.446	2118.1	-858.15	2405.61	-868.082	2662.05	-771.479
0.52	-2880.42	249.205	-2794.98	303.582	-2457.6	563.923	-2224.91	645.504	-2197.39	890.3	-2058.92	968.012	-1520.98	1290.52	-1347.82	1853.91	-845.119	2118.12	-849.247	2405.63	-861.93	2662.07	-774.219
0.54	-2886.64	249.225	-2800.25	303.602	-2466.22	563.943	-2221.45	645.524	-2203.88	890.32	-2062.06	968.032	-1530.53	1290.54	-1349.58	1853.93	-847.972	2118.14	-856.471	2405.65	-871.23	2662.09	-761.406
0.56	-2869.5	249.245	-2793.85	303.622	-2440.74	563.963	-2235.63	645.544	-2196.56	890.34	-2076.49	968.052	-1527.67	1290.56	-1346.04	1853.95	-856.226	2118.16	-866.744	2405.67	-869.172	2662.11	-747.947
0.58	-2873.78	249.265	-2791.01	303.642	-2443.31	563.983	-2222.43	645.564	-2190.07	890.36	-2074.26	968.072	-1530.6	1290.58	-1360.15	1853.97	-856.654	2118.18	-859.674	2405.69	-855.657	2662.13	-737.524
0.6	-2893.16	249.285	-2810.56	303.662	-2434.71	564.003	-2224.41	645.584	-2189.15	890.38	-2077	968.092	-1529.66	1290.61	-1356.43	1853.99	-860.587	2118.2	-863.43	2405.71	-853.623	2662.15	-755.227
0.62	-2903.84	249.305	-2820.42	303.682	-2429.19	564.023	-2209.34	645.604	-2183.48	890.4	-2059	968.112	-1544.21	1290.63	-1344.46	1854.01	-857.428	2118.22	-867.672	2405.73	-844.226	2662.17	-747.222
0.64	-2912.8	249.325	-2820.91	303.702	-2438	564.043	-2211.95	645.624	-2196.93	890.42	-2066.74	968.132	-1536.3	1290.65	-1341.22	1854.03	-854.004	2118.24	-857.333	2405.75	-852.339	2662.19	-755.361
0.66	-2912.53	249.345	-2817.74	303.722	-2437.25	564.063	-2214.11	645.644	-2187.55	890.44	-2050.48	968.152	-1537.08	1290.67	-1350.52	1854.05	-848.991	2118.26	-861.751	2405.77	-853.647	2662.21	-750.768
0.68	-2928.06	249.365	-2819.54	303.742	-2434.08	564.083	-2221.37	645.664	-2185.93	890.46	-2055.88	968.172	-1546.75	1290.69	-1349.83	1854.07	-864.256	2118.28	-871.339	2405.79	-854.132	2662.23	-759.176
0.7	-2924.35	249.385	-2800.06	303.762	-2419.21	564.103	-2224.65	645.684	-2182.98	890.48	-2060.85	968.192	-1539.43	1290.71	-1354.29	1854.09	-856.144	2118.3	-867.804	2405.81	-861.131	2662.25	-759.23
0.72	-2936.78	249.405	-2803.71	303.782	-2422.31	564.123	-2227.38	645.704	-2187.43	890.5	-2044.36	968.212	-1527.86	1290.73	-1348.07	1854.11	-856.205	2118.32	-868.599	2405.83	-855.706	2662.27	-755.657
0.74	-2939.49	249.425	-2790.95	303.802	-2418.92	564.143	-2221.37	645.724	-2185.01	890.52	-2025.66	968.232	-1521.46	1290.75	-1344.1	1854.13	-862.462	2118.34	-872.068	2405.85	-856.965	2662.29	-762.722
0.76	-2946.03	249.445	-2785.36	303.822	-2414.85	564.163	-2233.66	645.744	-2189.22	890.54	-2022.81	968.252	-1527.23	1290.77	-1342.39	1854.15	-842.49	2118.36	-874.078	2405.87	-862.172	2662.31	-764.79
0.78	-2952.76	249.465	-2806.67	303.842	-2417.54	564.183	-2245.42	645.764	-2184.84	890.56	-1992	968.272	-1523.43	1290.79	-1351.31	1854.17	-853.495	2118.38	-863.651	2405.89	-853.793	2662.33	-773.897
0.802	-2956.28	249.485	-2804.22	303.862	-2413.33	564.203	-2239.04	645.784	-2189.08	890.58	-1988.64	968.292	-1515.06	1290.81	-1348.02	1854.19	-854.432	2118.4	-864.225	2405.91	-860.477	2662.35	-777.416
0.822	-2955.5	249.505	-2789.8	303.882	-2426.79	564.223	-2245.13	645.804	-2195.81	890.6	-1982.3	968.312	-1515.28	1290.83	-1350.85	1854.21	-850.153	2118.42	-863.319	2405.93	-856.989	2662.37	-780.371
0.842	-2956.59	249.525	-2796.49	303.902	-2431.59	564.243	-2238.71	645.824	-2194.36	890.62	-1982.01	968.334	-1503.72	1290.85	-1348.91	1854.23	-864.602	2118.44	-855.941	2405.95	-864.279	2662.39	-775.563
0.862	-2951.72	249.547	-2786.12	303.922	-2439.34	564.263	-2242.71	645.844	-2186.54	890.64	-1974.3	968.354	-1495.16	1290.87	-1341.37	1854.25	-859.915	2118.46	-852.914	2405.97	-860.889	2662.41	-788.618
0.882	-2935.59	249.565	-2769.81	303.942	-2413.69	564.283	-2244.11	645.864	-2196.9	890.662	-1986.25	968.374	-1495.3	1290.89	-1343.36	1854.27	-861.423	2118.48	-849.623	2405.99	-844.807	2662.43	-784.965
0.902	-2946.39	249.585	-2781.63	303.962	-2419.11	564.303	-2229.62	645.884	-2193.63	890.682	-1990.47	968.394	-1488.71	1290.91	-1338.5	1854.29	-859.262	2118.5	-846.132	2406.01	-856.554	2662.45	-776.557
0.922	-2945.64	249.605	-2785.63	303.982	-2427.74	564.323	-2211.97	645.904	-2196.59	890.7	-1983.27	968.414	-1494.82	1290.93	-1339.03	1854.31	-861.443	2118.52	-860.492	2406.03	-860.84	2662.47	-781.929
0.942	-2943.68	249.625	-2759.6	304.002	-2424.9	564.343	-2212.52	645.924	-2201.79	890.722	-1980.72	968.434	-1497.68	1290.95	-1336.15	1854.33	-855.981	2118.54	-864.844	2406.05	-856.481	2662.49	-772.554
0.962	-2942.32	249.647	-2775.05	304.022	-2431.34	564.363	-2203.84	645.944	-2192.06	890.742	-1997.05	968.454	-1505.19	1290.97	-1332.26	1854.35	-854.636	2118.56	-859.873	2406.07	-856.021	2662.51	-771.076
0.982	-2928.76	249.667	-2782.81	304.042	-2446.09	564.383	-2207.02	645.964	-2192.4	890.762	-1993.99	968.474	-1513.97	1290.99	-1322.6	1854.37	-860.322	2118.58	-864.623	2406.09	-864.885	2662.53	-785.475
1.002	-2910.79	249.687	-2772.98	304.062	-2431.64	564.403	-2200.3	645.984	-2200.41	890.782	-1998.23	968.494	-1511.3	1291.01	-1327.82	1854.39	-857.938	2118.6	-869.395	2406.11	-864.062	2662.55	-796.785
1.022	-2909.07	249.707	-2776.96	304.082	-2438.88	564.423	-2196.04	646.004	-2209.98	890.802	-2011.77	968.514	-1511.94	1291.03	-1332.94	1854.41	-859.262	2118.62	-863.209	2406.13	-861.397	2662.57	-790.042
1.042	-2904.13	249.727	-2799.41	304.102	-2452.17	564.443	-2197.69	646.024	-2206.64	890.822	-2027.92	968.534	-1517.9	1291.05	-1334.14	1854.43	-852.456	2118.64	-858.724	2406.15	-868.712	2662.59	-793.32
1.062	-2903.26	249.747	-2795.06	304.122	-2440.21	564.463	-2204.07	646.046	-2206.27	890.842	-2029.37	968.554	-1527.6	1291.07	-1337.27	1854.45	-848.359	2118.66	-853.378	2406.17	-855.875	2662.61	-801.432
1.082	-2904.11	249.767	-2787.49	304.142	-2447.62	564.483	-2212.81	646.066	-2211.26	890.862	-2048.09	968.574	-1525.59	1291.09	-1343.72	1854.47	-851.253	2118.68	-858.305	2406.19	-860.162	2662.63	-790.096
1.102	-2904.28	249.787	-2792.05	304.162	-2448.59	564.503	-2210.06	646.086	-2208.99	890.882	-2042.05	968.594	-1526.51	1291.11	-1362	1854.49	-853.047	2118.7	-863.143	2406.21	-854.64	2662.65	-792.299
1.122	-2899.04	249.807	-2796.62	304.182	-2434.03	564.523	-2204.82	646.106	-2204.17	890.902	-2048.76	968.614	-1522.53	1291.13	-1370.49	1854.51	-863.746	2118.72	-863.518	2406.23	-855.561	2662.67	-784.857
1.142	-2906.6	249.827	-2782.49	304.202	-2431.34	564.543	-2203.19	646.126	-2201.67	890.922	-2048.55	968.634	-1519.77	1291.15	-1359.94	1854.53	-849.765	2118.74	-866.722	2406.25	-847.399	2662.69	-772.285
1.162	-2915.85	249.847	-2796.46	304.222	-2441.66	564.563	-2209.47	646.146	-2201.55	890.942	-2056.12	968.654	-1532.47	1291.17	-1360.37	1854.55	-856.756	2118.76	-867.23	2406.27	-850.402	2662.71	-758.155
1.182	-2918.01	249.867	-2803.18	304.242	-2435.1	564.583	-2205.04	646.166	-2204.68	890.962	-2037.21	968.674	-1528.23	1291.19	-1355.18	1854.57	-859.059	2118.78	-864.071	2406.29	-845.849	2662.73	-764.925
1.202	-2914.11	249.887	-2784.83	304.262	-2427.59	564.603	-2211.38	646.186	-2212.76	890.982	-2038.99	968.694	-1534.05	1291.21	-1363.38	1854.59	-866.803	2118.8	-859.917	2406.31	-845.631	2662.75	-758.477
1.222	-2920.91	249.907	-2797.78	304.282	-2442.97	564.623	-2210	646.206	-2200.17	891.002	-2022.41	968.714	-1530.75	1291.23	-1366.89	1854.61	-863.665	2118.82	-854.505	2406.33	-848.61	2662.77	-752.138
1.242	-2922.8	249.927	-2804.65	304.304	-2429.02	564.643	-2216.56	646.226	-2194.6	891.022	-2020.58	968.734	-1527.94	1291.25	-1367.51	1854.63	-858.794	2118.84	-859.498	2406.35	-855.972	2662.79	-747.624
1.262	-2922.49	249.947	-2803.95	304.322	-2430.4	564.663	-2222.98	646.246	-2203.22	891.042	-2013.49	968.754	-1532.35	1291.27	-1362.54	1854.65	-861.688	2118.86	-860.05	2406.37	-848.755	2662.81	-755.227
1.282	-2922.03	249.967	-2812.87	304.344	-2438.42	564.683	-2217.92	646.266	-2195.81	891.062	-2011.34	968.774	-1527.04	1291.29	-1359.38	1854.67	-866.966	2118.88	-851.257	2406.39	-854.01	2662.83	-765.193
1.302	-2912.27	249.987	-2821.36	304.362	-2429.58	564.703	-2214.62	646.286	-2192.18	891.082	-2000.81	968.794	-1528.79	1291.31	-1349.96	1854.69	-860.709	2118.9	-864.49	2406.41	-861.518	2662.85	-747.947
1.322	-2920.53	250.007	-2800.03	304.382	-2433.23	564.723	-2210.45	646.306	-2200.41	891.102	-1998.74	968.814	-1524.42	1291.33	-1335.29	1854.71	-870.206	2118.92	-865.86	2406.43	-859.581	2662.87	-766.429
1.342	-2922.39	250.027	-2811.66	304.404	-2442.07	564.743	-2204.74	646.326	-2195.16	891.122	-2002.1	968.834	-1522.09	1291.35	-1328.89	1854.73	-867.251	2118.94	-863.739	2406.45	-865.563	2662.89	-780.237
1.362	-2918.69	250.047	-2814.48	304.424	-2436.6	564.763	-2212.18	646.346	-2195.98	891.142	-1996.81	968.854	-1515.77	1291.37	-1334.57	1854.75	-870.39	2118.96	-859.652	2406.47	-858.418	2662.91	-796.57
1.382	-2904.83	250.067	-2820.26	304.444	-2420.47	564.783	-2215.7	646.366	-2192.06	891.162	-2002.13	968.874	-1520.83	1291.39	-1325.38	1854.77	-864.48	2118.98	-857.333	2406.49	-852.582	2662.93	-808.256
1.402	-2925.15	250.087	-2815.16	304.464	-2428.29	564.803	-2217.27	646.386	-2202.47	891.182	-2000.57	968.894	-1519.94	1291.41	-1337.02	1854.79	-859.426	2119	-851.302	2406.51	-857.377	2662.95	-819.323
1.422	-2927.55	250.107	-2826.25	304.484	-2434.01	564.823	-2207.35	646.406	-2202.74	891.202	-2016.02	968.914	-1509.83	1291.43	-1337.4	1854.81	-852.843	2119.02	-848.408	2406.53	-866.919	2662.97	-817.712
1.442	-2919.15	250.127	-2825.66	304.504	-2431.64	564.843	-2212.87	646.426	-2216.52	891.222	-2001.32	968.934	-1517.61	1291.45	-1348.96	1854.83	-852.945	2119.04	-857.443	2406.55	-861.64	2662.99	-811.694
1.462	-2923.14	250.147	-2825.96	304.524	-2433.89	564.863	-2217.72	646.446	-2217.61	891.242	-2025.04	968.954	-1505.87	1291.47	-1357.67	1854.85	-845.771	2119.06	-852.229	2406.57	-866.895	2663.01	-806.456
1.482	-2942.18	250.167	-2818.43	304.544	-2434.83	564.883	-2226.75	646.466	-2217.71	891.262	-2022.89	968.974	-1503.79	1291.49	-1367.07	1854.87	-844.12	2119.08	-848.187	2406.59	-871.158	2663.03	-801.459
1.502	-2938.28	250.187	-2815.29	304.564	-2420.52	564.903	-2221.74	646.486	-2214.61	891.282	-2036.19	968.994	-1510.38	1291.51	-1359.2	1854.89	-853.23	2119.1	-852.34	2406.61	-862.996	2663.05	-799.928
1.522	-2935.49	250.207	-2798.96	304.584	-2414.85	564.923	-2221.12	646.506	-2195.96	891.302	-2039.76	969.014	-1511.69	1291.53	-1362.82	1854.91	-843.325	2119.12	-850.86	2406.63	-866.12	2663.07	-792.03
1.542	-2945.86	250.227	-2800.14	304.604	-2416.57	564.943	-2219.8	646.526	-2193.2	891.322	-2044.98	969.034	-1520.47	1291.55	-1370.44	1854.93	-841.043	2119.14	-862.126	2406.65	-870.625	2663.09	-788.941
1.562	-2940.8	250.247	-2801.86	304.624	-2412.74	564.965	-2219.72	646.546	-2187.24	891.342	-2040.81	969.054	-1512.64	1291.57	-1364.83	1854.95	-852.985	2119.16	-864.424	2406.67	-859.169	2663.11	-775.778
1.582	-2937.92	250.267	-2784.83	304.644	-2395.14	564.983	-2219.43	646.566	-2190.73	891.362	-2041.91	969.074	-1510.72	1291.59	-1357.27	1854.97	-853.087	2119.18	-867.34	2406.69	-850.741	2663.13	-769.787
1.602	-2946.1	250.287	-2784.42	304.664	-2395.06	565.005	-2210.77	646.586	-2186.34	891.382	-2041.97	969.094	-1506.38	1291.61	-1364.37	1854.99	-848.094	2119.2	-858.393	2406.71	-858.031	2663.15	-772.876
1.622	-2941.6	250.307	-2796.54	304.684	-2391.02	565.025	-2220.57	646.606	-2194.09	891.402	-2037.11	969.114	-1518.92	1291.63	-1361.65	1855.01	-846.158	2119.22	-862.436	2406.73	-859.363	2663.17	-764.79
1.642	-2934.94	250.327	-2780.18	304.704	-2396.01	565.045	-2219.25	646.626	-2193.34	891.422	-2038.8	969.134	-1522.36	1291.65	-1352.89	1855.03	-846.26	2119.24	-861.883	2406.75	-867.985	2663.19	-764.307
1.662	-2930.31	250.347	-2787.94	304.724	-2412.6	565.065	-2223.94	646.646	-2204.39	891.442	-2031.95	969.154	-1513.1	1291.67	-1349.68	1855.05	-852.252	2119.26	-866.456	2406.77	-875.614	2663.21	-757.51
1.682	-2939.73	250.367	-2798.88	304.744	-2419.21	565.085	-2218.41	646.666	-2211.19	891.462	-2024.96	969.174	-1518.82	1291.69	-1348.23	1855.07	-858.61	2119.28	-856.604	2406.79	-872.78	2663.23	-771.936
1.702	-2929	250.387	-2810.35	304.764	-2417.83	565.105	-2199.81	646.686	-2212.84	891.482	-2023.46	969.194	-1529.54	1291.71	-1344.4	1855.09	-859.507	2119.3	-860.58	2406.81	-869.802	2663.25	-786.335
1.722	-2936.88	250.407	-2805.89	304.784	-2422.14	565.125	-2206.55	646.706	-2217.95	891.502	-2021.71	969.214	-1528.16	1291.73	-1350.62	1855.11	-855.309	2119.32	-860.315	2406.83	-861.543	2663.27	-785.046
1.742	-2922.13	250.427	-2819.05	304.804	-2425.85	565.145	-2203.39	646.726	-2221.73	891.522	-2030.85	969.234	-1520.49	1291.75	-1354.57	1855.13	-864.826	2119.34	-856.935	2406.85	-869.39	2663.29	-779.431
1.762	-2914.04	250.447	-2806.05	304.824	-2433.96	565.165	-2200.28	646.746	-2226.62	891.542	-2022.98	969.254	-1530.22	1291.77	-1361.78	1855.15	-857.775	2119.36	-849.821	2406.87	-863.311	2663.31	-779.458
1.782	-2921.33	250.467	-2809.57	304.844	-2444.11	565.185	-2191.33	646.766	-2221.53	891.562	-2031.68	969.274	-1532.59	1291.79	-1355.31	1855.17	-862.197	2119.38	-835.55	2406.89	-871.521	2663.33	-785.583
1.802	-2933.61	250.487	-2821.95	304.864	-2462.81	565.205	-2202.19	646.786	-2211.77	891.582	-2030.77	969.294	-1534.02	1291.81	-1344.99	1855.19	-869.289	2119.4	-845.469	2406.91	-864.909	2663.35	-792.729
1.822	-2917.28	250.507	-2819	304.884	-2446.77	565.225	-2196.93	646.806	-2212.96	891.602	-2031.52	969.314	-1538.7	1291.83	-1345.65	1855.21	-868.678	2119.42	-846.883	2406.93	-862.318	2663.37	-807.692
1.842	-2920.84	250.527	-2811.53	304.904	-2441.08	565.245	-2191.59	646.826	-2214.78	891.622	-2026.92	969.334	-1533.47	1291.85	-1345.42	1855.23	-858.773	2119.44	-853.665	2406.95	-866.023	2663.39	-801.486
1.862	-2925.08	250.547	-2831.36	304.924	-2452.15	565.265	-2192.25	646.846	-2208.38	891.642	-2035.9	969.354	-1529.83	1291.87	-1337.35	1855.25	-857.367	2119.46	-855.123	2406.97	-870.019	2663.41	-784.025
1.882	-2923.85	250.567	-2824.18	304.944	-2434.86	565.285	-2196.04	646.866	-2213.13	891.662	-2036.7	969.374	-1529.73	1291.89	-1343.92	1855.27	-854.004	2119.48	-861.928	2406.99	-877.261	2663.43	-783.219
1.902	-2926.05	250.587	-2815.34	304.964	-2425.9	565.305	-2199.75	646.886	-2203.78	891.682	-2039.47	969.394	-1525.83	1291.91	-1345.45	1855.29	-852.354	2119.5	-846.817	2407.01	-881.524	2663.45	-769.008
1.922	-2934.26	250.607	-2829.88	304.984	-2424.59	565.325	-2198.91	646.906	-2209.81	891.702	-2052.42	969.414	-1521.1	1291.93	-1343.41	1855.31	-855.879	2119.52	-856.162	2407.03	-893.488	2663.47	-758.665
1.942	-2914.04	250.627	-2838.07	305.004	-2418.31	565.345	-2204.09	646.926	-2204.8	891.722	-2045.25	969.434	-1538.02	1291.95	-1350.16	1855.33	-858.325	2119.54	-855.145	2407.05	-887.579	2663.49	-753.024
1.962	-2910.82	250.647	-2844.57	305.024	-2425.39	565.365	-2202.09	646.946	-2216.95	891.742	-2029.48	969.454	-1537.08	1291.97	-1353.68	1855.35	-858.08	2119.56	-861.707	2407.08	-888.547	2663.51	-748.135
1.982	-2915.76	250.667	-2846.53	305.044	-2437.98	565.385	-2207.33	646.966	-2208.53	891.762	-2034.96	969.474	-1532.3	1291.99	-1347.61	1855.37	-859.14	2119.58	-859.056	2407.1	-884.745	2663.53	-736.315
2.002	-2902.77	250.687	-2860.99	305.064	-2439.29	565.405	-2209.24	646.986	-2199.9	891.782	-2043.69	969.494	-1534.12	1292.01	-1348.51	1855.39	-851.335	2119.6	-856.427	2407.12	-879.005	2663.55	-739.189
2.022	-2892.14	250.707	-2846.59	305.084	-2439.48	565.425	-2209.41	647.006	-2198.43	891.802	-2038.45	969.514	-1539.04	1292.03	-1346.7	1855.41	-853.434	2119.62	-853.268	2407.14	-862.415	2663.57	-747.759
2.042	-2897.49	250.727	-2858.14	305.104	-2450.5	565.445	-2219.8	647.026	-2202.74	891.822	-2047.13	969.534	-1540.25	1292.05	-1347.82	1855.43	-846.321	2119.64	-853.268	2407.16	-862.366	2663.59	-755.496
2.062	-2901.85	250.747	-2865.88	305.124	-2447.77	565.465	-2214.95	647.046	-2208.77	891.842	-2046.37	969.554	-1546.49	1292.07	-1342.14	1855.45	-852.191	2119.66	-855.145	2407.18	-864.352	2663.61	-753.588
2.082	-2887.81	250.767	-2851.42	305.144	-2451.62	565.485	-2218.07	647.066	-2213.59	891.862	-2052.36	969.574	-1556.14	1292.09	-1337.3	1855.47	-861.565	2119.68	-845.293	2407.2	-856.941	2663.63	-755.684
2.102	-2891.15	250.787	-2847.23	305.164	-2442.34	565.505	-2222.16	647.086	-2212.79	891.882	-2054.51	969.594	-1547.84	1292.11	-1336.15	1855.49	-865.784	2119.7	-847.502	2407.22	-850.547	2663.65	-765.086
2.122	-2900.06	250.807	-2837.72	305.184	-2436.77	565.525	-2208.1	647.106	-2202.08	891.902	-2060.1	969.614	-1535.07	1292.13	-1342.32	1855.51	-863.277	2119.72	-857.576	2407.24	-843.257	2663.67	-758.773
2.142	-2905.95	250.827	-2818.68	305.204	-2432.97	565.545	-2203.31	647.126	-2204.14	891.922	-2054.92	969.636	-1529.13	1292.15	-1349.88	1855.53	-856.43	2119.74	-866.699	2407.26	-853.429	2663.69	-764.172
2.164	-2921.08	250.847	-2818.84	305.224	-2427.61	565.565	-2202.23	647.146	-2202.37	891.942	-2060.1	969.654	-1520.62	1292.17	-1350.06	1855.55	-848.298	2119.76	-858.835	2407.28	-850.62	2663.71	-766.429
2.182	-2918.57	250.867	-2812.17	305.244	-2420.25	565.585	-2205.66	647.166	-2203.32	891.962	-2067.43	969.674	-1519.55	1292.19	-1346.29	1855.57	-854.269	2119.78	-866.324	2407.3	-855.536	2663.73	-754.582
2.202	-2927.43	250.887	-2809.27	305.264	-2416.33	565.605	-2215.83	647.186	-2201.55	891.982	-2065.02	969.696	-1527.11	1292.21	-1334.93	1855.59	-855.798	2119.8	-862.215	2407.32	-858.685	2663.75	-749.8
2.222	-2938.38	250.907	-2792.51	305.284	-2409.86	565.625	-2218.9	647.206	-2192.4	892.002	-2057.41	969.716	-1529.03	1292.23	-1337.78	1855.61	-851.844	2119.82	-852.296	2407.34	-866.508	2663.77	-752.487
2.244	-2933.36	250.927	-2802.56	305.304	-2418.07	565.645	-2233.9	647.226	-2192.35	892.024	-2050.24	969.736	-1528.03	1292.25	-1343.51	1855.63	-849.786	2119.84	-852.892	2407.36	-875.59	2663.79	-745.099
2.264	-2919.12	250.947	-2779.54	305.324	-2415.65	565.665	-2226.28	647.246	-2193.53	892.044	-2036.59	969.756	-1522.97	1292.27	-1333.27	1855.65	-859.303	2119.86	-851.633	2407.38	-865.805	2663.81	-754.206
2.284	-2923.99	250.967	-2752.19	305.344	-2410.56	565.685	-2224.94	647.266	-2197.6	892.062	-2024.77	969.776	-1527.65	1292.29	-1348.07	1855.67	-856.348	2119.88	-851.213	2407.4	-872.151	2663.83	-752.782
2.304	-2930.8	250.987	-2761.99	305.364	-2414.63	565.705	-2234.78	647.286	-2198.02	892.082	-2024.59	969.796	-1518.05	1292.31	-1355.89	1855.69	-862.951	2119.9	-849.07	2407.42	-871.037	2663.85	-755.657
2.324	-2922.92	251.009	-2759.68	305.384	-2417.93	565.725	-2234.17	647.306	-2196.88	892.104	-2009.97	969.816	-1528.11	1292.33	-1350.31	1855.71	-868.25	2119.92	-864.932	2407.44	-857.74	2663.87	-748.995
2.344	-2927.31	251.029	-2768.92	305.404	-2423.52	565.745	-2228.73	647.326	-2197.68	892.124	-2000.6	969.836	-1531.57	1292.35	-1351.87	1855.73	-862.503	2119.94	-877.657	2407.46	-857.304	2663.89	-764.199
2.364	-2923.17	251.049	-2763.09	305.424	-2431.18	565.765	-2234.51	647.346	-2193.37	892.144	-1990.17	969.856	-1511.77	1292.37	-1337.3	1855.75	-868.943	2119.96	-866.147	2407.48	-868.373	2663.91	-766.214
2.384	-2909.87	251.069	-2774.54	305.444	-2436.33	565.785	-2220.8	647.368	-2192.44	892.164	-1992.48	969.876	-1527.09	1292.39	-1329.96	1855.77	-862.544	2119.98	-871.449	2407.5	-865.563	2663.93	-767.692
2.404	-2908.93	251.089	-2789.47	305.464	-2434.42	565.805	-2217.17	647.386	-2195.16	892.184	-1982.55	969.896	-1523.43	1292.41	-1340.58	1855.79	-863.379	2120	-871.052	2407.52	-864.909	2663.95	-771.479
2.424	-2916.56	251.109	-2803.79	305.484	-2442.17	565.825	-2222.43	647.406	-2204.17	892.204	-1973.76	969.916	-1517.37	1292.43	-1343.34	1855.81	-853.454	2120.02	-873.106	2407.54	-870.407	2663.97	-777.416
2.444	-2913.62	251.129	-2805.83	305.504	-2443.38	565.845	-2215.38	647.428	-2205.81	892.224	-1971.37	969.936	-1527.77	1292.45	-1338.7	1855.83	-853.21	2120.04	-866.942	2407.56	-878.448	2663.99	-800.412
2.464	-2909.29	251.149	-2791.6	305.524	-2436.96	565.865	-2226.5	647.448	-2202.71	892.244	-1969.89	969.956	-1521.97	1292.47	-1336.56	1855.85	-847.422	2120.06	-873.393	2407.58	-883.243	2664.01	-799.015
2.484	-2896.91	251.169	-2803.2	305.544	-2439.39	565.885	-2225.4	647.468	-2210.32	892.264	-1987.09	969.976	-1519.04	1292.49	-1339.16	1855.87	-848.196	2120.08	-863.143	2407.6	-880.434	2664.03	-795.549
2.504	-2892.68	251.189	-2796.11	305.564	-2447.38	565.905	-2213.79	647.488	-2216.76	892.284	-1994.98	969.996	-1521.51	1292.51	-1348.02	1855.89	-861.851	2120.1	-863.209	2407.62	-883.679	2664.05	-800.009
2.524	-2896.24	251.209	-2774.22	305.584	-2437.3	565.925	-2213.46	647.508	-2212.62	892.304	-2001.54	970.016	-1527.5	1292.53	-1347.72	1855.91	-852.15	2120.12	-868.533	2407.64	-882.032	2664.07	-813.736
2.544	-2901.9	251.229	-2785.15	305.604	-2434.18	565.945	-2215.03	647.528	-2202.88	892.324	-2005.11	970.036	-1518.58	1292.55	-1336.56	1855.93	-857.184	2120.14	-858.791	2407.66	-884.164	2664.09	-819.753
2.564	-2902.07	251.249	-2773.87	305.624	-2446.02	565.965	-2218.8	647.548	-2193.7	892.344	-2012.47	970.056	-1522	1292.57	-1332.41	1855.95	-853.576	2120.16	-860.425	2407.68	-887.482	2664.11	-814.703
2.584	-2911.71	251.269	-2768.6	305.644	-2436.87	565.985	-2218.41	647.568	-2202.13	892.364	-2023.54	970.076	-1515.35	1292.59	-1330.09	1855.97	-851.172	2120.18	-857.421	2407.7	-882.032	2664.13	-812.339
2.604	-2911.15	251.289	-2774.54	305.664	-2440.18	566.005	-2221.72	647.588	-2199.27	892.384	-2034.85	970.096	-1494.67	1292.61	-1333.02	1855.99	-857.877	2120.2	-854.372	2407.72	-880.724	2664.15	-810.942
2.624	-2905.95	251.309	-2765.57	305.684	-2431.68	566.025	-2223.9	647.608	-2201.07	892.404	-2042.21	970.116	-1494.16	1292.63	-1329.3	1856.01	-857.877	2120.22	-855.852	2407.74	-867.864	2664.17	-792.943
2.644	-2919.34	251.329	-2768.44	305.704	-2432.31	566.045	-2222.75	647.628	-2190.24	892.424	-2048.28	970.136	-1496.13	1292.65	-1339.39	1856.03	-866.783	2120.24	-860.911	2407.76	-865.83	2664.19	-800.358
2.664	-2916.87	251.349	-2791.06	305.726	-2437.84	566.065	-2226.06	647.648	-2180.96	892.444	-2053.87	970.156	-1496.61	1292.67	-1345.25	1856.05	-865.988	2120.26	-865.352	2407.78	-857.813	2664.21	-799.928
2.684	-2925.08	251.369	-2777.47	305.744	-2447.55	566.085	-2227.75	647.668	-2178.79	892.464	-2053.65	970.176	-1504.42	1292.69	-1345.47	1856.07	-866.008	2120.28	-863.275	2407.8	-858.055	2664.23	-784.32
2.704	-2930.65	251.389	-2782.17	305.766	-2439.72	566.105	-2230.15	647.688	-2173.26	892.484	-2044.36	970.196	-1509.53	1292.71	-1339.54	1856.09	-869.575	2120.3	-858.503	2407.82	-856.796	2664.25	-775.724
2.724	-2932.25	251.409	-2764.46	305.786	-2425.8	566.125	-2222.2	647.708	-2184.74	892.504	-2040.76	970.216	-1494.41	1292.73	-1334.55	1856.11	-863.114	2120.32	-871.383	2407.84	-851.492	2664.27	-760.841
2.744	-2945.4	251.429	-2758.31	305.806	-2415.55	566.145	-2217.99	647.728	-2185.37	892.524	-2051.88	970.236	-1492.01	1292.75	-1337.68	1856.13	-865.702	2120.34	-868.423	2407.86	-854.35	2664.29	-746.953
2.764	-2954.85	251.449	-2762.34	305.826	-2420.45	566.165	-2209.28	647.748	-2171.3	892.544	-2038.18	970.256	-1494.7	1292.77	-1332.61	1856.15	-857.958	2120.36	-872.576	2407.88	-848.755	2664.31	-747.732
2.784	-2947.75	251.469	-2749.05	305.846	-2415.05	566.185	-2205.9	647.768	-2180.82	892.564	-2038.8	970.276	-1513.41	1292.79	-1332.74	1856.17	-859.996	2120.38	-879.468	2407.9	-860.041	2664.33	-735.966
2.804	-2951.55	251.489	-2757.67	305.866	-2415.92	566.205	-2208.77	647.788	-2179.9	892.584	-2045.78	970.296	-1495.67	1292.81	-1324.39	1856.19	-857.388	2120.4	-873.526	2407.92	-868.833	2664.35	-726.563
2.824	-2947.07	251.509	-2764.68	305.886	-2419.6	566.225	-2201.46	647.808	-2179.88	892.604	-2052.74	970.316	-1505.83	1292.83	-1323.29	1856.21	-859.201	2120.42	-871.935	2407.94	-858.733	2664.37	-715.979
2.844	-2943.75	251.529	-2755.9	305.906	-2405.74	566.245	-2197.22	647.828	-2184.65	892.624	-2037.75	970.336	-1509.41	1292.85	-1327.57	1856.23	-863.359	2120.44	-871.913	2407.96	-862.923	2664.39	-722.722
2.864	-2940.87	251.549	-2746.87	305.926	-2409.43	566.265	-2203.94	647.848	-2189.61	892.644	-2036.57	970.356	-1506.55	1292.87	-1329.89	1856.25	-857.652	2120.46	-870.323	2407.98	-865.006	2664.41	-731.103
2.884	-2932.95	251.569	-2747.51	305.946	-2413.33	566.285	-2201.68	647.868	-2178.13	892.664	-2026.39	970.376	-1517.58	1292.89	-1339.08	1856.27	-866.049	2120.48	-877.878	2408	-871.812	2664.43	-715.737
2.904	-2918.88	251.589	-2740.96	305.966	-2405.72	566.305	-2209.89	647.888	-2176.9	892.684	-2035.82	970.396	-1532.06	1292.91	-1347.33	1856.29	-877.401	2120.5	-874.719	2408.02	-880.942	2664.45	-718.773
2.924	-2914.04	251.609	-2732.34	305.986	-2412.84	566.325	-2207.12	647.908	-2180.8	892.704	-2033.18	970.416	-1526.58	1292.93	-1350.44	1856.31	-862.299	2120.52	-862.723	2408.04	-889.637	2664.47	-732.581
2.944	-2916.77	251.629	-2728.36	306.006	-2417.18	566.345	-2205.43	647.928	-2185.62	892.724	-2026.33	970.436	-1534.17	1292.95	-1349.22	1856.33	-866.477	2120.54	-864.888	2408.06	-891.211	2664.49	-725.838
2.964	-2912.97	251.649	-2731.1	306.026	-2423.96	566.367	-2202.35	647.948	-2194.87	892.744	-2029.29	970.456	-1528.57	1292.97	-1346.06	1856.35	-871.327	2120.56	-860.492	2408.08	-879.247	2664.51	-739.324
2.984	-2910.77	251.669	-2731.69	306.046	-2416.96	566.387	-2200.32	647.968	-2193.58	892.764	-2024.83	970.476	-1514.89	1292.99	-1344.89	1856.37	-857.816	2120.58	-856.935	2408.1	-874.548	2664.53	-760.17
3.004	-2916.75	251.689	-2749.37	306.066	-2420.35	566.407	-2213.14	647.988	-2191.65	892.784	-2019.13	970.496	-1519.77	1293.01	-1349.19	1856.39	-858.386	2120.6	-845.756	2408.12	-865.176	2664.55	-762.238
3.024	-2914.13	251.709	-2760.44	306.086	-2427.18	566.427	-2214.89	648.008	-2187.5	892.804	-2017.6	970.516	-1519.26	1293.03	-1360.45	1856.41	-860.485	2120.62	-854.196	2408.14	-869.584	2664.57	-788.538
3.044	-2907.67	251.729	-2769.33	306.106	-2419.23	566.447	-2231.23	648.028	-2189.47	892.824	-2030.66	970.536	-1517.97	1293.05	-1367.86	1856.43	-844.589	2120.64	-855.632	2408.16	-870.262	2664.59	-818.195
3.064	-2910.67	251.749	-2782.14	306.126	-2432.29	566.467	-2230.11	648.048	-2190.19	892.844	-2038.42	970.556	-1509.05	1293.07	-1356.4	1856.45	-845.954	2120.66	-856.824	2408.18	-870.141	2664.61	-824.24
3.084	-2904.71	251.769	-2795.6	306.146	-2428.41	566.487	-2235.9	648.068	-2186.27	892.864	-2043.69	970.576	-1512.78	1293.09	-1347.31	1856.47	-857.53	2120.68	-860.492	2408.2	-869.656	2664.63	-819.082
3.104	-2902.7	251.789	-2792.35	306.166	-2416.93	566.507	-2237.77	648.088	-2198.26	892.884	-2041.91	970.596	-1506.38	1293.11	-1331.39	1856.49	-864.072	2120.7	-852.472	2408.22	-881.717	2664.65	-823.675
3.124	-2905.87	251.809	-2794.82	306.186	-2429.63	566.527	-2235.35	648.108	-2206.37	892.904	-2037.8	970.616	-1514.65	1293.13	-1313.1	1856.51	-861.26	2120.72	-853.069	2408.24	-881.33	2664.67	-797.752
3.144	-2920.41	251.829	-2798.72	306.206	-2435.17	566.547	-2227.77	648.128	-2205.31	892.924	-2035.22	970.636	-1510.92	1293.15	-1319.65	1856.53	-859.69	2120.74	-860.735	2408.26	-878.206	2664.69	-792.272
3.164	-2921.91	251.849	-2784.34	306.226	-2427.81	566.567	-2218.41	648.148	-2210.63	892.944	-2025.82	970.656	-1522.22	1293.17	-1318.55	1856.55	-866.314	2120.76	-861.177	2408.28	-882.226	2664.71	-789.8
3.184	-2933.07	251.869	-2805.51	306.246	-2421.46	566.587	-2204.64	648.168	-2216.03	892.964	-2010.35	970.676	-1513.54	1293.19	-1314.25	1856.57	-854.983	2120.78	-864.048	2408.3	-873.846	2664.73	-774.649
3.204	-2934.21	251.889	-2812.52	306.266	-2428.2	566.607	-2212.03	648.188	-2212.98	892.984	-2008.12	970.696	-1526.22	1293.21	-1305.49	1856.59	-842.857	2120.8	-875.293	2408.32	-866.096	2664.75	-768.498
3.224	-2927.79	251.909	-2818.41	306.286	-2426.21	566.627	-2208.71	648.208	-2205.09	893.004	-1997.32	970.716	-1529.59	1293.23	-1313.18	1856.61	-855.941	2120.82	-871.604	2408.34	-864.401	2664.77	-764.817
3.244	-2924.5	251.929	-2829.13	306.306	-2419.7	566.647	-2205.43	648.228	-2208.28	893.024	-1980.34	970.736	-1515.28	1293.25	-1329.63	1856.63	-851.885	2120.84	-876.133	2408.36	-860.477	2664.79	-751.788
3.264	-2913.7	251.949	-2825.82	306.326	-2421.12	566.667	-2198.16	648.248	-2203.17	893.044	-1982.12	970.756	-1526.41	1293.27	-1328.1	1856.65	-855.798	2120.86	-873.305	2408.38	-852.17	2664.81	-733.226
3.284	-2912.58	251.969	-2815.61	306.346	-2425.9	566.687	-2205.37	648.268	-2206.66	893.064	-1969.89	970.776	-1531.87	1293.29	-1332.38	1856.67	-856.919	2120.88	-873.349	2408.4	-846.72	2664.83	-732.473
3.304	-2909.24	251.989	-2791.22	306.366	-2414.25	566.707	-2216.01	648.288	-2209.98	893.084	-1970.99	970.796	-1522.12	1293.31	-1331.82	1856.69	-850.153	2120.9	-862.767	2408.42	-859.048	2664.85	-721.244
3.324	-2900.45	252.009	-2798.88	306.386	-2420.16	566.727	-2217.7	648.308	-2213.23	893.104	-1988.89	970.816	-1510.77	1293.33	-1327.54	1856.71	-848.033	2120.92	-866.722	2408.44	-859.242	2664.87	-714.555
3.344	-2903.4	252.029	-2797	306.406	-2412.96	566.747	-2233.05	648.328	-2212.91	893.124	-1997	970.836	-1510.92	1293.35	-1332.71	1856.73	-850.866	2120.94	-864.932	2408.46	-856.578	2664.89	-718.531
3.364	-2906.38	252.049	-2777.06	306.426	-2404.49	566.767	-2238.22	648.348	-2217.56	893.144	-2005.65	970.856	-1523.31	1293.37	-1332.64	1856.75	-841.43	2120.96	-859.122	2408.48	-866.944	2664.91	-724.737
3.384	-2906.26	252.069	-2770.48	306.446	-2408.53	566.787	-2247.8	648.368	-2208.41	893.164	-2011.07	970.876	-1539.21	1293.39	-1329.17	1856.77	-842.062	2120.98	-858.349	2408.5	-869.947	2664.93	-714.126
3.404	-2910.14	252.089	-2758.29	306.466	-2394.26	566.807	-2243.03	648.388	-2201.87	893.184	-2013.71	970.896	-1531.74	1293.41	-1333.96	1856.79	-850.193	2121	-861.574	2408.52	-872.974	2664.95	-734.918
3.424	-2913.87	252.109	-2748.8	306.486	-2397.15	566.827	-2239.02	648.408	-2198.33	893.204	-2027.54	970.916	-1535.74	1293.43	-1334.98	1856.81	-854.983	2121.02	-854.77	2408.54	-871.037	2664.97	-734.273
3.444	-2917.38	252.129	-2745.79	306.506	-2399.59	566.847	-2244.42	648.428	-2195.74	893.224	-2038.85	970.936	-1538.85	1293.45	-1327.09	1856.83	-855.961	2121.04	-856.604	2408.56	-871.618	2664.99	-747.598
3.464	-2917.23	252.149	-2743.43	306.526	-2388.31	566.867	-2239.57	648.448	-2199.57	893.244	-2023.03	970.956	-1536.4	1293.47	-1322.73	1856.85	-856.797	2121.06	-854.704	2408.58	-871.037	2665.01	-761.11
3.484	-2913.16	252.169	-2744.61	306.546	-2393.3	566.887	-2230.97	648.468	-2218.26	893.264	-2026.47	970.976	-1515.43	1293.49	-1324.49	1856.87	-845.995	2121.08	-858.702	2408.6	-872.998	2665.03	-769.223
3.504	-2915.85	252.189	-2756.86	306.566	-2402.23	566.907	-2225.87	648.488	-2209.42	893.284	-2030.98	970.996	-1512.23	1293.51	-1338.09	1856.89	-847.136	2121.1	-854.173	2408.62	-869.802	2665.05	-785.126
3.524	-2910.4	252.209	-2767.85	306.586	-2400.44	566.927	-2211.55	648.508	-2210.61	893.304	-2030.63	971.016	-1508.52	1293.53	-1327.65	1856.91	-853.515	2121.12	-854.394	2408.64	-856.408	2665.07	-790.472
3.544	-2911.59	252.229	-2770.94	306.606	-2401.58	566.947	-2202.6	648.528	-2227.93	893.324	-2024	971.036	-1504.73	1293.55	-1329.79	1856.93	-845.751	2121.14	-859.652	2408.66	-865.757	2665.09	-789.693
3.564	-2914.55	252.249	-2796.27	306.626	-2419.84	566.967	-2203.76	648.548	-2217.29	893.344	-2025.88	971.056	-1500.76	1293.57	-1338.5	1856.95	-840.126	2121.16	-853.467	2408.68	-861.979	2665.11	-787.356
3.584	-2902.36	252.269	-2803.71	306.646	-2434.2	566.987	-2196.28	648.568	-2203.51	893.364	-2011.72	971.078	-1507.93	1293.59	-1345.63	1856.97	-847.32	2121.18	-858.415	2408.7	-870.504	2665.13	-778.786
3.606	-2887.32	252.289	-2806.94	306.666	-2433.67	567.007	-2197.61	648.588	-2217.49	893.386	-2017.71	971.098	-1511.35	1293.61	-1353.37	1856.99	-854.29	2121.2	-869.395	2408.72	-873.58	2665.15	-775.724
3.626	-2873.69	252.309	-2793.53	306.686	-2450.99	567.027	-2211.24	648.608	-2210.22	893.406	-2035.36	971.118	-1506.09	1293.63	-1354.19	1857.01	-847.442	2121.22	-867.782	2408.74	-875.106	2665.17	-760.492
3.646	-2877.49	252.329	-2794.82	306.706	-2453.84	567.047	-2210.22	648.628	-2208.55	893.426	-2044.01	971.138	-1506.14	1293.65	-1349.47	1857.03	-853.719	2121.24	-866.545	2408.76	-875.784	2665.19	-761.782
3.666	-2875.79	252.349	-2800.44	306.726	-2450.02	567.067	-2225.32	648.648	-2209.2	893.444	-2040.6	971.158	-1526.63	1293.67	-1346.11	1857.05	-866.701	2121.26	-865.219	2408.78	-867.428	2665.21	-755.872
3.686	-2884.27	252.371	-2793.26	306.746	-2441.54	567.087	-2220.98	648.668	-2205.06	893.466	-2049.52	971.178	-1526.46	1293.69	-1348.1	1857.07	-870.553	2121.28	-861.199	2408.8	-875.227	2665.23	-749.666
3.706	-2885.87	252.389	-2798.8	306.766	-2430.28	567.107	-2224.06	648.688	-2200.41	893.486	-2054.59	971.198	-1537.59	1293.71	-1342.98	1857.09	-864.928	2121.3	-863.54	2408.82	-877.334	2665.25	-749.183
3.726	-2906.17	252.411	-2803.12	306.786	-2416.35	567.127	-2227.97	648.708	-2202.25	893.506	-2046.62	971.218	-1547.96	1293.73	-1340.61	1857.11	-851.763	2121.32	-865.374	2408.84	-878.835	2665.27	-753.615
3.746	-2915.13	252.429	-2792.4	306.806	-2411.24	567.147	-2215.07	648.728	-2181.93	893.526	-2057.52	971.238	-1550.51	1293.75	-1333.02	1857.13	-846.097	2121.34	-857.797	2408.86	-884.018	2665.29	-772.876
3.766	-2921.04	252.451	-2806.24	306.826	-2417.64	567.167	-2224	648.748	-2172.15	893.546	-2058.73	971.258	-1557.25	1293.77	-1325.12	1857.15	-844.059	2121.36	-852.517	2408.88	-887.506	2665.31	-777.765
3.786	-2916.02	252.471	-2806.18	306.846	-2409.67	567.187	-2216.15	648.768	-2176.8	893.566	-2043.31	971.278	-1533.47	1293.79	-1322.4	1857.17	-839.046	2121.38	-848.584	2408.9	-872.805	2665.33	-784.105
3.806	-2931.18	252.491	-2793.67	306.866	-2416.69	567.207	-2228.77	648.79	-2184.07	893.586	-2033.83	971.298	-1536.3	1293.81	-1324.82	1857.19	-844.181	2121.4	-855.212	2408.92	-876.946	2665.35	-790.499
3.826	-2937.77	252.511	-2802.1	306.886	-2413.45	567.227	-2230.27	648.81	-2187.02	893.606	-2023.92	971.318	-1524.81	1293.83	-1332.71	1857.21	-848.95	2121.42	-858.592	2408.94	-872.635	2665.37	-796.113
3.846	-2939.2	252.531	-2812.69	306.906	-2414.25	567.247	-2227.81	648.828	-2188.16	893.626	-2012.2	971.338	-1502.04	1293.85	-1329.99	1857.23	-864.969	2121.44	-866.501	2408.96	-860.453	2665.39	-789.075
3.866	-2929.92	252.551	-2792.16	306.926	-2421	567.267	-2230.19	648.848	-2184.69	893.646	-2007.45	971.358	-1484.17	1293.87	-1334.55	1857.25	-860.995	2121.46	-867.428	2408.98	-864.279	2665.41	-781.876
3.886	-2937.87	252.571	-2785.66	306.946	-2430.4	567.287	-2230.42	648.87	-2199.01	893.666	-2005.84	971.378	-1491.86	1293.89	-1340.76	1857.27	-856.287	2121.48	-866.191	2409	-867.04	2665.43	-771.694
3.906	-2930.34	252.591	-2788.13	306.966	-2417.73	567.307	-2224.22	648.89	-2193.12	893.686	-2006.56	971.398	-1495.18	1293.91	-1328.59	1857.29	-858.468	2121.5	-857.377	2409.02	-869.487	2665.45	-758.531
3.926	-2926.19	252.611	-2786.36	306.986	-2416.86	567.327	-2220.23	648.91	-2206.44	893.706	-1987.7	971.418	-1507.81	1293.93	-1328.28	1857.31	-849.725	2121.53	-863.894	2409.04	-863.989	2665.47	-765.784
3.946	-2932.32	252.631	-2787.14	307.006	-2431.25	567.347	-2221.76	648.93	-2198.89	893.726	-2009.76	971.438	-1510.63	1293.95	-1330.96	1857.33	-849.399	2121.55	-863.562	2409.06	-864.982	2665.49	-759.794
3.966	-2920.09	252.651	-2795.28	307.026	-2429.26	567.367	-2215.85	648.95	-2195.25	893.746	-2000.49	971.458	-1517.83	1293.97	-1330.47	1857.35	-852.476	2121.57	-865.816	2409.08	-859.799	2665.51	-751.439
3.986	-2902.12	252.671	-2782.68	307.046	-2422.77	567.387	-2219.27	648.97	-2203.61	893.766	-1986.01	971.478	-1521.08	1293.99	-1330.27	1857.37	-846.647	2121.59	-866.589	2409.1	-853.962	2665.53	-749.075
4.006	-2907.67	252.691	-2771.29	307.066	-2428.03	567.407	-2215.83	648.99	-2201.65	893.786	-1997.99	971.498	-1499.81	1294.01	-1328.87	1857.39	-851.335	2121.61	-856.891	2409.12	-850.499	2665.55	-760.761
4.026	-2912	252.711	-2782.95	307.086	-2430.52	567.427	-2222.92	649.01	-2204.58	893.806	-2002.37	971.518	-1502.65	1294.03	-1335.47	1857.41	-852.884	2121.63	-860.779	2409.14	-846.067	2665.57	-749.397
4.046	-2916.8	252.731	-2764.3	307.106	-2427.91	567.447	-2226.1	649.03	-2205.94	893.826	-2002.8	971.538	-1514.7	1294.05	-1337.43	1857.43	-853.047	2121.65	-862.126	2409.16	-858.418	2665.59	-747.463
4.066	-2921.67	252.751	-2753.37	307.128	-2430.23	567.467	-2230.27	649.05	-2211.99	893.846	-2014.97	971.558	-1508.49	1294.07	-1341.37	1857.45	-846.016	2121.67	-864.004	2409.18	-849.142	2665.61	-757.457
4.086	-2920.04	252.771	-2750.74	307.146	-2428.39	567.487	-2237.61	649.07	-2204.09	893.866	-2015.75	971.578	-1502.31	1294.09	-1352.84	1857.47	-863.135	2121.69	-854.505	2409.2	-845.413	2665.64	-759.847
4.106	-2915.97	252.791	-2737.17	307.168	-2422.46	567.507	-2238.18	649.09	-2205.45	893.886	-2007.31	971.598	-1509.49	1294.11	-1350.21	1857.49	-864.113	2121.71	-860.293	2409.22	-854.979	2665.66	-762.883
4.126	-2913.94	252.811	-2721.21	307.186	-2428.95	567.527	-2232.96	649.11	-2207.56	893.906	-2004.65	971.618	-1509.83	1294.13	-1347.77	1857.52	-855.39	2121.73	-858.15	2409.24	-849.821	2665.68	-757.054
4.146	-2924.09	252.831	-2732.5	307.208	-2432.68	567.547	-2230.64	649.13	-2209.2	893.926	-2009.44	971.638	-1516.42	1294.15	-1349.3	1857.54	-861.79	2121.75	-851.014	2409.26	-850.039	2665.7	-757.457
4.166	-2917.23	252.851	-2742.11	307.228	-2419.96	567.567	-2229.6	649.15	-2209.81	893.946	-2013.52	971.658	-1527.74	1294.17	-1355.15	1857.56	-867.027	2121.77	-859.718	2409.28	-852.194	2665.72	-755.845
4.186	-2922.3	252.871	-2721.86	307.248	-2418.8	567.587	-2226.14	649.17	-2218.02	893.966	-2017.71	971.678	-1519.02	1294.19	-1348.94	1857.58	-861.484	2121.79	-863.805	2409.3	-855.682	2665.74	-759.955
4.206	-2936.51	252.891	-2721.51	307.268	-2418.02	567.607	-2226.55	649.19	-2217.15	893.986	-2013.98	971.698	-1509.2	1294.21	-1346.01	1857.6	-859.853	2121.81	-865.462	2409.32	-853.26	2665.76	-762.077
4.226	-2919.92	252.911	-2725.73	307.288	-2420.93	567.627	-2222.33	649.21	-2214.19	894.006	-2004.71	971.718	-1509.39	1294.23	-1344.99	1857.62	-866.09	2121.83	-864.424	2409.34	-859.75	2665.78	-763.071
4.246	-2912.87	252.931	-2734.73	307.308	-2411.51	567.647	-2214.93	649.23	-2205.84	894.026	-2003.2	971.738	-1515.26	1294.25	-1344.51	1857.63	-854.473	2121.85	-866.965	2409.36	-855.221	2665.8	-759.498
4.266	-2899.24	252.951	-2754.85	307.328	-2423.59	567.667	-2217.07	649.25	-2198.55	894.046	-2007.64	971.758	-1526.1	1294.27	-1339.46	1857.65	-865.275	2121.87	-865.507	2409.38	-857.764	2665.82	-757.564
4.286	-2898.32	252.971	-2786.47	307.348	-2413.79	567.687	-2222.37	649.27	-2189.71	894.066	-2008.07	971.778	-1528.25	1294.29	-1339.26	1857.67	-860.2	2121.89	-865.816	2409.4	-851.831	2665.84	-757.215
4.306	-2915.73	252.991	-2803.9	307.368	-2418	567.707	-2230.56	649.29	-2199.15	894.086	-2006.72	971.798	-1525.73	1294.31	-1334.04	1857.69	-855.39	2121.91	-863.275	2409.42	-861.809	2665.86	-776.127
4.326	-2904.88	253.011	-2819.64	307.388	-2416.16	567.729	-2230.58	649.31	-2197.99	894.106	-2019.59	971.818	-1522.05	1294.33	-1333.71	1857.71	-848.257	2121.93	-861.729	2409.44	-860.404	2665.88	-770.862
4.346	-2901.32	253.031	-2821.79	307.408	-2425.68	567.749	-2225.75	649.33	-2201.6	894.126	-2028.78	971.838	-1521.17	1294.35	-1322.04	1857.73	-841.899	2121.95	-852.362	2409.46	-858.394	2665.89	-755.254
4.366	-2896.99	253.051	-2831.54	307.428	-2429.92	567.769	-2228.64	649.35	-2204.39	894.146	-2033.67	971.858	-1508.57	1294.37	-1324.64	1857.76	-837.354	2121.97	-851.721	2409.48	-867.84	2665.91	-764.199
4.386	-2911.83	253.071	-2839.04	307.448	-2430.01	567.789	-2223.33	649.37	-2196.47	894.166	-2042.67	971.878	-1505.15	1294.39	-1319.98	1857.78	-841.838	2121.99	-856.471	2409.5	-866.629	2665.93	-762.722
4.406	-2918.37	253.091	-2856.12	307.468	-2436.09	567.809	-2228.4	649.39	-2192.11	894.186	-2042.61	971.898	-1514.26	1294.41	-1330.24	1857.8	-848.583	2122.01	-858.327	2409.52	-862.657	2665.95	-756.919
4.426	-2918.3	253.111	-2850.4	307.488	-2430.74	567.829	-2231.03	649.41	-2189.51	894.206	-2030.6	971.918	-1499.72	1294.43	-1340.41	1857.82	-847.442	2122.03	-853.135	2409.54	-862.124	2665.97	-765.623
4.446	-2910.84	253.131	-2837.35	307.508	-2427.25	567.849	-2228.01	649.43	-2170.67	894.226	-2031.68	971.939	-1502.48	1294.45	-1342.95	1857.84	-852.537	2122.05	-854.173	2409.56	-861.131	2665.99	-756.678
4.466	-2919.66	253.151	-2840.84	307.528	-2428.12	567.869	-2225.57	649.45	-2174.35	894.246	-2030.26	971.959	-1498.92	1294.47	-1341.65	1857.86	-853.638	2122.07	-853.864	2409.58	-867.912	2666.01	-763.904
4.486	-2914.42	253.171	-2821.55	307.548	-2420.06	567.889	-2223.04	649.47	-2178.23	894.266	-2013.57	971.979	-1507.26	1294.49	-1347.49	1857.88	-854.657	2122.09	-860.205	2409.6	-863.19	2666.03	-750.606
4.506	-2920.62	253.191	-2814.78	307.568	-2423.93	567.909	-2227.32	649.49	-2185.81	894.286	-2010.81	971.999	-1510.89	1294.51	-1343.36	1857.89	-857.286	2122.11	-860.779	2409.62	-862.027	2666.05	-755.576
4.526	-2918.57	253.211	-2812.77	307.588	-2418.12	567.929	-2212.42	649.51	-2192.81	894.306	-1998.93	972.019	-1526.29	1294.53	-1346.57	1857.91	-859.711	2122.13	-856.869	2409.64	-865.466	2666.07	-759.122
4.546	-2918.23	253.231	-2783.73	307.608	-2406.45	567.949	-2211.08	649.53	-2204.87	894.326	-1992.89	972.039	-1512.61	1294.55	-1339.31	1857.93	-864.011	2122.15	-857.045	2409.66	-857.038	2666.09	-756.167
4.566	-2919.12	253.251	-2762.85	307.628	-2409.81	567.969	-2225.04	649.55	-2213.49	894.346	-1983.24	972.059	-1519.33	1294.57	-1342.49	1857.95	-864.602	2122.17	-852.76	2409.68	-849.917	2666.11	-773.924
4.586	-2910.21	253.271	-2757.8	307.648	-2420.47	567.989	-2231.6	649.57	-2214.31	894.366	-1982.49	972.079	-1518.43	1294.59	-1341.53	1857.97	-865.825	2122.19	-845.668	2409.7	-851.153	2666.14	-754.663
4.606	-2902.8	253.291	-2737.41	307.668	-2425.53	568.009	-2239.43	649.59	-2223.66	894.386	-1987.84	972.099	-1527.23	1294.61	-1342.44	1857.99	-866.681	2122.21	-847.126	2409.72	-852.969	2666.16	-757.618
4.626	-2890.08	253.311	-2715.81	307.688	-2417.64	568.029	-2239.73	649.61	-2222.19	894.406	-1991.46	972.119	-1516.47	1294.63	-1342.65	1858.02	-860.139	2122.23	-853.997	2409.74	-854.325	2666.18	-758.504
4.646	-2885.41	253.331	-2706.22	307.708	-2434.25	568.049	-2243.42	649.63	-2213.08	894.426	-1991.84	972.139	-1525.73	1294.65	-1343.26	1858.04	-856.47	2122.25	-858.017	2409.76	-851.419	2666.2	-744.831
4.666	-2901.93	253.351	-2711.33	307.728	-2432.51	568.069	-2237.57	649.65	-2221.1	894.446	-1998.56	972.159	-1521.66	1294.67	-1344.28	1858.06	-854.31	2122.27	-861.574	2409.78	-854.374	2666.22	-756.839
4.686	-2903.45	253.371	-2702.33	307.748	-2425.31	568.089	-2230.5	649.67	-2217.2	894.466	-2000.03	972.179	-1525.2	1294.69	-1336.38	1858.08	-858.773	2122.29	-861.154	2409.8	-856.699	2666.24	-757.645
4.706	-2915.25	253.391	-2689.3	307.768	-2423.89	568.109	-2222.55	649.69	-2209.08	894.486	-2012.69	972.199	-1522.29	1294.71	-1343.16	1858.1	-849.867	2122.31	-846.265	2409.82	-856.699	2666.26	-777.98
4.726	-2929.2	253.411	-2713.88	307.788	-2414.73	568.129	-2212.91	649.71	-2196.39	894.506	-2023.38	972.219	-1521.08	1294.73	-1342.24	1858.12	-837.456	2122.33	-849.026	2409.84	-858.128	2666.28	-774.972
4.746	-2930.38	253.431	-2725.89	307.808	-2395.28	568.149	-2221.41	649.73	-2191.26	894.526	-2023.65	972.239	-1520.76	1294.75	-1325	1858.13	-849.011	2122.35	-849.225	2409.86	-857.038	2666.3	-782.95
4.766	-2948.67	253.451	-2722.93	307.828	-2384.99	568.169	-2211.44	649.75	-2187.82	894.546	-2011.37	972.259	-1509.78	1294.77	-1328.46	1858.15	-846.138	2122.37	-860.293	2409.88	-863.02	2666.32	-784.911
4.786	-2950.49	253.471	-2736.31	307.848	-2385.96	568.189	-2212.32	649.77	-2191.26	894.566	-2019.29	972.279	-1513.9	1294.79	-1320.9	1858.17	-854.269	2122.39	-858.658	2409.9	-857.837	2666.34	-780.909
4.806	-2951.65	253.491	-2743.56	307.868	-2385.59	568.209	-2218.27	649.79	-2180.21	894.586	-2020.23	972.299	-1498.31	1294.81	-1313.59	1858.19	-854.82	2122.41	-864.579	2409.92	-859.872	2666.36	-778.007
4.826	-2949.95	253.511	-2764.25	307.888	-2390.54	568.229	-2218.31	649.81	-2177.86	894.606	-2024.29	972.319	-1502.82	1294.83	-1324.59	1858.21	-850.377	2122.43	-863.828	2409.94	-853.163	2666.38	-778.867
4.846	-2942.32	253.531	-2782.87	307.908	-2393.1	568.249	-2222.49	649.83	-2161.3	894.626	-2030.95	972.339	-1508.49	1294.85	-1326.04	1858.23	-847.442	2122.45	-860.205	2409.96	-861.809	2666.39	-773.951
4.866	-2934.28	253.551	-2789.29	307.928	-2404.87	568.269	-2223.83	649.85	-2176.8	894.646	-2032.62	972.359	-1497.78	1294.87	-1322.48	1858.26	-854.31	2122.47	-859.984	2409.98	-853.042	2666.41	-777.765
4.886	-2926.12	253.571	-2789.45	307.948	-2407.8	568.289	-2223.65	649.87	-2178.69	894.666	-2046.7	972.379	-1503.45	1294.89	-1330.01	1858.28	-852.558	2122.49	-853.754	2410	-855.464	2666.43	-768.229
4.906	-2923.09	253.591	-2788.56	307.968	-2419.11	568.309	-2234.31	649.89	-2184.82	894.686	-2039.15	972.399	-1507.64	1294.91	-1323.32	1858.3	-850.499	2122.51	-856.935	2410.02	-854.858	2666.45	-770.673
4.926	-2924.14	253.611	-2776.74	307.988	-2423.11	568.329	-2240.3	649.91	-2186.58	894.706	-2039.82	972.419	-1500.49	1294.93	-1325.89	1858.32	-848.522	2122.53	-858.658	2410.04	-854.882	2666.47	-770.244
4.946	-2918.2	253.631	-2788.8	308.008	-2422.65	568.349	-2232.7	649.93	-2189.56	894.726	-2030.98	972.439	-1511.28	1294.95	-1315.55	1858.34	-850.683	2122.55	-855.389	2410.06	-852.969	2666.49	-770.405
4.968	-2914.86	253.651	-2787.51	308.028	-2430.11	568.369	-2232.78	649.95	-2199.35	894.746	-2020.23	972.459	-1511.14	1294.97	-1308.24	1858.36	-844.956	2122.57	-853.511	2410.08	-851.54	2666.51	-766.08
4.988	-2904.93	253.671	-2809.6	308.048	-2416.6	568.389	-2217.78	649.97	-2193.61	894.766	-2023.19	972.479	-1518.92	1294.99	-1300.42	1858.38	-847.157	2122.59	-847.855	2410.1	-855.294	2666.53	-767.692
5.008	-2901.39	253.691	-2801.29	308.068	-2403.52	568.409	-2222.39	649.99	-2207.65	894.786	-2008.09	972.499	-1526.6	1295.01	-1300.11	1858.39	-853.149	2122.61	-850.307	2410.12	-851.249	2666.55	-770.217
5.028	-2908.1	253.711	-2797	308.088	-2412.02	568.429	-2220.33	650.01	-2209.23	894.806	-2023.35	972.519	-1531.24	1295.03	-1305.23	1858.41	-852.333	2122.63	-845.933	2410.14	-860.937	2666.57	-750.821
5.048	-2906.84	253.733	-2799.76	308.108	-2407.13	568.449	-2207.65	650.03	-2208.67	894.828	-2016.47	972.539	-1522.53	1295.05	-1305.28	1858.43	-850.275	2122.65	-852.715	2410.16	-861.01	2666.59	-754.77
5.068	-2910.69	253.753	-2791.95	308.128	-2403.76	568.469	-2203.7	650.05	-2215.45	894.848	-2016.69	972.559	-1541.85	1295.07	-1300.27	1858.45	-856.185	2122.67	-853.201	2410.18	-860.138	2666.61	-756.651
5.088	-2913.12	253.771	-2785.26	308.148	-2416.93	568.489	-2202.27	650.07	-2206.78	894.868	-2015.43	972.579	-1543.16	1295.09	-1309.64	1858.47	-856.104	2122.69	-852.87	2410.2	-859.654	2666.64	-762.507
5.108	-2911.18	253.793	-2768.82	308.168	-2415.94	568.509	-2204.19	650.09	-2207.68	894.888	-2006.29	972.599	-1531.99	1295.11	-1315.39	1858.49	-850.621	2122.71	-856.648	2410.22	-864.425	2666.66	-770.002
5.128	-2902.56	253.813	-2748.35	308.188	-2403.54	568.529	-2193.92	650.11	-2217.92	894.908	-2006.02	972.619	-1535.04	1295.13	-1322.5	1858.52	-853.821	2122.73	-851.279	2410.24	-866.726	2666.68	-779.35
5.148	-2900.74	253.833	-2750.58	308.208	-2425.22	568.549	-2197.16	650.13	-2212.55	894.928	-2006.75	972.639	-1526.99	1295.15	-1328.54	1858.54	-853.638	2122.75	-858.415	2410.26	-863.408	2666.7	-774.542
5.168	-2921.47	253.853	-2762.18	308.228	-2433.28	568.569	-2202.68	650.152	-2210.78	894.948	-2009.44	972.659	-1528.3	1295.17	-1336.56	1858.56	-846.708	2122.77	-864.534	2410.28	-872.829	2666.72	-773.145
5.188	-2915.1	253.873	-2766.26	308.248	-2425.36	568.589	-2205.84	650.172	-2207.49	894.968	-2000.87	972.679	-1521.34	1295.19	-1337.43	1858.58	-858.855	2122.79	-869.417	2410.3	-863.359	2666.74	-782.01
5.208	-2915.78	253.893	-2757.43	308.268	-2419.67	568.609	-2202.25	650.192	-2203.78	894.988	-2011.29	972.699	-1525.63	1295.21	-1338.24	1858.6	-860.159	2122.81	-863.452	2410.32	-862.39	2666.76	-785.422
5.228	-2917.16	253.913	-2772.98	308.288	-2424.56	568.629	-2207.67	650.212	-2204.05	895.008	-2021.71	972.719	-1522.17	1295.23	-1336.48	1858.62	-852.007	2122.83	-861.53	2410.34	-856.796	2666.78	-793.615
5.248	-2916.65	253.933	-2774.57	308.308	-2419.94	568.649	-2214.95	650.232	-2197.99	895.028	-2033.8	972.739	-1516.11	1295.25	-1334.12	1858.64	-849.847	2122.85	-855.366	2410.36	-863.722	2666.8	-804.925
5.268	-2941.04	253.953	-2779.24	308.328	-2411.29	568.669	-2222.18	650.252	-2187.82	895.048	-2041.35	972.759	-1517.22	1295.27	-1345.78	1858.65	-849.297	2122.87	-855.278	2410.38	-873.047	2666.82	-800.519
5.288	-2938.45	253.973	-2768.79	308.348	-2402.55	568.689	-2219.23	650.272	-2187.36	895.068	-2044.87	972.779	-1512.66	1295.29	-1344.76	1858.67	-841.491	2122.89	-854.063	2410.4	-874.355	2666.84	-802.964
5.308	-2936.58	253.993	-2777.68	308.368	-2399.06	568.709	-2218.54	650.292	-2185.95	895.088	-2042.91	972.799	-1535.14	1295.31	-1341.76	1858.69	-854.779	2122.91	-856.471	2410.42	-862.826	2666.86	-808.417
5.328	-2925.35	254.013	-2771.21	308.388	-2380.75	568.729	-2209.37	650.312	-2195.3	895.108	-2045.03	972.819	-1527.04	1295.33	-1345.96	1858.71	-856.898	2122.93	-854.107	2410.44	-864.812	2666.88	-801.54
5.348	-2936.34	254.033	-2773.2	308.408	-2383.61	568.749	-2220.43	650.332	-2194.36	895.128	-2046.45	972.839	-1528.47	1295.35	-1344.3	1858.73	-842.612	2122.95	-859.078	2410.46	-867.598	2666.89	-778.571
5.368	-2931.18	254.053	-2773.89	308.428	-2388.52	568.769	-2219.53	650.352	-2189.18	895.148	-2046.08	972.859	-1524.28	1295.37	-1334.88	1858.76	-835.968	2122.97	-860.668	2410.48	-875.057	2666.92	-777.846
5.388	-2926.41	254.073	-2787.41	308.448	-2395.84	568.789	-2210.53	650.372	-2194.24	895.168	-2038.64	972.879	-1523.4	1295.39	-1332.84	1858.78	-836.457	2122.99	-867.451	2410.5	-865.442	2666.94	-781.741
5.408	-2915.39	254.093	-2767.39	308.468	-2404.56	568.809	-2223.28	650.392	-2193.17	895.188	-2049.22	972.899	-1519.86	1295.41	-1329.53	1858.8	-842.021	2123.01	-861.486	2410.52	-872.054	2666.96	-776.852
5.428	-2924.26	254.113	-2785.2	308.49	-2409.52	568.829	-2214.54	650.412	-2187.26	895.208	-2051.61	972.919	-1514.82	1295.43	-1319.72	1858.82	-835.805	2123.03	-868.754	2410.54	-867.137	2666.97	-771.748
5.448	-2923.68	254.133	-2793.4	308.508	-2406.86	568.849	-2219.17	650.432	-2195.88	895.228	-2043.36	972.939	-1508.52	1295.45	-1321.38	1858.84	-840.533	2123.05	-870.588	2410.56	-862.172	2667	-765.65
5.468	-2923.51	254.153	-2775	308.528	-2409.77	568.869	-2224.38	650.452	-2188.01	895.248	-2038.05	972.959	-1504.23	1295.47	-1314.91	1858.86	-838.964	2123.07	-855.411	2410.58	-862.124	2667.02	-758.988
5.488	-2926.87	254.173	-2786.52	308.55	-2414.42	568.889	-2226.18	650.472	-2199.32	895.268	-2049.92	972.979	-1502.19	1295.49	-1316.92	1858.88	-846.749	2123.09	-848.982	2410.6	-855.609	2667.04	-761.54
5.508	-2932.81	254.193	-2781.74	308.57	-2403.69	568.909	-2224.2	650.492	-2200.63	895.288	-2041.08	972.999	-1517.44	1295.51	-1317.31	1858.9	-849.113	2123.11	-847.811	2410.62	-856.989	2667.06	-753.373
5.528	-2949.23	254.213	-2786.2	308.59	-2412.77	568.929	-2231.33	650.512	-2199.71	895.308	-2035.44	973.019	-1494.99	1295.53	-1327.9	1858.92	-846.077	2123.13	-847.524	2410.64	-866.023	2667.08	-739.431
5.548	-2943.54	254.233	-2790.31	308.608	-2411.02	568.949	-2223.79	650.532	-2202.45	895.328	-2023.16	973.039	-1506.53	1295.55	-1339.82	1858.94	-844.243	2123.15	-853.047	2410.66	-871.642	2667.1	-734.972
5.568	-2941.48	254.253	-2793.56	308.628	-2408.43	568.969	-2227.46	650.552	-2216.4	895.348	-2010.35	973.059	-1513.15	1295.57	-1333.38	1858.96	-855.268	2123.17	-843.282	2410.68	-880.579	2667.12	-729.492
5.588	-2944.43	254.273	-2780.05	308.648	-2400.13	568.989	-2237.22	650.572	-2212.86	895.368	-2008.07	973.079	-1512.52	1295.59	-1343.34	1858.98	-856.246	2123.19	-846.684	2410.7	-879.126	2667.14	-740.774
5.608	-2942.45	254.293	-2785.98	308.668	-2413.54	569.009	-2232.15	650.592	-2216.95	895.388	-1994.69	973.101	-1525.59	1295.61	-1351.31	1859	-856.837	2123.21	-853.069	2410.72	-869.68	2667.16	-729.035
5.628	-2930.99	254.313	-2773.68	308.688	-2401.82	569.029	-2247.23	650.612	-2214.97	895.408	-1985.55	973.119	-1540.04	1295.63	-1347.1	1859.02	-855.003	2123.23	-852.141	2410.74	-867.089	2667.18	-743.917
5.648	-2927.72	254.333	-2772.09	308.708	-2407.76	569.049	-2248.43	650.632	-2218.24	895.428	-1983.73	973.139	-1546.46	1295.65	-1356.12	1859.04	-844.039	2123.25	-854.659	2410.76	-866.677	2667.2	-741.714
5.668	-2924.35	254.353	-2777.52	308.728	-2414.8	569.071	-2247.58	650.652	-2211.51	895.448	-1985.04	973.159	-1546.85	1295.67	-1339.26	1859.06	-837.762	2123.27	-857.951	2410.78	-863.65	2667.22	-743.461
5.688	-2905.41	254.373	-2780.91	308.748	-2411.46	569.089	-2240.81	650.672	-2206.61	895.468	-1981.58	973.181	-1558.63	1295.69	-1330.45	1859.08	-839.677	2123.29	-862.171	2410.8	-859.411	2667.24	-746.469
5.708	-2900.89	254.393	-2773.01	308.768	-2414.97	569.111	-2240.91	650.692	-2217.49	895.488	-1965.25	973.201	-1560.5	1295.71	-1332.43	1859.1	-835.398	2123.31	-860.293	2410.82	-856.675	2667.26	-747.06
5.728	-2904.76	254.413	-2770.99	308.788	-2423.52	569.129	-2250.67	650.712	-2215.07	895.508	-1947.14	973.221	-1555.21	1295.73	-1322.93	1859.12	-837.639	2123.33	-860.735	2410.84	-848.27	2667.28	-752.943
5.748	-2904.52	254.433	-2775.37	308.808	-2432.99	569.151	-2242.58	650.732	-2204.97	895.528	-1950.71	973.241	-1543.12	1295.75	-1320.67	1859.14	-848.155	2123.35	-869.063	2410.86	-856.554	2667.3	-751.788
5.768	-2906.48	254.453	-2772.77	308.828	-2431.85	569.171	-2236.69	650.752	-2192.15	895.548	-1951.65	973.261	-1539.87	1295.77	-1318.48	1859.16	-852.517	2123.37	-861.663	2410.88	-857.571	2667.32	-755.281
5.788	-2911.71	254.473	-2798.88	308.848	-2439.24	569.191	-2229.95	650.772	-2190.46	895.568	-1956.3	973.281	-1519.72	1295.79	-1322.42	1859.18	-850.988	2123.39	-851.213	2410.9	-871.255	2667.34	-758.451
5.808	-2902.87	254.493	-2799.52	308.868	-2439.97	569.211	-2218.41	650.792	-2184.31	895.588	-1951.81	973.301	-1509.12	1295.81	-1321.2	1859.2	-849.521	2123.41	-845.116	2410.92	-869.196	2667.36	-751.761
5.828	-2911.13	254.513	-2809.43	308.888	-2443.02	569.231	-2219.11	650.812	-2181.57	895.608	-1962.4	973.321	-1518.94	1295.83	-1326.35	1859.22	-843.631	2123.43	-850.197	2410.94	-876.22	2667.38	-751.197
5.848	-2925.37	254.533	-2803.74	308.908	-2450.24	569.251	-2225.77	650.832	-2180.21	895.628	-1986.17	973.341	-1505.22	1295.85	-1320.74	1859.24	-840.635	2123.45	-846.132	2410.96	-876.002	2667.4	-757.725
5.868	-2925.76	254.553	-2805.67	308.928	-2448.44	569.271	-2219.05	650.852	-2175.13	895.648	-2000.68	973.361	-1498.82	1295.87	-1321.71	1859.26	-848.155	2123.47	-853.798	2410.98	-872.49	2667.42	-761.271
5.888	-2933.12	254.573	-2805.32	308.948	-2425.1	569.291	-2226.81	650.872	-2174.06	895.668	-2011.24	973.381	-1503.06	1295.89	-1321.61	1859.28	-850.214	2123.49	-860.536	2411	-872.587	2667.44	-760.224
5.908	-2934.24	254.593	-2800.84	308.968	-2414.27	569.311	-2229.54	650.892	-2180.58	895.688	-2014.75	973.401	-1499.47	1295.91	-1337.76	1859.3	-849.48	2123.51	-855.389	2411.02	-872.708	2667.46	-765.462
5.928	-2935.37	254.613	-2801.29	308.988	-2411.05	569.331	-2233.78	650.912	-2184.31	895.708	-2019.86	973.421	-1502.92	1295.93	-1346.82	1859.32	-847.931	2123.53	-864.954	2411.04	-882.202	2667.48	-762.829
5.948	-2939.39	254.633	-2791.3	309.008	-2391.87	569.351	-2224.32	650.932	-2179.78	895.728	-2013.65	973.441	-1515.06	1295.95	-1357.78	1859.34	-850.092	2123.55	-860.359	2411.06	-873.87	2667.5	-771.802
5.968	-2923.75	254.653	-2780.74	309.028	-2392.71	569.371	-2224.22	650.952	-2176.65	895.748	-2016.23	973.461	-1516.78	1295.97	-1350.42	1859.36	-852.13	2123.57	-862.369	2411.08	-876.631	2667.52	-771.076
5.988	-2928.57	254.673	-2794.36	309.048	-2379.22	569.391	-2221.63	650.972	-2187.12	895.768	-2027.35	973.481	-1516.74	1295.99	-1347.89	1859.38	-855.37	2123.59	-863.982	2411.1	-876.099	2667.54	-778.276
6.008	-2928.93	254.693	-2797.99	309.068	-2373.22	569.411	-2224.57	650.992	-2188.18	895.788	-2043.1	973.501	-1524.08	1296.01	-1351.28	1859.4	-861.688	2123.61	-850.838	2411.12	-866.605	2667.56	-783.246
6.028	-2924.14	254.713	-2793.05	309.088	-2371.52	569.431	-2235.63	651.012	-2197.46	895.808	-2043.71	973.521	-1518.36	1296.03	-1356.6	1859.42	-857.754	2123.63	-853.577	2411.14	-858.346	2667.58	-778.759
6.048	-2925.86	254.733	-2798.72	309.108	-2388.09	569.451	-2233.07	651.032	-2190.29	895.828	-2061.31	973.541	-1507.23	1296.05	-1341.48	1859.44	-862.809	2123.65	-854.107	2411.16	-862.729	2667.6	-789.236
6.068	-2916.89	254.753	-2803.47	309.128	-2395.65	569.471	-2224.12	651.052	-2179.78	895.848	-2058.46	973.561	-1503.86	1296.07	-1341.2	1859.46	-860.791	2123.67	-852.406	2411.18	-863.819	2667.62	-772.42
6.088	-2909.77	254.773	-2791.46	309.148	-2395.84	569.491	-2233.96	651.072	-2188.55	895.868	-2047.26	973.581	-1510.17	1296.09	-1346.98	1859.48	-865.682	2123.69	-849.711	2411.2	-857.74	2667.64	-770.942
6.108	-2917.98	254.793	-2792.3	309.17	-2406.11	569.511	-2227.26	651.092	-2190.58	895.888	-2043.71	973.601	-1513.2	1296.11	-1360.15	1859.5	-865.601	2123.71	-855.941	2411.22	-863.626	2667.66	-773.199
6.128	-2913.07	254.813	-2803.34	309.188	-2416.47	569.531	-2233.78	651.112	-2192.25	895.908	-2032	973.621	-1510.99	1296.13	-1352.28	1859.52	-873.182	2123.73	-851.765	2411.24	-873.168	2667.68	-762.695
6.148	-2907.96	254.833	-2789.02	309.208	-2396.44	569.551	-2242.69	651.132	-2194.07	895.928	-2025.39	973.641	-1515.57	1296.15	-1354.49	1859.54	-865.906	2123.75	-850.352	2411.26	-866.677	2667.7	-772.393
6.168	-2908.88	254.853	-2791.17	309.228	-2403.52	569.571	-2245.66	651.152	-2193.17	895.948	-2030.98	973.661	-1508.69	1296.17	-1354.21	1859.56	-856.817	2123.77	-861.618	2411.28	-872.441	2667.72	-770.781
6.188	-2909.41	254.873	-2802.29	309.25	-2399.84	569.591	-2243.03	651.172	-2185.06	895.968	-2017.07	973.681	-1524.4	1296.19	-1357.88	1859.58	-849.643	2123.79	-858.769	2411.3	-873.386	2667.74	-766.59
6.208	-2911.47	254.893	-2790.23	309.27	-2398.43	569.611	-2231.66	651.192	-2187.24	895.988	-2019.72	973.701	-1528.4	1296.21	-1348.71	1859.6	-850.03	2123.81	-861.773	2411.32	-854.253	2667.76	-762.399
6.228	-2921.98	254.913	-2773.95	309.29	-2410.69	569.631	-2234.25	651.212	-2193.83	896.008	-2017.28	973.721	-1530.77	1296.23	-1353.75	1859.62	-847.381	2123.83	-845.646	2411.34	-863.117	2667.78	-747.866
6.248	-2944.29	254.933	-2775.56	309.31	-2415.02	569.651	-2240.34	651.232	-2185.4	896.028	-2010.78	973.741	-1540.69	1296.25	-1356.32	1859.64	-848.115	2123.85	-848.54	2411.36	-856.917	2667.8	-754.394
6.268	-2931.09	254.953	-2775.88	309.33	-2410.23	569.671	-2235.13	651.252	-2185.42	896.048	-2010.11	973.761	-1538.61	1296.27	-1360.88	1859.66	-844.406	2123.87	-850.595	2411.38	-855.633	2667.82	-743.917
6.288	-2928.47	254.973	-2748.35	309.35	-2418.87	569.691	-2236.51	651.272	-2184.79	896.068	-2014.03	973.781	-1534.44	1296.29	-1360.81	1859.68	-845.302	2123.89	-847.678	2411.4	-855.318	2667.84	-754.528
6.308	-2921.81	254.993	-2754.47	309.37	-2408.24	569.711	-2232.54	651.292	-2177.94	896.088	-2019.13	973.801	-1526.87	1296.31	-1354.95	1859.7	-832.83	2123.91	-844.74	2411.42	-868.179	2667.86	-753.964
6.33	-2920.75	255.013	-2753.34	309.39	-2407.13	569.731	-2240.26	651.312	-2177.82	896.108	-2017.76	973.821	-1520.93	1296.33	-1344.25	1859.72	-842.021	2123.93	-847.855	2411.44	-866.338	2667.88	-748.269
6.35	-2916.1	255.033	-2746.65	309.41	-2403.1	569.751	-2228.81	651.332	-2181.16	896.128	-2026.09	973.841	-1511.67	1296.35	-1329.1	1859.74	-858.692	2123.95	-841.493	2411.46	-877.842	2667.9	-758.746
6.368	-2905.03	255.053	-2748.51	309.43	-2418.44	569.771	-2215.25	651.352	-2169.68	896.148	-2033.51	973.861	-1511.57	1296.37	-1316.92	1859.76	-856.735	2123.97	-837.98	2411.48	-881.185	2667.92	-747.732
6.388	-2925.69	255.073	-2761.21	309.45	-2404.19	569.791	-2200.11	651.372	-2164.35	896.168	-2023.86	973.881	-1514.26	1296.39	-1317.03	1859.78	-865.417	2123.99	-851.103	2411.5	-873.895	2667.94	-753.642
6.41	-2913.36	255.093	-2760.57	309.47	-2413.98	569.811	-2205.68	651.392	-2169.48	896.19	-2011.1	973.901	-1517.8	1296.41	-1318.78	1859.8	-865.886	2124.01	-847.546	2411.52	-868.106	2667.96	-755.764
6.43	-2913.55	255.113	-2760.25	309.49	-2421.1	569.831	-2202.29	651.412	-2178.45	896.21	-2017.31	973.921	-1520.49	1296.43	-1316.74	1859.82	-857.224	2124.03	-851.346	2411.54	-874.185	2667.98	-755.791
6.45	-2912.53	255.133	-2755.17	309.51	-2426.67	569.851	-2210.61	651.432	-2181.72	896.228	-2010.46	973.941	-1509.17	1296.45	-1326.55	1859.84	-858.345	2124.05	-860.448	2411.56	-863.141	2668	-738.142
6.47	-2905.54	255.155	-2761.43	309.53	-2433.16	569.871	-2225.1	651.452	-2188.13	896.25	-1991.41	973.961	-1502.55	1296.47	-1327.49	1859.86	-867.598	2124.07	-863.121	2411.58	-864.11	2668.02	-738.491
6.49	-2911.3	255.175	-2769.11	309.55	-2426.74	569.891	-2231.56	651.472	-2185.42	896.27	-1991.14	973.981	-1499.11	1296.49	-1323.19	1859.88	-864.867	2124.09	-858.194	2411.6	-874.161	2668.04	-747.087
6.51	-2914.69	255.195	-2800.3	309.57	-2417.06	569.911	-2228.58	651.492	-2185.08	896.29	-1982.3	974.001	-1509.85	1296.51	-1313.56	1859.9	-869.269	2124.11	-867.915	2411.62	-868.76	2668.06	-745.502
6.53	-2917.55	255.215	-2803.09	309.59	-2398.99	569.931	-2235.74	651.512	-2189.64	896.308	-1986.12	974.021	-1506.04	1296.53	-1326.81	1859.92	-864.948	2124.13	-866.302	2411.64	-868.542	2668.08	-744.347
6.55	-2929.66	255.235	-2809.65	309.61	-2404.78	569.951	-2232.5	651.534	-2189.44	896.33	-1971.69	974.041	-1502.65	1296.55	-1326.83	1859.94	-855.574	2124.15	-870.676	2411.66	-858.007	2668.1	-750.338
6.57	-2917.52	255.255	-2814.75	309.63	-2410.01	569.971	-2226.48	651.554	-2184.55	896.35	-1965.81	974.061	-1501.39	1296.57	-1325.12	1859.96	-853.678	2124.17	-874.741	2411.68	-868.058	2668.12	-768.041
6.59	-2923.14	255.275	-2819.99	309.65	-2400.27	569.991	-2229.54	651.572	-2180.72	896.37	-1975.35	974.081	-1517.51	1296.59	-1326.78	1859.98	-858.325	2124.19	-871.582	2411.7	-867.283	2668.14	-770.781
6.61	-2917.26	255.295	-2822.76	309.67	-2404.39	570.011	-2230.97	651.594	-2177.19	896.39	-1981.15	974.101	-1520.23	1296.61	-1342.42	1860	-841.614	2124.21	-864.579	2411.72	-865.539	2668.16	-770.7
6.63	-2930.51	255.315	-2829.74	309.69	-2402.23	570.031	-2229.93	651.612	-2174.74	896.41	-1979.67	974.121	-1513.32	1296.63	-1343.95	1860.02	-853.21	2124.23	-862.215	2411.74	-852.436	2668.18	-766.268
6.65	-2923.46	255.335	-2826.82	309.71	-2401.8	570.051	-2229.97	651.634	-2180.82	896.43	-1987.81	974.141	-1520.42	1296.65	-1346.8	1860.04	-857.775	2124.25	-856.272	2411.76	-848.125	2668.2	-763.984
6.67	-2921.88	255.355	-2816.42	309.73	-2413.01	570.071	-2220.74	651.654	-2189.25	896.45	-1998.88	974.161	-1518.26	1296.67	-1352.78	1860.06	-857.836	2124.27	-848.651	2411.78	-852.775	2668.22	-769.169
6.69	-2944.26	255.375	-2796.06	309.75	-2408.09	570.091	-2228.54	651.674	-2182.27	896.47	-2011.77	974.181	-1520.57	1296.69	-1352.1	1860.08	-849.684	2124.29	-854.991	2411.8	-861.446	2668.24	-776.718
6.71	-2937.34	255.395	-2778.08	309.77	-2401.55	570.111	-2213.52	651.694	-2176.7	896.49	-2018.46	974.201	-1521.39	1296.71	-1348.33	1860.1	-855.064	2124.31	-856.206	2411.82	-855.439	2668.26	-773.843
6.73	-2945.81	255.415	-2774	309.79	-2410.83	570.131	-2217.25	651.714	-2178.52	896.51	-2027.14	974.221	-1519.72	1296.73	-1343.54	1860.12	-844.874	2124.33	-851.456	2411.84	-857.668	2668.28	-774.596
6.75	-2949.01	255.435	-2763.93	309.81	-2406.93	570.151	-2217.33	651.734	-2176.56	896.53	-2034.61	974.241	-1519.89	1296.75	-1336.33	1860.14	-841.634	2124.35	-853.511	2411.86	-860.162	2668.3	-771.184
6.77	-2949.95	255.455	-2755.76	309.83	-2397.44	570.171	-2210.49	651.754	-2179	896.55	-2031.44	974.261	-1531.57	1296.77	-1333.63	1860.16	-848.583	2124.37	-849.755	2411.88	-850.596	2668.32	-765.945
6.79	-2934.11	255.475	-2760.14	309.85	-2411.19	570.191	-2204.03	651.774	-2187.17	896.57	-2030.79	974.281	-1542.19	1296.8	-1339.64	1860.18	-842.592	2124.39	-849.092	2411.9	-852.848	2668.34	-775.401
6.81	-2934.4	255.495	-2738.97	309.87	-2427.35	570.211	-2208.24	651.794	-2188.93	896.59	-2042.56	974.301	-1538.8	1296.82	-1336.89	1860.2	-850.071	2124.41	-843.481	2411.92	-847.762	2668.36	-762.158
6.83	-2919.78	255.515	-2743.67	309.89	-2423.52	570.231	-2207.67	651.814	-2182.93	896.61	-2052.23	974.321	-1547.19	1296.84	-1333.73	1860.22	-862.91	2124.43	-847.678	2411.94	-854.01	2668.38	-762.131
6.85	-2909.87	255.535	-2737.68	309.91	-2415.38	570.251	-2207.31	651.834	-2184.11	896.63	-2045.43	974.341	-1539.19	1296.86	-1331.26	1860.24	-856.572	2124.45	-844.1	2411.96	-858.128	2668.4	-756.167
6.87	-2908.2	255.555	-2738.86	309.93	-2417.37	570.271	-2213.87	651.854	-2178.01	896.65	-2042.88	974.361	-1530.31	1296.88	-1328.28	1860.26	-846.81	2124.47	-840.742	2411.98	-858.394	2668.42	-754.931
6.89	-2901.73	255.575	-2755.49	309.95	-2415.21	570.291	-2218.37	651.874	-2188.72	896.67	-2031.52	974.381	-1534.44	1296.9	-1322.48	1860.28	-856.654	2124.49	-848.606	2412	-853.211	2668.44	-754.609
6.91	-2896.84	255.595	-2745.45	309.97	-2413.86	570.311	-2228.93	651.894	-2205.86	896.69	-2024	974.401	-1536.64	1296.92	-1318.63	1860.3	-851.885	2124.51	-854.35	2412.02	-836.5	2668.46	-756.301
6.93	-2893.28	255.615	-2749.96	309.99	-2415.58	570.331	-2224.75	651.914	-2206.42	896.71	-2015.56	974.421	-1526.58	1296.94	-1332.99	1860.32	-858.529	2124.53	-856.029	2412.04	-856.893	2668.48	-739.001
6.95	-2885.85	255.635	-2751.7	310.01	-2417.71	570.351	-2225.59	651.934	-2209.4	896.73	-2003.2	974.441	-1517.68	1296.96	-1331.49	1860.34	-867.924	2124.55	-855.433	2412.06	-854.543	2668.5	-729.223
6.97	-2884.63	255.653	-2751.14	310.03	-2423.79	570.371	-2222.1	651.954	-2189.66	896.75	-1994.66	974.461	-1520.11	1296.98	-1332.59	1860.36	-865.091	2124.57	-862.59	2412.08	-853.066	2668.52	-729.894
6.99	-2883.59	255.673	-2754.71	310.05	-2438.13	570.391	-2224.45	651.974	-2196.85	896.77	-1985.66	974.481	-1518.24	1297	-1337.66	1860.38	-856.226	2124.59	-872.333	2412.1	-865.563	2668.54	-726.671
7.01	-2896.62	255.693	-2750.04	310.07	-2432.53	570.411	-2226.71	651.994	-2187.99	896.79	-1978.35	974.501	-1510.19	1297.02	-1342.83	1860.4	-855.818	2124.61	-873.062	2412.12	-879.199	2668.56	-722.91
7.03	-2888.15	255.713	-2749.53	310.09	-2429.75	570.431	-2212.46	652.014	-2191.33	896.81	-1976.93	974.521	-1508.86	1297.04	-1341.81	1860.42	-862.482	2124.63	-872.421	2412.14	-874.984	2668.58	-733.575
7.05	-2884.83	255.733	-2748.35	310.11	-2429.89	570.451	-2223.92	652.034	-2176.19	896.83	-1978.17	974.543	-1514.19	1297.06	-1341.93	1860.44	-854.983	2124.65	-864.071	2412.16	-877.382	2668.6	-737.094
7.07	-2882.62	255.753	-2749.1	310.13	-2440.09	570.471	-2213.91	652.054	-2168.08	896.85	-1969.92	974.563	-1523.57	1297.08	-1360.15	1860.46	-869.024	2124.67	-869.593	2412.18	-877.794	2668.62	-740.479
7.09	-2883.76	255.773	-2746.52	310.15	-2437.4	570.491	-2216.33	652.074	-2169.56	896.87	-1966.91	974.583	-1529.56	1297.1	-1359	1860.48	-867.985	2124.69	-857.178	2412.2	-872.223	2668.64	-751.359
7.11	-2888.99	255.793	-2738.62	310.17	-2431.93	570.511	-2211.3	652.094	-2173.51	896.89	-1952.86	974.603	-1549.1	1297.12	-1354.06	1860.5	-867.353	2124.71	-854.549	2412.22	-856.529	2668.66	-763.555
7.13	-2891.46	255.813	-2731.29	310.19	-2424.81	570.533	-2214.38	652.114	-2167.28	896.91	-1950.09	974.623	-1537.56	1297.14	-1350.57	1860.52	-874.425	2124.73	-862.657	2412.24	-856.021	2668.68	-777.201
7.15	-2895.58	255.833	-2730.46	310.21	-2419.55	570.553	-2209.16	652.134	-2173.34	896.93	-1953.96	974.643	-1546.05	1297.16	-1335.39	1860.54	-869.473	2124.75	-859.895	2412.26	-845.655	2668.7	-802.426
7.17	-2888.05	255.855	-2725.73	310.23	-2412.74	570.573	-2202.72	652.154	-2188.5	896.95	-1952.73	974.663	-1549.15	1297.18	-1327.49	1860.56	-860.343	2124.77	-860.934	2412.28	-840.278	2668.72	-809.384
7.19	-2892.92	255.875	-2737.23	310.25	-2416.96	570.593	-2212.69	652.174	-2183.73	896.97	-1964.68	974.683	-1540.28	1297.2	-1320.62	1860.58	-851.049	2124.79	-868.997	2412.3	-829.476	2668.74	-807.289
7.21	-2894.3	255.893	-2729.38	310.27	-2414.03	570.613	-2202.35	652.194	-2196.13	896.99	-1976.42	974.703	-1522.36	1297.22	-1321.41	1860.6	-857.286	2124.81	-868.069	2412.32	-832.261	2668.76	-817.148
7.23	-2900.5	255.915	-2733.12	310.29	-2424.18	570.633	-2200.72	652.214	-2196.27	897.01	-1979.83	974.723	-1532.54	1297.24	-1312.95	1860.62	-848.563	2124.83	-861.353	2412.34	-849.893	2668.78	-805.596
7.25	-2906.41	255.935	-2744.8	310.31	-2441.15	570.653	-2201.27	652.234	-2203.39	897.03	-1980.34	974.743	-1517.54	1297.26	-1314.63	1860.64	-854.677	2124.85	-866.191	2412.36	-862.511	2668.8	-817.604
7.27	-2917.98	255.955	-2751.01	310.33	-2440.77	570.673	-2203.09	652.254	-2198.38	897.05	-1990.5	974.763	-1506.72	1297.28	-1309.74	1860.66	-852.231	2124.87	-855.366	2412.38	-865.006	2668.82	-803.555
7.29	-2913.43	255.975	-2747.84	310.35	-2447.35	570.693	-2204.11	652.274	-2198.26	897.07	-1995.6	974.783	-1503.38	1297.3	-1315.5	1860.68	-850.397	2124.89	-855.897	2412.4	-875.469	2668.84	-810.539
7.31	-2930.12	255.995	-2760.41	310.37	-2451.88	570.713	-2209	652.294	-2196.22	897.09	-1992.86	974.803	-1502.21	1297.32	-1303.4	1860.7	-843.835	2124.91	-858.437	2412.42	-876.946	2668.86	-804.334
7.33	-2925.88	256.015	-2759.79	310.39	-2449.29	570.733	-2212.5	652.314	-2189.49	897.11	-1993.61	974.823	-1498.7	1297.34	-1309.08	1860.72	-851.946	2124.93	-851.368	2412.44	-880.821	2668.88	-792.218
7.35	-2923.29	256.035	-2744.42	310.41	-2453.8	570.753	-2209.79	652.334	-2198.04	897.13	-1998.18	974.843	-1503.81	1297.36	-1298.79	1860.74	-841.552	2124.95	-846.132	2412.46	-878.085	2668.9	-790.123
7.37	-2928.04	256.055	-2743.54	310.43	-2457.48	570.773	-2216.52	652.354	-2207.12	897.15	-2007.04	974.863	-1504.37	1297.38	-1326.78	1860.76	-864.622	2124.97	-848.253	2412.48	-879.465	2668.92	-772.42
7.39	-2924.28	256.075	-2745.15	310.45	-2441.95	570.793	-2224.96	652.374	-2197.26	897.17	-2002.16	974.883	-1513.9	1297.4	-1332.31	1860.78	-860.934	2124.99	-845.911	2412.5	-866.58	2668.94	-769.653
7.41	-2934.09	256.095	-2735.37	310.47	-2425.31	570.813	-2224.83	652.394	-2194.12	897.19	-2001.13	974.903	-1527.33	1297.42	-1327.34	1860.8	-860.343	2125.01	-849.578	2412.52	-858.128	2668.96	-766.348
7.43	-2936.25	256.115	-2741.93	310.49	-2428.15	570.833	-2222.18	652.414	-2193.97	897.21	-1996.25	974.923	-1531.36	1297.44	-1338.11	1860.82	-856.267	2125.03	-849.49	2412.54	-853.696	2668.98	-765.032
7.45	-2933.99	256.135	-2731.15	310.51	-2423.45	570.853	-2226.48	652.434	-2183.97	897.23	-1990.82	974.943	-1527.72	1297.46	-1340.84	1860.84	-854.636	2125.05	-849.468	2412.56	-844.444	2669	-769.491
7.47	-2929.83	256.155	-2739.37	310.53	-2403.98	570.873	-2217.9	652.454	-2182.64	897.25	-1982.33	974.963	-1540.04	1297.48	-1329.89	1860.86	-864.052	2125.07	-854.372	2412.58	-849.118	2669.02	-762.802
7.49	-2928.86	256.175	-2723.2	310.55	-2390.49	570.893	-2211.46	652.474	-2174.43	897.27	-1983.78	974.983	-1527.23	1297.5	-1340.05	1860.88	-870.268	2125.09	-856.935	2412.6	-864.497	2669.04	-768.229
7.51	-2934.38	256.195	-2726	310.57	-2387.77	570.913	-2227.89	652.494	-2169.41	897.29	-1984.24	975.003	-1519.45	1297.52	-1332.64	1860.9	-868.046	2125.11	-856.361	2412.62	-866.193	2669.06	-748.323
7.53	-2906.65	256.215	-2713.59	310.59	-2385.21	570.933	-2219.47	652.514	-2173.94	897.31	-1984.75	975.023	-1525.59	1297.54	-1333.73	1860.92	-871.857	2125.13	-856.184	2412.64	-849.99	2669.08	-732.957
7.55	-2903.16	256.235	-2726.13	310.612	-2380.68	570.953	-2232.54	652.534	-2180.38	897.33	-1973.73	975.043	-1526.63	1297.56	-1341.43	1860.94	-875.627	2125.15	-852.583	2412.66	-856.844	2669.1	-740.425
7.57	-2898.92	256.255	-2726.59	310.632	-2386.59	570.973	-2228.83	652.554	-2183.34	897.35	-1970.51	975.063	-1520.15	1297.58	-1337.04	1860.96	-870.92	2125.17	-845.977	2412.68	-857.886	2669.12	-729.384
7.59	-2892.55	256.275	-2724.95	310.652	-2385.72	570.993	-2213.38	652.574	-2187.48	897.37	-1973.2	975.083	-1529.78	1297.6	-1334.22	1860.98	-873.997	2125.19	-845.05	2412.7	-847.568	2669.14	-731.291
7.61	-2893.5	256.295	-2737.33	310.672	-2402.74	571.013	-2208.55	652.594	-2204.89	897.39	-1973.01	975.103	-1528.5	1297.62	-1333.38	1861	-866.069	2125.21	-854.262	2412.72	-851.177	2669.16	-738.518
7.63	-2892.63	256.315	-2743.32	310.692	-2398.16	571.033	-2200.99	652.614	-2199.23	897.41	-1971.26	975.123	-1530.24	1297.64	-1330.73	1861.02	-853.597	2125.23	-850.705	2412.74	-853.914	2669.18	-734.354
7.65	-2897.69	256.335	-2737.6	310.712	-2386.9	571.053	-2208.2	652.634	-2198.33	897.43	-1971.88	975.143	-1519.26	1297.66	-1329.4	1861.04	-857.714	2125.25	-850.197	2412.76	-853.042	2669.2	-736.718
7.67	-2900.93	256.355	-2746.68	310.732	-2392.84	571.073	-2205.29	652.654	-2208.89	897.45	-1970.97	975.163	-1527.33	1297.68	-1333.53	1861.06	-859.14	2125.27	-855.389	2412.78	-863.747	2669.22	-747.329
7.69	-2899.77	256.375	-2743.14	310.752	-2399.86	571.093	-2212.34	652.674	-2218.09	897.47	-1972.98	975.183	-1498.45	1297.7	-1341.37	1861.08	-850.744	2125.29	-862.878	2412.8	-860.743	2669.24	-759.23
7.71	-2907.28	256.395	-2748.99	310.772	-2410.76	571.113	-2206.74	652.694	-2205.6	897.49	-1979.72	975.203	-1508.35	1297.72	-1351.28	1861.1	-856.124	2125.31	-858.216	2412.82	-857.595	2669.26	-750.15
7.73	-2908.39	256.415	-2745.88	310.792	-2398.07	571.133	-2204.9	652.714	-2212.01	897.51	-1969.25	975.223	-1523.77	1297.74	-1355.54	1861.12	-863.848	2125.33	-860.271	2412.84	-854.374	2669.28	-755.603
7.75	-2922.08	256.435	-2743.48	310.812	-2407.88	571.153	-2212.08	652.734	-2205.55	897.53	-1979.35	975.243	-1508.59	1297.76	-1361.16	1861.14	-849.419	2125.35	-853.798	2412.86	-860.211	2669.3	-764.79
7.772	-2923.14	256.455	-2749.31	310.832	-2417.39	571.173	-2205.04	652.754	-2184.89	897.55	-1985.12	975.263	-1506.6	1297.78	-1354.97	1861.16	-849.725	2125.37	-842.664	2412.88	-873.023	2669.32	-750.553
7.792	-2924.74	256.475	-2748.56	310.852	-2407.76	571.193	-2197.22	652.774	-2186.41	897.57	-1976.66	975.283	-1508.61	1297.8	-1352.07	1861.18	-857.775	2125.39	-845.933	2412.9	-867.355	2669.34	-766.859
7.812	-2929.61	256.495	-2751.76	310.872	-2410.2	571.213	-2208.41	652.794	-2175.85	897.59	-1971.29	975.303	-1513.56	1297.82	-1344.51	1861.2	-856.348	2125.41	-850.307	2412.92	-863.093	2669.36	-776.825
7.832	-2941.74	256.515	-2750.07	310.892	-2394.12	571.233	-2197.04	652.814	-2175.93	897.61	-1976.77	975.323	-1506.75	1297.84	-1354.49	1861.22	-854.494	2125.43	-846.751	2412.94	-859.533	2669.38	-776.207
7.852	-2940.99	256.535	-2755.01	310.912	-2375.2	571.253	-2197.67	652.834	-2172.92	897.63	-1969.89	975.343	-1508.18	1297.86	-1352.33	1861.24	-861.423	2125.45	-849.048	2412.96	-856.432	2669.4	-778.947
7.872	-2938.09	256.555	-2759.74	310.932	-2389.98	571.273	-2198.73	652.854	-2169.39	897.652	-1974.57	975.363	-1502.41	1297.88	-1346.34	1861.26	-861.545	2125.47	-852.782	2412.98	-850.474	2669.42	-781.097
7.892	-2936.63	256.575	-2760.33	310.952	-2391.33	571.293	-2196.75	652.874	-2166.34	897.672	-1974.97	975.383	-1494.07	1297.9	-1337.3	1861.28	-860.689	2125.49	-841.493	2413	-853.72	2669.44	-773.44
7.912	-2936.32	256.595	-2776.55	310.972	-2382.13	571.313	-2205.49	652.894	-2169.7	897.692	-1957.19	975.403	-1502.92	1297.92	-1333.66	1861.3	-865.866	2125.51	-843.901	2413.02	-853.962	2669.46	-781.526
7.932	-2936.68	256.615	-2754.63	310.992	-2387.94	571.333	-2197.46	652.914	-2176.02	897.712	-1950.09	975.423	-1501.51	1297.94	-1338.42	1861.32	-864.683	2125.53	-840.013	2413.04	-855.488	2669.48	-762.802
7.952	-2924.26	256.635	-2750.44	311.012	-2397.66	571.353	-2195.38	652.934	-2180.65	897.732	-1947.97	975.443	-1500.64	1297.96	-1335.21	1861.34	-854.922	2125.55	-844.895	2413.06	-856.239	2669.5	-757.698
7.972	-2932.52	256.655	-2736.77	311.032	-2390.22	571.373	-2198.36	652.954	-2191.23	897.752	-1946.28	975.463	-1502.77	1297.98	-1326.68	1861.36	-865.56	2125.57	-829.232	2413.08	-865.757	2669.52	-738.007
7.992	-2935.95	256.675	-2746.36	311.052	-2399.54	571.393	-2202.9	652.976	-2188.42	897.772	-1933.25	975.483	-1511.81	1298	-1327.59	1861.38	-864.989	2125.59	-831.618	2413.1	-873.047	2669.54	-739.539
8.012	-2942.3	256.695	-2736.82	311.072	-2403.93	571.413	-2203.8	652.994	-2188.25	897.792	-1934.11	975.503	-1516.81	1298.02	-1326.47	1861.4	-859.589	2125.61	-837.538	2413.12	-872.684	2669.56	-723.447
8.032	-2946.85	256.715	-2735.77	311.092	-2387.65	571.433	-2213.99	653.016	-2177.09	897.812	-1932.96	975.523	-1522.19	1298.04	-1327.42	1861.42	-866.457	2125.63	-845.536	2413.14	-875.227	2669.58	-723.716
8.052	-2937	256.735	-2736.45	311.112	-2399.57	571.453	-2220.31	653.036	-2180.75	897.832	-1941.2	975.543	-1525.76	1298.06	-1330.24	1861.44	-860.709	2125.65	-842.31	2413.16	-871.376	2669.6	-732.097
8.072	-2937.58	256.755	-2748.1	311.132	-2395.06	571.473	-2224.65	653.056	-2187	897.852	-1952.06	975.563	-1513.07	1298.08	-1333.78	1861.46	-857.143	2125.67	-847.612	2413.18	-877.14	2669.62	-730.808
8.092	-2945.79	256.775	-2749.07	311.152	-2396.23	571.493	-2216.13	653.076	-2197.17	897.872	-1984.53	975.583	-1519.11	1298.1	-1340.71	1861.48	-857.836	2125.69	-849.424	2413.2	-869.196	2669.64	-739.485
8.112	-2946.3	256.795	-2753.37	311.172	-2397.34	571.513	-2213.3	653.096	-2186.03	897.892	-2000.3	975.603	-1519.79	1298.12	-1339.01	1861.5	-860.811	2125.71	-848.871	2413.22	-854.882	2669.66	-728.847
8.132	-2945.5	256.815	-2747.33	311.192	-2398.99	571.533	-2220.33	653.116	-2189.25	897.912	-2016.64	975.623	-1533.42	1298.14	-1341.07	1861.52	-853.413	2125.73	-842.443	2413.24	-853.647	2669.68	-741.365
8.152	-2938.21	256.835	-2765.08	311.212	-2411.24	571.553	-2208.61	653.136	-2186.05	897.932	-2010.86	975.643	-1535.96	1298.16	-1339.49	1861.54	-858.243	2125.75	-840.587	2413.26	-860.404	2669.7	-746.523
8.172	-2935.57	256.855	-2756.76	311.232	-2405.26	571.573	-2210.61	653.156	-2195.16	897.952	-2030.5	975.663	-1527.11	1298.18	-1332.51	1861.56	-862.951	2125.77	-850.44	2413.29	-847.931	2669.72	-749.559
8.192	-2937.31	256.875	-2758.5	311.252	-2400.37	571.593	-2217.78	653.176	-2194.7	897.972	-2032.75	975.683	-1519.28	1298.2	-1344.2	1861.58	-857.245	2125.79	-859.166	2413.31	-850.62	2669.74	-758.504
8.212	-2914.11	256.895	-2766.88	311.272	-2412.41	571.613	-2210.77	653.196	-2190.73	897.992	-2044.12	975.703	-1511.57	1298.22	-1338.06	1861.6	-857.53	2125.81	-852.693	2413.32	-848.876	2669.76	-772.984
8.232	-2915.08	256.915	-2776.69	311.292	-2396.11	571.633	-2218.72	653.216	-2188.25	898.012	-2031.97	975.723	-1505.7	1298.24	-1346.32	1861.62	-859.364	2125.83	-850.771	2413.35	-847.52	2669.78	-757.269
8.252	-2915.3	256.935	-2765.38	311.312	-2393.9	571.653	-2217.6	653.236	-2187.55	898.032	-2028.32	975.743	-1502.33	1298.26	-1349.52	1861.64	-855.92	2125.85	-852.848	2413.37	-850.644	2669.8	-761.835
8.272	-2920.31	256.955	-2740.77	311.332	-2403.76	571.673	-2233.23	653.256	-2184.19	898.052	-2023.27	975.763	-1497.63	1298.28	-1344.53	1861.66	-865.784	2125.87	-852.163	2413.39	-854.882	2669.82	-779.485
8.292	-2915.76	256.975	-2735.37	311.352	-2390.97	571.693	-2236.88	653.276	-2183.9	898.072	-2014.14	975.783	-1492.2	1298.3	-1333.68	1861.68	-868.759	2125.89	-854.439	2413.41	-856.311	2669.84	-779.941
8.312	-2911.11	256.995	-2741.66	311.372	-2386.64	571.713	-2231.82	653.296	-2183.56	898.092	-2014.27	975.803	-1497.41	1298.32	-1328.08	1861.7	-873.345	2125.91	-845.602	2413.43	-855.149	2669.86	-789.129
8.332	-2901.85	257.015	-2732.01	311.392	-2393.64	571.733	-2238.18	653.316	-2181.69	898.112	-2010.08	975.823	-1502.21	1298.34	-1325.46	1861.72	-864.031	2125.93	-846.22	2413.45	-862.633	2669.88	-779.297
8.352	-2896.86	257.035	-2723.55	311.412	-2398.19	571.753	-2236.69	653.336	-2182.51	898.132	-2011.93	975.843	-1503.57	1298.36	-1316.21	1861.74	-872.815	2125.95	-847.126	2413.47	-862.729	2669.9	-781.016
8.372	-2907.57	257.055	-2716.81	311.432	-2394.6	571.773	-2224.75	653.356	-2188.35	898.152	-2002.59	975.863	-1497.46	1298.38	-1319.06	1861.76	-874.975	2125.97	-857.023	2413.49	-861.058	2669.92	-783.944
8.392	-2909.65	257.075	-2709.37	311.452	-2422.58	571.793	-2217.62	653.376	-2187.38	898.172	-1994.45	975.883	-1506.26	1298.4	-1323.14	1861.78	-869.35	2125.99	-851.014	2413.51	-863.965	2669.94	-781.285
8.412	-2918.32	257.095	-2715.68	311.472	-2422.21	571.815	-2210.28	653.396	-2187.63	898.192	-1991.79	975.905	-1509.39	1298.42	-1313.2	1861.8	-873.426	2126.01	-852.472	2413.53	-862.487	2669.96	-767.02
8.432	-2911.49	257.115	-2703.19	311.492	-2419.55	571.833	-2210.61	653.416	-2185.69	898.212	-1992.43	975.925	-1504.44	1298.44	-1317.15	1861.82	-872.469	2126.03	-848.562	2413.55	-857.28	2669.98	-763.608
8.452	-2909.75	257.135	-2701.71	311.512	-2441.42	571.853	-2217.88	653.436	-2187.58	898.232	-1992.24	975.945	-1500.08	1298.46	-1326.12	1861.84	-865.071	2126.05	-858.017	2413.57	-868.009	2670	-769.545
8.472	-2913.53	257.155	-2698.62	311.532	-2443.5	571.873	-2212.71	653.456	-2198.02	898.252	-1991.22	975.965	-1512.95	1298.48	-1318.02	1861.86	-865.111	2126.07	-853.665	2413.59	-873.313	2670.02	-762.507
8.492	-2896.53	257.175	-2700.58	311.552	-2439.17	571.895	-2211.26	653.476	-2202.23	898.272	-1994.1	975.985	-1517.22	1298.5	-1307.86	1861.88	-862.829	2126.09	-852.826	2413.61	-866.629	2670.04	-764.737
8.512	-2911.91	257.195	-2700.4	311.572	-2439.77	571.915	-2213.89	653.496	-2202.79	898.292	-1994.12	976.005	-1504.32	1298.52	-1317.89	1861.9	-859.752	2126.11	-857.288	2413.63	-866.435	2670.06	-768.712
8.532	-2909.22	257.217	-2704.51	311.592	-2438.05	571.935	-2201.58	653.516	-2187.12	898.312	-1985.12	976.025	-1513.24	1298.54	-1316.46	1861.92	-864.215	2126.13	-855.543	2413.65	-874.016	2670.08	-763.205
8.552	-2914.06	257.237	-2692.82	311.612	-2427.42	571.955	-2205.51	653.536	-2189.78	898.332	-1989.31	976.045	-1520.49	1298.56	-1313.82	1861.94	-861.749	2126.15	-861.685	2413.67	-859.218	2670.1	-749.156
8.572	-2917.96	257.257	-2690.83	311.632	-2440.89	571.975	-2208.84	653.556	-2192.28	898.352	-1995.2	976.065	-1526.6	1298.58	-1317.84	1861.96	-861.117	2126.17	-865.661	2413.69	-854.471	2670.12	-745.744
8.592	-2928.88	257.277	-2698.54	311.652	-2438.39	571.995	-2209.53	653.576	-2191.23	898.372	-1992.65	976.085	-1518.6	1298.6	-1331.21	1861.98	-866.395	2126.19	-851.743	2413.71	-854.64	2670.14	-741.5
8.612	-2918.81	257.297	-2703.7	311.672	-2424.08	572.015	-2210.55	653.596	-2177.62	898.392	-1988.54	976.105	-1545.27	1298.62	-1323.72	1862	-864.276	2126.21	-858.349	2413.73	-858.782	2670.16	-738.759
8.632	-2932.76	257.317	-2710.15	311.692	-2428.83	572.035	-2210.67	653.616	-2182.22	898.412	-1985.37	976.125	-1546.12	1298.64	-1336.59	1862.02	-866.721	2126.23	-850.396	2413.75	-860.598	2670.18	-744.374
8.652	-2929.22	257.337	-2714.12	311.712	-2428.24	572.055	-2203.48	653.636	-2172.46	898.432	-1994.31	976.145	-1543.07	1298.66	-1339.77	1862.04	-877.013	2126.25	-855.013	2413.77	-870.722	2670.2	-751.197
8.672	-2917.98	257.357	-2715.52	311.732	-2425.14	572.075	-2193.14	653.656	-2177.43	898.452	-1991.87	976.165	-1542.9	1298.68	-1341.96	1862.06	-868.841	2126.27	-854.063	2413.79	-861.107	2670.22	-744.481
8.692	-2914.45	257.377	-2714.74	311.752	-2413.25	572.095	-2214.01	653.676	-2188.81	898.472	-1992.14	976.185	-1548.74	1298.7	-1338.73	1862.08	-862.381	2126.29	-858.769	2413.81	-863.698	2670.24	-741.526
8.712	-2914.86	257.397	-2725.81	311.772	-2422.55	572.115	-2228.03	653.696	-2186.7	898.492	-1987.54	976.205	-1543.89	1298.72	-1341.22	1862.1	-858.549	2126.31	-851.589	2413.83	-862.996	2670.26	-733.011
8.732	-2918.57	257.417	-2732.26	311.792	-2411.44	572.135	-2237.63	653.716	-2179.73	898.512	-1989.56	976.225	-1540.67	1298.74	-1338.16	1862.12	-856.654	2126.33	-860.205	2413.85	-854.083	2670.28	-744.723
8.752	-2897.74	257.437	-2728.63	311.812	-2411.65	572.155	-2235.98	653.736	-2189.59	898.532	-1979.72	976.245	-1523.06	1298.76	-1331.29	1862.14	-864.765	2126.35	-863.43	2413.87	-848.488	2670.3	-744.562
8.772	-2902.02	257.457	-2725.86	311.832	-2418.85	572.175	-2243.71	653.756	-2195.71	898.552	-1992.62	976.265	-1520.08	1298.78	-1333.94	1862.16	-860.444	2126.37	-859.232	2413.89	-852.8	2670.32	-734.622
8.792	-2906.75	257.477	-2748.67	311.852	-2404.32	572.195	-2223.88	653.776	-2194.94	898.572	-2002.53	976.285	-1515.26	1298.8	-1331.54	1862.18	-864.561	2126.39	-859.21	2413.91	-847.229	2670.34	-709.478
8.812	-2895.34	257.497	-2741.52	311.872	-2400.17	572.215	-2235.13	653.796	-2191.82	898.592	-1990.12	976.305	-1510.87	1298.82	-1334.5	1862.2	-859.426	2126.41	-857.819	2413.93	-851.249	2670.36	-707.248
8.832	-2913.62	257.517	-2761.7	311.892	-2391.94	572.235	-2225.36	653.816	-2195.13	898.612	-1995.92	976.325	-1512.69	1298.84	-1326.42	1862.22	-862.238	2126.43	-855.035	2413.95	-857.28	2670.38	-725.784
8.852	-2904.76	257.537	-2767.9	311.912	-2374.62	572.255	-2218.47	653.836	-2199.35	898.632	-2004.25	976.345	-1511.06	1298.86	-1322.68	1862.24	-868.8	2126.45	-855.168	2413.97	-868.905	2670.4	-714.555
8.872	-2906.36	257.557	-2764.57	311.932	-2376.51	572.275	-2224.24	653.856	-2192.47	898.652	-2011.53	976.365	-1514.87	1298.88	-1326.78	1862.26	-860.057	2126.47	-850.904	2413.99	-861.591	2670.42	-723.125
8.892	-2922.2	257.577	-2772.2	311.952	-2396.52	572.295	-2209.26	653.876	-2201.19	898.672	-2007.99	976.385	-1515.45	1298.9	-1331.98	1862.28	-856.572	2126.49	-851.854	2414.01	-863.044	2670.44	-730.835
8.912	-2923.43	257.597	-2785.04	311.974	-2406.25	572.315	-2207.69	653.896	-2194.16	898.692	-2003.9	976.405	-1524.96	1298.92	-1327.65	1862.3	-862.605	2126.51	-854.659	2414.03	-862.923	2670.46	-725.166
8.932	-2924.21	257.617	-2784.59	311.994	-2402.35	572.335	-2209.89	653.916	-2199.47	898.712	-1999.9	976.425	-1524.33	1298.94	-1330.09	1862.32	-861.362	2126.53	-854.173	2414.05	-867.67	2670.48	-713.051
8.952	-2931.33	257.637	-2782.01	312.012	-2403.1	572.355	-2216.19	653.936	-2191.74	898.732	-1994.37	976.445	-1519.06	1298.96	-1334.8	1862.34	-862.421	2126.55	-849.711	2414.07	-868.445	2670.5	-713.615
8.972	-2935.16	257.655	-2783.59	312.034	-2404.07	572.375	-2213.01	653.956	-2183.19	898.752	-2006.91	976.465	-1512.37	1298.98	-1335.82	1862.36	-866.477	2126.57	-850.528	2414.09	-863.093	2670.52	-716.678
8.992	-2919.29	257.675	-2787.06	312.054	-2406.74	572.395	-2213.87	653.976	-2183.07	898.772	-2006.05	976.485	-1515.09	1299	-1340.18	1862.38	-863.685	2126.59	-852.494	2414.11	-858.104	2670.54	-731.533
9.012	-2916.75	257.695	-2770.7	312.074	-2424.37	572.415	-2219.53	653.996	-2188.06	898.792	-2021.01	976.505	-1512.01	1299.02	-1341.83	1862.4	-865.03	2126.61	-850.661	2414.13	-851.274	2670.56	-743.407
9.032	-2919.29	257.715	-2746.55	312.094	-2426.21	572.435	-2227.5	654.016	-2179.05	898.812	-2015.78	976.525	-1511.77	1299.04	-1346.34	1862.42	-848.869	2126.63	-847.038	2414.15	-854.228	2670.58	-749.236
9.052	-2912.44	257.735	-2749.85	312.114	-2432.34	572.455	-2239.55	654.036	-2179.25	898.832	-2006.16	976.545	-1513.61	1299.06	-1340.25	1862.44	-848.808	2126.65	-864.402	2414.17	-847.52	2670.6	-753.266
9.072	-2903.89	257.755	-2733.44	312.134	-2430.25	572.475	-2229.28	654.056	-2188.33	898.852	-2004.52	976.565	-1512.37	1299.08	-1337.48	1862.46	-846.26	2126.67	-864.645	2414.19	-840.908	2670.62	-773.011
9.092	-2911.69	257.775	-2721.64	312.154	-2426.91	572.495	-2221.96	654.076	-2183.82	898.872	-2001.86	976.585	-1516.59	1299.1	-1331.39	1862.48	-851.274	2126.69	-855.808	2414.21	-848.924	2670.64	-776.691
9.112	-2917.65	257.795	-2721.3	312.174	-2413.57	572.515	-2224.83	654.096	-2192.54	898.892	-1994.07	976.605	-1513.95	1299.12	-1327.16	1862.5	-843.692	2126.71	-862.767	2414.23	-853.042	2670.66	-781.231
9.134	-2904.01	257.815	-2697.17	312.194	-2403.86	572.535	-2224.89	654.116	-2193.05	898.912	-1987.27	976.625	-1514.53	1299.14	-1332.69	1862.52	-840.126	2126.73	-857.973	2414.25	-855.125	2670.68	-766.322
9.154	-2906.65	257.835	-2707.84	312.214	-2401.07	572.555	-2216.89	654.136	-2202.64	898.934	-1979.99	976.645	-1517.9	1299.16	-1333.1	1862.54	-843.733	2126.75	-856.493	2414.27	-865.781	2670.7	-763.42
9.174	-2908.93	257.855	-2706.09	312.234	-2393.73	572.575	-2229.19	654.156	-2203.27	898.954	-1976.85	976.665	-1519.65	1299.18	-1330.55	1862.56	-851.62	2126.77	-854.858	2414.29	-856.578	2670.72	-761.432
9.194	-2902.56	257.875	-2695.8	312.254	-2394.05	572.595	-2223.28	654.176	-2186.75	898.972	-1976.21	976.685	-1512.18	1299.2	-1328.44	1862.58	-850.051	2126.79	-856.14	2414.31	-860.84	2670.74	-756.812
9.214	-2905.03	257.895	-2696.66	312.274	-2390.66	572.615	-2232.86	654.196	-2200.36	898.992	-1981.5	976.705	-1519.09	1299.22	-1321	1862.6	-860.771	2126.81	-849.446	2414.33	-864.861	2670.76	-766.08
9.234	-2915.9	257.917	-2691.8	312.294	-2403.18	572.635	-2233.31	654.216	-2205.74	899.014	-1983.81	976.727	-1520.59	1299.24	-1325	1862.62	-866.049	2126.83	-857.752	2414.35	-858.2	2670.78	-746.523
9.254	-2921.3	257.937	-2686.83	312.314	-2390.46	572.655	-2228.11	654.236	-2193.99	899.034	-1991.6	976.747	-1530.34	1299.26	-1322.86	1862.64	-862.421	2126.85	-852.715	2414.37	-847.738	2670.8	-749.908
9.274	-2919.78	257.955	-2676.57	312.334	-2405.94	572.675	-2227.83	654.256	-2205.45	899.054	-1998.53	976.767	-1542.75	1299.28	-1328.72	1862.66	-863.277	2126.87	-854.24	2414.39	-848.077	2670.82	-757.618
9.294	-2920.84	257.977	-2675.95	312.355	-2403.54	572.695	-2229.28	654.276	-2199.57	899.074	-2006.64	976.787	-1557.69	1299.3	-1324.28	1862.68	-861.239	2126.89	-850.617	2414.41	-843.233	2670.84	-754.582
9.314	-2919.49	257.997	-2687.21	312.375	-2415.77	572.715	-2227.18	654.296	-2202.37	899.094	-2015.64	976.807	-1562.22	1299.32	-1332.59	1862.7	-862.421	2126.91	-859.034	2414.43	-842.022	2670.86	-750.66
9.334	-2916.12	258.017	-2685.3	312.395	-2434.88	572.735	-2224.96	654.316	-2185.13	899.114	-2004.98	976.827	-1563.51	1299.34	-1331.47	1862.72	-865.519	2126.93	-858.769	2414.45	-849.917	2670.88	-756.382
9.354	-2921.74	258.037	-2707.35	312.415	-2443.16	572.755	-2212.73	654.338	-2190.77	899.134	-2013.44	976.847	-1550.34	1299.36	-1325.79	1862.74	-859.752	2126.95	-860.05	2414.47	-850.402	2670.9	-759.606
9.374	-2902.24	258.057	-2698.25	312.435	-2448.69	572.775	-2221.14	654.356	-2188.35	899.154	-2008.79	976.867	-1553.13	1299.38	-1323.98	1862.76	-867.007	2126.97	-864.534	2414.49	-835.071	2670.92	-757.054
9.394	-2896.04	258.077	-2697.6	312.455	-2442.49	572.795	-2200.99	654.378	-2189.34	899.174	-2004.71	976.887	-1531.5	1299.4	-1317.61	1862.78	-865.193	2126.99	-859.255	2414.51	-850.571	2670.94	-767.342
9.414	-2907.47	258.097	-2693.33	312.475	-2439.22	572.815	-2205.47	654.396	-2192.78	899.194	-2010.13	976.907	-1528.71	1299.42	-1331.77	1862.8	-864.867	2127.01	-861.486	2414.53	-851.71	2670.96	-763.877
9.434	-2901.59	258.117	-2708.13	312.495	-2437.98	572.835	-2202.29	654.418	-2196.66	899.214	-1992	976.927	-1515.26	1299.44	-1336.46	1862.82	-860.078	2127.03	-870.742	2414.55	-849.021	2670.98	-747.41
9.454	-2909.73	258.137	-2705.74	312.515	-2435.53	572.855	-2208.49	654.438	-2195.11	899.234	-1987.62	976.947	-1509.22	1299.46	-1340.36	1862.84	-866.049	2127.05	-865.484	2414.57	-859.557	2671	-766.832
9.474	-2909.87	258.157	-2714.85	312.535	-2438.61	572.875	-2214.22	654.458	-2207.24	899.254	-1986.74	976.967	-1507.43	1299.48	-1345.04	1862.86	-862.36	2127.07	-863.518	2414.59	-853.381	2671.02	-759.203
9.494	-2907.67	258.177	-2728.31	312.555	-2423.09	572.895	-2224.45	654.478	-2211.05	899.274	-1975.99	976.987	-1511.86	1299.5	-1351.69	1862.88	-854.697	2127.09	-864.247	2414.61	-859.581	2671.04	-753.588
9.514	-2918.06	258.197	-2723.12	312.575	-2425.97	572.915	-2223.57	654.498	-2212.06	899.294	-1969.03	977.007	-1508.59	1299.52	-1346.16	1862.9	-853.149	2127.11	-873.437	2414.63	-856.771	2671.06	-762.373
9.534	-2924.69	258.217	-2716.73	312.595	-2416.11	572.935	-2224.14	654.518	-2204.65	899.314	-1956.94	977.027	-1516.69	1299.54	-1342.21	1862.92	-851.824	2127.13	-857.995	2414.65	-858.152	2671.08	-755.71
9.554	-2920.94	258.237	-2719.15	312.615	-2397.32	572.955	-2221.82	654.538	-2207.36	899.334	-1965.3	977.047	-1520.54	1299.56	-1346.32	1862.94	-858.182	2127.15	-867.097	2414.67	-861.107	2671.1	-761.835
9.574	-2926.9	258.258	-2723.23	312.635	-2388.91	572.975	-2217.27	654.558	-2205.04	899.354	-1974.08	977.067	-1521	1299.58	-1333.55	1862.96	-862.829	2127.17	-874.078	2414.69	-858.418	2671.12	-767.369
9.594	-2935.88	258.276	-2723.44	312.655	-2381.21	572.995	-2207.86	654.578	-2199.4	899.374	-2004.36	977.087	-1523.11	1299.6	-1330.6	1862.98	-845.995	2127.19	-859.078	2414.71	-852.969	2671.14	-766.134
9.614	-2933.87	258.296	-2722.4	312.675	-2373.48	573.015	-2227.32	654.598	-2199.73	899.394	-2014.03	977.107	-1521.05	1299.62	-1327.21	1863	-857.449	2127.21	-857.531	2414.73	-845.437	2671.16	-766.348
9.634	-2927.21	258.316	-2721.08	312.695	-2359.56	573.035	-2228.05	654.618	-2189.25	899.414	-2013.36	977.127	-1524.23	1299.64	-1321.86	1863.02	-856.532	2127.23	-850.307	2414.75	-845.631	2671.18	-751.6
9.654	-2929.34	258.336	-2715.92	312.715	-2367.26	573.055	-2222.8	654.638	-2194.65	899.434	-2020.45	977.147	-1530.39	1299.66	-1320.82	1863.04	-852.517	2127.25	-849.048	2414.77	-845.195	2671.2	-755.845
9.674	-2919	258.356	-2711.06	312.735	-2380.61	573.075	-2234.02	654.658	-2176.92	899.454	-2033.91	977.167	-1528.2	1299.68	-1324.79	1863.06	-854.575	2127.27	-853.643	2414.79	-849.118	2671.22	-751.627
9.694	-2918.11	258.376	-2709.56	312.755	-2392.16	573.095	-2224.47	654.678	-2195.47	899.474	-2033.88	977.187	-1527.94	1299.7	-1326.14	1863.08	-863.379	2127.29	-859.056	2414.81	-838.68	2671.24	-744.159
9.714	-2915.32	258.396	-2723.9	312.775	-2408.8	573.115	-2223.79	654.698	-2183.41	899.494	-2033.1	977.207	-1525.2	1299.72	-1332.03	1863.1	-864.948	2127.31	-857.023	2414.83	-847.883	2671.26	-748.995
9.734	-2899.82	258.416	-2738.38	312.795	-2412.96	573.135	-2228.34	654.718	-2187.6	899.514	-2043.23	977.227	-1530.56	1299.74	-1335.41	1863.12	-861.178	2127.33	-863.607	2414.85	-848.949	2671.28	-746.416
9.754	-2893.11	258.436	-2764.71	312.815	-2415.87	573.155	-2210.59	654.738	-2180.92	899.534	-2044.04	977.247	-1532.88	1299.76	-1337.04	1863.14	-863.603	2127.35	-865.043	2414.87	-849.651	2671.3	-743.246
9.774	-2883.06	258.456	-2754.1	312.835	-2435.32	573.175	-2217.01	654.758	-2189.44	899.554	-2040.49	977.267	-1528.81	1299.78	-1344.89	1863.16	-864.928	2127.37	-868.158	2414.89	-851.734	2671.32	-752.406
9.794	-2871.27	258.476	-2761.43	312.855	-2427.3	573.195	-2208.71	654.778	-2193.24	899.574	-2045.84	977.287	-1525.78	1299.8	-1340.81	1863.18	-865.886	2127.39	-865.043	2414.91	-853.55	2671.34	-749.747
9.814	-2873.44	258.496	-2775.86	312.875	-2410.08	573.215	-2221.19	654.798	-2191.38	899.594	-2039.58	977.307	-1522.19	1299.82	-1343.84	1863.2	-859.935	2127.41	-870.035	2414.93	-858.903	2671.36	-750.15
9.834	-2865.65	258.516	-2757.43	312.895	-2402.11	573.235	-2211.34	654.818	-2197.29	899.614	-2048.74	977.327	-1516.69	1299.84	-1340.69	1863.22	-863.97	2127.43	-868.511	2414.95	-856.554	2671.38	-743.514
9.854	-2855.01	258.536	-2755.71	312.915	-2397.61	573.257	-2228.38	654.838	-2194.26	899.634	-2033.29	977.347	-1516.69	1299.86	-1335.87	1863.24	-861.463	2127.45	-867.009	2414.97	-853.139	2671.4	-737.927
9.874	-2861.7	258.556	-2750.95	312.935	-2393.66	573.275	-2230.66	654.858	-2201.26	899.653	-2027.6	977.367	-1522.48	1299.88	-1335.8	1863.26	-855.594	2127.47	-864.932	2414.99	-847.617	2671.42	-740.882
9.894	-2877.34	258.576	-2755.63	312.955	-2394.17	573.297	-2232.43	654.878	-2200.15	899.673	-2011.91	977.387	-1530.65	1299.9	-1328.74	1863.28	-860.22	2127.49	-862.392	2415.01	-850.644	2671.44	-726.268
9.914	-2887.27	258.596	-2740.74	312.975	-2384.92	573.317	-2232.15	654.898	-2198.06	899.695	-2010.91	977.407	-1532.25	1299.92	-1325.1	1863.3	-854.881	2127.51	-861.861	2415.03	-856.989	2671.46	-725.946
9.934	-2888.07	258.616	-2755.14	312.995	-2389.4	573.337	-2238.43	654.918	-2186.97	899.715	-2000.79	977.427	-1531.38	1299.94	-1327.98	1863.32	-862.36	2127.53	-862.193	2415.05	-861.833	2671.48	-738.894
9.954	-2904.2	258.636	-2742.89	313.015	-2380.7	573.357	-2223.9	654.938	-2191.38	899.735	-2001.73	977.447	-1529.1	1299.96	-1335.24	1863.34	-858.305	2127.55	-863.099	2415.07	-845.292	2671.5	-737.067
9.974	-2907.38	258.656	-2737.41	313.035	-2387.43	573.377	-2230.95	654.958	-2195.18	899.755	-1984.43	977.467	-1539.02	1299.98	-1336.82	1863.36	-858.162	2127.57	-858.305	2415.09	-844.831	2671.52	-736.449
9.994	-2920.38	258.676	-2728.41	313.055	-2388.26	573.397	-2233.62	654.978	-2186.1	899.775	-1982.36	977.487	-1531.36	1300	-1329.43	1863.38	-854.901	2127.59	-863.695	2415.11	-852.412	2671.54	-731.936
10.014	-2921.23	258.696	-2710.82	313.075	-2381.28	573.417	-2224.98	654.998	-2183.48	899.795	-1980.42	977.507	-1538.19	1300.02	-1328.21	1863.4	-853.78	2127.61	-863.275	2415.13	-845.582	2671.56	-727.692
10.034	-2928.13	258.716	-2699.97	313.095	-2395.09	573.437	-2227.1	655.018	-2190.82	899.815	-1985.18	977.527	-1534.31	1300.04	-1325.96	1863.42	-848.95	2127.63	-856.095	2415.15	-850.571	2671.58	-724.817
10.054	-2929.15	258.736	-2697.44	313.115	-2396.15	573.457	-2223.83	655.038	-2183.99	899.835	-1964.9	977.547	-1515.35	1300.06	-1325.91	1863.44	-850.356	2127.65	-865.595	2415.17	-848.416	2671.6	-738.625
10.074	-2926.82	258.756	-2680.65	313.135	-2384.75	573.477	-2209.04	655.058	-2189.13	899.855	-1967.18	977.567	-1513.9	1300.08	-1318.94	1863.46	-857.897	2127.67	-861.375	2415.19	-849.118	2671.62	-737.577
10.094	-2925.95	258.776	-2673.34	313.155	-2385.81	573.497	-2207.69	655.078	-2187.7	899.875	-1958.26	977.587	-1521.03	1300.1	-1321.25	1863.48	-853.067	2127.69	-860.006	2415.21	-856.65	2671.64	-723.716
10.114	-2918.57	258.796	-2686.08	313.175	-2393.95	573.517	-2215.25	655.098	-2182.81	899.895	-1959.98	977.607	-1508.52	1300.12	-1321.76	1863.5	-851.274	2127.71	-861.972	2415.23	-862.705	2671.66	-733.306
10.134	-2923.17	258.816	-2683.95	313.195	-2403.25	573.537	-2207.9	655.118	-2185.06	899.915	-1974.7	977.627	-1498.12	1300.14	-1325.48	1863.52	-854.983	2127.73	-864.557	2415.25	-852	2671.68	-731.238
10.154	-2917.23	258.836	-2678.88	313.215	-2404.68	573.557	-2220.86	655.138	-2184.96	899.935	-1986.76	977.647	-1499.84	1300.16	-1331.08	1863.54	-858.305	2127.75	-867.716	2415.27	-855.125	2671.7	-728.551
10.174	-2912.32	258.856	-2693.41	313.235	-2414.66	573.577	-2219.64	655.158	-2184.14	899.955	-1987.38	977.667	-1496.83	1300.18	-1332.79	1863.56	-855.411	2127.77	-869.461	2415.29	-843.015	2671.72	-729.706
10.194	-2912.32	258.876	-2709.61	313.255	-2410.25	573.597	-2213.58	655.178	-2184.26	899.975	-2008.93	977.687	-1499.5	1300.2	-1338.42	1863.58	-862.442	2127.79	-873.968	2415.31	-848.828	2671.74	-742.52
10.214	-2897.64	258.896	-2712.05	313.275	-2423.5	573.617	-2220.55	655.198	-2197.19	899.995	-2006.43	977.707	-1503.26	1300.22	-1338.73	1863.6	-857.571	2127.81	-877.237	2415.33	-848.174	2671.76	-753.83
10.234	-2892.92	258.916	-2714.79	313.295	-2420.37	573.637	-2234.13	655.218	-2190.77	900.015	-2009.22	977.727	-1519.14	1300.24	-1346.98	1863.62	-849.765	2127.83	-862.524	2415.35	-846.26	2671.78	-761.835
10.254	-2893.11	258.936	-2719.15	313.315	-2421.51	573.657	-2229.52	655.238	-2194.75	900.035	-2015.72	977.747	-1540.08	1300.26	-1335.41	1863.64	-845.832	2127.85	-877.834	2415.37	-839.479	2671.8	-769.277
10.274	-2876.98	258.956	-2716.08	313.335	-2420.86	573.677	-2211.95	655.258	-2197.24	900.055	-2024.69	977.767	-1547.36	1300.28	-1329.33	1863.66	-851.885	2127.87	-871.604	2415.39	-852.388	2671.82	-772.903
10.294	-2875.14	258.976	-2719.84	313.355	-2423.98	573.697	-2228.91	655.278	-2201.04	900.075	-2021.95	977.787	-1544.69	1300.3	-1338.29	1863.68	-853.393	2127.89	-864.291	2415.41	-849.675	2671.84	-779.377
10.314	-2878.41	258.996	-2726.61	313.377	-2423.81	573.717	-2241.08	655.298	-2200.61	900.095	-2029.18	977.807	-1544.11	1300.32	-1333.91	1863.7	-847.768	2127.91	-860.425	2415.43	-852.993	2671.86	-782.252
10.334	-2876.71	259.016	-2731.1	313.395	-2415.48	573.737	-2225.51	655.318	-2200.17	900.115	-2026.79	977.827	-1541.88	1300.34	-1330.98	1863.72	-854.229	2127.93	-863.518	2415.45	-845.752	2671.88	-785.019
10.354	-2880.66	259.036	-2727.98	313.417	-2409.35	573.757	-2226.73	655.338	-2197.72	900.135	-2006.53	977.847	-1540.18	1300.36	-1337.17	1863.74	-848.298	2127.95	-864.49	2415.47	-850.184	2671.9	-793.105
10.374	-2887.52	259.056	-2733.89	313.437	-2401.89	573.777	-2226.59	655.358	-2188.06	900.155	-2024.35	977.867	-1541.03	1300.38	-1328.1	1863.76	-852.7	2127.97	-866.147	2415.49	-853.429	2671.92	-779.377
10.394	-2884.42	259.076	-2716.19	313.457	-2407.1	573.797	-2224.73	655.378	-2191.11	900.175	-2020.61	977.887	-1539.75	1300.4	-1325	1863.78	-863.522	2127.99	-865.948	2415.51	-856.941	2671.94	-756.248
10.414	-2900.93	259.096	-2714.58	313.477	-2398.41	573.817	-2220.29	655.398	-2191.62	900.195	-2012.44	977.907	-1529.2	1300.42	-1325.33	1863.8	-857.51	2128.01	-863.386	2415.53	-862.56	2671.96	-746.819
10.434	-2903.16	259.116	-2720.22	313.497	-2378.74	573.837	-2220.9	655.418	-2196.95	900.215	-2014.54	977.927	-1522.56	1300.44	-1298.25	1863.82	-864.5	2128.03	-861.994	2415.55	-861.446	2671.98	-737.121
10.454	-2910.14	259.136	-2715.41	313.517	-2378.26	573.857	-2219.58	655.438	-2194.21	900.235	-1995.71	977.949	-1521.8	1300.46	-1297.16	1863.84	-866.66	2128.05	-865.241	2415.57	-858.733	2672	-741.526
10.474	-2922.17	259.156	-2713.05	313.537	-2378.47	573.877	-2238.24	655.458	-2196.97	900.255	-1998.02	977.967	-1534.61	1300.48	-1303.96	1863.86	-867.985	2128.07	-852.914	2415.59	-857.062	2672.02	-736.986
10.496	-2921.76	259.176	-2716.49	313.557	-2387.02	573.897	-2240.22	655.478	-2197.02	900.275	-1991.52	977.987	-1539.43	1300.5	-1304.42	1863.88	-864.113	2128.09	-848.673	2415.61	-851.298	2672.04	-724.978
10.516	-2922.05	259.196	-2719.07	313.577	-2392.74	573.917	-2232.31	655.498	-2198.11	900.295	-1997.43	978.007	-1527.06	1300.52	-1297.8	1863.9	-862.584	2128.11	-857.598	2415.63	-848.682	2672.06	-720.358
10.534	-2915.83	259.216	-2724.12	313.597	-2396.95	573.937	-2226.57	655.518	-2184.67	900.315	-1985.98	978.029	-1522.6	1300.54	-1305.77	1863.92	-867.72	2128.13	-849.711	2415.65	-857.571	2672.08	-717.081
10.556	-2921.76	259.236	-2726.13	313.617	-2416.01	573.957	-2238.43	655.538	-2184.26	900.335	-1987.54	978.049	-1519.74	1300.56	-1319.98	1863.94	-868.209	2128.15	-856.316	2415.67	-846.478	2672.1	-733.736
10.574	-2916.68	259.256	-2735.37	313.637	-2412.28	573.977	-2227.28	655.558	-2172.63	900.355	-1985.29	978.069	-1526.87	1300.58	-1329.12	1863.96	-864.215	2128.17	-863.342	2415.69	-860.308	2672.12	-722.561
10.594	-2913.41	259.276	-2724.44	313.657	-2423.28	573.997	-2221.21	655.578	-2174.3	900.375	-1986.04	978.089	-1529.17	1300.6	-1350.06	1863.98	-857.775	2128.19	-859.763	2415.71	-851.346	2672.14	-727.987
10.614	-2919.41	259.296	-2734.83	313.677	-2429.41	574.017	-2215.4	655.598	-2166.14	900.395	-1992.65	978.109	-1521.83	1300.62	-1347.95	1864	-846.668	2128.21	-864.291	2415.73	-848.561	2672.16	-721.943
10.634	-2913.7	259.316	-2732.28	313.697	-2435.1	574.037	-2203.21	655.618	-2159.82	900.415	-1991.2	978.129	-1523.6	1300.64	-1349.19	1864.02	-850.662	2128.23	-863.96	2415.75	-846.89	2672.18	-724.629
10.654	-2908.56	259.338	-2713.53	313.717	-2435.49	574.057	-2212.3	655.638	-2172.37	900.435	-1988.78	978.149	-1523.26	1300.66	-1356.17	1864.04	-849.541	2128.25	-859.409	2415.77	-855.633	2672.2	-728.686
10.674	-2911.83	259.358	-2721.08	313.737	-2429.96	574.077	-2209.85	655.658	-2183.14	900.455	-1988.89	978.169	-1526.12	1300.68	-1353.5	1864.06	-848.054	2128.27	-857.31	2415.79	-861.518	2672.22	-732.581
10.694	-2907.96	259.378	-2745.88	313.757	-2425.94	574.097	-2209.43	655.678	-2187.96	900.475	-1993.91	978.189	-1517.27	1300.7	-1353.5	1864.08	-857.693	2128.29	-863.143	2415.81	-858.297	2672.24	-738.249
10.714	-2909.65	259.398	-2731.69	313.777	-2416.23	574.117	-2214.52	655.698	-2190.6	900.495	-1991.6	978.209	-1524.08	1300.72	-1356.78	1864.1	-857.816	2128.31	-861.95	2415.83	-851.855	2672.26	-758.665
10.734	-2900.52	259.418	-2735.94	313.797	-2406.2	574.137	-2218.41	655.72	-2194.41	900.515	-1987.19	978.229	-1515.74	1300.74	-1354.06	1864.12	-853.74	2128.33	-860.359	2415.85	-850.596	2672.28	-773.897
10.754	-2891.34	259.438	-2745.42	313.817	-2392.01	574.157	-2224.32	655.738	-2190.63	900.535	-1999.12	978.249	-1526.46	1300.76	-1350.95	1864.14	-856.715	2128.35	-860.072	2415.87	-849.263	2672.3	-754.099
10.774	-2892.99	259.458	-2751.09	313.837	-2377.31	574.177	-2207.12	655.758	-2195.88	900.555	-1988.89	978.269	-1526.14	1300.78	-1350.95	1864.16	-853.189	2128.37	-867.87	2415.89	-838.316	2672.32	-756.892
10.794	-2905.51	259.478	-2738.49	313.857	-2369.68	574.197	-2211.89	655.78	-2188.3	900.575	-1987.6	978.289	-1525.44	1300.8	-1346.32	1864.18	-850.397	2128.39	-870.654	2415.91	-832.165	2672.34	-766.107
10.814	-2904.93	259.498	-2718.18	313.877	-2368.28	574.217	-2223.67	655.8	-2191.19	900.595	-1983.81	978.309	-1535.16	1300.82	-1343.46	1864.2	-852.089	2128.41	-865.529	2415.93	-835.58	2672.36	-760.438
10.834	-2911.93	259.518	-2729.46	313.897	-2361.28	574.237	-2219.05	655.82	-2194.29	900.615	-1987.25	978.329	-1531.84	1300.84	-1340.02	1864.22	-854.636	2128.44	-867.605	2415.95	-836.015	2672.38	-758.477
10.854	-2923.58	259.538	-2714.9	313.917	-2378.62	574.257	-2230.87	655.84	-2186.34	900.635	-2000.33	978.349	-1542.61	1300.86	-1323.21	1864.24	-860.954	2128.46	-863.761	2415.97	-843.548	2672.4	-760.224
10.874	-2918.74	259.558	-2719.55	313.937	-2386.88	574.277	-2239	655.86	-2191.23	900.655	-1996.41	978.369	-1545.01	1300.88	-1318.91	1864.26	-858.712	2128.48	-866.987	2415.99	-841.901	2672.42	-757.913
10.894	-2912.9	259.578	-2713.75	313.957	-2394.19	574.297	-2235.06	655.88	-2192.42	900.675	-1997.32	978.389	-1556.11	1300.9	-1317.25	1864.28	-864.276	2128.49	-870.323	2416.01	-858.83	2672.44	-748.108
10.914	-2917.86	259.598	-2700.58	313.977	-2402.31	574.317	-2242.26	655.9	-2186.1	900.695	-2003.26	978.409	-1557.32	1300.92	-1323.44	1864.3	-859.262	2128.52	-863.629	2416.03	-857.886	2672.46	-748.511
10.934	-2908.39	259.618	-2708.8	313.997	-2405.82	574.337	-2238.43	655.92	-2188.18	900.715	-2015.83	978.429	-1556.31	1300.94	-1326.45	1864.32	-856.817	2128.54	-853.113	2416.05	-866.823	2672.48	-731.909
10.954	-2901.66	259.638	-2694.62	314.017	-2407.56	574.357	-2224.06	655.94	-2191.98	900.735	-2011.42	978.449	-1570.27	1300.96	-1330.5	1864.34	-854.269	2128.56	-854.549	2416.07	-850.256	2672.5	-719.095
10.974	-2898.2	259.658	-2690.19	314.037	-2406.25	574.377	-2235.25	655.96	-2184.67	900.755	-2015.21	978.469	-1567.31	1300.98	-1319.06	1864.36	-860.73	2128.58	-850.992	2416.09	-850.765	2672.52	-746.926
10.994	-2905.71	259.678	-2685.84	314.057	-2401.19	574.397	-2232.94	655.98	-2175.61	900.775	-2018.89	978.489	-1556.28	1301	-1334.17	1864.38	-860.017	2128.6	-848.275	2416.11	-862.899	2672.54	-749.693
11.014	-2913.29	259.698	-2696.07	314.077	-2411.12	574.417	-2227.93	656	-2178.91	900.795	-2011.96	978.509	-1543.29	1301.02	-1331.62	1864.4	-859.731	2128.62	-848.231	2416.13	-872.998	2672.56	-737.067
11.034	-2911.4	259.718	-2691.53	314.097	-2410.86	574.437	-2236.02	656.02	-2178.18	900.815	-2024.59	978.529	-1539.53	1301.04	-1318.76	1864.42	-866.864	2128.64	-856.338	2416.15	-862.851	2672.58	-735.563
11.054	-2911.08	259.738	-2695.51	314.117	-2412.99	574.457	-2241.59	656.04	-2186.29	900.835	-2028.4	978.549	-1525.34	1301.06	-1319.09	1864.44	-850.784	2128.66	-848.871	2416.17	-868.276	2672.6	-737.819
11.074	-2922.39	259.758	-2709.31	314.137	-2402.57	574.477	-2242.44	656.06	-2187.67	900.855	-2027.89	978.569	-1521.66	1301.08	-1320.21	1864.46	-854.29	2128.68	-844.387	2416.19	-857.716	2672.62	-716.651
11.094	-2917.55	259.778	-2701.44	314.157	-2405.04	574.497	-2241.77	656.08	-2204.12	900.875	-2007.23	978.589	-1524.2	1301.1	-1320.01	1864.48	-863.644	2128.7	-849.203	2416.21	-841.538	2672.64	-719.794
11.114	-2919.53	259.798	-2706.12	314.177	-2398.04	574.517	-2243.64	656.1	-2188.93	900.895	-2003.12	978.609	-1524.37	1301.12	-1318.09	1864.5	-851.722	2128.72	-858.128	2416.23	-838.922	2672.66	-726.456
11.134	-2919.2	259.818	-2709.69	314.197	-2387.14	574.537	-2246.95	656.12	-2186.29	900.915	-2001.7	978.629	-1531.84	1301.14	-1328.03	1864.52	-855.574	2128.74	-862.06	2416.25	-854.398	2672.68	-723.85
11.154	-2906.19	259.838	-2719.23	314.217	-2379.1	574.557	-2249.66	656.14	-2198.55	900.935	-2005.94	978.649	-1541.64	1301.16	-1332.21	1864.54	-861.688	2128.76	-863.518	2416.27	-854.858	2672.7	-729.169
11.176	-2910.74	259.858	-2734	314.237	-2382.52	574.577	-2243.64	656.16	-2200.7	900.955	-2003.5	978.669	-1530.36	1301.18	-1337.81	1864.56	-842.918	2128.78	-869.859	2416.29	-849.675	2672.72	-729.518
11.194	-2900.76	259.878	-2748.43	314.257	-2392.28	574.598	-2242.62	656.18	-2196.03	900.975	-2001.08	978.689	-1533.05	1301.2	-1349.78	1864.58	-849.236	2128.8	-866.501	2416.31	-859.242	2672.74	-731.426
11.216	-2915.44	259.899	-2739.7	314.277	-2393.37	574.62	-2238.63	656.2	-2201.14	900.995	-1999.28	978.709	-1525.73	1301.22	-1344.3	1864.6	-858.733	2128.82	-864.534	2416.33	-860.429	2672.76	-735.751
11.234	-2904.62	259.919	-2737.68	314.297	-2407.32	574.64	-2244.01	656.22	-2195.38	901.015	-1998.69	978.729	-1521.85	1301.24	-1346.06	1864.62	-844.915	2128.84	-867.605	2416.35	-868.373	2672.78	-748.484
11.254	-2916.77	259.939	-2740.69	314.317	-2424.35	574.66	-2246.01	656.24	-2193.44	901.035	-1992.67	978.749	-1531.91	1301.26	-1343.03	1864.64	-849.827	2128.86	-867.76	2416.37	-865.733	2672.8	-743.273
11.276	-2916.87	259.959	-2754.12	314.337	-2423.69	574.68	-2240.77	656.26	-2185.01	901.055	-1992.11	978.769	-1525.59	1301.28	-1350.57	1864.66	-843.774	2128.88	-863.143	2416.39	-862.197	2672.82	-735.025
11.296	-2915.76	259.979	-2751.33	314.357	-2427.11	574.7	-2233.37	656.28	-2186.9	901.077	-1998.66	978.789	-1530.46	1301.3	-1347.95	1864.68	-845.262	2128.9	-860.646	2416.41	-862.633	2672.84	-747.222
11.316	-2918.42	259.999	-2738.06	314.377	-2423.26	574.72	-2234.17	656.3	-2187.92	901.095	-1999.66	978.809	-1517.54	1301.32	-1341.68	1864.7	-846.382	2128.92	-855.212	2416.43	-867.816	2672.86	-745.529
11.336	-2909.94	260.019	-2733.09	314.397	-2413.01	574.74	-2226.24	656.32	-2183.75	901.117	-1991.03	978.829	-1525.03	1301.34	-1334.37	1864.72	-856.002	2128.94	-845.889	2416.45	-865.733	2672.88	-747.705
11.356	-2907.16	260.039	-2724.92	314.417	-2407.63	574.76	-2225.34	656.34	-2190.43	901.137	-1987.97	978.849	-1516.78	1301.36	-1323.93	1864.74	-846.382	2128.96	-846.773	2416.47	-865.321	2672.9	-756.275
11.376	-2911.64	260.059	-2722.72	314.437	-2402.52	574.78	-2221.21	656.36	-2200.58	901.157	-1982.52	978.869	-1509.8	1301.38	-1329.23	1864.76	-841.186	2128.98	-841.67	2416.49	-860.38	2672.92	-760.224
11.396	-2924.06	260.079	-2703.7	314.457	-2408.87	574.8	-2222.69	656.38	-2194.75	901.177	-1965.33	978.889	-1511.64	1301.4	-1333.35	1864.78	-846.056	2129	-859.122	2416.51	-855.27	2672.94	-755.522
11.416	-2932.08	260.099	-2698.25	314.477	-2415.92	574.82	-2231.74	656.4	-2193.8	901.197	-1973.92	978.909	-1512.78	1301.42	-1328.59	1864.8	-839.29	2129.02	-857.333	2416.53	-851.734	2672.96	-763.662
11.436	-2928.3	260.119	-2702.81	314.497	-2404.22	574.84	-2230.3	656.42	-2194.29	901.217	-1978.87	978.929	-1514.58	1301.44	-1331.36	1864.82	-838.699	2129.04	-863.938	2416.55	-848.464	2672.98	-773.843
11.456	-2927.65	260.139	-2700.07	314.517	-2399.79	574.86	-2221.08	656.44	-2197.24	901.237	-1976.29	978.949	-1523.04	1301.46	-1328.46	1864.84	-831.709	2129.06	-850.97	2416.57	-841.973	2673	-776.369
11.476	-2928.23	260.159	-2699.78	314.537	-2375.59	574.88	-2215.85	656.46	-2190.14	901.257	-1977.41	978.969	-1533.76	1301.48	-1317.61	1864.86	-829.406	2129.08	-864.247	2416.59	-839.939	2673.02	-771.775
11.496	-2931.57	260.179	-2704.48	314.557	-2369.51	574.9	-2235.76	656.48	-2197.63	901.277	-1982.6	978.989	-1523.33	1301.5	-1317.08	1864.88	-829.019	2129.1	-860.205	2416.61	-853.502	2673.04	-765.059
11.516	-2930.68	260.199	-2710.95	314.577	-2359.44	574.92	-2243.85	656.5	-2177.72	901.297	-1999.85	979.009	-1532.35	1301.52	-1320.39	1864.9	-843.55	2129.12	-864.048	2416.63	-859.339	2673.06	-758.236
11.536	-2938.43	260.219	-2697.87	314.597	-2363.51	574.94	-2235.43	656.52	-2184.07	901.317	-2010.51	979.029	-1531.4	1301.54	-1313.79	1864.92	-847.014	2129.14	-864.291	2416.65	-851.685	2673.08	-757.913
11.556	-2945.72	260.239	-2706.65	314.617	-2372.01	574.96	-2240.63	656.54	-2186.08	901.337	-2008.01	979.049	-1530.19	1301.56	-1320.62	1864.94	-855.676	2129.16	-858.15	2416.67	-866.144	2673.1	-755.845
11.576	-2938.38	260.259	-2714.26	314.637	-2373.63	574.98	-2237.96	656.56	-2186.97	901.357	-2013.36	979.069	-1527.89	1301.58	-1340.99	1864.96	-860.546	2129.18	-861.552	2416.69	-865.612	2673.13	-750.123
11.596	-2930.82	260.279	-2710.52	314.657	-2391.55	575	-2226.44	656.58	-2182.95	901.377	-2007.07	979.089	-1546.41	1301.6	-1338.75	1864.98	-861.912	2129.2	-857.863	2416.71	-856.093	2673.14	-739.055
11.616	-2936.22	260.299	-2706.63	314.677	-2395.62	575.02	-2226.28	656.6	-2191.09	901.397	-2002.05	979.109	-1541.03	1301.62	-1339.64	1865	-853.21	2129.22	-852.892	2416.73	-860.598	2673.17	-750.203
11.636	-2939.76	260.319	-2727.45	314.697	-2396.42	575.04	-2226.16	656.62	-2192.32	901.417	-2014.78	979.129	-1536.88	1301.64	-1353.75	1865.02	-849.195	2129.24	-845.094	2416.75	-858.37	2673.18	-750.177
11.656	-2941.23	260.339	-2729.6	314.719	-2397.99	575.06	-2218.82	656.64	-2187.29	901.437	-2012.87	979.149	-1533.08	1301.66	-1355.33	1865.04	-847.238	2129.26	-848.209	2416.77	-863.335	2673.21	-753.911
11.676	-2919.24	260.359	-2731.8	314.737	-2397.78	575.08	-2215.5	656.66	-2190.46	901.457	-2017.95	979.169	-1529.78	1301.68	-1354.72	1865.06	-842.714	2129.28	-854.637	2416.79	-857.135	2673.23	-760.358
11.696	-2915.2	260.379	-2751.01	314.757	-2401	575.1	-2211.81	656.68	-2192.59	901.477	-2017.76	979.189	-1513.71	1301.7	-1361.04	1865.08	-843.142	2129.3	-857.907	2416.81	-857.038	2673.25	-749.451
11.716	-2903.94	260.399	-2747	314.779	-2389.06	575.12	-2206.19	656.7	-2183.1	901.497	-2021.12	979.209	-1516.11	1301.72	-1362.56	1865.11	-842.347	2129.32	-857.377	2416.83	-849.385	2673.26	-747.329
11.736	-2901.88	260.419	-2744.4	314.799	-2397.63	575.14	-2205.84	656.72	-2185.11	901.517	-2015.78	979.229	-1530.65	1301.74	-1355.26	1865.13	-850.988	2129.34	-858.106	2416.85	-845.316	2673.29	-751.278
11.756	-2896.09	260.439	-2750.15	314.819	-2403.57	575.16	-2216.27	656.74	-2175.83	901.537	-2020.96	979.249	-1517	1301.76	-1355.36	1865.14	-860.587	2129.36	-865.043	2416.87	-851.104	2673.31	-741.016
11.776	-2899.8	260.459	-2751.27	314.839	-2403.86	575.18	-2209.98	656.76	-2173.63	901.557	-2023.16	979.269	-1508.32	1301.78	-1342.67	1865.17	-840.309	2129.38	-858.526	2416.89	-845.388	2673.33	-728.524
11.796	-2898.12	260.479	-2749.21	314.859	-2399.18	575.2	-2212.32	656.78	-2182.49	901.577	-2028.21	979.289	-1512.88	1301.8	-1338.29	1865.19	-863.501	2129.4	-860.182	2416.91	-867.04	2673.35	-732.93
11.816	-2906.36	260.499	-2744.53	314.879	-2398.41	575.22	-2211.81	656.8	-2177.09	901.597	-2001.56	979.309	-1506.16	1301.82	-1345.98	1865.21	-862.605	2129.42	-857.819	2416.93	-855.343	2673.37	-729.572
11.836	-2909.14	260.519	-2738.86	314.899	-2398.36	575.24	-2212.03	656.82	-2174.89	901.617	-2003.34	979.331	-1516.23	1301.84	-1346.39	1865.23	-862.89	2129.44	-852.362	2416.95	-860.186	2673.39	-731.641
11.856	-2914.96	260.539	-2736.96	314.919	-2382.54	575.26	-2215.32	656.84	-2185.66	901.637	-1999.31	979.349	-1515.72	1301.86	-1337.96	1865.25	-866.864	2129.46	-854.218	2416.97	-843.136	2673.41	-739.082
11.876	-2910.62	260.559	-2738.92	314.939	-2391.36	575.28	-2226.55	656.86	-2197.05	901.655	-2001.24	979.369	-1517.9	1301.88	-1346.29	1865.27	-861.076	2129.48	-853.886	2416.99	-846.26	2673.43	-756.866
11.896	-2908.61	260.579	-2730.51	314.959	-2389.42	575.3	-2223.18	656.88	-2198.57	901.675	-1991.49	979.391	-1512.81	1301.9	-1351.23	1865.29	-860.995	2129.5	-853.599	2417.01	-841.562	2673.45	-748.323
11.916	-2915.97	260.599	-2722.58	314.979	-2392.35	575.32	-2214.66	656.9	-2202.42	901.695	-1988.03	979.411	-1528.25	1301.92	-1352.02	1865.31	-868.8	2129.52	-858.636	2417.03	-841.659	2673.47	-762.641
11.936	-2923.94	260.619	-2712.54	314.999	-2398.72	575.34	-2214.38	656.92	-2206.47	901.715	-1981.12	979.431	-1523.86	1301.94	-1350.29	1865.33	-864.031	2129.54	-855.609	2417.05	-847.835	2673.49	-770.459
11.956	-2917.65	260.639	-2709.66	315.019	-2402.98	575.36	-2218.64	656.94	-2207.49	901.737	-1975.88	979.451	-1524.54	1301.96	-1358.9	1865.35	-848.094	2129.56	-847.502	2417.07	-856.021	2673.51	-780.855
11.976	-2927.26	260.659	-2710.07	315.039	-2389.47	575.38	-2217.76	656.96	-2198.5	901.755	-1973.44	979.471	-1523.26	1301.98	-1348.07	1865.37	-846.24	2129.58	-857.001	2417.09	-867.743	2673.53	-765.677
11.996	-2921.93	260.679	-2707.14	315.059	-2391.7	575.4	-2215.97	656.98	-2204.75	901.777	-1976.93	979.491	-1523.14	1302	-1351.1	1865.39	-835.928	2129.6	-863.231	2417.11	-874.621	2673.55	-770.942
12.016	-2931.11	260.701	-2704.72	315.079	-2395.11	575.42	-2218.7	657	-2210.73	901.795	-1976.9	979.511	-1522.36	1302.02	-1345.86	1865.41	-838.414	2129.62	-843.768	2417.13	-866.362	2673.57	-758.343
12.036	-2932.18	260.721	-2715.52	315.099	-2384.33	575.44	-2215.28	657.02	-2189.68	901.817	-1985.2	979.531	-1521.78	1302.04	-1341.35	1865.43	-845.343	2129.64	-847.568	2417.15	-851.758	2673.59	-755.898
12.056	-2932.3	260.741	-2714.28	315.119	-2395.57	575.46	-2230.52	657.04	-2197.87	901.837	-1995.68	979.551	-1510.26	1302.06	-1344.79	1865.45	-844.406	2129.66	-855.411	2417.17	-860.743	2673.61	-753.373
12.076	-2930.94	260.761	-2697.25	315.139	-2402.55	575.48	-2227.28	657.06	-2192.35	901.857	-1994.74	979.571	-1522.19	1302.08	-1341.14	1865.47	-836.519	2129.68	-860.58	2417.19	-862.754	2673.63	-758.719
12.096	-2929.17	260.781	-2695.08	315.159	-2393.71	575.5	-2216.23	657.08	-2186.24	901.877	-2000.57	979.591	-1516.52	1302.1	-1324	1865.49	-842.469	2129.7	-860.668	2417.21	-857.45	2673.65	-745.368
12.116	-2930.09	260.801	-2694.73	315.179	-2395.77	575.52	-2222.02	657.1	-2186.15	901.897	-1995.57	979.611	-1515.21	1302.12	-1322.88	1865.51	-843.081	2129.72	-866.213	2417.23	-849.699	2673.67	-742.655
12.136	-2928.33	260.821	-2684.17	315.199	-2398.26	575.54	-2231.58	657.12	-2177.19	901.917	-1999.07	979.631	-1516.57	1302.14	-1316.31	1865.53	-846.586	2129.74	-856.758	2417.25	-855.221	2673.69	-744.562
12.156	-2918.95	260.841	-2680.89	315.219	-2408.09	575.56	-2229.87	657.14	-2175.69	901.937	-1997.59	979.651	-1509.95	1302.16	-1314.66	1865.55	-858.162	2129.76	-859.166	2417.27	-846.672	2673.71	-740.425
12.176	-2910.74	260.861	-2663.78	315.239	-2418.31	575.58	-2235.68	657.16	-2175.59	901.957	-1990.28	979.671	-1516.15	1302.18	-1321.1	1865.57	-857.061	2129.78	-851.655	2417.29	-847.278	2673.73	-736.933
12.196	-2906.07	260.881	-2668.53	315.259	-2407.34	575.6	-2236.29	657.18	-2168.98	901.977	-1995.98	979.691	-1516.78	1302.2	-1333.25	1865.59	-861.932	2129.8	-853.776	2417.31	-863.044	2673.75	-746.765
12.216	-2899.75	260.901	-2682.37	315.279	-2414.66	575.62	-2235.19	657.2	-2163.02	901.997	-1999.68	979.711	-1517.17	1302.22	-1334.24	1865.61	-852.863	2129.82	-850.197	2417.33	-866.629	2673.77	-733.011
12.236	-2909.77	260.921	-2682.99	315.299	-2414.97	575.64	-2235.35	657.22	-2162.9	902.017	-2004.39	979.731	-1524.91	1302.24	-1339.23	1865.63	-860.241	2129.84	-863.828	2417.35	-865.369	2673.79	-735.912
12.256	-2905.61	260.941	-2689.41	315.319	-2428.92	575.66	-2245.82	657.24	-2176.34	902.037	-2011.24	979.751	-1519.33	1302.26	-1352.22	1865.65	-858.61	2129.86	-859.122	2417.37	-871.521	2673.81	-728.041
12.276	-2913.96	260.961	-2705.69	315.339	-2434.4	575.68	-2235.29	657.26	-2166.68	902.057	-2024.4	979.771	-1532.91	1302.28	-1350.34	1865.67	-855.023	2129.88	-848.982	2417.39	-861.252	2673.83	-729.277
12.296	-2906.19	260.981	-2708.35	315.359	-2432.14	575.7	-2228.32	657.28	-2172.85	902.077	-2017.52	979.791	-1540.4	1302.3	-1338.14	1865.69	-851.253	2129.9	-845.58	2417.41	-846.987	2673.85	-743.273
12.316	-2905.44	261.001	-2710.55	315.379	-2433.35	575.72	-2233.09	657.3	-2184.04	902.097	-2009.68	979.811	-1530.87	1302.32	-1346.95	1865.71	-842.021	2129.92	-851.213	2417.43	-847.374	2673.87	-749.075
12.336	-2901.01	261.021	-2713.21	315.399	-2429.84	575.74	-2238	657.32	-2180.58	902.117	-2021.31	979.831	-1527.91	1302.34	-1343.51	1865.73	-839.82	2129.94	-844.078	2417.45	-848.537	2673.89	-734.73
12.356	-2910.55	261.041	-2701.58	315.419	-2428.58	575.76	-2218.5	657.34	-2189.34	902.137	-2015.53	979.851	-1536.08	1302.36	-1340.15	1865.75	-845.567	2129.96	-848.849	2417.47	-847.011	2673.91	-732.473
12.376	-2901.56	261.061	-2711.62	315.439	-2420.23	575.78	-2213.95	657.36	-2200.1	902.157	-2010.78	979.871	-1518.22	1302.38	-1343.51	1865.77	-840.9	2129.98	-849.137	2417.49	-847.835	2673.93	-735.052
12.396	-2905.17	261.081	-2710.42	315.459	-2417.06	575.8	-2212.61	657.38	-2199.83	902.177	-2008.84	979.891	-1518.75	1302.4	-1332.33	1865.79	-845.343	2130	-852.76	2417.51	-854.107	2673.95	-725.086
12.416	-2894.44	261.101	-2723.47	315.479	-2409.6	575.82	-2213.56	657.4	-2207.97	902.197	-2013.17	979.911	-1506.63	1302.42	-1323.75	1865.81	-856.205	2130.02	-858.702	2417.53	-852.436	2673.97	-731.372
12.436	-2890.4	261.121	-2723.42	315.499	-2400.51	575.84	-2202.62	657.42	-2218.6	902.217	-2009.11	979.931	-1519.48	1302.44	-1330.93	1865.83	-845.139	2130.04	-860.779	2417.55	-855.125	2673.99	-729.357
12.456	-2890.23	261.141	-2723.5	315.519	-2394.89	575.86	-2201.36	657.44	-2210.51	902.237	-2004.47	979.951	-1518.41	1302.46	-1320.59	1865.85	-839.596	2130.06	-854.593	2417.57	-861.252	2674.01	-724.092
12.476	-2898.46	261.161	-2726.67	315.539	-2391.19	575.88	-2206.78	657.46	-2201.91	902.257	-2005	979.971	-1511.94	1302.48	-1312.72	1865.87	-851.844	2130.08	-843.371	2417.59	-872.466	2674.03	-715.818
12.496	-2899.48	261.181	-2738.54	315.559	-2397.29	575.9	-2206.47	657.48	-2212.43	902.277	-2004.06	979.991	-1499.62	1302.5	-1307.58	1865.89	-852.598	2130.1	-836.478	2417.61	-863.747	2674.05	-722.802
12.516	-2897.62	261.201	-2739.59	315.579	-2398.38	575.92	-2222.29	657.5	-2206.73	902.297	-1989.45	980.011	-1500.39	1302.52	-1318.78	1865.91	-842.245	2130.12	-830.557	2417.63	-869.196	2674.07	-719.794
12.536	-2900.33	261.221	-2733.01	315.599	-2396.95	575.94	-2219.45	657.52	-2199.25	902.317	-1991.25	980.031	-1513.97	1302.54	-1310.89	1865.93	-858.345	2130.14	-841.206	2417.65	-868.13	2674.09	-731.453
12.556	-2903.99	261.241	-2724.12	315.619	-2388.48	575.96	-2209.14	657.54	-2201.48	902.337	-1976.69	980.051	-1524.79	1302.56	-1333.55	1865.95	-858.753	2130.16	-854.306	2417.67	-868.106	2674.11	-722.319
12.576	-2911.01	261.261	-2719.25	315.639	-2389.42	575.982	-2208.39	657.56	-2198.21	902.357	-1976.34	980.071	-1523.89	1302.58	-1324.56	1865.97	-848.176	2130.18	-853.93	2417.69	-863.989	2674.13	-732.93
12.596	-2918.23	261.281	-2710.15	315.659	-2397.95	576	-2205.25	657.58	-2182.88	902.377	-1970.08	980.091	-1517.97	1302.6	-1320.03	1865.99	-845.058	2130.2	-878.276	2417.71	-862.729	2674.15	-724.495
12.616	-2913.7	261.301	-2691.77	315.679	-2400.44	576.02	-2205.88	657.6	-2181.52	902.397	-1971.8	980.111	-1513.87	1302.62	-1303.98	1866.01	-850.723	2130.22	-890.448	2417.73	-864.11	2674.17	-737.497
12.638	-2914.76	261.321	-2681.21	315.699	-2406.42	576.04	-2215.07	657.62	-2179.58	902.417	-1982.98	980.131	-1494.24	1302.64	-1316.41	1866.03	-846.647	2130.24	-886.052	2417.75	-858.612	2674.19	-751.573
12.658	-2913.48	261.341	-2678.42	315.719	-2399.3	576.062	-2225.95	657.64	-2165.73	902.437	-1976.98	980.151	-1499.23	1302.66	-1306.38	1866.05	-858.101	2130.26	-877.878	2417.77	-864.691	2674.21	-747.195
12.678	-2904.47	261.361	-2671.7	315.739	-2400.42	576.082	-2230.66	657.66	-2154.13	902.457	-1980.21	980.171	-1492.13	1302.68	-1307.91	1866.07	-850.173	2130.28	-867.937	2417.79	-868.469	2674.23	-748.887
12.698	-2909.97	261.381	-2681.43	315.759	-2406.23	576.102	-2236.21	657.68	-2158.8	902.477	-1978.35	980.191	-1487.81	1302.7	-1307.47	1866.09	-862.116	2130.3	-855.256	2417.81	-871.158	2674.25	-760.385
12.718	-2906.7	261.401	-2687.07	315.779	-2410.76	576.122	-2234.23	657.7	-2156.92	902.497	-1983.3	980.211	-1494.33	1302.72	-1315.47	1866.11	-857.061	2130.32	-837.936	2417.83	-861.301	2674.27	-744.562
12.738	-2910.67	261.421	-2699.54	315.799	-2401.92	576.142	-2232.66	657.72	-2170.38	902.517	-1971.56	980.231	-1492.32	1302.74	-1314.78	1866.13	-854.168	2130.34	-831.684	2417.85	-855.221	2674.29	-745.986
12.758	-2905	261.441	-2709.13	315.819	-2388.19	576.162	-2239.49	657.74	-2182.51	902.537	-1971.88	980.251	-1496.1	1302.76	-1320.62	1866.15	-848.155	2130.36	-828.061	2417.87	-855.1	2674.31	-746.469
12.778	-2906.77	261.461	-2726.1	315.839	-2402.11	576.182	-2241.32	657.76	-2190.02	902.557	-1982.92	980.271	-1506.12	1302.78	-1323.9	1866.17	-862.279	2130.38	-841.206	2417.89	-863.553	2674.33	-741.204
12.798	-2904.64	261.481	-2733.01	315.859	-2392.21	576.202	-2238.24	657.78	-2193.49	902.577	-1979.48	980.291	-1525.54	1302.8	-1327.44	1866.19	-867.598	2130.4	-856.383	2417.91	-849.239	2674.35	-737.577
12.818	-2899.17	261.501	-2731.15	315.879	-2395.4	576.222	-2233.6	657.8	-2199.01	902.597	-1984.18	980.311	-1544.5	1302.82	-1328.59	1866.21	-861.667	2130.42	-851.964	2417.93	-843.015	2674.37	-751.439
12.838	-2897.01	261.521	-2724.57	315.899	-2405.07	576.242	-2234.8	657.822	-2196.95	902.617	-1996.14	980.331	-1543.14	1302.84	-1328.21	1866.23	-864.745	2130.44	-851.5	2417.95	-848.513	2674.39	-735.267
12.858	-2894.59	261.541	-2740.99	315.919	-2399.79	576.262	-2231.15	657.842	-2186.78	902.637	-1996	980.351	-1553.74	1302.86	-1328.21	1866.25	-871.694	2130.46	-856.405	2417.97	-860.429	2674.41	-732.232
12.878	-2905.73	261.561	-2734.54	315.939	-2410.47	576.282	-2225.16	657.862	-2189.32	902.657	-1982.06	980.371	-1533.1	1302.88	-1320.97	1866.27	-874.14	2130.48	-860.779	2417.99	-849.627	2674.43	-730.862
12.898	-2914.45	261.581	-2745.82	315.959	-2417.08	576.302	-2230.54	657.882	-2184.65	902.677	-1986.66	980.391	-1516.49	1302.9	-1315.06	1866.29	-861.688	2130.5	-854.593	2418.01	-859.557	2674.45	-739.055
12.918	-2918.15	261.601	-2748.99	315.979	-2416.35	576.322	-2234.62	657.902	-2184.26	902.697	-1993.88	980.411	-1519.38	1302.92	-1308.03	1866.31	-862.91	2130.52	-845.867	2418.03	-866.75	2674.47	-752.89
12.938	-2914.74	261.621	-2756.08	315.999	-2407.17	576.342	-2221.88	657.922	-2183.56	902.717	-1999.12	980.431	-1512.32	1302.94	-1312.06	1866.33	-866.62	2130.54	-857.62	2418.05	-862.172	2674.49	-750.956
12.958	-2914.04	261.641	-2752.46	316.019	-2414.75	576.362	-2235.47	657.942	-2174.81	902.737	-1982.81	980.451	-1515.09	1302.96	-1319.93	1866.35	-874.201	2130.56	-862.502	2418.07	-867.258	2674.51	-752.863
12.978	-2923.14	261.661	-2746.49	316.039	-2400.39	576.382	-2233.82	657.962	-2169.41	902.757	-1985.37	980.471	-1504.1	1302.98	-1311.91	1866.37	-872.672	2130.58	-864.137	2418.09	-868.905	2674.53	-749.854
12.998	-2917.72	261.681	-2743.19	316.059	-2399.62	576.402	-2221.69	657.982	-2172.95	902.777	-1986.71	980.491	-1501.36	1303	-1315.96	1866.39	-863.991	2130.6	-859.078	2418.11	-856.965	2674.55	-740.103
13.018	-2908.81	261.701	-2737.04	316.079	-2401.68	576.422	-2229.03	658.002	-2177.21	902.797	-1979.99	980.511	-1505.44	1303.02	-1332.54	1866.41	-854.84	2130.62	-863.629	2418.13	-858.854	2674.57	-737.309
13.038	-2925.3	261.721	-2731.4	316.099	-2408.75	576.442	-2229.85	658.022	-2173.29	902.817	-1969.76	980.531	-1506.14	1303.04	-1330.14	1866.43	-854.31	2130.64	-862.215	2418.15	-862.076	2674.59	-738.142
13.058	-2916.36	261.741	-2727.9	316.121	-2399.93	576.462	-2220.66	658.042	-2178.79	902.837	-1975.61	980.551	-1509.9	1303.06	-1327.39	1866.45	-856.267	2130.66	-862.458	2418.17	-861.179	2674.61	-728.31
13.078	-2899.02	261.761	-2715.14	316.141	-2404.1	576.482	-2222.59	658.062	-2177.11	902.857	-1991.57	980.571	-1500.9	1303.08	-1326.04	1866.47	-843.387	2130.68	-859.321	2418.19	-856.917	2674.63	-715.899
13.098	-2906.02	261.781	-2710.71	316.159	-2406.98	576.502	-2238.28	658.082	-2180.26	902.877	-1984.75	980.591	-1502.46	1303.1	-1327.03	1866.49	-842.918	2130.7	-857.642	2418.21	-847.181	2674.65	-716.57
13.118	-2899.19	261.801	-2697.12	316.179	-2393.88	576.522	-2224.61	658.102	-2182.9	902.897	-1985.66	980.611	-1495.47	1303.12	-1311.91	1866.51	-852.496	2130.72	-865.727	2418.23	-852.703	2674.67	-719.821
13.138	-2898.49	261.821	-2692.17	316.201	-2399.64	576.542	-2232.29	658.122	-2182.08	902.917	-1978.41	980.631	-1488.42	1303.14	-1319.27	1866.53	-841.899	2130.74	-872.885	2418.25	-867.743	2674.69	-714.179
13.158	-2906.63	261.841	-2678.45	316.221	-2395.19	576.562	-2227.71	658.142	-2175.71	902.937	-1969.25	980.651	-1491.13	1303.16	-1326.53	1866.55	-845.058	2130.76	-861.729	2418.27	-860.574	2674.71	-720.116
13.178	-2885.92	261.861	-2661.36	316.241	-2382.78	576.582	-2226.14	658.162	-2175.47	902.957	-1976.8	980.671	-1503.59	1303.18	-1328.56	1866.57	-851.783	2130.78	-872.775	2418.29	-853.163	2674.73	-728.31
13.198	-2894.06	261.881	-2665.96	316.261	-2382.54	576.602	-2212.97	658.182	-2179.44	902.977	-1974.67	980.691	-1504.98	1303.2	-1329.25	1866.59	-849.032	2130.8	-869.417	2418.31	-842.991	2674.75	-732.984
13.218	-2915.95	261.901	-2663.57	316.281	-2390.39	576.622	-2216.01	658.202	-2179.92	902.997	-1974.57	980.711	-1512.54	1303.22	-1340.1	1866.61	-847.442	2130.82	-864.601	2418.33	-857.522	2674.77	-739.512
13.238	-2922.68	261.921	-2660.66	316.301	-2390.9	576.642	-2203.23	658.222	-2177.5	903.017	-1963.31	980.731	-1509.07	1303.24	-1330.24	1866.63	-854.025	2130.84	-865.043	2418.35	-859.847	2674.79	-737.98
13.258	-2921.5	261.941	-2671.19	316.321	-2384.84	576.662	-2210.95	658.242	-2185.95	903.037	-1973.71	980.753	-1522.87	1303.26	-1309.92	1866.65	-854.208	2130.86	-856.073	2418.37	-854.907	2674.81	-756.194
13.278	-2924.77	261.961	-2664.77	316.341	-2396.13	576.682	-2207.61	658.262	-2195.18	903.057	-1969.41	980.771	-1518.14	1303.28	-1315.09	1866.67	-854.983	2130.88	-855.389	2418.39	-867.501	2674.83	-780.774
13.298	-2949.71	261.981	-2665.15	316.361	-2401.12	576.702	-2207.02	658.282	-2201.62	903.077	-1983.97	980.793	-1520.91	1303.3	-1309.05	1866.69	-859.731	2130.9	-864.49	2418.41	-858.2	2674.85	-779.404
13.318	-2957.61	262.001	-2663.83	316.381	-2392.71	576.722	-2196.79	658.302	-2186.78	903.099	-1989.07	980.813	-1514.26	1303.32	-1323.83	1866.71	-863.298	2130.92	-862.171	2418.43	-853.55	2674.87	-790.741
13.338	-2948.72	262.021	-2652.15	316.401	-2399.08	576.742	-2194.87	658.322	-2187.96	903.117	-1981.5	980.833	-1517.8	1303.34	-1326.58	1866.73	-857.754	2130.94	-862.745	2418.45	-865.151	2674.89	-791.17
13.358	-2956.44	262.041	-2658.19	316.421	-2409.64	576.762	-2199.99	658.342	-2185.76	903.137	-1988.62	980.853	-1513.68	1303.36	-1314.66	1866.75	-852.843	2130.96	-863.607	2418.47	-857.304	2674.91	-780.909
13.378	-2944.31	262.063	-2651.8	316.441	-2408.02	576.782	-2207.71	658.362	-2182.9	903.157	-1985.45	980.873	-1517.37	1303.38	-1317.08	1866.77	-866.171	2130.98	-874.542	2418.49	-844.662	2674.93	-771.775
13.398	-2942.88	262.083	-2653.06	316.461	-2416.62	576.802	-2218.27	658.382	-2188.33	903.179	-1980.64	980.893	-1517.44	1303.4	-1314.45	1866.79	-864.031	2131	-868.776	2418.51	-850.547	2674.95	-770.566
13.418	-2927.19	262.101	-2658.49	316.481	-2414.9	576.822	-2216.52	658.402	-2182.13	903.199	-1994.37	980.913	-1526.75	1303.42	-1301.69	1866.81	-863.073	2131.02	-872.708	2418.53	-845.582	2674.97	-764.307
13.438	-2909.02	262.123	-2664.08	316.501	-2424.37	576.842	-2229.28	658.422	-2188.3	903.219	-1992.3	980.933	-1522.56	1303.44	-1305.08	1866.83	-864.052	2131.04	-873.04	2418.55	-840.593	2674.99	-751.627
13.458	-2910.52	262.143	-2662.73	316.521	-2429.21	576.862	-2225.28	658.442	-2194.19	903.239	-1984.35	980.953	-1504.1	1303.46	-1300.5	1866.85	-847.626	2131.06	-866.876	2418.57	-849.263	2675.01	-743.756
13.478	-2904.64	262.163	-2659.91	316.541	-2412.07	576.882	-2219.37	658.462	-2197.34	903.259	-1980.48	980.973	-1503.67	1303.48	-1303.5	1866.87	-846.831	2131.08	-874.321	2418.59	-862.439	2675.03	-734.112
13.498	-2889.74	262.183	-2671.68	316.561	-2409.69	576.902	-2201.54	658.482	-2186.39	903.279	-1989.96	980.993	-1508.76	1303.5	-1303.7	1866.89	-840.35	2131.1	-872.178	2418.61	-862.633	2675.05	-718.37
13.518	-2884.13	262.203	-2678.96	316.581	-2426.55	576.922	-2208.79	658.502	-2185.01	903.299	-1998.34	981.013	-1518.31	1303.52	-1314.12	1866.91	-843.488	2131.12	-873.283	2418.63	-858.031	2675.07	-725.408
13.538	-2889.43	262.223	-2680.81	316.601	-2418.07	576.942	-2209.37	658.522	-2183.1	903.319	-2014.19	981.033	-1520.76	1303.54	-1318.35	1866.93	-843.142	2131.14	-876.42	2418.65	-868.494	2675.09	-729.518
13.558	-2882.5	262.243	-2688.66	316.621	-2395.48	576.962	-2195.36	658.542	-2181.64	903.339	-2027.06	981.053	-1526.34	1303.56	-1320.85	1866.95	-852.782	2131.16	-870.764	2418.67	-865.926	2675.11	-733.978
13.578	-2876.93	262.263	-2682.69	316.641	-2374.79	576.982	-2215.01	658.562	-2185.66	903.359	-2014.06	981.073	-1523.82	1303.58	-1332.26	1866.97	-844.406	2131.18	-865.286	2418.69	-868.712	2675.13	-736.315
13.598	-2875.65	262.283	-2693.25	316.661	-2374.77	577.002	-2217.92	658.582	-2178.06	903.379	-1999.55	981.093	-1535.19	1303.6	-1338.75	1866.99	-850.356	2131.2	-850.241	2418.71	-863.868	2675.15	-727.557
13.618	-2883.76	262.303	-2692.69	316.681	-2366.22	577.022	-2209.2	658.602	-2179.85	903.399	-2013.01	981.113	-1531.31	1303.62	-1342.11	1867.01	-860.281	2131.22	-851.876	2418.73	-861.01	2675.17	-719.068
13.638	-2874.8	262.323	-2688.79	316.701	-2374.43	577.042	-2210.61	658.622	-2182.59	903.419	-2011.67	981.133	-1522.77	1303.64	-1339.39	1867.03	-852.619	2131.24	-856.758	2418.75	-856.336	2675.19	-723.125
13.658	-2872.84	262.343	-2698.35	316.721	-2376.15	577.062	-2209.85	658.642	-2187.17	903.439	-1996.86	981.153	-1523.65	1303.66	-1342.09	1867.05	-855.37	2131.26	-852.45	2418.77	-851.153	2675.21	-719.015
13.678	-2871.39	262.363	-2710.5	316.741	-2383.37	577.082	-2211.87	658.662	-2182.64	903.459	-1993.99	981.173	-1527.26	1303.68	-1343.23	1867.07	-857.021	2131.28	-857.531	2418.79	-848.924	2675.23	-710.875
13.698	-2877.56	262.383	-2699	316.761	-2379.85	577.102	-2212.16	658.682	-2193.34	903.479	-1988.56	981.193	-1522	1303.7	-1341.86	1867.09	-860.832	2131.3	-860.006	2418.81	-844.565	2675.25	-726.751
13.718	-2882.79	262.403	-2698.03	316.781	-2395.98	577.122	-2224.41	658.702	-2196.42	903.499	-2000.33	981.213	-1521.71	1303.72	-1347.72	1867.11	-866.395	2131.32	-850.948	2418.83	-854.228	2675.27	-720.519
13.738	-2887.2	262.423	-2696.82	316.801	-2390.24	577.142	-2216.68	658.722	-2187.48	903.519	-1991.41	981.233	-1528.2	1303.74	-1344.81	1867.13	-866.946	2131.34	-849.269	2418.85	-863.214	2675.29	-715.684
13.758	-2896.14	262.443	-2687.72	316.821	-2392.11	577.162	-2216.17	658.742	-2189.66	903.539	-1982.06	981.253	-1529.49	1303.76	-1347.95	1867.15	-868.474	2131.36	-857.863	2418.87	-854.083	2675.31	-726.187
13.778	-2899.92	262.463	-2699.24	316.841	-2402.45	577.182	-2228.99	658.762	-2176.56	903.559	-1984.75	981.273	-1528.16	1303.78	-1340.33	1867.17	-860.383	2131.38	-867.627	2418.89	-857.692	2675.33	-731.479
13.798	-2910.6	262.483	-2713.59	316.861	-2399.01	577.202	-2226.2	658.782	-2170.77	903.579	-1987.62	981.293	-1528.5	1303.8	-1338.27	1867.19	-854.595	2131.4	-867.495	2418.91	-866.193	2675.35	-722.104
13.818	-2913.04	262.503	-2712.48	316.881	-2394.29	577.222	-2218.19	658.802	-2176.77	903.599	-1989.42	981.313	-1527.21	1303.82	-1333.96	1867.21	-854.616	2131.42	-870.168	2418.93	-859.218	2675.37	-724.253
13.838	-2921.21	262.523	-2719.5	316.901	-2393.68	577.242	-2217.97	658.822	-2178.25	903.619	-1988.86	981.333	-1524.23	1303.84	-1323.9	1867.23	-851.233	2131.44	-860.072	2418.95	-859.169	2675.39	-736.852
13.858	-2912.44	262.543	-2739.78	316.921	-2390.2	577.262	-2230.3	658.842	-2173.34	903.639	-1999.47	981.353	-1521.78	1303.86	-1326.22	1867.25	-856.042	2131.46	-853.732	2418.97	-852.364	2675.41	-727.423
13.878	-2906.29	262.563	-2753.93	316.941	-2388.99	577.282	-2216.21	658.862	-2175.49	903.659	-2001.54	981.373	-1521.78	1303.88	-1325.74	1867.27	-866.395	2131.48	-852.539	2418.99	-841.901	2675.43	-732.285
13.898	-2902.27	262.583	-2750.25	316.961	-2377.26	577.302	-2208.45	658.882	-2188.35	903.679	-1986.41	981.393	-1519.06	1303.9	-1334.04	1867.29	-864.072	2131.5	-853.555	2419.01	-843.039	2675.45	-735.724
13.918	-2897.86	262.603	-2758.61	316.981	-2385.09	577.322	-2196.59	658.902	-2190.7	903.699	-1987.81	981.413	-1510.09	1303.92	-1334.85	1867.31	-855.778	2131.52	-847.767	2419.03	-852.073	2675.47	-736.395
13.938	-2884.17	262.623	-2751.89	317.001	-2391.12	577.342	-2193.35	658.922	-2204.22	903.719	-1998.96	981.433	-1507.47	1303.94	-1326.98	1867.33	-861.402	2131.54	-846.994	2419.05	-851.589	2675.49	-733.897
13.958	-2877.25	262.643	-2736.55	317.021	-2401.48	577.362	-2192.94	658.942	-2206.18	903.739	-1989.4	981.453	-1511.5	1303.96	-1334.27	1867.35	-863.726	2131.56	-850.307	2419.07	-849.191	2675.51	-736.288
13.978	-2874.92	262.663	-2732.04	317.041	-2385.96	577.382	-2206.55	658.962	-2203.66	903.759	-1990.74	981.473	-1504.52	1303.98	-1344.07	1867.37	-859.487	2131.58	-856.25	2419.09	-854.834	2675.53	-744.884
14	-2891.92	262.683	-2721.21	317.061	-2385.47	577.402	-2202.33	658.982	-2207.85	903.779	-1987.49	981.493	-1506.77	1304	-1340.89	1867.39	-853.638	2131.6	-851.677	2419.11	-863.069	2675.55	-733.87
14.02	-2905.22	262.703	-2719.55	317.081	-2389.47	577.422	-2210.3	659.002	-2202.25	903.799	-1989.99	981.513	-1507.38	1304.02	-1332	1867.41	-857.224	2131.62	-855.322	2419.13	-862.172	2675.57	-738.652
14.04	-2907.28	262.723	-2721.4	317.101	-2389.25	577.444	-2215.23	659.022	-2200.29	903.819	-1978.84	981.533	-1507.67	1304.04	-1346.98	1867.43	-854.004	2131.64	-849.866	2419.15	-863.069	2675.59	-730.539
14.06	-2913.65	262.743	-2720.06	317.121	-2384	577.464	-2211.67	659.042	-2206.18	903.839	-1984.43	981.553	-1526.22	1304.06	-1331.42	1867.45	-854.636	2131.66	-842.575	2419.17	-854.616	2675.61	-727.799
14.08	-2924.6	262.763	-2711.27	317.141	-2388.14	577.482	-2218.27	659.062	-2197.12	903.859	-1973.76	981.573	-1531.43	1304.08	-1340.89	1867.47	-855.879	2131.68	-849.357	2419.19	-859.557	2675.63	-731.265
14.1	-2908.03	262.783	-2703.89	317.161	-2379.08	577.502	-2227.3	659.082	-2196.78	903.879	-1966.45	981.593	-1538.29	1304.1	-1335.36	1867.49	-844.956	2131.7	-843.592	2419.21	-864.376	2675.65	-732.661
14.12	-2901.83	262.803	-2702.97	317.181	-2376.73	577.524	-2224.75	659.104	-2195.67	903.899	-1966.86	981.613	-1518.82	1304.12	-1338.83	1867.51	-845.323	2131.72	-850.109	2419.23	-865.83	2675.67	-713.105
14.14	-2891.34	262.823	-2699.27	317.201	-2376.85	577.544	-2219.64	659.122	-2198.62	903.919	-1970.7	981.633	-1517.9	1304.14	-1327.59	1867.53	-846.668	2131.74	-857.531	2419.25	-861.252	2675.69	-718.424
14.16	-2888.53	262.843	-2676.3	317.221	-2388.06	577.564	-2217.17	659.142	-2193	903.939	-1969.92	981.653	-1509.05	1304.16	-1331.62	1867.55	-845.771	2131.76	-857.686	2419.27	-874.791	2675.71	-722.695
14.18	-2898.1	262.863	-2683.26	317.241	-2383.68	577.584	-2222.47	659.162	-2186.95	903.959	-1991.52	981.673	-1510.58	1304.18	-1323.04	1867.57	-847.035	2131.78	-856.869	2419.29	-880.991	2675.73	-730.512
14.2	-2885.53	262.883	-2678.96	317.261	-2389.64	577.604	-2219.33	659.184	-2184.99	903.979	-1974.35	981.693	-1527.7	1304.2	-1310.61	1867.59	-859.65	2131.8	-864.181	2419.31	-874.548	2675.75	-733.575
14.22	-2888.82	262.903	-2669.34	317.281	-2405.45	577.624	-2219.51	659.204	-2194.84	903.999	-1961.35	981.713	-1537.42	1304.22	-1302.46	1867.61	-857.102	2131.82	-868.047	2419.33	-867.84	2675.77	-737.094
14.24	-2893.33	262.923	-2684.73	317.301	-2402.67	577.644	-2221.8	659.224	-2179.66	904.019	-1971.24	981.733	-1539.53	1304.24	-1303.88	1867.63	-854.249	2131.84	-856.007	2419.35	-862.294	2675.79	-733.038
14.26	-2876.45	262.943	-2682.05	317.321	-2399.79	577.664	-2226.06	659.244	-2178.37	904.039	-1975.02	981.753	-1533.03	1304.26	-1299.63	1867.65	-851.661	2131.86	-854.615	2419.37	-860.186	2675.81	-709.129
14.28	-2895.27	262.963	-2690.7	317.341	-2408.26	577.684	-2234.55	659.264	-2177.45	904.059	-1965.73	981.773	-1533.25	1304.28	-1302.71	1867.67	-855.757	2131.88	-858.658	2419.39	-856.626	2675.83	-712.782
14.3	-2888.1	262.983	-2695.83	317.361	-2402.38	577.704	-2228.42	659.284	-2182.25	904.079	-1977.25	981.793	-1520.62	1304.3	-1309.05	1867.69	-847.177	2131.9	-858.238	2419.41	-849.748	2675.85	-710.472
14.32	-2889.67	263.003	-2701.82	317.381	-2401.68	577.724	-2231.95	659.304	-2183.31	904.099	-1984.13	981.813	-1524.08	1304.32	-1311.8	1867.71	-853.536	2131.92	-857.355	2419.43	-846.72	2675.87	-705.61
14.34	-2895.99	263.023	-2707.7	317.401	-2402.64	577.744	-2227.75	659.324	-2187.89	904.119	-1969.89	981.833	-1524.01	1304.34	-1310.58	1867.73	-847.198	2131.94	-863.452	2419.45	-838.098	2675.89	-707.625
14.36	-2901.35	263.043	-2714.85	317.421	-2394.48	577.764	-2223.77	659.344	-2205.21	904.139	-1978.19	981.853	-1518.26	1304.36	-1316.72	1867.75	-846.545	2131.96	-869.174	2419.47	-843.935	2675.91	-713.669
14.38	-2899.48	263.063	-2717.32	317.441	-2383.17	577.784	-2214.4	659.364	-2195.38	904.159	-1972.61	981.873	-1524.79	1304.38	-1325	1867.77	-856.47	2131.98	-860.801	2419.49	-847.762	2675.93	-720.627
14.4	-2903.89	263.083	-2708.35	317.461	-2387.24	577.804	-2209.81	659.384	-2189.08	904.179	-1975.64	981.893	-1533.15	1304.41	-1316.06	1867.79	-861.382	2132	-855.366	2419.51	-842.555	2675.95	-723.044
14.42	-2897.06	263.103	-2705.45	317.481	-2399.23	577.824	-2210.75	659.404	-2188.81	904.199	-1977.74	981.913	-1511.69	1304.42	-1314.38	1867.81	-857.917	2132.02	-851.964	2419.53	-845.655	2675.97	-723.447
14.44	-2898.58	263.123	-2707.19	317.503	-2392.98	577.844	-2206.92	659.424	-2182.01	904.219	-1993.43	981.933	-1507.62	1304.44	-1312.92	1867.83	-861.076	2132.04	-846.53	2419.55	-843.233	2675.99	-718.236
14.46	-2906.09	263.143	-2691.75	317.523	-2402.62	577.864	-2202.56	659.444	-2190.99	904.239	-1988.8	981.953	-1517.51	1304.47	-1316.21	1867.85	-861.586	2132.06	-847.259	2419.57	-848.731	2676.01	-733.951
14.48	-2906.33	263.163	-2698.89	317.543	-2404.85	577.884	-2215.05	659.464	-2194.67	904.259	-1995.55	981.973	-1509	1304.49	-1330.45	1867.87	-848.196	2132.08	-858.26	2419.59	-860.235	2676.03	-729.706
14.5	-2917.11	263.183	-2686.64	317.561	-2397.53	577.904	-2218.8	659.484	-2192.52	904.279	-2000.71	981.993	-1512.98	1304.51	-1324.59	1867.89	-851.905	2132.1	-856.073	2419.61	-852.485	2676.05	-725.865
14.52	-2918.23	263.203	-2681.75	317.583	-2408.53	577.924	-2230.23	659.504	-2195.59	904.299	-1995.95	982.013	-1525.85	1304.53	-1335.03	1867.91	-852.68	2132.12	-861.177	2419.63	-859.557	2676.07	-741.204
14.54	-2918.15	263.223	-2686.91	317.603	-2409.01	577.944	-2236.23	659.524	-2191.96	904.319	-2001.43	982.033	-1525.56	1304.55	-1336.25	1867.93	-850.336	2132.14	-859.984	2419.65	-869.438	2676.09	-736.852
14.56	-2923.12	263.243	-2688.36	317.623	-2399.88	577.964	-2230.74	659.544	-2187.5	904.339	-1996.68	982.053	-1520.3	1304.57	-1334.24	1867.95	-849.582	2132.16	-854.704	2419.67	-872.684	2676.11	-726.671
14.58	-2916.43	263.263	-2682.32	317.643	-2397.24	577.984	-2237.14	659.564	-2181.64	904.359	-1991.76	982.073	-1524.18	1304.59	-1331.95	1867.97	-849.195	2132.18	-861.309	2419.69	-871.424	2676.13	-751.654
14.6	-2915.37	263.283	-2670.9	317.663	-2397.51	578.004	-2238.1	659.584	-2180.5	904.379	-1977.95	982.093	-1520.79	1304.61	-1325.48	1867.99	-849.521	2132.2	-864.954	2419.71	-861.446	2676.15	-738.222
14.62	-2914.04	263.303	-2663.62	317.683	-2394.63	578.024	-2239.12	659.604	-2172.51	904.399	-1977.84	982.115	-1513.95	1304.63	-1332.26	1868.01	-849.704	2132.22	-847.59	2419.73	-859.145	2676.17	-725.516
14.64	-2924.91	263.323	-2653.92	317.703	-2393.1	578.044	-2237.1	659.624	-2165.63	904.419	-1964.01	982.135	-1516.81	1304.65	-1337.17	1868.03	-858.223	2132.24	-848.651	2419.75	-845.34	2676.19	-723.393
14.66	-2926.78	263.343	-2658.94	317.723	-2396.2	578.064	-2221.35	659.644	-2166.19	904.439	-1953.56	982.153	-1519.6	1304.67	-1330.29	1868.05	-851.987	2132.26	-854.704	2419.77	-846.188	2676.21	-708.323
14.68	-2929.85	263.363	-2660.48	317.743	-2382.23	578.084	-2211.77	659.664	-2166.36	904.459	-1958.07	982.173	-1513.87	1304.69	-1334.14	1868.07	-854.595	2132.28	-847.458	2419.79	-839.987	2676.23	-716.355
14.7	-2935.23	263.383	-2663.48	317.763	-2383.51	578.104	-2205.25	659.684	-2181.43	904.479	-1946.01	982.193	-1521.95	1304.71	-1335.44	1868.09	-863.746	2132.3	-849.623	2419.81	-846.091	2676.25	-707.248
14.72	-2916.43	263.403	-2666.25	317.783	-2374.02	578.124	-2205.04	659.704	-2183.07	904.499	-1941.98	982.215	-1529.88	1304.73	-1336.82	1868.11	-868.698	2132.32	-850.418	2419.83	-850.232	2676.27	-726.483
14.74	-2915.08	263.423	-2666.44	317.803	-2376.9	578.144	-2210.95	659.724	-2189.9	904.519	-1941.82	982.235	-1521.54	1304.75	-1339.11	1868.13	-859.67	2132.34	-842.421	2419.85	-846.381	2676.29	-725.623
14.76	-2910.11	263.443	-2651.64	317.823	-2377.77	578.164	-2211.63	659.744	-2189.3	904.539	-1951.17	982.255	-1541.59	1304.77	-1347.89	1868.15	-857.082	2132.36	-845.602	2419.87	-849.385	2676.31	-715.979
14.78	-2909.75	263.463	-2641.7	317.843	-2389.06	578.184	-2207.27	659.764	-2193.41	904.559	-1952.91	982.275	-1538	1304.79	-1344.97	1868.17	-858.284	2132.38	-850.329	2419.89	-846.139	2676.33	-724.602
14.8	-2919.05	263.483	-2647.07	317.863	-2389.03	578.204	-2211.65	659.784	-2186.39	904.579	-1945.53	982.295	-1522.31	1304.81	-1340.43	1868.19	-850.193	2132.4	-842.244	2419.91	-863.117	2676.35	-720.062
14.82	-2920.43	263.503	-2658.73	317.883	-2397.56	578.224	-2209.87	659.804	-2176.51	904.599	-1946.39	982.315	-1529.76	1304.83	-1328.33	1868.21	-844.365	2132.42	-852.649	2419.93	-855.415	2676.37	-722.829
14.84	-2922.2	263.525	-2661.47	317.903	-2399.33	578.244	-2209.61	659.824	-2179.12	904.619	-1939.59	982.335	-1526.97	1304.85	-1334.98	1868.23	-851.742	2132.44	-861.64	2419.95	-861.301	2676.39	-720.761
14.86	-2926.19	263.545	-2641.27	317.923	-2396.2	578.264	-2211.46	659.844	-2194.12	904.639	-1930.67	982.355	-1521.8	1304.87	-1343.39	1868.25	-856.776	2132.46	-851.942	2419.97	-863.65	2676.41	-730.324
14.88	-2925.4	263.565	-2642.93	317.943	-2398.65	578.284	-2203.9	659.864	-2179.73	904.659	-1924.49	982.375	-1517.54	1304.89	-1345.17	1868.27	-851.131	2132.48	-855.875	2419.99	-863.892	2676.43	-722.158
14.9	-2917.31	263.585	-2653.76	317.963	-2406.69	578.304	-2204.07	659.884	-2187.55	904.679	-1923.07	982.395	-1526.02	1304.91	-1347.64	1868.29	-855.981	2132.5	-861.795	2420.01	-870.746	2676.45	-722.91
14.92	-2912.07	263.605	-2649.33	317.983	-2408.51	578.324	-2204.41	659.904	-2191.86	904.699	-1922.56	982.415	-1521.22	1304.93	-1354.03	1868.31	-843.325	2132.52	-863.474	2420.03	-868.058	2676.47	-733.629
14.94	-2916.51	263.625	-2646.48	318.003	-2417.85	578.344	-2201.95	659.924	-2180.92	904.719	-1926.19	982.435	-1527.36	1304.95	-1366.03	1868.33	-840.35	2132.54	-862.789	2420.05	-871.981	2676.49	-712.191
14.96	-2905.87	263.645	-2653.97	318.023	-2400.68	578.364	-2203.62	659.944	-2195.01	904.739	-1912.73	982.455	-1531.11	1304.97	-1358.85	1868.35	-845.751	2132.56	-856.802	2420.07	-867.646	2676.51	-708.968
14.98	-2908.39	263.665	-2660.26	318.043	-2396.13	578.384	-2226.02	659.964	-2186.32	904.759	-1903.27	982.475	-1531.21	1304.99	-1358.74	1868.37	-848.95	2132.58	-852.362	2420.09	-864.764	2676.53	-724.817
15	-2906.92	263.685	-2666.36	318.063	-2393.76	578.404	-2222.16	659.984	-2185.95	904.779	-1907.49	982.495	-1540.72	1305.01	-1360.58	1868.39	-855.411	2132.6	-859.056	2420.11	-865.975	2676.55	-722.507
15.02	-2914.3	263.705	-2663.24	318.083	-2394	578.424	-2226.97	660.004	-2180.31	904.799	-1913.72	982.515	-1541.88	1305.03	-1353.19	1868.41	-862.401	2132.62	-864.247	2420.13	-856.554	2676.57	-730.244
15.04	-2906.82	263.725	-2665.42	318.103	-2405.04	578.444	-2228.3	660.024	-2189.32	904.819	-1900.69	982.535	-1529.08	1305.05	-1342.98	1868.43	-873.936	2132.64	-863.01	2420.15	-854.81	2676.59	-734.891
15.06	-2910.4	263.745	-2683.47	318.123	-2409.16	578.464	-2232.54	660.044	-2190.43	904.839	-1923.61	982.555	-1518.68	1305.07	-1350.24	1868.45	-867.74	2132.66	-860.624	2420.17	-857.159	2676.61	-744.267
15.08	-2903.62	263.765	-2683.93	318.143	-2398.75	578.484	-2231.31	660.064	-2195.18	904.859	-1931.75	982.575	-1514.68	1305.09	-1336.43	1868.47	-873.691	2132.68	-873.283	2420.2	-858.346	2676.63	-732.285
15.1	-2904.93	263.785	-2689.68	318.163	-2409.98	578.504	-2231.38	660.084	-2207.99	904.879	-1926.62	982.595	-1506.94	1305.11	-1348.45	1868.49	-868.331	2132.7	-868.135	2420.21	-863.601	2676.65	-725.328
15.122	-2911.78	263.805	-2676.7	318.183	-2410.56	578.524	-2232.8	660.104	-2208.43	904.899	-1937.17	982.615	-1506.82	1305.13	-1353.55	1868.51	-861.178	2132.72	-864.336	2420.23	-864.279	2676.67	-735.294
15.142	-2910.5	263.825	-2671.57	318.203	-2407.15	578.544	-2230.07	660.124	-2203.15	904.919	-1962.32	982.635	-1504.78	1305.15	-1351.15	1868.53	-858.834	2132.74	-863.607	2420.25	-863.989	2676.69	-743.864
15.162	-2923.46	263.845	-2666.41	318.223	-2409.21	578.564	-2218.78	660.144	-2207.05	904.939	-1965.14	982.655	-1506.12	1305.17	-1337.04	1868.55	-856.715	2132.76	-867.804	2420.28	-865.612	2676.71	-739.136
15.182	-2929.39	263.865	-2661.58	318.243	-2400.9	578.584	-2213.97	660.164	-2199.18	904.959	-1978.7	982.675	-1492.97	1305.19	-1333.02	1868.57	-848.971	2132.78	-853.798	2420.3	-865.394	2676.73	-746.926
15.202	-2935.64	263.885	-2668.05	318.263	-2407.92	578.604	-2211.38	660.184	-2192.81	904.979	-1990.31	982.695	-1501.46	1305.21	-1336.94	1868.59	-852.761	2132.8	-857.333	2420.32	-864.231	2676.75	-758.182
15.222	-2926.75	263.905	-2667.97	318.283	-2406.64	578.624	-2219.29	660.204	-2192.66	904.999	-1983.49	982.715	-1509.29	1305.23	-1334.32	1868.61	-848.726	2132.82	-854.041	2420.34	-865.951	2676.77	-763.77
15.242	-2923.55	263.925	-2676.35	318.303	-2404.82	578.644	-2223.61	660.224	-2203.13	905.019	-1984.16	982.735	-1518.38	1305.25	-1344.4	1868.63	-846.729	2132.84	-846.022	2420.36	-858.975	2676.79	-767.557
15.262	-2921.33	263.945	-2670.07	318.323	-2411.44	578.664	-2228.95	660.244	-2189.27	905.039	-2006.53	982.755	-1521.83	1305.27	-1342.16	1868.65	-846.321	2132.86	-848.474	2420.38	-860.84	2676.81	-760.761
15.282	-2912.39	263.965	-2665.34	318.343	-2405.53	578.684	-2210.36	660.264	-2193.7	905.059	-2023.7	982.775	-1524.4	1305.29	-1339.67	1868.67	-862.442	2132.88	-844.895	2420.4	-860.041	2676.83	-757.913
15.302	-2910.5	263.985	-2656.07	318.363	-2407.59	578.704	-2221.59	660.284	-2196.83	905.079	-2018.62	982.795	-1519.45	1305.31	-1335.34	1868.69	-862.809	2132.9	-838.93	2420.42	-871.788	2676.85	-746.308
15.322	-2912.32	264.005	-2663.22	318.383	-2407.59	578.724	-2219.51	660.304	-2187.96	905.099	-2028.43	982.815	-1533.39	1305.33	-1325.3	1868.71	-862.727	2132.92	-846.375	2420.44	-874.597	2676.87	-745.825
15.342	-2890.33	264.025	-2651.72	318.403	-2404.03	578.744	-2215.78	660.324	-2183.56	905.119	-2026.36	982.835	-1542.19	1305.35	-1323.62	1868.73	-859.161	2132.94	-860.138	2420.46	-861.034	2676.89	-741.661
15.362	-2898.37	264.045	-2658.22	318.423	-2414.17	578.764	-2223.53	660.344	-2173.02	905.139	-2017.41	982.855	-1539.38	1305.37	-1330.78	1868.75	-867.822	2132.96	-867.163	2420.48	-867.67	2676.91	-735.67
15.382	-2900.47	264.065	-2668.86	318.443	-2412.72	578.786	-2213.75	660.364	-2166.34	905.159	-2022.63	982.875	-1529.63	1305.39	-1318.71	1868.77	-868.8	2132.98	-859.034	2420.5	-864.958	2676.93	-734.676
15.402	-2896.09	264.085	-2678.74	318.463	-2404.22	578.806	-2231.78	660.384	-2171.66	905.179	-2021.9	982.895	-1523.99	1305.41	-1320.08	1868.79	-871.327	2133	-864.181	2420.52	-863.262	2676.95	-729.894
15.422	-2895.1	264.105	-2665.34	318.483	-2394.07	578.824	-2237.67	660.404	-2171.2	905.199	-2007.23	982.915	-1519.77	1305.43	-1318.2	1868.81	-874.955	2133.02	-864.822	2420.54	-859.411	2676.97	-729.975
15.442	-2898.49	264.125	-2670.85	318.503	-2407.08	578.846	-2240.32	660.424	-2173.82	905.221	-1995.95	982.935	-1512.66	1305.45	-1319.72	1868.83	-855.655	2133.04	-862.546	2420.56	-858.612	2676.99	-732.366
15.462	-2902.24	264.145	-2662.65	318.523	-2404.41	578.866	-2238.35	660.444	-2179.56	905.241	-1976.5	982.955	-1506.72	1305.47	-1320.62	1868.85	-852.089	2133.06	-865.02	2420.58	-861.179	2677.01	-723.528
15.482	-2914.38	264.165	-2656.93	318.543	-2404.1	578.886	-2233.11	660.464	-2178.86	905.261	-1972.74	982.975	-1510.07	1305.49	-1333.53	1868.87	-859.629	2133.08	-853.356	2420.6	-864.788	2677.03	-735.455
15.502	-2916.51	264.185	-2659.13	318.563	-2404.46	578.906	-2238.53	660.484	-2185.54	905.281	-1965.41	982.995	-1515.21	1305.51	-1339.74	1868.89	-847.035	2133.1	-838.466	2420.62	-865.999	2677.05	-735.375
15.522	-2923.7	264.205	-2650.32	318.583	-2397.73	578.926	-2225.75	660.504	-2175.01	905.301	-1954.77	983.015	-1524.13	1305.53	-1332.38	1868.91	-859.12	2133.12	-840.013	2420.64	-870.407	2677.07	-734.515
15.542	-2927.11	264.225	-2651.5	318.603	-2397.46	578.946	-2220.78	660.524	-2178.11	905.321	-1944.78	983.035	-1529.13	1305.55	-1332.05	1868.93	-854.045	2133.14	-847.391	2420.66	-871.666	2677.09	-739.834
15.562	-2933.65	264.245	-2648.58	318.623	-2396.54	578.966	-2221.76	660.544	-2186.39	905.341	-1930.32	983.055	-1512.91	1305.57	-1330.5	1868.95	-861.891	2133.16	-843.304	2420.68	-878.472	2677.11	-731.775
15.582	-2927.41	264.265	-2656.74	318.643	-2406.69	578.986	-2222.51	660.566	-2192.2	905.361	-1920.97	983.075	-1526.8	1305.59	-1332.69	1868.97	-859.262	2133.18	-849.49	2420.7	-865.733	2677.13	-724.441
15.602	-2916.51	264.285	-2645.94	318.663	-2402.96	579.006	-2211.14	660.584	-2193.87	905.381	-1916.27	983.095	-1522.63	1305.61	-1333.81	1868.99	-861.912	2133.2	-857.995	2420.72	-865.612	2677.15	-726.053
15.622	-2916.07	264.305	-2651.45	318.683	-2398.75	579.026	-2230.4	660.604	-2187.21	905.401	-1914.93	983.115	-1521.2	1305.63	-1342.44	1869.01	-859.813	2133.22	-856.118	2420.74	-856.796	2677.17	-719.176
15.642	-2913.84	264.325	-2653.79	318.703	-2404.32	579.046	-2220.61	660.626	-2191.84	905.421	-1916.22	983.135	-1514.6	1305.65	-1348.33	1869.03	-855.553	2133.24	-851.125	2420.76	-859.218	2677.19	-720.519
15.662	-2914.91	264.345	-2643.58	318.723	-2412.02	579.066	-2213.11	660.646	-2194.79	905.441	-1926.24	983.155	-1518.58	1305.67	-1346.88	1869.05	-870.145	2133.26	-849.888	2420.78	-856.844	2677.21	-717.349
15.682	-2915.25	264.365	-2670.15	318.743	-2414.92	579.086	-2220.33	660.666	-2192.64	905.461	-1924.63	983.175	-1510.77	1305.69	-1351.74	1869.07	-868.474	2133.28	-856.537	2420.8	-862.172	2677.23	-721.218
15.702	-2928.47	264.385	-2673.16	318.763	-2407.9	579.106	-2211.1	660.686	-2200.82	905.481	-1928.15	983.195	-1519.62	1305.71	-1348.76	1869.09	-864.5	2133.3	-838.886	2420.82	-854.083	2677.25	-726.698
15.722	-2929.15	264.405	-2668.94	318.783	-2409.4	579.126	-2196.36	660.706	-2197.34	905.501	-1930.94	983.215	-1502.92	1305.73	-1346.6	1869.11	-872.611	2133.32	-845.845	2420.84	-848.392	2677.27	-720.412
15.742	-2921.01	264.425	-2671.38	318.803	-2407	579.146	-2198.18	660.726	-2185.01	905.521	-1928.6	983.235	-1498.12	1305.75	-1348.73	1869.13	-862.014	2133.34	-845.27	2420.86	-857.522	2677.29	-716.704
15.762	-2922.88	264.445	-2663.62	318.823	-2401.99	579.166	-2204.56	660.746	-2186.68	905.541	-1930.94	983.255	-1501.61	1305.77	-1347.72	1869.15	-855.676	2133.36	-839.593	2420.88	-854.64	2677.31	-719.982
15.782	-2934.82	264.465	-2654.57	318.843	-2401.51	579.186	-2201.27	660.766	-2192.81	905.561	-1935.43	983.275	-1499.23	1305.79	-1337.07	1869.17	-856.226	2133.38	-849.91	2420.9	-855.657	2677.33	-724.199
15.802	-2935.11	264.485	-2657.9	318.865	-2411.58	579.206	-2209.39	660.786	-2187.21	905.581	-1940.88	983.295	-1504.44	1305.81	-1333.96	1869.19	-845.975	2133.4	-862.612	2420.92	-859.944	2677.35	-725.65
15.822	-2937.55	264.505	-2669.61	318.885	-2420.76	579.226	-2206.9	660.806	-2188.06	905.601	-1953.75	983.315	-1521.44	1305.83	-1331.47	1869.21	-850.214	2133.42	-854.637	2420.94	-870.116	2677.37	-753.991
15.842	-2930.75	264.525	-2677.45	318.905	-2424.03	579.246	-2204.05	660.826	-2183.24	905.621	-1966.7	983.335	-1527.99	1305.85	-1334.01	1869.23	-844.487	2133.44	-849.711	2420.96	-861.276	2677.39	-736.046
15.862	-2929.97	264.545	-2685.14	318.923	-2433.14	579.266	-2210.95	660.846	-2185.66	905.641	-1966.35	983.355	-1529.05	1305.87	-1337.66	1869.25	-847.279	2133.46	-856.935	2420.98	-864.57	2677.41	-750.177
15.882	-2918.03	264.565	-2688.87	318.945	-2426.99	579.286	-2205.78	660.866	-2182.15	905.661	-1966.53	983.375	-1523.52	1305.89	-1328.54	1869.27	-847.85	2133.48	-854.394	2421	-869.051	2677.43	-744.535
15.902	-2913.19	264.585	-2686.1	318.965	-2428.44	579.306	-2206.39	660.886	-2176.17	905.681	-1966.8	983.395	-1515.04	1305.91	-1329.84	1869.29	-861.219	2133.5	-846.684	2421.02	-861.979	2677.45	-750.123
15.922	-2916.48	264.605	-2690.7	318.985	-2417.08	579.326	-2202.13	660.906	-2177.7	905.701	-1964.68	983.415	-1519.94	1305.93	-1324.82	1869.31	-861.749	2133.52	-840.388	2421.04	-860.138	2677.47	-747.92
15.942	-2917.4	264.625	-2697.01	319.005	-2428.24	579.346	-2197.91	660.926	-2170.55	905.721	-1975.56	983.435	-1518.02	1305.95	-1328.97	1869.33	-869.31	2133.54	-842.023	2421.06	-857.111	2677.49	-755.334
15.962	-2911.78	264.645	-2695.37	319.025	-2422.43	579.366	-2192.04	660.946	-2173.7	905.741	-1980.02	983.455	-1520.91	1305.97	-1338.34	1869.35	-880.091	2133.56	-841.581	2421.08	-858.079	2677.51	-734.622
15.982	-2917.11	264.665	-2692.26	319.045	-2428.9	579.386	-2188.07	660.966	-2170.09	905.761	-1978.14	983.475	-1526.29	1305.99	-1333.1	1869.37	-883.107	2133.58	-842.619	2421.1	-856.965	2677.53	-742.682
16.002	-2906.26	264.685	-2694.19	319.065	-2441.08	579.406	-2194.26	660.986	-2182.27	905.781	-1983.03	983.495	-1515.38	1306.01	-1340.51	1869.39	-867.007	2133.6	-842.332	2421.12	-868.009	2677.55	-744.911
16.022	-2920.96	264.705	-2692.36	319.085	-2435.17	579.426	-2206.72	661.006	-2182.64	905.801	-1985.96	983.515	-1517.63	1306.03	-1333.73	1869.41	-866.681	2133.62	-843.525	2421.14	-873.677	2677.57	-755.307
16.044	-2922.51	264.725	-2690.03	319.105	-2427.95	579.446	-2205.17	661.026	-2186.87	905.821	-1983.08	983.535	-1510.46	1306.05	-1329.76	1869.43	-872.509	2133.64	-848.584	2421.16	-875.299	2677.59	-753.185
16.062	-2906.12	264.745	-2677.83	319.125	-2427.47	579.466	-2221.76	661.046	-2188.09	905.841	-1975.53	983.555	-1505.41	1306.07	-1330.4	1869.45	-862.605	2133.66	-843.857	2421.18	-880.264	2677.61	-755.093
16.084	-2906.14	264.765	-2674.63	319.145	-2417.03	579.486	-2214.28	661.066	-2180.72	905.861	-1974.65	983.577	-1508.98	1306.09	-1333.68	1869.47	-867.72	2133.68	-846.022	2421.2	-879.974	2677.63	-755.173
16.104	-2896.94	264.785	-2676.89	319.165	-2414	579.506	-2220.66	661.086	-2185.08	905.881	-1966.96	983.597	-1518.24	1306.11	-1340.02	1869.49	-866.355	2133.7	-857.045	2421.22	-884.139	2677.65	-746.684
16.124	-2904.47	264.807	-2656.37	319.185	-2401.31	579.526	-2223.61	661.106	-2183.1	905.901	-1953.02	983.617	-1513.15	1306.13	-1340.51	1869.51	-853.882	2133.72	-860.293	2421.24	-878.036	2677.67	-751.224
16.144	-2889.67	264.827	-2661.07	319.205	-2407.27	579.546	-2222.41	661.126	-2175.37	905.921	-1953.83	983.637	-1507.47	1306.15	-1339.31	1869.53	-853.964	2133.74	-850.97	2421.26	-887.239	2677.69	-731.318
16.164	-2896.77	264.845	-2672.91	319.225	-2380.8	579.566	-2204.51	661.146	-2177.02	905.941	-1942.2	983.657	-1525.32	1306.17	-1333.1	1869.55	-857.326	2133.76	-847.988	2421.28	-871.4	2677.71	-733.951
16.184	-2906.7	264.867	-2676.33	319.245	-2380.27	579.586	-2200.38	661.166	-2176.34	905.961	-1925.57	983.677	-1521.8	1306.19	-1332.54	1869.57	-853.923	2133.78	-852.119	2421.3	-861.591	2677.73	-734.488
16.204	-2902.77	264.887	-2668	319.265	-2383.22	579.606	-2195.22	661.186	-2175.06	905.981	-1934.49	983.697	-1514.31	1306.21	-1348.25	1869.59	-854.779	2133.8	-838.643	2421.32	-857.28	2677.75	-724.925
16.224	-2904.03	264.907	-2657.25	319.285	-2392.04	579.626	-2187.8	661.206	-2176.73	906.001	-1926.72	983.717	-1523.04	1306.23	-1342.14	1869.61	-866.538	2133.82	-851.964	2421.34	-864.183	2677.77	-723.931
16.244	-2910.98	264.927	-2644.36	319.305	-2405.02	579.646	-2192.84	661.226	-2181.01	906.021	-1923.31	983.737	-1514.14	1306.25	-1350.14	1869.63	-851.029	2133.84	-854.416	2421.36	-861.906	2677.79	-724.253
16.264	-2906.21	264.947	-2650.7	319.325	-2396.64	579.666	-2190.82	661.246	-2182.3	906.041	-1921.7	983.757	-1518.48	1306.27	-1357.09	1869.65	-858.243	2133.86	-853.82	2421.38	-870.092	2677.81	-726.08
16.284	-2920.67	264.967	-2662.14	319.345	-2392.06	579.686	-2191.63	661.266	-2182.25	906.061	-1936.47	983.777	-1517.15	1306.29	-1360.78	1869.67	-863.196	2133.88	-850.462	2421.4	-855.585	2677.83	-739.753
16.304	-2927.45	264.987	-2662.46	319.365	-2387.34	579.706	-2202.23	661.286	-2183.56	906.081	-1936.74	983.797	-1520.47	1306.31	-1358.34	1869.69	-867.231	2133.9	-854.218	2421.42	-846.624	2677.85	-744.455
16.324	-2913.09	265.007	-2658.19	319.385	-2394.43	579.726	-2215.64	661.306	-2194.84	906.101	-1929.11	983.817	-1522.07	1306.33	-1353.65	1869.71	-865.519	2133.92	-847.325	2421.44	-845.727	2677.87	-761.271
16.344	-2922.59	265.027	-2672.16	319.405	-2391.92	579.746	-2209.26	661.326	-2180.96	906.121	-1934.38	983.837	-1515.57	1306.35	-1344.2	1869.73	-867.904	2133.94	-844.762	2421.46	-852.146	2677.89	-760.438
16.364	-2912.49	265.047	-2677.1	319.425	-2394.14	579.766	-2207.69	661.346	-2185.54	906.141	-1944.48	983.857	-1514.63	1306.37	-1340.15	1869.75	-871.735	2133.96	-847.877	2421.48	-844.88	2677.91	-764.011
16.384	-2902.75	265.067	-2675.63	319.445	-2407.95	579.786	-2204.82	661.366	-2181.16	906.161	-1957.32	983.877	-1517.29	1306.39	-1340.33	1869.77	-868.331	2133.98	-847.944	2421.5	-844.783	2677.93	-755.496
16.404	-2895.85	265.087	-2672.03	319.465	-2401.75	579.806	-2194.9	661.386	-2178.91	906.181	-1966.32	983.897	-1520.95	1306.41	-1330.07	1869.79	-856.185	2134	-852.185	2421.52	-846.551	2677.95	-760.009
16.424	-2894.81	265.107	-2674.39	319.485	-2410.81	579.826	-2203.94	661.406	-2187.33	906.201	-1958.61	983.917	-1510.17	1306.43	-1316.24	1869.81	-859.385	2134.02	-846.574	2421.54	-846.624	2677.97	-737.094
16.444	-2890.23	265.127	-2678.88	319.505	-2412.65	579.846	-2207.47	661.426	-2199.27	906.221	-1964.22	983.937	-1503.74	1306.45	-1325.48	1869.83	-857.123	2134.05	-854.549	2421.56	-854.374	2677.99	-732.366
16.464	-2899.19	265.147	-2686.72	319.525	-2416.5	579.866	-2205.78	661.446	-2205.86	906.241	-1977.87	983.957	-1497.51	1306.47	-1316.01	1869.85	-865.682	2134.07	-859.498	2421.58	-853.139	2678.01	-726.51
16.484	-2889.26	265.167	-2676.08	319.545	-2419.4	579.886	-2199.38	661.466	-2207.61	906.261	-1997.72	983.977	-1492.97	1306.49	-1311.73	1869.87	-865.702	2134.09	-855.079	2421.6	-853.284	2678.03	-727.208
16.504	-2885.77	265.187	-2682.29	319.565	-2425.9	579.906	-2203.09	661.486	-2209.42	906.281	-1996.73	983.997	-1486.23	1306.51	-1314.5	1869.89	-869.147	2134.11	-854.969	2421.62	-845.292	2678.05	-731.56
16.524	-2899.26	265.207	-2672.99	319.585	-2422.17	579.926	-2203.07	661.506	-2212.91	906.301	-1994.71	984.017	-1484.85	1306.53	-1321.38	1869.91	-862.421	2134.12	-857.598	2421.64	-852.63	2678.07	-725.14
16.544	-2905.2	265.227	-2668.08	319.605	-2417.59	579.946	-2195.02	661.526	-2190.39	906.321	-2000.79	984.037	-1492.15	1306.55	-1318.3	1869.93	-866.783	2134.14	-853.577	2421.66	-848.149	2678.09	-720.546
16.564	-2892.92	265.247	-2654.38	319.625	-2416.6	579.966	-2193.2	661.546	-2197.58	906.341	-1997.59	984.057	-1490.21	1306.57	-1316.31	1869.95	-863.746	2134.16	-852.075	2421.68	-855.246	2678.11	-715.039
16.584	-2888.12	265.267	-2662.36	319.645	-2401.53	579.986	-2198.34	661.566	-2190.39	906.361	-2001.32	984.077	-1498.21	1306.59	-1328.66	1869.97	-864.5	2134.18	-851.832	2421.7	-855.633	2678.13	-721.728
16.604	-2891.66	265.287	-2659.64	319.665	-2393.97	580.006	-2202.05	661.586	-2171.06	906.381	-2010.48	984.097	-1510.26	1306.61	-1328.59	1869.99	-864.948	2134.2	-858.68	2421.72	-857.304	2678.15	-727.772
16.624	-2901.73	265.307	-2671.06	319.685	-2389.32	580.026	-2210.87	661.606	-2184.21	906.401	-1998.39	984.117	-1515.64	1306.63	-1334.57	1870.01	-867.639	2134.22	-855.212	2421.74	-862.269	2678.17	-727.799
16.644	-2908.27	265.327	-2672.19	319.705	-2395.11	580.046	-2212.08	661.626	-2178.37	906.421	-1978.89	984.137	-1511.04	1306.65	-1332.26	1870.03	-859.405	2134.24	-852.362	2421.76	-873.604	2678.19	-719.418
16.664	-2903.77	265.347	-2677.56	319.725	-2414.39	580.066	-2202.56	661.646	-2175.85	906.441	-1977.66	984.157	-1533.97	1306.67	-1345.7	1870.05	-858.651	2134.26	-856.758	2421.78	-865.321	2678.21	-728.444
16.684	-2898.25	265.367	-2680.89	319.745	-2401.19	580.086	-2204.92	661.666	-2175.3	906.461	-1962.91	984.177	-1522.99	1306.69	-1344.3	1870.07	-875.689	2134.28	-857.288	2421.8	-872.877	2678.23	-726.617
16.704	-2897.88	265.387	-2676.86	319.765	-2403.08	580.106	-2204.94	661.686	-2179.58	906.481	-1936.47	984.197	-1515.57	1306.71	-1346.52	1870.09	-875.159	2134.3	-860.492	2421.82	-871.618	2678.25	-734.112
16.724	-2898.9	265.407	-2669.93	319.785	-2393.8	580.126	-2208.79	661.706	-2177.82	906.501	-1927.88	984.217	-1520.66	1306.73	-1343.69	1870.11	-877.543	2134.32	-854.969	2421.84	-863.262	2678.27	-737.685
16.744	-2903.55	265.427	-2682.02	319.805	-2401.41	580.148	-2207.29	661.726	-2181.79	906.521	-1919.34	984.237	-1523.06	1306.75	-1331.52	1870.13	-876.871	2134.34	-870.875	2421.86	-862.657	2678.29	-734.676
16.764	-2901.66	265.447	-2670.23	319.825	-2419.96	580.166	-2204.66	661.746	-2179.05	906.541	-1910.79	984.257	-1522.63	1306.77	-1332.51	1870.15	-858.773	2134.36	-863.032	2421.88	-858.564	2678.31	-740.237
16.784	-2915.71	265.467	-2676.33	319.845	-2400.25	580.186	-2209.32	661.766	-2186.2	906.561	-1909.26	984.277	-1531.36	1306.79	-1334.37	1870.17	-856.98	2134.39	-852.649	2421.9	-852.097	2678.33	-728.659
16.804	-2923.43	265.487	-2671.92	319.865	-2399.18	580.208	-2212.77	661.786	-2187.24	906.583	-1919.04	984.297	-1536.25	1306.81	-1341.37	1870.19	-864.806	2134.41	-847.369	2421.92	-840.593	2678.35	-734.649
16.824	-2918.93	265.507	-2665.47	319.885	-2412.84	580.226	-2218.17	661.806	-2181.28	906.603	-1927.56	984.317	-1526.34	1306.83	-1343	1870.21	-863.42	2134.43	-849.247	2421.94	-847.399	2678.37	-746.013
16.844	-2916.24	265.527	-2659.48	319.905	-2404.82	580.248	-2225.1	661.826	-2187.02	906.621	-1912.35	984.337	-1524.81	1306.85	-1351.56	1870.23	-862.238	2134.45	-847.855	2421.96	-849.796	2678.39	-747.329
16.864	-2910.02	265.547	-2647.47	319.925	-2391.72	580.268	-2207.8	661.846	-2173.34	906.643	-1919.42	984.357	-1525.46	1306.87	-1342.49	1870.25	-868.658	2134.47	-850.374	2421.98	-865.684	2678.41	-750.391
16.884	-2897.57	265.567	-2636.73	319.945	-2380.99	580.288	-2214.11	661.866	-2186.05	906.663	-1914.47	984.377	-1516.69	1306.89	-1341.71	1870.27	-862.849	2134.49	-847.391	2422	-872.078	2678.43	-759.901
16.904	-2884.83	265.587	-2627.46	319.965	-2387.43	580.308	-2209.65	661.886	-2178.86	906.683	-1911.49	984.397	-1516.35	1306.91	-1346.82	1870.29	-858.468	2134.51	-844.387	2422.02	-853.889	2678.45	-769.733
16.924	-2883.25	265.607	-2637.48	319.985	-2383.85	580.328	-2203.29	661.908	-2176.75	906.703	-1914.88	984.417	-1528.76	1306.93	-1343.74	1870.31	-862.075	2134.53	-858.238	2422.04	-856.796	2678.47	-783.756
16.944	-2870.93	265.627	-2638.74	320.005	-2393.08	580.348	-2203.82	661.926	-2174.33	906.723	-1913.43	984.437	-1516.42	1306.95	-1345.53	1870.33	-862.625	2134.55	-858.305	2422.06	-863.577	2678.49	-785.046
16.964	-2864.17	265.647	-2641.72	320.025	-2381.82	580.368	-2194.47	661.946	-2173.92	906.743	-1913.88	984.457	-1520.83	1306.97	-1339.34	1870.35	-858.121	2134.57	-853.599	2422.08	-864.861	2678.51	-775.025
16.984	-2882.65	265.667	-2641.05	320.045	-2377.31	580.388	-2199.07	661.966	-2169.29	906.763	-1913.53	984.477	-1522.51	1306.99	-1323.27	1870.37	-872.53	2134.59	-853.643	2422.1	-865.636	2678.53	-760.224
17.004	-2889.57	265.687	-2641.54	320.065	-2368.91	580.408	-2212.16	661.988	-2179.9	906.783	-1923.04	984.497	-1514.55	1307.01	-1314.22	1870.39	-867.19	2134.61	-862.126	2422.12	-884.382	2678.55	-755.791
17.024	-2887.35	265.707	-2638.21	320.085	-2365.08	580.428	-2212.01	662.008	-2185.37	906.803	-1934.14	984.517	-1524.37	1307.03	-1326.7	1870.41	-860.261	2134.62	-862.215	2422.14	-872.684	2678.57	-741.526
17.044	-2891.9	265.727	-2646.45	320.105	-2369.32	580.448	-2217.74	662.028	-2175.54	906.823	-1942.38	984.537	-1530.53	1307.05	-1329.86	1870.43	-851.905	2134.64	-869.041	2422.16	-867.501	2678.59	-725.355
17.064	-2909.1	265.747	-2643.01	320.125	-2364.67	580.468	-2207.41	662.048	-2172.2	906.843	-1950.09	984.557	-1527.14	1307.07	-1332.74	1870.45	-859.568	2134.66	-874.233	2422.18	-868.251	2678.61	-715.361
17.084	-2901.73	265.767	-2637.21	320.145	-2387.56	580.488	-2211.3	662.068	-2176.02	906.863	-1943.22	984.577	-1524.47	1307.09	-1341.27	1870.47	-859.426	2134.68	-874.586	2422.2	-858.322	2678.63	-718.8
17.104	-2906.72	265.787	-2648.49	320.165	-2395.52	580.508	-2214.2	662.088	-2169.78	906.883	-1927.72	984.597	-1528.16	1307.11	-1332.69	1870.49	-865.458	2134.7	-873.769	2422.22	-840.763	2678.65	-714.018
17.124	-2916.94	265.807	-2664.13	320.185	-2403.78	580.528	-2209.87	662.108	-2183.12	906.903	-1923.28	984.617	-1530.46	1307.13	-1320.18	1870.51	-869.289	2134.72	-880.86	2422.24	-848.634	2678.67	-718.424
17.144	-2917.57	265.827	-2678.74	320.205	-2399.08	580.548	-2211.32	662.128	-2185.88	906.923	-1916.08	984.637	-1522.05	1307.15	-1323.98	1870.53	-869.187	2134.74	-870.411	2422.26	-862.851	2678.69	-709.854
17.164	-2917.81	265.847	-2677	320.225	-2396.59	580.568	-2213.44	662.148	-2184.4	906.943	-1914.47	984.657	-1521.2	1307.17	-1331.59	1870.55	-870.716	2134.76	-865.551	2422.28	-855.609	2678.71	-706.12
17.184	-2914.5	265.867	-2687.15	320.245	-2410.9	580.588	-2210.34	662.168	-2193	906.963	-1928.39	984.677	-1525.78	1307.19	-1328.54	1870.57	-865.601	2134.78	-867.87	2422.3	-855.318	2678.73	-704.884
17.204	-2918.2	265.887	-2678.15	320.267	-2402.89	580.608	-2216.91	662.188	-2194.84	906.983	-1934.06	984.697	-1505.75	1307.21	-1336.69	1870.59	-855.187	2134.8	-857.288	2422.32	-860.671	2678.75	-711.171
17.224	-2922.63	265.907	-2677.21	320.285	-2402.79	580.628	-2210.93	662.208	-2192.03	907.003	-1931.16	984.717	-1512.25	1307.23	-1327.54	1870.61	-845.771	2134.82	-839.085	2422.34	-861.518	2678.77	-726.214
17.244	-2922.92	265.927	-2679.31	320.307	-2398.43	580.648	-2212.56	662.228	-2192.37	907.023	-1939.81	984.737	-1511.18	1307.25	-1327.31	1870.63	-849.378	2134.84	-835.462	2422.36	-863.165	2678.79	-737.309
17.264	-2924.81	265.947	-2684.09	320.327	-2396.98	580.668	-2213.81	662.248	-2189.54	907.043	-1925.59	984.757	-1497.46	1307.27	-1333.96	1870.65	-848.767	2134.86	-835.837	2422.38	-866.387	2678.81	-747.087
17.284	-2919.27	265.967	-2686.96	320.347	-2405.62	580.688	-2215.62	662.268	-2186.97	907.063	-1935.21	984.777	-1498.31	1307.29	-1335.39	1870.67	-839.046	2134.89	-832.767	2422.4	-873.991	2678.83	-749.827
17.304	-2915.37	265.987	-2676.7	320.367	-2399.88	580.708	-2212.36	662.288	-2189.8	907.083	-1944.37	984.797	-1502.75	1307.31	-1323.65	1870.69	-850.662	2134.91	-838.069	2422.42	-883.292	2678.85	-747.275
17.324	-2909.29	266.007	-2669.99	320.387	-2396.23	580.728	-2222.49	662.308	-2182.66	907.103	-1926.13	984.817	-1501.15	1307.33	-1328.74	1870.71	-842.999	2134.93	-851.279	2422.44	-881.233	2678.87	-754.609
17.344	-2907.69	266.027	-2664.8	320.407	-2391.12	580.748	-2228.09	662.328	-2178.08	907.123	-1919.15	984.837	-1502.46	1307.35	-1334.42	1870.73	-855.716	2134.95	-850.595	2422.46	-872.974	2678.89	-756.946
17.364	-2903.19	266.047	-2670.82	320.427	-2391.12	580.768	-2227.12	662.348	-2172.92	907.143	-1929.49	984.857	-1514.63	1307.37	-1323.75	1870.75	-865.519	2134.97	-860.801	2422.48	-859.048	2678.91	-758.558
17.384	-2901.49	266.067	-2660.29	320.447	-2388.69	580.788	-2219.74	662.368	-2178.11	907.163	-1937.52	984.877	-1514.68	1307.39	-1326.81	1870.77	-868.841	2134.99	-871.029	2422.5	-855.149	2678.93	-752.541
17.404	-2894.2	266.087	-2658.3	320.467	-2381.5	580.808	-2222.25	662.388	-2179.17	907.183	-1926.4	984.897	-1517.37	1307.41	-1330.01	1870.79	-871.266	2135.01	-868.378	2422.52	-852.557	2678.95	-745.986
17.424	-2922.56	266.107	-2642.72	320.487	-2382.45	580.828	-2222.45	662.408	-2183.82	907.203	-1921.99	984.917	-1520.18	1307.43	-1318.91	1870.81	-866.558	2135.03	-872.708	2422.54	-852.17	2678.97	-741.097
17.444	-2919.7	266.127	-2651.05	320.507	-2406.71	580.848	-2218.19	662.428	-2180.5	907.223	-1920.87	984.939	-1514.63	1307.45	-1327.57	1870.83	-865.621	2135.05	-871.493	2422.56	-842.264	2678.99	-747.222
17.464	-2927.87	266.147	-2655.18	320.527	-2414.68	580.868	-2224.28	662.448	-2181.89	907.243	-1937.47	984.957	-1513.71	1307.47	-1348.94	1870.85	-868.882	2135.07	-857.686	2422.58	-847.52	2679.01	-733.709
17.486	-2935.98	266.167	-2662.38	320.547	-2403.37	580.888	-2224.87	662.468	-2192.08	907.265	-1939.99	984.979	-1513.15	1307.49	-1342.14	1870.87	-861.402	2135.09	-859.144	2422.6	-833.327	2679.03	-736.234
17.506	-2941.16	266.187	-2664.91	320.567	-2404.27	580.908	-2209.55	662.488	-2197.12	907.283	-1933.2	984.997	-1499.62	1307.51	-1326.6	1870.89	-860.302	2135.11	-853.687	2422.62	-835.846	2679.05	-749.505
17.526	-2937.36	266.207	-2669.39	320.587	-2411.85	580.928	-2224.34	662.508	-2207.73	907.303	-1934.14	985.019	-1503.5	1307.53	-1333.76	1870.91	-853.719	2135.12	-858.791	2422.64	-855.028	2679.07	-751.573
17.546	-2932.18	266.227	-2669.15	320.607	-2402.84	580.948	-2213.07	662.528	-2210.25	907.325	-1936.85	985.039	-1505.99	1307.55	-1330.65	1870.93	-858.447	2135.14	-857.531	2422.66	-851.395	2679.09	-745.986
17.566	-2931.67	266.249	-2677.8	320.627	-2403.66	580.968	-2205.86	662.548	-2200.9	907.345	-1920.03	985.059	-1498.84	1307.57	-1328.51	1870.95	-859.018	2135.16	-869.306	2422.68	-855.851	2679.11	-758.209
17.586	-2927.5	266.269	-2668.86	320.647	-2401.94	580.988	-2214.01	662.568	-2205.84	907.365	-1916	985.079	-1482.43	1307.59	-1338.29	1870.97	-866.823	2135.18	-869.041	2422.7	-849.772	2679.13	-760.009
17.606	-2935.83	266.289	-2666.47	320.667	-2398.19	581.008	-2211.63	662.59	-2204.58	907.385	-1921.75	985.099	-1480.32	1307.61	-1329.25	1870.99	-854.942	2135.2	-863.231	2422.72	-846.914	2679.15	-756.839
17.626	-2923.97	266.309	-2678.47	320.687	-2381.89	581.028	-2221.98	662.608	-2203.76	907.405	-1910.15	985.119	-1486.72	1307.63	-1317.46	1871.01	-851.192	2135.22	-865.264	2422.74	-841.102	2679.17	-752.755
17.646	-2916.8	266.329	-2668.4	320.707	-2391.77	581.048	-2227.24	662.628	-2191.86	907.425	-1902.76	985.139	-1484.78	1307.65	-1321.43	1871.03	-855.064	2135.24	-865.573	2422.76	-843.378	2679.19	-757.376
17.666	-2913.46	266.349	-2676.19	320.727	-2392.13	581.068	-2225.08	662.648	-2179.92	907.445	-1898.38	985.159	-1483.35	1307.67	-1321.13	1871.05	-850.071	2135.26	-852.87	2422.78	-829.089	2679.21	-754.958
17.686	-2902.8	266.369	-2668.4	320.747	-2382.11	581.088	-2219.23	662.668	-2184.99	907.465	-1903.73	985.179	-1490.82	1307.69	-1333.3	1871.07	-862.136	2135.28	-858.526	2422.8	-836.33	2679.23	-741.285
17.706	-2897.54	266.389	-2669.53	320.767	-2383.78	581.108	-2222.2	662.69	-2189.15	907.485	-1905.02	985.199	-1486.33	1307.71	-1340.86	1871.09	-862.279	2135.3	-848.761	2422.82	-832.14	2679.25	-745.126
17.726	-2875.96	266.409	-2666.04	320.787	-2389.61	581.128	-2229.97	662.71	-2189.34	907.505	-1902.2	985.219	-1495.16	1307.73	-1339.79	1871.11	-852.558	2135.32	-853.687	2422.84	-843.717	2679.27	-748.162
17.746	-2879.35	266.429	-2655.75	320.807	-2382.59	581.148	-2234.88	662.73	-2187.09	907.525	-1890.3	985.239	-1497.92	1307.75	-1332.1	1871.13	-856.511	2135.34	-866.037	2422.86	-861.664	2679.29	-741.15
17.766	-2877.39	266.449	-2665.77	320.827	-2388.6	581.168	-2238.28	662.75	-2185.25	907.545	-1883.79	985.259	-1511.69	1307.77	-1333.86	1871.15	-857.856	2135.36	-858.68	2422.88	-862.172	2679.31	-721.728
17.786	-2886.5	266.469	-2674.79	320.847	-2383.1	581.188	-2227.3	662.77	-2182.42	907.565	-1895.8	985.279	-1503.91	1307.79	-1339.23	1871.17	-862.727	2135.39	-858.238	2422.9	-875.081	2679.33	-727.235
17.806	-2889.48	266.489	-2668.37	320.867	-2384.26	581.208	-2225.24	662.79	-2180.31	907.585	-1915.57	985.299	-1514.04	1307.81	-1346.72	1871.19	-863.4	2135.41	-857.951	2422.92	-872.563	2679.35	-714.77
17.826	-2893.93	266.509	-2671.92	320.887	-2386.1	581.228	-2227.46	662.81	-2189.97	907.605	-1920.79	985.319	-1507.18	1307.83	-1338.9	1871.21	-859.731	2135.43	-863.474	2422.94	-872.974	2679.37	-718.048
17.846	-2893.33	266.529	-2667.3	320.907	-2382.95	581.248	-2213.46	662.83	-2182.85	907.625	-1921.54	985.339	-1501.97	1307.85	-1349.3	1871.23	-846.179	2135.45	-854.394	2422.96	-879.513	2679.39	-724.119
17.866	-2897.52	266.549	-2666.71	320.927	-2401.55	581.268	-2198.6	662.85	-2189.01	907.645	-1938.57	985.359	-1505.63	1307.87	-1342.57	1871.25	-847.483	2135.47	-849.137	2422.98	-878.206	2679.41	-719.418
17.886	-2922	266.569	-2680.38	320.947	-2393.71	581.288	-2193.63	662.87	-2191.48	907.665	-1928.93	985.379	-1506.5	1307.89	-1331.95	1871.27	-838.312	2135.49	-846.949	2423	-881.039	2679.43	-718.316
17.906	-2926.36	266.589	-2673.83	320.967	-2395.19	581.308	-2202.09	662.89	-2201.94	907.685	-1937.44	985.399	-1505.78	1307.91	-1330.5	1871.29	-836.07	2135.51	-842.399	2423.02	-865.563	2679.45	-729.008
17.926	-2936.2	266.609	-2678.29	320.987	-2402.77	581.328	-2198.03	662.91	-2204.31	907.705	-1939.56	985.419	-1519.28	1307.93	-1322.76	1871.32	-832.545	2135.53	-840.918	2423.04	-860.647	2679.47	-727.772
17.946	-2927.21	266.629	-2670.15	321.007	-2400.05	581.348	-2193.43	662.93	-2206.54	907.725	-1929.01	985.439	-1510.19	1307.95	-1329.07	1871.34	-829.793	2135.55	-855.123	2423.06	-855.633	2679.49	-731.291
17.966	-2927.02	266.649	-2668.05	321.027	-2412.74	581.368	-2189.84	662.95	-2213.03	907.745	-1921.89	985.459	-1505.24	1307.97	-1318.6	1871.36	-824.698	2135.57	-855.433	2423.08	-852.848	2679.51	-726.429
17.986	-2933.27	266.669	-2660.72	321.047	-2401.63	581.388	-2190.94	662.97	-2206.93	907.765	-1923.04	985.479	-1510.99	1307.99	-1323.7	1871.37	-835.214	2135.59	-859.453	2423.1	-849.191	2679.53	-722.158
18.006	-2923.48	266.689	-2654.59	321.067	-2421.34	581.408	-2186.03	662.99	-2198.14	907.785	-1939.19	985.499	-1517.68	1308.01	-1321.92	1871.4	-846.281	2135.61	-869.483	2423.12	-855.9	2679.55	-736.395
18.026	-2930.72	266.709	-2633.83	321.087	-2403.01	581.428	-2191.47	663.01	-2195.93	907.805	-1941.79	985.519	-1513.39	1308.03	-1320.64	1871.42	-847.85	2135.63	-870.676	2423.14	-859.436	2679.57	-738.007
18.046	-2917.02	266.729	-2620.93	321.107	-2402.94	581.448	-2196.26	663.03	-2190.34	907.825	-1945.9	985.539	-1502.96	1308.05	-1319.98	1871.44	-843.978	2135.65	-876.221	2423.16	-858.491	2679.59	-739.243
18.066	-2915.56	266.749	-2612.07	321.127	-2396.66	581.468	-2201.01	663.05	-2178.76	907.845	-1952.3	985.559	-1508.83	1308.07	-1321.13	1871.46	-852.822	2135.67	-870.632	2423.18	-848.852	2679.61	-737.631
18.086	-2918.27	266.769	-2610.08	321.147	-2396.59	581.488	-2213.42	663.07	-2177.91	907.865	-1935.1	985.579	-1508.93	1308.09	-1330.19	1871.48	-865.927	2135.69	-870.985	2423.2	-845.34	2679.63	-741.123
18.106	-2913.84	266.789	-2600.84	321.167	-2392.33	581.51	-2210.36	663.09	-2171.16	907.885	-1939.03	985.599	-1507.4	1308.11	-1332.82	1871.5	-868.168	2135.71	-866.302	2423.22	-838.05	2679.65	-743.622
18.126	-2911.93	266.809	-2594.9	321.187	-2402.86	581.528	-2204.09	663.11	-2163.84	907.905	-1939.27	985.619	-1517.17	1308.13	-1327.39	1871.52	-864.052	2135.73	-846.331	2423.24	-832.601	2679.67	-743.38
18.146	-2892.82	266.829	-2593.5	321.207	-2408.17	581.548	-2208.86	663.13	-2169.63	907.925	-1930.08	985.639	-1516.45	1308.15	-1329.28	1871.54	-865.499	2135.75	-846.309	2423.26	-842.579	2679.69	-740.022
18.166	-2889.74	266.849	-2589.23	321.227	-2395.28	581.568	-2194.81	663.15	-2168.2	907.945	-1924.12	985.659	-1521.83	1308.17	-1335.24	1871.56	-863.114	2135.77	-847.458	2423.28	-847.374	2679.71	-747.41
18.186	-2870.83	266.869	-2597.24	321.247	-2383.75	581.59	-2194.9	663.17	-2167.5	907.965	-1932.82	985.679	-1519.52	1308.19	-1340.53	1871.58	-859.364	2135.79	-850.595	2423.3	-842.845	2679.73	-732.258
18.206	-2866.4	266.889	-2601.56	321.267	-2371.98	581.61	-2205.37	663.19	-2164.74	907.985	-1922.83	985.699	-1512.71	1308.21	-1336.33	1871.6	-868.637	2135.81	-858.769	2423.32	-846.842	2679.75	-738.276
18.226	-2879.43	266.909	-2617.2	321.287	-2381.65	581.63	-2202.78	663.21	-2172.1	908.005	-1913.1	985.719	-1510.84	1308.23	-1348.45	1871.62	-861.015	2135.83	-869.174	2423.34	-855.221	2679.77	-738.706
18.246	-2886.64	266.929	-2618.03	321.307	-2380.77	581.65	-2205.82	663.23	-2175.15	908.025	-1915.82	985.739	-1501.56	1308.25	-1339.57	1871.64	-858.957	2135.85	-871.339	2423.36	-857.111	2679.79	-734.166
18.266	-2895.9	266.949	-2618.35	321.327	-2393.49	581.67	-2219.78	663.25	-2174.98	908.045	-1912.7	985.759	-1489.85	1308.27	-1338.27	1871.66	-853.841	2135.87	-867.34	2423.38	-858.273	2679.81	-733.226
18.286	-2908.83	266.969	-2622.81	321.347	-2407.88	581.69	-2222.06	663.27	-2172.92	908.065	-1906.36	985.779	-1489	1308.29	-1344.02	1871.68	-844.854	2135.89	-865.352	2423.4	-857.45	2679.83	-736.449
18.306	-2917.69	266.989	-2634.34	321.367	-2413.47	581.71	-2221.53	663.29	-2181.67	908.085	-1903.81	985.799	-1484.25	1308.31	-1337.58	1871.7	-838.74	2135.91	-858.658	2423.42	-855.052	2679.85	-734.757
18.326	-2923.53	267.009	-2640.65	321.387	-2419.6	581.73	-2225.55	663.31	-2194.96	908.105	-1892.98	985.819	-1495.35	1308.33	-1337.96	1871.72	-835.296	2135.93	-870.632	2423.44	-858.128	2679.87	-737.389
18.346	-2919.53	267.029	-2638.98	321.407	-2424.44	581.75	-2236.37	663.33	-2185.01	908.125	-1894.06	985.839	-1490.38	1308.35	-1344.12	1871.74	-847.687	2135.95	-868.666	2423.46	-866.871	2679.89	-739.995
18.366	-2920.96	267.049	-2644.71	321.427	-2414.58	581.77	-2221.12	663.35	-2170.74	908.145	-1895.99	985.859	-1495.69	1308.37	-1335.72	1871.76	-841.023	2135.97	-862.369	2423.48	-858.515	2679.91	-724.441
18.386	-2921.62	267.069	-2655.86	321.447	-2405.31	581.79	-2228.4	663.37	-2173.14	908.165	-1895.1	985.879	-1502.48	1308.39	-1322.83	1871.78	-837.884	2135.99	-862.723	2423.5	-852.557	2679.93	-731.721
18.406	-2931.52	267.089	-2663.24	321.467	-2393.15	581.81	-2228.69	663.39	-2166.87	908.185	-1890.64	985.899	-1499.5	1308.41	-1323.49	1871.8	-838.21	2136.01	-848.651	2423.52	-859.339	2679.95	-740.371
18.426	-2919.27	267.109	-2664.13	321.487	-2386.13	581.83	-2222.86	663.41	-2181.16	908.205	-1896.93	985.919	-1496.44	1308.43	-1331.34	1871.82	-845.853	2136.03	-854.24	2423.54	-859.629	2679.97	-732.124
18.446	-2904.81	267.129	-2666.12	321.507	-2379.32	581.85	-2224.98	663.43	-2180.19	908.225	-1897.58	985.939	-1497.07	1308.45	-1324.44	1871.84	-850.112	2136.05	-859.1	2423.56	-868.712	2679.99	-726.348
18.466	-2902.46	267.149	-2655.83	321.527	-2374.11	581.87	-2220.45	663.45	-2189.39	908.245	-1896.58	985.959	-1500.42	1308.47	-1324.74	1871.86	-853.862	2136.07	-856.692	2423.58	-865.999	2680.01	-720.841
18.486	-2899	267.169	-2649.09	321.547	-2364.52	581.89	-2223.94	663.47	-2200.85	908.265	-1892.74	985.979	-1511.23	1308.49	-1324.92	1871.88	-858.366	2136.09	-855.941	2423.6	-857.958	2680.03	-729.25
18.506	-2897.28	267.189	-2643.9	321.567	-2368.16	581.91	-2223.69	663.49	-2198.94	908.285	-1898.17	985.999	-1507.47	1308.51	-1307.07	1871.9	-857.856	2136.11	-865.418	2423.62	-851.395	2680.05	-729.868
18.526	-2895.94	267.209	-2643.87	321.587	-2367.26	581.93	-2227.14	663.51	-2203.9	908.305	-1891.5	986.019	-1515.69	1308.53	-1309.33	1871.92	-860.934	2136.13	-875.404	2423.64	-854.035	2680.07	-721.835
18.546	-2892	267.229	-2639.28	321.607	-2366.46	581.95	-2227.08	663.53	-2202.91	908.325	-1882.59	986.039	-1532.28	1308.55	-1306.02	1871.94	-845.995	2136.15	-869.881	2423.66	-852.218	2680.09	-738.491
18.566	-2878.51	267.249	-2628.02	321.627	-2381.55	581.97	-2225.81	663.55	-2186.05	908.345	-1881.78	986.059	-1526.36	1308.57	-1302.38	1871.96	-845.139	2136.17	-862.303	2423.68	-852.848	2680.12	-730.19
18.586	-2874.15	267.269	-2622.36	321.647	-2379.61	581.99	-2225.08	663.57	-2183.02	908.365	-1877.35	986.079	-1520.35	1308.59	-1298.56	1871.98	-848.482	2136.19	-854.704	2423.7	-842.531	2680.14	-722.964
18.606	-2877.34	267.289	-2615.77	321.667	-2384.24	582.01	-2233.25	663.59	-2172.25	908.385	-1861.52	986.099	-1503.72	1308.61	-1309.51	1872	-850.092	2136.21	-850.595	2423.72	-845.025	2680.16	-741.446
18.626	-2872.55	267.309	-2614.86	321.689	-2381.6	582.03	-2221.72	663.61	-2182.81	908.405	-1870.87	986.119	-1513.63	1308.63	-1314.4	1872.02	-848.543	2136.23	-837.317	2423.74	-843.184	2680.18	-751.17
18.646	-2876.98	267.329	-2618.89	321.709	-2388.33	582.05	-2235	663.63	-2173.43	908.425	-1868.32	986.139	-1518.8	1308.65	-1316.36	1872.04	-846.708	2136.25	-842.951	2423.76	-845.074	2680.2	-761.379
18.666	-2892.89	267.349	-2615.69	321.729	-2375.95	582.07	-2236.16	663.65	-2181.11	908.445	-1864.21	986.159	-1505	1308.67	-1324.51	1872.06	-842.103	2136.27	-847.745	2423.78	-843.863	2680.22	-768.068
18.686	-2895.12	267.369	-2619.72	321.747	-2386.93	582.09	-2224.63	663.67	-2182.54	908.465	-1876.43	986.179	-1509.73	1308.69	-1321	1872.08	-849.174	2136.29	-857.885	2423.8	-833.158	2680.24	-773.037
18.706	-2891.95	267.389	-2618.22	321.769	-2396.9	582.11	-2221.63	663.69	-2183.1	908.485	-1894.67	986.199	-1513.34	1308.71	-1323.42	1872.1	-858.04	2136.31	-864.866	2423.82	-830.663	2680.26	-762.668
18.726	-2893.35	267.409	-2617.82	321.789	-2401.39	582.13	-2218.09	663.71	-2182.2	908.505	-1894.16	986.219	-1505.46	1308.73	-1317.51	1872.12	-862.605	2136.33	-860.956	2423.84	-838.898	2680.28	-773.548
18.746	-2886.67	267.429	-2609.09	321.809	-2402.26	582.15	-2220.39	663.73	-2174.43	908.525	-1911.28	986.239	-1501.41	1308.75	-1320.97	1872.14	-856.898	2136.35	-860.867	2423.86	-845.413	2680.3	-759.068
18.766	-2910.02	267.449	-2624.94	321.829	-2419.96	582.17	-2220.29	663.75	-2174.11	908.545	-1921.38	986.259	-1503.96	1308.77	-1313.64	1872.16	-866.334	2136.37	-865.241	2423.88	-846.285	2680.32	-753.266
18.786	-2910.36	267.469	-2622.11	321.849	-2426.5	582.19	-2214.7	663.77	-2188.3	908.565	-1922.08	986.279	-1498.09	1308.79	-1318.35	1872.18	-869.249	2136.39	-869.174	2423.9	-847.568	2680.34	-736.691
18.806	-2900.26	267.489	-2627.49	321.869	-2415.26	582.21	-2224.1	663.79	-2185.49	908.585	-1924.3	986.301	-1500.98	1308.81	-1313.76	1872.2	-869.33	2136.41	-857.642	2423.92	-845.921	2680.36	-735.724
18.828	-2902.7	267.509	-2625.04	321.889	-2410.81	582.23	-2215.52	663.81	-2187.5	908.605	-1924.65	986.319	-1503.79	1308.83	-1312.31	1872.22	-873.691	2136.43	-854.947	2423.94	-859.436	2680.38	-727.369
18.848	-2910.11	267.529	-2632.94	321.909	-2398.33	582.25	-2213.01	663.83	-2186.66	908.627	-1910.15	986.339	-1510.92	1308.85	-1310.53	1872.24	-859.711	2136.45	-862.104	2423.96	-854.277	2680.4	-708.538
18.868	-2905.49	267.549	-2634.98	321.929	-2395.79	582.27	-2223.06	663.85	-2178.3	908.645	-1919.01	986.359	-1506.65	1308.87	-1306.07	1872.26	-866.314	2136.47	-856.935	2423.98	-852.896	2680.42	-706.55
18.888	-2905.66	267.569	-2626.49	321.949	-2382.69	582.29	-2222.86	663.87	-2179.22	908.665	-1914.15	986.381	-1508.23	1308.89	-1309.23	1872.28	-864.867	2136.49	-851.235	2424	-850.378	2680.44	-686.402
18.908	-2895.58	267.589	-2641.89	321.969	-2369.2	582.31	-2223.94	663.89	-2172.25	908.685	-1916.51	986.401	-1515.31	1308.91	-1294.84	1872.3	-854.881	2136.51	-862.524	2424.02	-854.931	2680.46	-680.68
18.928	-2881.12	267.611	-2646.83	321.989	-2371.45	582.33	-2224.81	663.91	-2176.31	908.707	-1922.75	986.421	-1501.99	1308.93	-1304.67	1872.32	-852.028	2136.53	-851.876	2424.04	-856.118	2680.48	-685.946
18.948	-2890.28	267.629	-2647.42	322.009	-2368.4	582.35	-2227.91	663.93	-2180.19	908.725	-1919.6	986.441	-1510.87	1308.95	-1311.45	1872.34	-846.647	2136.55	-854.704	2424.06	-864.958	2680.5	-703.89
18.968	-2891.17	267.649	-2643.1	322.029	-2368.35	582.37	-2226.12	663.95	-2191.06	908.747	-1913.21	986.461	-1511.74	1308.97	-1305.31	1872.36	-842.082	2136.57	-862.811	2424.08	-863.819	2680.52	-703.299
18.988	-2887.3	267.669	-2634.69	322.049	-2372.56	582.39	-2224.02	663.97	-2193.41	908.767	-1904.88	986.481	-1516.06	1308.99	-1314.89	1872.38	-838.414	2136.59	-857.509	2424.1	-865.539	2680.54	-706.093
19.008	-2903.07	267.691	-2641.72	322.069	-2388.67	582.41	-2223.86	663.99	-2186.29	908.787	-1891.42	986.501	-1513.71	1309.01	-1321.81	1872.4	-848.257	2136.61	-849.6	2424.12	-863.069	2680.56	-707.866
19.028	-2910.09	267.711	-2636.84	322.089	-2378.93	582.43	-2227.81	664.01	-2191.43	908.807	-1872.49	986.521	-1528.93	1309.03	-1320.72	1872.42	-848.482	2136.63	-851.39	2424.14	-861.543	2680.58	-709.505
19.048	-2911.78	267.731	-2635.41	322.109	-2392.93	582.45	-2233.6	664.03	-2204.05	908.827	-1875.28	986.541	-1519.89	1309.05	-1328.36	1872.44	-850.683	2136.65	-851.412	2424.16	-858.709	2680.6	-708.377
19.068	-2915.22	267.751	-2654.38	322.129	-2413.59	582.47	-2228.05	664.052	-2212.01	908.847	-1867.43	986.561	-1515.04	1309.07	-1332.92	1872.46	-855.676	2136.67	-854.593	2424.18	-859.097	2680.62	-708.242
19.088	-2897.81	267.771	-2648.01	322.149	-2407	582.49	-2224.69	664.072	-2211.17	908.867	-1875.04	986.581	-1515.18	1309.09	-1327.88	1872.48	-849.011	2136.69	-853.665	2424.2	-860.695	2680.64	-709.048
19.108	-2882.91	267.791	-2655.61	322.169	-2414.49	582.51	-2218.13	664.092	-2221.02	908.887	-1871.63	986.601	-1515.16	1309.11	-1333.3	1872.5	-847.279	2136.71	-850.219	2424.22	-857.595	2680.66	-719.847
19.128	-2893.6	267.811	-2657.39	322.189	-2412.19	582.53	-2211.32	664.112	-2221.39	908.907	-1879.01	986.621	-1521.12	1309.13	-1323.47	1872.52	-854.066	2136.73	-855.83	2424.24	-853.163	2680.68	-729.035
19.148	-2890.79	267.831	-2669.77	322.209	-2417.56	582.55	-2213.5	664.132	-2206.78	908.927	-1877.45	986.641	-1520.08	1309.15	-1327.21	1872.54	-851.355	2136.75	-859.718	2424.26	-856.021	2680.7	-739.727
19.168	-2890.47	267.851	-2662.6	322.229	-2413.01	582.57	-2219.29	664.152	-2208.94	908.947	-1890.83	986.661	-1509.17	1309.17	-1313.03	1872.56	-843.855	2136.77	-855.389	2424.28	-858.443	2680.72	-731.023
19.188	-2881.78	267.871	-2657.66	322.249	-2413.98	582.59	-2227.5	664.172	-2194.7	908.967	-1889.81	986.681	-1509.29	1309.19	-1319.55	1872.58	-849.582	2136.79	-852.008	2424.3	-856.844	2680.74	-742.923
19.208	-2885.7	267.891	-2665.31	322.269	-2415.41	582.61	-2228.26	664.192	-2189.3	908.987	-1900.15	986.701	-1503.96	1309.21	-1320.9	1872.6	-852.089	2136.81	-856.316	2424.32	-856.457	2680.76	-742.252
19.228	-2897.66	267.911	-2673.69	322.289	-2406.86	582.63	-2228.46	664.212	-2193.22	909.007	-1887.8	986.721	-1498.14	1309.23	-1327.65	1872.62	-849.399	2136.83	-851.765	2424.34	-856.554	2680.78	-733.548
19.248	-2886.64	267.931	-2658.68	322.309	-2411.27	582.65	-2229.95	664.232	-2194.38	909.027	-1893.17	986.741	-1499.57	1309.25	-1327.49	1872.64	-852.415	2136.85	-843.348	2424.36	-850.208	2680.8	-729.089
19.268	-2902.44	267.951	-2675.68	322.329	-2403.49	582.67	-2232.33	664.252	-2188.5	909.047	-1901.9	986.761	-1498.99	1309.27	-1321.23	1872.66	-853.903	2136.87	-846.839	2424.38	-834.562	2680.82	-728.175
19.288	-2900.89	267.971	-2667.14	322.349	-2412.91	582.69	-2230.82	664.272	-2181.67	909.067	-1915.28	986.781	-1505.7	1309.29	-1320.21	1872.68	-862.156	2136.89	-843.26	2424.4	-836.282	2680.84	-735.348
19.308	-2907.52	267.991	-2675.17	322.369	-2403.18	582.71	-2234.25	664.292	-2177.82	909.087	-1925.84	986.801	-1494.21	1309.31	-1324.18	1872.7	-852.558	2136.91	-842.045	2424.42	-835.047	2680.86	-739.243
19.328	-2914.64	268.011	-2679.82	322.389	-2408.97	582.73	-2230.72	664.312	-2184.65	909.107	-1930.46	986.821	-1498.02	1309.33	-1316.39	1872.72	-855.411	2136.93	-852.45	2424.44	-834.853	2680.88	-742.682
19.348	-2929.08	268.031	-2673.26	322.409	-2406.5	582.75	-2228.6	664.332	-2176.34	909.127	-1919.07	986.841	-1502.07	1309.35	-1310.35	1872.74	-859.894	2136.95	-849.998	2424.46	-836.573	2680.9	-740.022
19.368	-2918.81	268.051	-2675.92	322.429	-2394.36	582.77	-2224.28	664.352	-2178.33	909.147	-1922.13	986.861	-1504.44	1309.37	-1305.05	1872.76	-855.818	2136.97	-856.029	2424.48	-847.665	2680.92	-737.497
19.388	-2925.18	268.071	-2656.96	322.449	-2385.16	582.79	-2220.04	664.372	-2176.61	909.167	-1913.96	986.881	-1512.01	1309.39	-1296.52	1872.78	-855.227	2136.99	-851.832	2424.5	-848.222	2680.94	-732.285
19.408	-2935.18	268.091	-2650.62	322.469	-2385.72	582.81	-2222.25	664.392	-2175.32	909.187	-1910.95	986.901	-1530.19	1309.41	-1291.81	1872.8	-863.766	2137.01	-854.637	2424.52	-857.692	2680.96	-719.31
19.428	-2932.66	268.111	-2644.71	322.489	-2378.89	582.83	-2233.09	664.412	-2174.79	909.207	-1907.14	986.921	-1526.87	1309.43	-1299.37	1872.82	-857.53	2137.03	-858.371	2424.54	-868.954	2680.98	-726.348
19.448	-2938.21	268.131	-2639.87	322.509	-2382.54	582.85	-2234.74	664.432	-2179.32	909.227	-1906.33	986.941	-1529.9	1309.45	-1295.73	1872.84	-863.787	2137.05	-865.374	2424.56	-863.408	2681	-722.292
19.468	-2934.67	268.151	-2634.04	322.529	-2386.9	582.87	-2228.81	664.452	-2177.16	909.247	-1916.17	986.961	-1524.81	1309.47	-1299.83	1872.86	-863.094	2137.07	-861.95	2424.58	-866.919	2681.02	-721.056
19.488	-2921.35	268.171	-2638.13	322.549	-2392.81	582.89	-2234.21	664.472	-2177.31	909.267	-1916.17	986.981	-1516.74	1309.49	-1308.93	1872.88	-873.223	2137.09	-867.274	2424.6	-874.355	2681.04	-720.761
19.508	-2924.35	268.191	-2631.89	322.569	-2397.17	582.91	-2225.51	664.492	-2177.55	909.287	-1897.63	987.001	-1512.44	1309.51	-1308.24	1872.9	-868.27	2137.11	-867.185	2424.62	-868.13	2681.06	-723.931
19.528	-2917.38	268.211	-2627.49	322.589	-2391.65	582.93	-2217.09	664.512	-2173.05	909.307	-1906.95	987.021	-1512.01	1309.53	-1302.58	1872.92	-870.206	2137.13	-868.29	2424.64	-864.812	2681.08	-720.089
19.548	-2912.61	268.231	-2616.26	322.609	-2397.05	582.95	-2219.27	664.532	-2172.49	909.327	-1910.69	987.041	-1512.25	1309.55	-1308.82	1872.94	-872.265	2137.15	-873.592	2424.66	-863.504	2681.1	-732.151
19.568	-2918.93	268.251	-2613.38	322.629	-2391.16	582.972	-2215.85	664.552	-2162.51	909.347	-1910.63	987.061	-1525.76	1309.57	-1309.13	1872.96	-863.868	2137.17	-869.174	2424.68	-863.504	2681.12	-754.448
19.588	-2918.78	268.271	-2602.34	322.649	-2400.2	582.992	-2212.14	664.572	-2167.96	909.367	-1914.18	987.081	-1520.32	1309.59	-1298.89	1872.98	-868.25	2137.19	-863.319	2424.7	-848.973	2681.14	-745.341
19.608	-2915.05	268.291	-2599.2	322.669	-2399.84	583.012	-2210.51	664.592	-2179.56	909.387	-1920.49	987.101	-1517.73	1309.61	-1303.32	1873	-861.239	2137.21	-860.116	2424.72	-849.821	2681.16	-744.455
19.628	-2913.62	268.311	-2599.52	322.689	-2417.76	583.032	-2209.83	664.612	-2175.95	909.407	-1914.61	987.121	-1511.74	1309.63	-1306.96	1873.02	-855.92	2137.23	-867.119	2424.74	-846.987	2681.18	-753.991
19.648	-2905.56	268.331	-2600.65	322.709	-2406.96	583.052	-2224.24	664.632	-2182.44	909.427	-1909.5	987.141	-1511.69	1309.65	-1306.46	1873.04	-862.258	2137.25	-863.143	2424.76	-833.279	2681.2	-749.371
19.668	-2896.14	268.351	-2592.19	322.729	-2404.58	583.072	-2219.27	664.652	-2191.96	909.447	-1890.67	987.161	-1506.6	1309.67	-1309.74	1873.06	-861.423	2137.27	-865.904	2424.78	-830.736	2681.22	-744.32
19.688	-2909.68	268.371	-2589.34	322.749	-2402.48	583.092	-2224.22	664.672	-2199.37	909.467	-1885.22	987.181	-1512.15	1309.69	-1316.46	1873.08	-859.833	2137.29	-850.992	2424.8	-842.627	2681.24	-728.498
19.708	-2902.94	268.391	-2604.17	322.769	-2407.61	583.112	-2226.28	664.692	-2192.76	909.487	-1868.59	987.201	-1524.37	1309.71	-1317.25	1873.1	-858.488	2137.31	-857.001	2424.82	-835.652	2681.26	-730.512
19.728	-2909.92	268.411	-2596.59	322.789	-2405.79	583.132	-2226.42	664.712	-2192.61	909.507	-1862.01	987.221	-1511.14	1309.73	-1315.22	1873.12	-855.981	2137.33	-866.788	2424.84	-842.119	2681.28	-728.256
19.748	-2906.75	268.431	-2589.1	322.809	-2419.99	583.152	-2234.68	664.732	-2192.91	909.527	-1856.74	987.241	-1516.23	1309.75	-1309.46	1873.14	-857.347	2137.35	-871.317	2424.86	-852.848	2681.3	-720.653
19.768	-2902.44	268.451	-2596.54	322.829	-2405.7	583.172	-2225.87	664.752	-2200.2	909.547	-1852.85	987.261	-1517.8	1309.77	-1322.55	1873.16	-854.881	2137.37	-864.667	2424.88	-856.844	2681.32	-716.248
19.788	-2900.11	268.471	-2600.81	322.849	-2396.23	583.192	-2230.78	664.772	-2186.63	909.567	-1840.36	987.281	-1512.49	1309.79	-1319.75	1873.18	-852.761	2137.39	-872.797	2424.9	-860.041	2681.34	-716.919
19.808	-2903.65	268.491	-2598.34	322.869	-2406.81	583.212	-2233.09	664.792	-2184.45	909.587	-1843.04	987.301	-1501.56	1309.81	-1323.29	1873.2	-860.281	2137.41	-859.52	2424.92	-842.773	2681.36	-703.461
19.828	-2908.18	268.511	-2615.69	322.889	-2408.34	583.232	-2238.65	664.812	-2189.68	909.607	-1837.75	987.321	-1503.55	1309.83	-1302	1873.22	-854.575	2137.43	-865.484	2424.94	-844.662	2681.38	-699.754
19.848	-2915.32	268.531	-2613.06	322.909	-2392.84	583.252	-2233.13	664.832	-2182.32	909.627	-1839.2	987.341	-1494.43	1309.85	-1296.88	1873.24	-857.999	2137.45	-858.349	2424.96	-858.491	2681.4	-693.87
19.868	-2914.01	268.551	-2618.6	322.929	-2393.73	583.272	-2229.66	664.852	-2188.55	909.647	-1854.86	987.361	-1494.48	1309.87	-1303.88	1873.26	-857.286	2137.47	-861.751	2424.98	-858.903	2681.42	-691.426
19.888	-2906.53	268.571	-2628.19	322.949	-2376.39	583.292	-2227.14	664.872	-2187.36	909.667	-1845.14	987.381	-1486.19	1309.89	-1309.15	1873.28	-852.415	2137.49	-851.235	2425	-852.848	2681.44	-693.87
19.908	-2909.92	268.591	-2630.47	322.969	-2366.36	583.312	-2214.15	664.892	-2189.64	909.687	-1869.88	987.401	-1487.01	1309.91	-1313.43	1873.3	-851.946	2137.51	-856.427	2425.02	-857.111	2681.46	-683.206
19.928	-2915.3	268.611	-2653.03	322.989	-2356.53	583.332	-2231.19	664.912	-2188.09	909.707	-1869.93	987.421	-1481.34	1309.93	-1308.24	1873.32	-859.426	2137.53	-860.138	2425.04	-848.125	2681.48	-697.255
19.948	-2910.94	268.631	-2659.59	323.009	-2358.4	583.352	-2229.85	664.932	-2198.02	909.727	-1875.39	987.441	-1484.76	1309.95	-1321.69	1873.34	-867.944	2137.55	-863.143	2425.06	-844.323	2681.5	-696.234
19.968	-2919.46	268.651	-2661.6	323.029	-2362.85	583.372	-2217.44	664.952	-2183.12	909.747	-1903.57	987.461	-1504.69	1309.97	-1326.98	1873.36	-868.209	2137.57	-861.773	2425.08	-848.077	2681.52	-702.708
19.988	-2926.75	268.671	-2660.42	323.051	-2372.64	583.392	-2227.14	664.972	-2197.34	909.767	-1906.25	987.481	-1505.83	1309.99	-1323.21	1873.38	-872.815	2137.59	-864.512	2425.1	-842.07	2681.54	-719.982
20.008	-2919.15	268.691	-2648.17	323.069	-2384.46	583.412	-2215.42	664.992	-2201.7	909.787	-1918.31	987.501	-1506.75	1310.01	-1333.81	1873.4	-871.246	2137.61	-869.505	2425.12	-853.163	2681.56	-729.035
20.028	-2914.64	268.711	-2660.77	323.089	-2389.64	583.432	-2225.55	665.012	-2194.87	909.807	-1915.65	987.521	-1519.4	1310.03	-1341.09	1873.42	-866.049	2137.63	-865.507	2425.14	-859.145	2681.58	-729.894
20.048	-2923.77	268.731	-2655.91	323.111	-2403.54	583.452	-2204.11	665.032	-2186.44	909.827	-1924.04	987.541	-1523.23	1310.05	-1341.12	1873.44	-854.269	2137.65	-870.875	2425.16	-859.775	2681.6	-735.321
20.068	-2934.48	268.751	-2657.47	323.131	-2392.28	583.472	-2214.66	665.052	-2194.38	909.847	-1917.94	987.561	-1515.74	1310.07	-1352.61	1873.46	-843.896	2137.67	-859.741	2425.18	-860.138	2681.62	-745.502
20.088	-2925.3	268.771	-2656.18	323.151	-2396.9	583.492	-2202.9	665.072	-2177.38	909.867	-1919.04	987.581	-1521.61	1310.09	-1346.16	1873.48	-847.442	2137.69	-857.045	2425.2	-846.745	2681.64	-735.294
20.108	-2927.04	268.791	-2652.07	323.171	-2390.83	583.512	-2213.64	665.092	-2170.94	909.887	-1923.12	987.601	-1521.75	1310.11	-1343.54	1873.5	-850.397	2137.71	-857.244	2425.22	-851.104	2681.66	-734.3
20.128	-2932.27	268.811	-2641.81	323.191	-2389.35	583.532	-2225.49	665.112	-2163.82	909.907	-1914.1	987.621	-1521.34	1310.13	-1345.93	1873.52	-849.786	2137.73	-857.531	2425.24	-847.859	2681.68	-748.672
20.148	-2920.84	268.831	-2633.77	323.211	-2377.09	583.552	-2215.36	665.132	-2164.62	909.927	-1911.89	987.641	-1534.31	1310.15	-1341.17	1873.54	-848.543	2137.75	-854.483	2425.26	-850.692	2681.7	-744.374
20.168	-2926.29	268.851	-2646.69	323.231	-2383.51	583.572	-2204.23	665.152	-2161.66	909.947	-1901.42	987.663	-1534.46	1310.17	-1332.05	1873.56	-862.768	2137.77	-860.028	2425.28	-846.478	2681.72	-745.932
20.188	-2921.64	268.871	-2630.52	323.251	-2375.13	583.592	-2210.38	665.172	-2165.08	909.967	-1891.88	987.681	-1519.45	1310.19	-1330.86	1873.58	-846.729	2137.79	-853.864	2425.3	-857.135	2681.74	-756.785
20.208	-2930.53	268.891	-2624.42	323.271	-2372.27	583.612	-2208.26	665.192	-2161.71	909.987	-1895.24	987.701	-1525.97	1310.21	-1318.25	1873.6	-836.926	2137.81	-845.933	2425.32	-852.339	2681.76	-750.042
20.23	-2928.83	268.911	-2615.75	323.291	-2380.87	583.632	-2200.26	665.212	-2164.23	910.007	-1893.22	987.721	-1527.31	1310.23	-1307.73	1873.62	-836.702	2137.83	-847.899	2425.34	-851.056	2681.78	-744.938
20.25	-2929.37	268.931	-2602.48	323.311	-2379.61	583.652	-2204.82	665.232	-2167.35	910.027	-1888.76	987.743	-1519.48	1310.25	-1309.36	1873.64	-852.639	2137.85	-841.89	2425.36	-854.253	2681.8	-736.476
20.27	-2918.76	268.951	-2605.14	323.331	-2384.6	583.672	-2209.51	665.252	-2173.05	910.047	-1887.5	987.763	-1512.76	1310.27	-1312.85	1873.66	-841.43	2137.87	-854.682	2425.38	-853.938	2681.82	-723.071
20.29	-2911.11	268.971	-2597.99	323.351	-2385.72	583.692	-2216.6	665.272	-2181.11	910.067	-1885.03	987.783	-1508.59	1310.29	-1313.66	1873.68	-859.324	2137.89	-858.481	2425.4	-852.024	2681.84	-706.657
20.31	-2916.34	268.991	-2602.18	323.371	-2385.62	583.712	-2213.32	665.292	-2185.4	910.089	-1889.54	987.803	-1499.74	1310.31	-1307.3	1873.7	-853.841	2137.91	-853.201	2425.42	-858.273	2681.86	-732.151
20.33	-2905.68	269.013	-2612.5	323.391	-2384.63	583.732	-2213.07	665.312	-2194.19	910.109	-1883.55	987.823	-1518.22	1310.33	-1316.49	1873.72	-850.499	2137.93	-857.288	2425.44	-851.928	2681.88	-730.244
20.35	-2904.98	269.031	-2612.01	323.411	-2387.41	583.752	-2206.17	665.332	-2193.83	910.129	-1883.9	987.843	-1523.28	1310.35	-1314.43	1873.74	-847.544	2137.95	-864.026	2425.46	-854.955	2681.9	-726.187
20.37	-2900.16	269.053	-2616.69	323.431	-2395.11	583.772	-2227.42	665.352	-2193.2	910.149	-1864.21	987.863	-1516.37	1310.37	-1322.3	1873.76	-841.797	2137.97	-870.499	2425.48	-850.208	2681.92	-727.181
20.39	-2887.73	269.073	-2611.45	323.451	-2394.02	583.792	-2232.11	665.372	-2197.26	910.169	-1877.29	987.883	-1520.15	1310.39	-1335.8	1873.78	-846.872	2137.99	-869.969	2425.5	-856.263	2681.94	-726.859
20.41	-2898.27	269.093	-2615.16	323.471	-2378.59	583.812	-2228.52	665.392	-2197.34	910.189	-1874.9	987.903	-1522.26	1310.41	-1345.53	1873.8	-844.079	2138.01	-868.423	2425.52	-851.952	2681.96	-716.463
20.43	-2892.38	269.113	-2606.43	323.491	-2380.61	583.832	-2232.82	665.412	-2205.11	910.209	-1871.97	987.923	-1533.08	1310.43	-1345.32	1873.82	-853.454	2138.03	-872.951	2425.54	-854.01	2681.98	-709.021
20.45	-2885.8	269.133	-2621.71	323.511	-2369.39	583.852	-2230.6	665.432	-2212.09	910.229	-1878.45	987.943	-1519.55	1310.45	-1341.58	1873.84	-863.4	2138.05	-867.141	2425.56	-853.478	2682	-712.057
20.47	-2892.68	269.153	-2625.23	323.531	-2363.19	583.872	-2226.38	665.452	-2192.28	910.249	-1881.32	987.963	-1527.91	1310.47	-1339.85	1873.86	-844.813	2138.07	-856.824	2425.58	-854.931	2682.02	-702.037
20.49	-2901.44	269.173	-2630.44	323.551	-2368.11	583.892	-2226.28	665.472	-2198.67	910.269	-1884.84	987.983	-1518.12	1310.49	-1346.47	1873.88	-853.413	2138.09	-856.007	2425.6	-861.785	2682.04	-694.999
20.51	-2916.6	269.193	-2640.09	323.571	-2363.94	583.912	-2228.77	665.494	-2189.61	910.289	-1880.01	988.003	-1506.87	1310.51	-1339.44	1873.9	-844.65	2138.11	-860.072	2425.62	-855.633	2682.06	-708.35
20.53	-2921.11	269.213	-2644.3	323.591	-2363.89	583.932	-2224.18	665.514	-2177.62	910.309	-1879.77	988.023	-1505.24	1310.53	-1333.53	1873.92	-851.579	2138.13	-858.791	2425.64	-847.495	2682.08	-704.643
20.55	-2923.89	269.233	-2645.24	323.611	-2383.34	583.952	-2212.89	665.534	-2181.23	910.329	-1902.89	988.043	-1512.83	1310.55	-1328.05	1873.94	-855.329	2138.15	-859.012	2425.66	-843.209	2682.1	-691.023
20.57	-2924.09	269.253	-2643.77	323.631	-2383.46	583.972	-2222.59	665.554	-2173.34	910.349	-1889.6	988.063	-1504.44	1310.57	-1324.67	1873.96	-848.155	2138.17	-860.668	2425.68	-835.943	2682.12	-696.019
20.59	-2935.03	269.273	-2663.08	323.651	-2381.77	583.992	-2214.79	665.574	-2172.03	910.369	-1903.22	988.083	-1505.92	1310.59	-1313.26	1873.98	-856.511	2138.19	-855.897	2425.7	-850.45	2682.14	-689.008
20.61	-2935.62	269.293	-2673.07	323.671	-2391.67	584.012	-2213.73	665.594	-2178.91	910.389	-1910.26	988.103	-1516.91	1310.61	-1306.17	1874	-864.5	2138.21	-859.586	2425.72	-861.882	2682.16	-688.954
20.63	-2952.79	269.313	-2645.49	323.691	-2389.91	584.032	-2222.82	665.614	-2184.5	910.409	-1897.36	988.123	-1519.26	1310.63	-1304.75	1874.02	-862.238	2138.23	-859.056	2425.74	-852.606	2682.18	-710.257
20.65	-2942.06	269.333	-2655	323.711	-2387.94	584.052	-2225.4	665.634	-2189.76	910.429	-1906.98	988.143	-1519.96	1310.65	-1302.28	1874.04	-857.367	2138.25	-856.648	2425.76	-852.146	2682.2	-720.761
20.67	-2945.62	269.353	-2657.23	323.731	-2393.3	584.072	-2231.27	665.654	-2188.84	910.449	-1906.49	988.163	-1517.08	1310.67	-1310.96	1874.06	-866.885	2138.27	-852.649	2425.78	-849.312	2682.22	-729.223
20.69	-2931.62	269.373	-2650.67	323.751	-2393.68	584.092	-2226.83	665.674	-2192.61	910.469	-1901.95	988.183	-1524.52	1310.7	-1306.89	1874.08	-867.496	2138.29	-860.823	2425.8	-844.153	2682.24	-733.011
20.71	-2914.62	269.393	-2658.94	323.771	-2392.59	584.112	-2227.5	665.694	-2183.39	910.489	-1898.03	988.203	-1514.8	1310.72	-1320.85	1874.1	-854.942	2138.31	-845.624	2425.82	-849.094	2682.26	-743.541
20.73	-2908.25	269.413	-2662.17	323.791	-2389.76	584.132	-2228.71	665.714	-2185.06	910.509	-1884.95	988.223	-1500.52	1310.74	-1309.18	1874.12	-848.441	2138.33	-842.288	2425.84	-848.61	2682.28	-745.341
20.75	-2890.98	269.433	-2650.19	323.811	-2384.14	584.152	-2222.33	665.734	-2184.79	910.529	-1866.74	988.243	-1503.26	1310.76	-1305.84	1874.14	-857.388	2138.35	-847.435	2425.86	-847.205	2682.3	-743.434
20.77	-2881.66	269.453	-2644.09	323.831	-2386.51	584.172	-2233.94	665.754	-2172.2	910.549	-1856.07	988.263	-1492.81	1310.78	-1323.04	1874.16	-837.619	2138.37	-850.153	2425.88	-857.086	2682.32	-749.988
20.79	-2876.93	269.473	-2640.17	323.851	-2388.14	584.192	-2239.69	665.774	-2160.43	910.569	-1865.82	988.283	-1513.44	1310.8	-1315.29	1874.18	-850.927	2138.39	-847.568	2425.9	-856.699	2682.34	-759.74
20.81	-2889.72	269.493	-2631.95	323.871	-2388.28	584.212	-2239.18	665.794	-2156.04	910.589	-1867.09	988.303	-1522.87	1310.82	-1319.6	1874.2	-848.726	2138.41	-850.639	2425.92	-850.16	2682.36	-737.604
20.83	-2900.76	269.513	-2622.54	323.891	-2399.5	584.232	-2237	665.814	-2147.78	910.609	-1856.18	988.323	-1515.48	1310.84	-1318.45	1874.22	-851.172	2138.43	-850.042	2425.94	-859.557	2682.38	-743.299
20.85	-2900.76	269.533	-2624.21	323.911	-2392.18	584.252	-2241.67	665.834	-2138.36	910.629	-1873.96	988.343	-1517.63	1310.86	-1319.78	1874.24	-852.456	2138.45	-857.178	2425.96	-869.584	2682.4	-732.581
20.87	-2902.97	269.553	-2614.86	323.931	-2392.28	584.272	-2242.97	665.854	-2142.04	910.649	-1871.03	988.363	-1530.05	1310.88	-1312.67	1874.26	-851.824	2138.47	-857.2	2425.98	-868.639	2682.42	-727.396
20.89	-2900.21	269.573	-2593.77	323.951	-2393.08	584.292	-2244.93	665.874	-2150.81	910.669	-1877.78	988.383	-1533.95	1310.9	-1321.05	1874.28	-859.711	2138.49	-862.149	2426	-854.374	2682.44	-730.593
20.91	-2899.48	269.593	-2605.08	323.971	-2397.29	584.312	-2235.86	665.894	-2147.54	910.689	-1889.3	988.403	-1536.06	1310.92	-1321.94	1874.3	-855.859	2138.51	-868.003	2426.02	-871.642	2682.46	-720.788
20.93	-2901.18	269.613	-2595.52	323.991	-2390.92	584.332	-2226.52	665.914	-2152.56	910.709	-1883.31	988.423	-1541.9	1310.94	-1310.1	1874.32	-861.036	2138.53	-859.365	2426.04	-863.287	2682.48	-718.88
20.95	-2908.05	269.633	-2598.23	324.011	-2386.88	584.352	-2220.8	665.934	-2159.48	910.729	-1876.43	988.443	-1540.13	1310.96	-1310.53	1874.34	-859.262	2138.55	-857.112	2426.06	-857.934	2682.5	-714.126
20.97	-2912.85	269.653	-2588.51	324.031	-2386.9	584.374	-2214.38	665.954	-2155.46	910.749	-1883.79	988.463	-1527.4	1310.98	-1315.45	1874.36	-847.136	2138.57	-851.699	2426.08	-853.139	2682.52	-720.815
20.99	-2914.23	269.673	-2589.31	324.051	-2387.22	584.394	-2214.5	665.974	-2162.12	910.769	-1886.96	988.483	-1535.53	1311	-1305.95	1874.38	-861.28	2138.59	-854.461	2426.1	-854.689	2682.54	-717.403
21.01	-2919.75	269.693	-2584.8	324.071	-2406.71	584.414	-2216.44	665.994	-2166.58	910.789	-1881.43	988.503	-1532.74	1311.02	-1318.78	1874.4	-863.338	2138.61	-856.007	2426.12	-861.615	2682.56	-732.473
21.03	-2912.53	269.713	-2585.98	324.091	-2419.84	584.434	-2217.54	666.014	-2177.96	910.809	-1886.35	988.523	-1540.04	1311.04	-1317.28	1874.42	-867.781	2138.63	-865.087	2426.14	-856.602	2682.58	-730.647
21.05	-2924.04	269.733	-2602.13	324.111	-2421.44	584.454	-2206.41	666.034	-2177.09	910.829	-1901.98	988.543	-1546.78	1311.06	-1309.92	1874.44	-862.238	2138.65	-853.754	2426.16	-853.938	2682.6	-711.359
21.07	-2922.61	269.753	-2601.03	324.131	-2431.68	584.474	-2216.97	666.054	-2173.53	910.849	-1899.35	988.563	-1561.13	1311.08	-1317	1874.46	-867.496	2138.67	-850.263	2426.18	-846.963	2682.62	-730.539
21.09	-2913.67	269.773	-2614.78	324.151	-2430.3	584.494	-2224.65	666.074	-2185.23	910.869	-1905.39	988.583	-1552.43	1311.1	-1324.03	1874.48	-856.858	2138.69	-847.082	2426.2	-854.156	2682.64	-724.199
21.11	-2904.78	269.793	-2630.2	324.171	-2428.44	584.514	-2221.29	666.094	-2194.07	910.889	-1910.5	988.603	-1551.02	1311.12	-1315.09	1874.5	-861.912	2138.71	-848.187	2426.22	-852.945	2682.66	-719.552
21.13	-2907.06	269.813	-2626.22	324.191	-2411.61	584.534	-2217.88	666.114	-2191.82	910.909	-1905.04	988.623	-1551.58	1311.14	-1314.96	1874.52	-866.416	2138.73	-857.576	2426.24	-840.738	2682.68	-727.235
21.15	-2900.35	269.833	-2627.81	324.211	-2417.39	584.554	-2223.55	666.134	-2185.62	910.929	-1912.16	988.643	-1538	1311.16	-1312.19	1874.54	-852.517	2138.75	-858.216	2426.26	-840.641	2682.7	-726.08
21.17	-2912.46	269.853	-2620.37	324.231	-2413.79	584.574	-2224.43	666.154	-2188.09	910.949	-1922.18	988.663	-1548.79	1311.18	-1312.92	1874.56	-852.924	2138.77	-858.57	2426.28	-841.029	2682.72	-714.582
21.19	-2924.04	269.873	-2621.04	324.251	-2407.2	584.594	-2230.09	666.174	-2192.03	910.969	-1931.8	988.683	-1537.15	1311.2	-1308.03	1874.58	-842.184	2138.79	-862.104	2426.3	-847.568	2682.74	-719.633
21.21	-2911.81	269.893	-2618.51	324.271	-2393.66	584.614	-2237.02	666.194	-2189.97	910.989	-1925.89	988.703	-1531.26	1311.22	-1304.19	1874.6	-843.876	2138.81	-858.923	2426.32	-841.368	2682.76	-716.731
21.23	-2914.47	269.913	-2628.94	324.291	-2376.37	584.634	-2234.7	666.214	-2183.63	911.009	-1929.6	988.723	-1511.79	1311.24	-1289.98	1874.62	-838.516	2138.83	-855.941	2426.34	-845.849	2682.78	-713.293
21.25	-2919.44	269.933	-2612.28	324.311	-2369.71	584.654	-2239.22	666.234	-2178.79	911.029	-1907.81	988.743	-1514.24	1311.26	-1282.23	1874.64	-849.847	2138.85	-860.205	2426.36	-834.877	2682.8	-733.226
21.27	-2904.76	269.953	-2600.14	324.331	-2364.69	584.674	-2244.48	666.254	-2187.04	911.049	-1903.49	988.763	-1502.58	1311.28	-1287.38	1874.66	-843.794	2138.87	-854.814	2426.38	-838.631	2682.82	-738.33
21.29	-2913.21	269.973	-2608.71	324.351	-2373.46	584.694	-2246.95	666.274	-2184.31	911.069	-1908.89	988.783	-1509.8	1311.3	-1283.84	1874.68	-845.995	2138.89	-842.708	2426.4	-844.565	2682.84	-729.68
21.31	-2918.83	269.993	-2595.22	324.371	-2377.46	584.714	-2245.36	666.294	-2180.77	911.089	-1897.76	988.803	-1523.23	1311.32	-1284.14	1874.7	-849.174	2138.91	-843.614	2426.43	-843.62	2682.86	-717.591
21.33	-2917.91	270.013	-2601.91	324.391	-2382.01	584.734	-2252.08	666.314	-2182.32	911.109	-1888.74	988.823	-1520.93	1311.34	-1294.61	1874.72	-848.726	2138.93	-847.391	2426.44	-848.125	2682.88	-727.799
21.35	-2924.18	270.033	-2615.32	324.411	-2387.02	584.754	-2258.05	666.334	-2196.93	911.129	-1882.05	988.843	-1527.82	1311.36	-1297.62	1874.74	-859.426	2138.95	-852.782	2426.46	-846.914	2682.9	-723.716
21.37	-2920.75	270.053	-2623.89	324.431	-2381.96	584.774	-2251.14	666.354	-2195.18	911.149	-1884.31	988.863	-1535.45	1311.38	-1306.96	1874.76	-859.976	2138.97	-850.109	2426.49	-850.135	2682.92	-717.457
21.39	-2908.95	270.073	-2618.25	324.451	-2388.19	584.794	-2240.4	666.374	-2196.95	911.169	-1885.46	988.883	-1523.04	1311.4	-1317.13	1874.78	-875.199	2138.99	-845.845	2426.51	-840.98	2682.94	-732.258
21.41	-2913.33	270.093	-2625.9	324.471	-2390.97	584.814	-2229.74	666.394	-2180.7	911.189	-1885.73	988.903	-1517.17	1311.42	-1319.88	1874.8	-874.69	2139.01	-849.998	2426.53	-848.222	2682.96	-736.772
21.43	-2903.38	270.113	-2622.62	324.493	-2394.8	584.834	-2220.72	666.414	-2172.2	911.209	-1892.34	988.923	-1522.82	1311.44	-1325.07	1874.82	-873.162	2139.03	-856.891	2426.55	-841.029	2682.98	-714.528
21.45	-2897.08	270.133	-2621.6	324.513	-2397	584.854	-2225.91	666.434	-2184.09	911.229	-1888.04	988.943	-1527.23	1311.46	-1326.07	1874.84	-881.415	2139.05	-853.444	2426.57	-842.313	2683	-723.259
21.47	-2899.38	270.153	-2618.54	324.533	-2396.9	584.874	-2230.27	666.454	-2175.76	911.249	-1888.04	988.963	-1510.72	1311.48	-1327.37	1874.86	-869.004	2139.07	-849.689	2426.59	-844.856	2683.02	-721.835
21.49	-2904.11	270.173	-2617.09	324.553	-2404.73	584.894	-2225.51	666.474	-2171.25	911.269	-1884.92	988.983	-1516.08	1311.5	-1314.55	1874.88	-862.625	2139.09	-853.577	2426.61	-852.339	2683.04	-714.34
21.51	-2896.84	270.193	-2616.88	324.573	-2416.64	584.914	-2227.81	666.494	-2172.25	911.289	-1879.17	989.003	-1520.06	1311.52	-1317	1874.9	-865.804	2139.11	-861.928	2426.62	-850.983	2683.06	-711.117
21.53	-2885.19	270.213	-2616.85	324.593	-2421.1	584.934	-2230.21	666.514	-2165.9	911.309	-1874.26	989.023	-1509.8	1311.54	-1325.84	1874.92	-857.734	2139.13	-852.715	2426.64	-848.053	2683.08	-712.379
21.55	-2874.73	270.233	-2619.43	324.613	-2419.21	584.954	-2237.33	666.534	-2174.26	911.329	-1891.91	989.043	-1514.21	1311.56	-1333.53	1874.94	-847.972	2139.15	-850.661	2426.66	-843.475	2683.1	-708.941
21.572	-2861.5	270.253	-2612.23	324.633	-2419.16	584.974	-2242.4	666.554	-2179.49	911.349	-1873.83	989.063	-1516.45	1311.58	-1340.15	1874.96	-851.926	2139.17	-840.344	2426.68	-840.932	2683.12	-711.171
21.592	-2872.14	270.273	-2609.7	324.653	-2411.24	584.994	-2243.6	666.574	-2178.16	911.369	-1882.64	989.083	-1497.78	1311.6	-1343.82	1874.98	-849.032	2139.19	-845.977	2426.7	-851.153	2683.14	-720.25
21.61	-2868.99	270.293	-2614.24	324.673	-2403.93	585.014	-2234.78	666.594	-2170.31	911.389	-1890.94	989.105	-1513.49	1311.62	-1339.39	1875	-853.332	2139.21	-849.954	2426.72	-845.606	2683.16	-704.347
21.632	-2871.29	270.313	-2601.3	324.693	-2393.68	585.034	-2228.03	666.614	-2169.41	911.409	-1884.17	989.125	-1509.46	1311.64	-1327.7	1875.02	-852.374	2139.23	-851.743	2426.74	-841.344	2683.18	-695.778
21.652	-2875.14	270.333	-2600.03	324.713	-2399.35	585.054	-2230.46	666.634	-2165.25	911.431	-1870.04	989.145	-1508.69	1311.66	-1331.77	1875.04	-853.393	2139.25	-849.335	2426.76	-845.316	2683.2	-700.962
21.672	-2874.8	270.355	-2599.25	324.733	-2410.01	585.074	-2237.53	666.654	-2174.93	911.451	-1888.74	989.165	-1520.95	1311.68	-1323.24	1875.06	-847.218	2139.27	-845.138	2426.78	-842.652	2683.22	-701.903
21.692	-2886.91	270.373	-2592.78	324.753	-2406.08	585.094	-2238.35	666.674	-2183.02	911.469	-1895.51	989.185	-1511.33	1311.7	-1311.27	1875.08	-853.393	2139.29	-849.645	2426.8	-846.72	2683.24	-696.772
21.712	-2883.69	270.393	-2583.54	324.773	-2413.3	585.114	-2236.43	666.694	-2168.66	911.491	-1888.5	989.205	-1523.94	1311.72	-1327.31	1875.1	-863.787	2139.31	-847.038	2426.82	-842.821	2683.26	-699.297
21.732	-2886.81	270.415	-2593.48	324.793	-2425.05	585.134	-2238.96	666.714	-2174.98	911.511	-1882.48	989.225	-1535.07	1311.74	-1326.4	1875.12	-852.476	2139.33	-853.356	2426.84	-844.71	2683.28	-701.365
21.752	-2889.72	270.435	-2594.42	324.813	-2426.14	585.154	-2226.71	666.734	-2179.83	911.531	-1870.87	989.245	-1553.71	1311.76	-1318.25	1875.14	-846.973	2139.35	-859.122	2426.86	-842.07	2683.3	-693.548
21.772	-2896.53	270.455	-2613.79	324.833	-2413.93	585.174	-2225.1	666.754	-2173.67	911.551	-1857.71	989.265	-1540.4	1311.78	-1308.24	1875.16	-848.135	2139.37	-867.406	2426.89	-836.863	2683.32	-699.888
21.792	-2898.9	270.475	-2617.49	324.853	-2413.11	585.194	-2222.57	666.774	-2166.02	911.571	-1868.27	989.285	-1537.66	1311.8	-1298.99	1875.18	-841.98	2139.39	-868.511	2426.91	-838.631	2683.34	-697.846
21.812	-2914.52	270.495	-2619.35	324.873	-2409.67	585.214	-2197.79	666.796	-2169.7	911.591	-1864.26	989.305	-1554.97	1311.82	-1304.88	1875.2	-846.749	2139.41	-866.169	2426.93	-833.497	2683.36	-684.576
21.832	-2912.27	270.515	-2626.28	324.893	-2409.26	585.234	-2210.55	666.814	-2174.84	911.611	-1849.97	989.325	-1544.79	1311.84	-1304.29	1875.22	-846.484	2139.43	-873.99	2426.95	-845.849	2683.38	-688.605
21.852	-2917.43	270.535	-2633.83	324.913	-2406.76	585.254	-2207.41	666.834	-2174.4	911.631	-1854.19	989.345	-1534.68	1311.86	-1306.86	1875.24	-840.737	2139.45	-871.67	2426.97	-843.378	2683.4	-698.706
21.872	-2920.65	270.555	-2649.33	324.933	-2402.69	585.274	-2210.06	666.856	-2174.81	911.651	-1846.32	989.365	-1550.03	1311.88	-1303.93	1875.26	-844.079	2139.47	-860.668	2426.99	-839.576	2683.42	-693.87
21.892	-2913.89	270.575	-2651.56	324.953	-2397.41	585.294	-2213.44	666.874	-2180.87	911.671	-1852.47	989.385	-1544.55	1311.9	-1305.16	1875.28	-848.176	2139.49	-861.199	2427.01	-844.88	2683.44	-683.017
21.912	-2902.65	270.595	-2653.25	324.973	-2394.51	585.314	-2243.64	666.896	-2162.75	911.691	-1849.33	989.405	-1528.47	1311.92	-1308.37	1875.3	-836.987	2139.51	-850.374	2427.03	-850.814	2683.46	-690.593
21.932	-2904.74	270.615	-2658.76	324.993	-2390.73	585.334	-2240.28	666.916	-2165.85	911.711	-1849.57	989.424	-1521.83	1311.94	-1308.67	1875.32	-855.411	2139.53	-846.088	2427.05	-850.814	2683.48	-684.334
21.952	-2904.11	270.635	-2663.16	325.013	-2390.56	585.354	-2238.85	666.936	-2163.84	911.731	-1836.86	989.444	-1503.72	1311.96	-1312.92	1875.34	-853.597	2139.55	-849.225	2427.07	-844.613	2683.5	-685.328
21.972	-2886.28	270.655	-2655.08	325.033	-2399.08	585.374	-2244.28	666.956	-2174.14	911.751	-1833.69	989.464	-1516.71	1311.98	-1300.42	1875.36	-855.085	2139.57	-849.402	2427.09	-853.817	2683.52	-706.362
21.992	-2874.9	270.675	-2649.6	325.053	-2393.9	585.394	-2240.1	666.976	-2176.12	911.771	-1861.07	989.484	-1514.04	1312	-1307.91	1875.38	-846.994	2139.59	-856.25	2427.11	-861.204	2683.54	-708.887
22.012	-2868.6	270.695	-2652.12	325.073	-2385.42	585.414	-2237.59	666.996	-2185.88	911.791	-1854.76	989.504	-1516.98	1312.02	-1312.19	1875.4	-856.328	2139.61	-855.897	2427.12	-850.281	2683.56	-712.03
22.032	-2855.98	270.715	-2645.54	325.093	-2389.52	585.434	-2255.42	667.016	-2184.6	911.811	-1852.55	989.524	-1512.49	1312.04	-1314.81	1875.42	-853.862	2139.63	-856.714	2427.14	-848.319	2683.58	-732.285
22.052	-2859.23	270.735	-2650.29	325.113	-2380.82	585.454	-2252.57	667.036	-2181.18	911.831	-1865.85	989.544	-1523.74	1312.06	-1313.51	1875.44	-862.197	2139.65	-858.305	2427.16	-845.195	2683.6	-728.121
22.072	-2869.21	270.755	-2639.71	325.133	-2365.27	585.474	-2259.95	667.056	-2184.96	911.851	-1865.53	989.564	-1518.12	1312.08	-1314.27	1875.46	-869.391	2139.67	-867.163	2427.18	-845.509	2683.62	-722.91
22.092	-2868.17	270.775	-2628.19	325.153	-2368.42	585.494	-2276.11	667.076	-2198.16	911.871	-1862.25	989.584	-1519.91	1312.1	-1311.45	1875.48	-870.533	2139.69	-862.856	2427.2	-847.495	2683.64	-733.064
22.112	-2867.1	270.795	-2627.54	325.173	-2387.34	585.514	-2266.57	667.096	-2202.88	911.891	-1864.88	989.604	-1521.46	1312.12	-1305.84	1875.5	-861.688	2139.71	-864.026	2427.22	-856.19	2683.66	-734.703
22.132	-2880.78	270.815	-2616.82	325.193	-2383.1	585.534	-2255.5	667.116	-2179.25	911.911	-1882.37	989.624	-1521.27	1312.14	-1304.42	1875.52	-860.648	2139.73	-871.339	2427.24	-842.458	2683.68	-744.401
22.152	-2899.26	270.835	-2614.46	325.213	-2387.22	585.554	-2249.55	667.136	-2187.46	911.931	-1878.8	989.644	-1506.07	1312.16	-1299.43	1875.54	-852.741	2139.75	-876.42	2427.26	-847.374	2683.7	-742.091
22.172	-2913.75	270.855	-2614.4	325.233	-2410.83	585.574	-2247.76	667.156	-2188.69	911.951	-1891.77	989.664	-1513.92	1312.18	-1303.91	1875.56	-861.137	2139.77	-867.694	2427.28	-857.377	2683.72	-749.478
22.192	-2928.88	270.875	-2617.68	325.253	-2400.54	585.594	-2226.38	667.176	-2179.56	911.971	-1901.15	989.684	-1518.26	1312.2	-1300.11	1875.58	-850.927	2139.79	-859.122	2427.3	-846.648	2683.74	-738.437
22.212	-2943.03	270.895	-2610.4	325.273	-2398.99	585.614	-2231.4	667.196	-2172.66	911.991	-1890.4	989.704	-1503.96	1312.22	-1288.35	1875.6	-851.457	2139.81	-870.146	2427.32	-849.336	2683.76	-733.575
22.232	-2943.61	270.915	-2607.31	325.293	-2405.31	585.634	-2229.01	667.216	-2172.8	912.011	-1897.39	989.726	-1503.01	1312.24	-1277.7	1875.62	-844.487	2139.83	-856.493	2427.34	-845.292	2683.78	-718.451
22.252	-2938.52	270.935	-2615.56	325.313	-2406.3	585.654	-2215.25	667.236	-2174.11	912.031	-1906.44	989.744	-1501.22	1312.26	-1278.11	1875.64	-854.269	2139.85	-859.21	2427.36	-847.302	2683.8	-708.914
22.272	-2939.32	270.955	-2605.59	325.333	-2398.29	585.674	-2214.28	667.256	-2177.5	912.051	-1908.32	989.764	-1505.8	1312.28	-1275.64	1875.66	-854.575	2139.87	-855.654	2427.39	-842.24	2683.82	-705.69
22.292	-2934.45	270.975	-2598.04	325.353	-2396.86	585.696	-2223.53	667.276	-2177.31	912.071	-1924.04	989.786	-1517.37	1312.3	-1290.61	1875.68	-845.465	2139.89	-845.933	2427.41	-853.308	2683.84	-697.148
22.312	-2921.98	270.995	-2599.2	325.373	-2399.5	585.716	-2213.36	667.296	-2175.44	912.091	-1927.53	989.806	-1519.96	1312.32	-1296.17	1875.7	-850.377	2139.91	-847.811	2427.43	-853.453	2683.86	-698.706
22.332	-2916.34	271.015	-2592.51	325.393	-2402.26	585.734	-2223.33	667.316	-2172.03	912.111	-1919.98	989.826	-1521.9	1312.34	-1301.56	1875.72	-851.742	2139.93	-846.64	2427.45	-856.989	2683.88	-696.933
22.352	-2910.26	271.035	-2584.24	325.413	-2407.66	585.756	-2237.22	667.336	-2159.77	912.131	-1918.56	989.846	-1528.88	1312.36	-1305.89	1875.74	-843.815	2139.95	-848.606	2427.47	-856.529	2683.9	-699.78
22.372	-2903.09	271.055	-2586.74	325.433	-2405.77	585.774	-2246.03	667.356	-2143.91	912.151	-1925.84	989.866	-1527.4	1312.38	-1306	1875.76	-838.964	2139.97	-847.612	2427.49	-845.824	2683.92	-694.864
22.392	-2890.35	271.075	-2590.95	325.453	-2400.85	585.796	-2235.72	667.376	-2157.25	912.171	-1916.76	989.886	-1521.63	1312.4	-1299.02	1875.78	-841.491	2139.99	-842.288	2427.51	-848.053	2683.94	-703.38
22.412	-2884.32	271.095	-2582.11	325.473	-2405.55	585.816	-2247.43	667.396	-2161.61	912.191	-1917.05	989.906	-1517.17	1312.42	-1311.8	1875.8	-842.836	2140.01	-840.035	2427.53	-850.305	2683.96	-709.371
22.432	-2885.36	271.115	-2594.58	325.493	-2406.18	585.836	-2246.95	667.416	-2154.37	912.211	-1909.88	989.926	-1516.95	1312.44	-1293.24	1875.82	-853.556	2140.03	-844.144	2427.55	-854.277	2683.98	-710.257
22.452	-2895.99	271.135	-2579.8	325.513	-2392.47	585.856	-2240.34	667.436	-2170.02	912.231	-1902.73	989.946	-1509.51	1312.46	-1292.93	1875.84	-852.293	2140.05	-847.678	2427.57	-851.855	2684	-706.389
22.472	-2902.92	271.155	-2578.46	325.533	-2398.38	585.876	-2248.11	667.456	-2180.89	912.251	-1893.84	989.966	-1511.52	1312.48	-1292.4	1875.86	-848.787	2140.07	-844.541	2427.59	-857.038	2684.02	-711.171
22.492	-2898.41	271.175	-2578.27	325.553	-2394.31	585.896	-2244.05	667.476	-2180.34	912.271	-1890.32	989.986	-1512.42	1312.5	-1303.63	1875.88	-851.987	2140.09	-844.652	2427.61	-862.826	2684.04	-705.287
22.512	-2911.3	271.195	-2578.73	325.573	-2379.59	585.916	-2237.57	667.496	-2180.12	912.291	-1892.9	990.006	-1522.56	1312.52	-1298.15	1875.9	-853.576	2140.11	-855.035	2427.62	-849.409	2684.06	-702.628
22.532	-2920.21	271.215	-2576.26	325.593	-2369.49	585.936	-2247.82	667.516	-2183.8	912.311	-1884.06	990.026	-1517.2	1312.54	-1308.85	1875.92	-859.14	2140.13	-858.857	2427.64	-839.406	2684.08	-712.89
22.552	-2914.91	271.235	-2586.25	325.613	-2370.43	585.956	-2230.68	667.536	-2178.59	912.331	-1878.42	990.046	-1519.72	1312.56	-1306.02	1875.94	-851.905	2140.15	-860.116	2427.66	-836.233	2684.1	-695.455
22.572	-2919.15	271.255	-2586.95	325.633	-2359.85	585.976	-2225.49	667.556	-2178.91	912.351	-1870.12	990.066	-1526.17	1312.58	-1301.79	1875.96	-857.286	2140.17	-854.416	2427.68	-834.49	2684.12	-698.625
22.592	-2913.96	271.275	-2586.55	325.653	-2358.11	585.996	-2221.72	667.576	-2182.68	912.371	-1863.57	990.086	-1520.59	1312.6	-1290.46	1875.98	-854.31	2140.19	-852.936	2427.7	-851.734	2684.14	-702.547
22.612	-2905.56	271.295	-2589.66	325.673	-2362.76	586.016	-2221.55	667.596	-2185.95	912.391	-1869.77	990.106	-1515.04	1312.62	-1298.41	1876	-849.011	2140.21	-853.422	2427.72	-848.876	2684.16	-717.161
22.632	-2904.4	271.315	-2594.71	325.693	-2370.7	586.036	-2213.6	667.616	-2184.21	912.411	-1870.17	990.126	-1522.68	1312.64	-1296.06	1876.02	-849.847	2140.23	-849.6	2427.74	-844.492	2684.18	-718.424
22.652	-2898.78	271.335	-2603.74	325.713	-2387.12	586.056	-2218.8	667.636	-2180.6	912.431	-1857.01	990.146	-1526.94	1312.66	-1294.69	1876.04	-847.34	2140.25	-855.875	2427.76	-839.503	2684.2	-727.477
22.672	-2897.3	271.355	-2616.61	325.733	-2383.44	586.076	-2224.36	667.656	-2174.84	912.451	-1851.21	990.166	-1527.11	1312.68	-1303.42	1876.06	-846.627	2140.27	-851.279	2427.78	-838.898	2684.22	-732.554
22.692	-2888	271.375	-2623.83	325.753	-2390.63	586.096	-2220.35	667.676	-2163.04	912.471	-1849.84	990.186	-1527.91	1312.7	-1297.26	1876.08	-849.521	2140.29	-853.047	2427.8	-830.372	2684.24	-729.196
22.712	-2874.75	271.395	-2623	325.773	-2395.55	586.116	-2237	667.696	-2155.8	912.491	-1849.09	990.206	-1524.42	1312.72	-1307.3	1876.1	-849.276	2140.31	-858.791	2427.82	-834.562	2684.26	-736.96
22.732	-2867.63	271.415	-2618.6	325.793	-2413.69	586.136	-2234.45	667.716	-2176.75	912.511	-1856.13	990.226	-1516.23	1312.74	-1307.37	1876.12	-848.359	2140.33	-859.873	2427.85	-835.725	2684.28	-744.616
22.752	-2891.59	271.435	-2610.21	325.815	-2403.52	586.156	-2224.04	667.736	-2181.52	912.531	-1843.55	990.246	-1524.71	1312.76	-1307.47	1876.14	-847.809	2140.35	-861.883	2427.87	-835.749	2684.3	-745.475
22.772	-2905.9	271.455	-2613.41	325.833	-2412.62	586.176	-2238.22	667.756	-2190.6	912.551	-1829.13	990.266	-1536.69	1312.78	-1308.85	1876.16	-854.555	2140.37	-863.562	2427.89	-839.818	2684.32	-743.541
22.792	-2900.96	271.475	-2603.58	325.855	-2421.41	586.196	-2240.77	667.776	-2192.18	912.571	-1830.71	990.286	-1526.68	1312.8	-1302.07	1876.18	-859.303	2140.39	-865.352	2427.91	-847.835	2684.34	-745.529
22.812	-2914.69	271.495	-2611.72	325.875	-2421.2	586.216	-2241.67	667.796	-2195.79	912.591	-1830.58	990.306	-1536.64	1312.82	-1302.97	1876.2	-854.331	2140.41	-866.236	2427.93	-849.748	2684.36	-754.69
22.832	-2917.79	271.515	-2605.7	325.895	-2418.77	586.236	-2239.77	667.816	-2188.35	912.611	-1829.45	990.326	-1536.23	1312.84	-1302.07	1876.22	-865.234	2140.43	-862.303	2427.95	-842.409	2684.38	-760.573
22.852	-2918.93	271.535	-2603.95	325.915	-2405.38	586.256	-2249.94	667.836	-2189.59	912.631	-1830.34	990.346	-1541.85	1312.86	-1299.71	1876.24	-863.766	2140.45	-860.646	2427.97	-852.678	2684.4	-765.569
22.872	-2916.6	271.555	-2616.63	325.935	-2391.77	586.276	-2251.82	667.856	-2185.69	912.651	-1839.01	990.366	-1538.12	1312.88	-1301.64	1876.26	-861.117	2140.47	-846.905	2427.99	-847.762	2684.42	-763.608
22.892	-2916.94	271.575	-2610.11	325.955	-2369.49	586.296	-2247.09	667.876	-2189.13	912.671	-1830.23	990.386	-1542.9	1312.9	-1309.26	1876.28	-860.852	2140.49	-847.877	2428.01	-849.699	2684.44	-759.391
22.912	-2928.28	271.595	-2605.57	325.975	-2364.11	586.316	-2253.55	667.896	-2202.74	912.691	-1840.28	990.406	-1528.93	1312.92	-1311.6	1876.3	-853.475	2140.51	-839.725	2428.03	-841.804	2684.46	-755.764
22.932	-2914.4	271.615	-2596.14	325.995	-2379.66	586.336	-2247.35	667.916	-2202.08	912.711	-1852.12	990.426	-1517.66	1312.94	-1317.41	1876.32	-858.61	2140.53	-847.855	2428.05	-827.781	2684.48	-745.69
22.952	-2923.26	271.635	-2604.2	326.015	-2369	586.356	-2241.42	667.936	-2199.76	912.731	-1863.41	990.446	-1512.13	1312.96	-1312.08	1876.34	-854.881	2140.55	-850.462	2428.07	-831.874	2684.5	-744.267
22.974	-2926.41	271.655	-2600.22	326.035	-2389.54	586.376	-2247.35	667.956	-2199.42	912.751	-1863.11	990.466	-1502.75	1312.98	-1309.46	1876.36	-844.141	2140.57	-850.418	2428.09	-820.564	2684.52	-739.7
22.992	-2932.59	271.675	-2591.44	326.055	-2407.08	586.396	-2240.24	667.976	-2182.22	912.771	-1865.53	990.486	-1502.29	1313	-1322.07	1876.38	-846.056	2140.59	-856.383	2428.11	-830.469	2684.54	-726.295
23.014	-2939.95	271.695	-2595.36	326.073	-2401.46	586.416	-2227.38	667.996	-2184.69	912.793	-1873	990.506	-1506.63	1313.02	-1313.74	1876.4	-842.123	2140.61	-858.835	2428.13	-824.124	2684.56	-711.278
23.034	-2944.43	271.715	-2592.99	326.093	-2397.41	586.436	-2231.33	668.016	-2190.14	912.811	-1866.47	990.526	-1499.11	1313.04	-1325.25	1876.42	-861.871	2140.63	-864.733	2428.15	-819.401	2684.58	-694.945
23.054	-2934.65	271.735	-2599.17	326.113	-2394.77	586.456	-2237.9	668.036	-2174.6	912.833	-1871.2	990.546	-1483.45	1313.06	-1313.05	1876.44	-855.248	2140.65	-857.664	2428.17	-824.632	2684.6	-702.897
23.074	-2935.59	271.755	-2593.64	326.133	-2391.46	586.476	-2240.63	668.056	-2175.35	912.851	-1875.14	990.566	-1508.23	1313.08	-1306.96	1876.46	-857.897	2140.67	-848.231	2428.19	-823.712	2684.62	-684.629
23.094	-2926.27	271.777	-2591.17	326.153	-2385.18	586.496	-2238.18	668.076	-2171.2	912.871	-1854.43	990.586	-1501.87	1313.1	-1308.29	1876.48	-861.667	2140.69	-848.496	2428.21	-827.563	2684.64	-680.519
23.114	-2922.68	271.797	-2593.07	326.173	-2391.33	586.516	-2233.05	668.096	-2172.66	912.893	-1856.96	990.606	-1504.86	1313.12	-1305.64	1876.5	-867.068	2140.71	-856.383	2428.23	-834.126	2684.66	-692.876
23.134	-2918.64	271.817	-2595.41	326.193	-2384.31	586.536	-2234.09	668.116	-2165.03	912.913	-1848.76	990.626	-1522.65	1313.14	-1312.8	1876.52	-865.58	2140.73	-849.689	2428.25	-836.355	2684.68	-689.008
23.154	-2905.85	271.837	-2581.17	326.213	-2378.11	586.556	-2230.52	668.136	-2163.16	912.933	-1839.25	990.646	-1543.31	1313.16	-1300.75	1876.54	-872.815	2140.75	-843.569	2428.27	-846.696	2684.7	-683.071
23.174	-2901.81	271.857	-2590.95	326.233	-2373.87	586.576	-2227.81	668.158	-2165.63	912.953	-1847.1	990.666	-1539.48	1313.18	-1301.85	1876.56	-858.203	2140.77	-855.455	2428.29	-845.461	2684.72	-686.537
23.194	-2894.59	271.877	-2582.76	326.253	-2392.57	586.596	-2218.17	668.176	-2166.77	912.973	-1854.38	990.686	-1531.72	1313.2	-1296.47	1876.58	-859.161	2140.79	-853.179	2428.31	-837.13	2684.74	-680.707
23.214	-2906.63	271.897	-2592.83	326.273	-2396.54	586.616	-2214.46	668.198	-2168.64	912.993	-1854.14	990.706	-1532.42	1313.22	-1279.94	1876.6	-848.115	2140.81	-858.503	2428.33	-834.393	2684.76	-680.251
23.234	-2893.11	271.917	-2589.56	326.293	-2394.58	586.636	-2216.33	668.218	-2169.46	913.013	-1852.58	990.726	-1548.01	1313.24	-1264.23	1876.62	-852.435	2140.83	-862.458	2428.35	-834.49	2684.78	-689.33
23.254	-2894.42	271.937	-2586.76	326.313	-2392.33	586.656	-2217.42	668.238	-2173.46	913.033	-1862.57	990.746	-1540.25	1313.26	-1270.39	1876.64	-839.902	2140.86	-851.412	2428.37	-839.842	2684.8	-679.23
23.274	-2900.93	271.957	-2580.74	326.333	-2386.35	586.676	-2215.07	668.258	-2169.56	913.053	-1870.6	990.766	-1547.6	1313.28	-1271.97	1876.66	-848.971	2140.87	-852.715	2428.39	-835.628	2684.82	-694.246
23.294	-2877.54	271.977	-2584.26	326.353	-2393.17	586.696	-2210.12	668.278	-2171.81	913.073	-1874.77	990.786	-1544.04	1313.3	-1272.48	1876.68	-855.778	2140.89	-859.21	2428.41	-836.306	2684.84	-695.697
23.314	-2870.9	271.997	-2588.43	326.373	-2393.3	586.716	-2223.06	668.298	-2153.82	913.093	-1893.09	990.806	-1537.76	1313.32	-1287.35	1876.7	-853.699	2140.91	-852.494	2428.43	-844.177	2684.86	-693.306
23.334	-2883.33	272.017	-2594.26	326.393	-2399.79	586.736	-2222.27	668.318	-2159.46	913.113	-1886.86	990.826	-1532.59	1313.34	-1284.96	1876.72	-851.702	2140.93	-857.333	2428.45	-843.79	2684.88	-710.123
23.354	-2895.61	272.037	-2585.18	326.413	-2397.56	586.756	-2225.65	668.338	-2165.05	913.133	-1870.69	990.846	-1518.26	1313.36	-1298.79	1876.74	-855.614	2140.95	-851.169	2428.47	-846.914	2684.9	-720.465
23.374	-2905.71	272.057	-2587.62	326.433	-2405.43	586.776	-2241.32	668.358	-2158.9	913.153	-1873.16	990.866	-1509.8	1313.38	-1307.02	1876.76	-857.673	2140.97	-851.014	2428.49	-843.717	2684.92	-727.853
23.394	-2901.08	272.077	-2594.58	326.453	-2393.44	586.796	-2240.61	668.378	-2160.38	913.173	-1865.98	990.886	-1500.98	1313.4	-1314.48	1876.78	-850.56	2140.99	-854.35	2428.51	-855.536	2684.94	-744.347
23.414	-2920.89	272.097	-2600.41	326.473	-2397	586.816	-2232.29	668.398	-2167.91	913.193	-1876.73	990.906	-1500.85	1313.42	-1316.46	1876.8	-852.7	2141.01	-861.265	2428.53	-838.801	2684.96	-745.341
23.434	-2914.52	272.117	-2601.3	326.493	-2403.3	586.836	-2245.99	668.418	-2177.19	913.213	-1881.67	990.926	-1494.72	1313.44	-1320.44	1876.82	-850.866	2141.03	-863.076	2428.55	-836.064	2684.98	-750.929
23.454	-2917.14	272.137	-2603.44	326.513	-2395.43	586.856	-2241.32	668.438	-2182.03	913.233	-1879.95	990.946	-1500.03	1313.46	-1312.26	1876.84	-842.021	2141.05	-863.364	2428.57	-841.223	2685	-737.094
23.474	-2919.97	272.157	-2613.63	326.535	-2402.67	586.876	-2239.83	668.458	-2184.36	913.253	-1880.57	990.966	-1510.92	1313.48	-1308.44	1876.86	-847.218	2141.07	-872.355	2428.59	-839.309	2685.02	-730.029
23.494	-2922.13	272.177	-2606.83	326.555	-2407.17	586.896	-2252.41	668.478	-2188.09	913.273	-1874.39	990.986	-1503.64	1313.5	-1311.63	1876.88	-853.434	2141.09	-869.13	2428.61	-839.745	2685.04	-733.602
23.514	-2921.25	272.197	-2619.16	326.573	-2395.35	586.916	-2246.25	668.498	-2189.95	913.293	-1866.06	991.006	-1501.61	1313.52	-1315.62	1876.9	-852.904	2141.11	-859.365	2428.63	-844.977	2685.06	-730.083
23.534	-2930.41	272.217	-2605.06	326.593	-2386.76	586.936	-2249.19	668.518	-2191.84	913.313	-1853.92	991.026	-1506.5	1313.54	-1322.93	1876.92	-849.847	2141.14	-861.839	2428.65	-851.395	2685.08	-712.675
23.554	-2926.7	272.237	-2596.7	326.615	-2382.23	586.956	-2247.54	668.538	-2188.64	913.333	-1849.57	991.046	-1518.24	1313.56	-1325.46	1876.94	-849.154	2141.16	-859.851	2428.67	-858.975	2685.1	-695.052
23.574	-2930.58	272.257	-2584.77	326.635	-2382.03	586.976	-2247.07	668.558	-2188.59	913.353	-1841.67	991.066	-1515.21	1313.58	-1324.9	1876.96	-852.863	2141.18	-856.847	2428.69	-851.274	2685.12	-683.528
23.594	-2931.16	272.277	-2595.28	326.655	-2377.67	586.996	-2230.3	668.578	-2190.8	913.373	-1837.86	991.086	-1520.88	1313.6	-1317.76	1876.98	-852.415	2141.2	-840.941	2428.71	-850.184	2685.14	-669.613
23.614	-2934.28	272.297	-2597.1	326.675	-2367.91	587.016	-2241.34	668.598	-2183.51	913.393	-1841.43	991.106	-1503.98	1313.62	-1328.28	1877	-855.411	2141.22	-845.403	2428.73	-842.337	2685.16	-679.66
23.634	-2929.34	272.317	-2599.84	326.695	-2359.99	587.036	-2231.21	668.618	-2186.29	913.413	-1844.84	991.126	-1510.02	1313.64	-1321.38	1877.02	-861.158	2141.24	-847.502	2428.75	-835.676	2685.18	-690.862
23.654	-2923.43	272.337	-2602.8	326.715	-2349.77	587.056	-2225.42	668.638	-2182.98	913.433	-1838.37	991.148	-1509.05	1313.66	-1315.6	1877.04	-860.567	2141.26	-846.441	2428.77	-842.482	2685.2	-680.143
23.674	-2909.73	272.357	-2601.46	326.735	-2359.46	587.076	-2246.01	668.658	-2186.39	913.453	-1851.45	991.168	-1511.6	1313.68	-1302.66	1877.06	-859.079	2141.28	-855.764	2428.79	-834.465	2685.22	-686.966
23.694	-2897.16	272.377	-2603.93	326.755	-2362.46	587.096	-2241.3	668.678	-2182.05	913.473	-1851.96	991.186	-1504.3	1313.7	-1298.46	1877.08	-845.649	2141.3	-847.413	2428.81	-838.873	2685.24	-688.363
23.714	-2901.66	272.397	-2603.1	326.775	-2373.36	587.116	-2239.69	668.698	-2172.59	913.493	-1862.25	991.208	-1507.6	1313.72	-1292.65	1877.1	-834.216	2141.32	-860.514	2428.83	-839.164	2685.26	-689.841
23.734	-2892.31	272.417	-2613.44	326.795	-2384.67	587.138	-2258.5	668.718	-2170.11	913.513	-1871.71	991.228	-1507.69	1313.74	-1289.93	1877.12	-848.461	2141.34	-867.804	2428.85	-836.573	2685.28	-707.651
23.754	-2903.79	272.437	-2604.68	326.815	-2390.46	587.158	-2252.35	668.738	-2168.49	913.533	-1876.68	991.248	-1515.43	1313.76	-1297.52	1877.14	-849.582	2141.36	-862.06	2428.87	-837.13	2685.3	-722.265
23.774	-2900.64	272.457	-2606.45	326.835	-2397.12	587.176	-2250.53	668.758	-2173.77	913.553	-1869.1	991.268	-1522.51	1313.78	-1300.85	1877.16	-851.09	2141.38	-869.726	2428.89	-827.732	2685.32	-729.277
23.794	-2912.66	272.477	-2597.88	326.855	-2395.11	587.198	-2246.78	668.778	-2183.65	913.573	-1860.32	991.288	-1518.19	1313.8	-1293.8	1877.18	-851.64	2141.39	-868.754	2428.91	-834.369	2685.34	-748.189
23.814	-2908.01	272.497	-2587.62	326.875	-2397.49	587.218	-2244.36	668.798	-2184.53	913.593	-1856.39	991.308	-1524.4	1313.82	-1304.65	1877.2	-855.451	2141.41	-871.295	2428.93	-833.594	2685.36	-749.666
23.834	-2929.05	272.517	-2589.74	326.895	-2413.08	587.238	-2226.42	668.818	-2181.91	913.613	-1852.18	991.328	-1525.32	1313.84	-1301.21	1877.22	-859.099	2141.43	-862.104	2428.95	-843.887	2685.38	-749.344
23.854	-2928.69	272.537	-2601.62	326.915	-2407.95	587.258	-2230.23	668.838	-2185.47	913.633	-1860.29	991.348	-1531.21	1313.86	-1307.91	1877.24	-868.25	2141.45	-855.013	2428.97	-846.212	2685.4	-751.6
23.874	-2917.5	272.557	-2590.17	326.935	-2416.01	587.278	-2235.19	668.858	-2191.69	913.653	-1859.51	991.368	-1520.47	1313.88	-1310.71	1877.26	-866.294	2141.47	-851.942	2428.99	-851.564	2685.42	-754.287
23.894	-2921.88	272.577	-2582.57	326.955	-2393.68	587.298	-2240.36	668.878	-2192.01	913.673	-1857.12	991.388	-1526.65	1313.9	-1312.98	1877.28	-859.405	2141.49	-862.259	2429.01	-863.795	2685.44	-755.603
23.914	-2923.55	272.597	-2582.81	326.975	-2389.15	587.318	-2240.06	668.898	-2188.42	913.693	-1850.19	991.408	-1526.97	1313.92	-1307.37	1877.3	-861.973	2141.51	-855.919	2429.03	-851.298	2685.46	-765.408
23.934	-2913.55	272.617	-2581.55	326.995	-2377.38	587.338	-2245.89	668.918	-2186.49	913.713	-1858.17	991.428	-1516.28	1313.94	-1303.6	1877.32	-866.069	2141.53	-864.954	2429.05	-857.522	2685.48	-767.853
23.954	-2915.08	272.637	-2573.68	327.015	-2371.84	587.358	-2233.19	668.938	-2186.15	913.733	-1864	991.448	-1519.23	1313.96	-1305.13	1877.34	-860.934	2141.55	-865.86	2429.07	-862.802	2685.5	-744.078
23.974	-2910.82	272.657	-2597.21	327.035	-2376.51	587.378	-2224.69	668.958	-2181.98	913.753	-1862.12	991.468	-1521.85	1313.98	-1297.52	1877.36	-865.601	2141.57	-869.571	2429.09	-856.796	2685.52	-730.297
23.994	-2911.01	272.677	-2586.14	327.055	-2379.03	587.398	-2222.71	668.978	-2174.18	913.773	-1863	991.488	-1514.48	1314	-1292.75	1877.38	-867.149	2141.59	-869.925	2429.11	-858.54	2685.54	-719.74
24.014	-2916.24	272.697	-2569.52	327.075	-2388.06	587.418	-2224.55	668.998	-2169.68	913.793	-1858.65	991.508	-1518.38	1314.02	-1282.97	1877.4	-866.966	2141.61	-867.208	2429.13	-852.218	2685.56	-706.684
24.034	-2927.91	272.717	-2574.51	327.095	-2369.37	587.438	-2222.55	669.018	-2169.78	913.813	-1859.67	991.528	-1516.83	1314.04	-1275	1877.42	-859.344	2141.64	-862.878	2429.15	-832.673	2685.58	-712.782
24.054	-2918.47	272.737	-2578.57	327.115	-2366.19	587.458	-2223.61	669.038	-2167.93	913.833	-1859.48	991.548	-1509.15	1314.06	-1277.29	1877.44	-854.84	2141.66	-865.993	2429.17	-830.566	2685.6	-709.29
24.074	-2913.5	272.757	-2568.06	327.135	-2375.71	587.478	-2208.55	669.058	-2167.06	913.853	-1863.19	991.568	-1497.31	1314.08	-1298.64	1877.46	-859.65	2141.68	-872.885	2429.19	-835.555	2685.62	-713.615
24.094	-2926.78	272.777	-2574.4	327.155	-2380.46	587.498	-2214.62	669.078	-2167.33	913.873	-1852.55	991.588	-1505.19	1314.1	-1299.86	1877.48	-857.102	2141.7	-876.84	2429.21	-824.56	2685.64	-717.967
24.114	-2922.92	272.797	-2568.58	327.175	-2374.48	587.518	-2224.32	669.098	-2162.39	913.893	-1843.63	991.608	-1498.07	1314.12	-1302.05	1877.5	-861.382	2141.72	-878.033	2429.23	-824.172	2685.66	-717.94
24.134	-2934.84	272.817	-2563.42	327.195	-2381.89	587.538	-2233.92	669.118	-2170.84	913.913	-1846.7	991.628	-1499.72	1314.14	-1301.03	1877.52	-854.575	2141.74	-882.097	2429.25	-830.3	2685.68	-710.445
24.154	-2940.19	272.837	-2574.59	327.215	-2381.82	587.558	-2238.18	669.138	-2163.24	913.933	-1850.7	991.648	-1495.38	1314.16	-1290.21	1877.54	-859.67	2141.76	-879.181	2429.27	-829.525	2685.7	-701.715
24.174	-2944.94	272.857	-2565.27	327.235	-2378.04	587.578	-2239.32	669.158	-2158.51	913.953	-1843.88	991.668	-1498.7	1314.18	-1296.01	1877.56	-862.156	2141.78	-873.548	2429.29	-828.871	2685.72	-713.105
24.194	-2930.26	272.877	-2573.57	327.255	-2383.51	587.598	-2242.12	669.178	-2153.11	913.973	-1847.58	991.688	-1497.39	1314.2	-1311.45	1877.58	-863.828	2141.8	-863.032	2429.31	-841.247	2685.74	-719.794
24.214	-2915.3	272.897	-2580.64	327.275	-2385.84	587.618	-2233.56	669.198	-2149.96	913.993	-1841.19	991.708	-1506.8	1314.22	-1309.05	1877.6	-860.18	2141.82	-854.394	2429.33	-840.109	2685.76	-706.523
24.234	-2912.58	272.917	-2579.46	327.295	-2384.99	587.638	-2241.1	669.218	-2156.43	914.013	-1836.06	991.728	-1512.74	1314.24	-1310.17	1877.62	-864.908	2141.84	-848.253	2429.35	-836.791	2685.78	-721.755
24.254	-2912.85	272.937	-2582.87	327.315	-2398.38	587.658	-2255.24	669.238	-2161.44	914.033	-1836	991.748	-1514.51	1314.26	-1309.36	1877.64	-858.814	2141.86	-847.921	2429.37	-843.257	2685.8	-722.561
24.274	-2899.43	272.957	-2581.2	327.335	-2385.84	587.678	-2251.02	669.258	-2155.15	914.053	-1829.91	991.768	-1516.47	1314.28	-1309.54	1877.66	-868.739	2141.88	-847.237	2429.39	-846.696	2685.82	-720.734
24.294	-2906.21	272.977	-2575.53	327.355	-2373.7	587.698	-2256.79	669.278	-2150.69	914.073	-1839.47	991.788	-1510.41	1314.3	-1301.69	1877.68	-866.416	2141.89	-850.904	2429.41	-843.669	2685.84	-719.122
24.314	-2905.56	272.997	-2574.35	327.375	-2391.79	587.718	-2240.97	669.298	-2151.61	914.093	-1837.94	991.808	-1515.94	1314.32	-1302.46	1877.7	-866.538	2141.91	-863.496	2429.43	-839.212	2685.86	-726.053
24.334	-2903.96	273.017	-2571.56	327.395	-2388.57	587.738	-2232.29	669.318	-2157.57	914.113	-1845.89	991.828	-1512.78	1314.34	-1310.28	1877.72	-851.62	2141.93	-857.09	2429.45	-850.305	2685.88	-725.166
24.354	-2915.03	273.037	-2574.46	327.415	-2375.95	587.758	-2224.91	669.338	-2158.17	914.133	-1861.77	991.848	-1521	1314.36	-1300.42	1877.74	-860.078	2141.95	-854.063	2429.47	-849.457	2685.9	-724.71
24.376	-2915.15	273.057	-2584.42	327.435	-2377.94	587.778	-2232.05	669.358	-2165.44	914.153	-1854.14	991.868	-1512.66	1314.38	-1314.48	1877.76	-856.002	2141.97	-864.91	2429.49	-844.734	2685.92	-730.083
24.396	-2914.28	273.077	-2591.33	327.455	-2386.81	587.798	-2233.98	669.378	-2172.71	914.173	-1871.52	991.888	-1513.1	1314.4	-1301.18	1877.78	-854.371	2141.99	-861.375	2429.51	-840.157	2685.94	-740.64
24.416	-2916.51	273.097	-2589.39	327.475	-2381.23	587.818	-2237.9	669.398	-2172.2	914.193	-1865.66	991.908	-1517.08	1314.42	-1298.3	1877.8	-860.567	2142.01	-872.974	2429.53	-829.355	2685.96	-739.028
24.436	-2912.95	273.117	-2585.34	327.495	-2372.78	587.838	-2243.44	669.418	-2182.61	914.213	-1861.85	991.928	-1509.29	1314.44	-1302.02	1877.82	-859.874	2142.03	-872.708	2429.55	-839.648	2685.98	-735.858
24.456	-2905.97	273.139	-2586.55	327.515	-2365.08	587.858	-2252.26	669.438	-2178.71	914.235	-1870.44	991.948	-1508.9	1314.46	-1309.69	1877.84	-850.193	2142.05	-865.418	2429.57	-843.209	2686	-733.79
24.476	-2907.55	273.157	-2587.43	327.535	-2362.95	587.878	-2262.39	669.458	-2177.36	914.255	-1874.85	991.968	-1514.92	1314.48	-1299.3	1877.86	-855.594	2142.07	-865.286	2429.59	-831.753	2686.02	-740.828
24.496	-2899.41	273.179	-2576.72	327.555	-2360.38	587.898	-2263.43	669.478	-2174.4	914.275	-1856.23	991.988	-1509.03	1314.5	-1306.66	1877.88	-852.578	2142.09	-864.115	2429.61	-840.98	2686.04	-731.667
24.516	-2896.77	273.199	-2571.91	327.575	-2355.95	587.918	-2262.31	669.498	-2169.78	914.295	-1862.87	992.008	-1510.09	1314.52	-1313.66	1877.9	-853.393	2142.11	-870.455	2429.63	-837.275	2686.06	-729.25
24.536	-2895.53	273.219	-2571.4	327.595	-2370.31	587.938	-2263.62	669.518	-2173.75	914.315	-1865.47	992.028	-1514.09	1314.54	-1312.7	1877.92	-847.463	2142.14	-869.704	2429.65	-834.611	2686.08	-715.227
24.556	-2891.37	273.239	-2559.2	327.615	-2360.94	587.958	-2249.82	669.538	-2169.15	914.335	-1849.92	992.048	-1509.56	1314.56	-1304.11	1877.94	-860.343	2142.16	-872.708	2429.67	-838.607	2686.1	-711.063
24.576	-2888.75	273.259	-2558.66	327.635	-2375.86	587.978	-2242.28	669.558	-2163.33	914.355	-1843.42	992.068	-1508.78	1314.58	-1307.83	1877.96	-863.155	2142.18	-862.149	2429.69	-844.468	2686.12	-703.192
24.596	-2896.72	273.279	-2569.43	327.655	-2373.97	587.998	-2235.06	669.58	-2156.6	914.375	-1847.93	992.088	-1501.63	1314.6	-1307.96	1877.98	-859.283	2142.2	-854.969	2429.71	-846.963	2686.14	-703.864
24.616	-2895.1	273.299	-2567.15	327.675	-2377.87	588.018	-2230.64	669.6	-2158.44	914.395	-1841	992.108	-1519.5	1314.62	-1305.59	1878	-868.495	2142.22	-854.858	2429.73	-856.432	2686.16	-706.389
24.636	-2907.86	273.319	-2574.86	327.695	-2387.9	588.038	-2233.45	669.618	-2155.92	914.415	-1839.9	992.128	-1518.14	1314.64	-1310.12	1878.02	-872.387	2142.24	-858.503	2429.75	-846.793	2686.18	-702.547
24.656	-2911.03	273.339	-2585.04	327.715	-2392.67	588.058	-2226.42	669.638	-2151.01	914.435	-1848.12	992.148	-1515.79	1314.66	-1307.12	1878.04	-867.088	2142.26	-850.263	2429.77	-834.829	2686.2	-709.612
24.676	-2916.92	273.359	-2580.5	327.735	-2390.24	588.078	-2230.21	669.66	-2149.63	914.455	-1850.16	992.168	-1515.96	1314.68	-1298.51	1878.06	-875.22	2142.28	-854.925	2429.79	-837.372	2686.22	-705.234
24.696	-2921.18	273.379	-2576.07	327.755	-2382.76	588.098	-2234.88	669.68	-2135.14	914.475	-1840.65	992.188	-1494.74	1314.7	-1308.44	1878.08	-864.419	2142.3	-863.054	2429.81	-837.517	2686.24	-723.85
24.716	-2913.6	273.399	-2592.94	327.775	-2390.51	588.118	-2227.95	669.7	-2141.15	914.495	-1844.6	992.208	-1487.88	1314.72	-1305.21	1878.1	-858.692	2142.32	-854.549	2429.83	-846.478	2686.26	-729.277
24.736	-2922.54	273.419	-2588.16	327.795	-2383.1	588.138	-2224.85	669.72	-2135.21	914.515	-1849.84	992.228	-1511.84	1314.74	-1297.59	1878.12	-863.359	2142.34	-865.551	2429.85	-823.47	2686.28	-740.855
24.756	-2914.21	273.439	-2588.05	327.815	-2395.43	588.158	-2219.33	669.74	-2135.19	914.535	-1833	992.248	-1515.43	1314.76	-1297.49	1878.14	-863.522	2142.36	-860.889	2429.87	-816.18	2686.3	-734.837
24.776	-2919.63	273.459	-2580.93	327.835	-2400.9	588.178	-2225.38	669.76	-2141.61	914.555	-1833.8	992.268	-1507.5	1314.78	-1300.88	1878.16	-849.704	2142.38	-864.8	2429.89	-817.342	2686.32	-739.055
24.796	-2932.1	273.479	-2575.69	327.855	-2397.73	588.198	-2228.03	669.78	-2140.59	914.575	-1842.32	992.288	-1519.94	1314.8	-1299.55	1878.18	-863.889	2142.39	-864.998	2429.91	-812.305	2686.34	-753.346
24.816	-2930.99	273.499	-2567.82	327.875	-2402.89	588.218	-2230.99	669.8	-2146.65	914.595	-1828.35	992.308	-1519.31	1314.82	-1299.58	1878.2	-860.75	2142.41	-877.061	2429.93	-827.224	2686.36	-749.075
24.836	-2928.79	273.519	-2568.9	327.895	-2399.4	588.238	-2250.63	669.82	-2152.77	914.615	-1824.43	992.328	-1518.46	1314.84	-1309.13	1878.22	-860.811	2142.43	-866.987	2429.95	-825.117	2686.38	-749.263
24.856	-2932.25	273.539	-2563.1	327.917	-2398.31	588.258	-2238.53	669.84	-2140.25	914.635	-1831.57	992.348	-1511.09	1314.86	-1299.96	1878.24	-862.625	2142.45	-862.06	2429.97	-826.57	2686.4	-769.223
24.876	-2931.84	273.559	-2545.71	327.937	-2386.83	588.278	-2239.53	669.86	-2160.64	914.655	-1826.6	992.368	-1513.2	1314.88	-1298.08	1878.26	-858.61	2142.47	-859.498	2429.99	-822.768	2686.42	-774.085
24.896	-2917.43	273.579	-2540.88	327.957	-2391.62	588.298	-2237.27	669.88	-2161.98	914.675	-1825.45	992.388	-1504.39	1314.9	-1306.25	1878.28	-849.765	2142.49	-854.593	2430.01	-840.472	2686.44	-757.564
24.916	-2919.53	273.599	-2543.73	327.977	-2386.73	588.318	-2233.72	669.9	-2168.88	914.695	-1833.24	992.408	-1518.97	1314.92	-1291.1	1878.31	-843.916	2142.51	-859.674	2430.03	-837.081	2686.46	-733.951
24.936	-2915.54	273.619	-2540.48	327.997	-2378.86	588.338	-2236.65	669.92	-2165.85	914.715	-1821.58	992.428	-1531.26	1314.94	-1297.36	1878.33	-849.154	2142.53	-866.236	2430.05	-842.07	2686.48	-734.703
24.956	-2898.56	273.639	-2540.45	328.017	-2388.28	588.358	-2234.72	669.94	-2165.2	914.735	-1816.66	992.448	-1526.29	1314.96	-1309	1878.35	-850.336	2142.55	-859.873	2430.07	-847.447	2686.5	-720.036
24.976	-2899.75	273.659	-2530.97	328.037	-2390.24	588.378	-2229.3	669.96	-2176.29	914.755	-1807.45	992.468	-1531.24	1314.98	-1308.65	1878.37	-849.378	2142.57	-865.86	2430.09	-855.415	2686.52	-703.649
24.996	-2889.84	273.679	-2536.82	328.057	-2379.22	588.398	-2231.91	669.98	-2172.08	914.775	-1811.29	992.488	-1531.43	1315	-1310.89	1878.39	-854.799	2142.59	-865.595	2430.11	-857.377	2686.54	-708.189
25.016	-2881.32	273.699	-2542.33	328.077	-2377.65	588.418	-2227.46	670	-2169.44	914.795	-1813.95	992.51	-1541.44	1315.02	-1312.87	1878.41	-853.74	2142.61	-862.922	2430.13	-852.097	2686.56	-706.631
25.036	-2887.73	273.719	-2565.86	328.097	-2380.48	588.438	-2228.18	670.02	-2169	914.815	-1815.05	992.53	-1534.48	1315.04	-1304.6	1878.43	-843.876	2142.64	-846.751	2430.15	-847.035	2686.58	-698.41
25.056	-2884.76	273.739	-2576.88	328.117	-2377.51	588.458	-2234.23	670.04	-2163.72	914.835	-1827.19	992.548	-1524.98	1315.06	-1288.35	1878.45	-847.218	2142.66	-845.381	2430.17	-827.636	2686.6	-688.256
25.076	-2884.78	273.759	-2592.48	328.137	-2381.36	588.478	-2226.61	670.06	-2173	914.855	-1834.61	992.568	-1520.42	1315.08	-1291.81	1878.47	-844.324	2142.68	-849.291	2430.19	-831.293	2686.62	-695.16
25.096	-2888.58	273.779	-2607.5	328.157	-2394.36	588.5	-2231.25	670.08	-2167.47	914.875	-1839.79	992.59	-1519.65	1315.1	-1283.28	1878.49	-849.806	2142.7	-845.027	2430.21	-826.957	2686.64	-704.481
25.116	-2893.76	273.799	-2603.04	328.177	-2389.81	588.52	-2239.59	670.1	-2172.25	914.895	-1849.14	992.61	-1515.23	1315.12	-1286.49	1878.51	-850.662	2142.72	-855.256	2430.23	-825.214	2686.66	-709.371
25.136	-2902.34	273.819	-2608.55	328.197	-2389.54	588.538	-2243.2	670.12	-2172.85	914.915	-1848.71	992.63	-1499.88	1315.14	-1300.65	1878.53	-856.756	2142.74	-853.665	2430.25	-818.747	2686.68	-712.406
25.156	-2908.59	273.839	-2608.6	328.217	-2398.82	588.56	-2237.1	670.14	-2172.25	914.935	-1852.79	992.65	-1500.37	1315.16	-1289.19	1878.55	-855.125	2142.76	-859.807	2430.27	-826.885	2686.7	-698.76
25.176	-2911.86	273.859	-2604.79	328.237	-2398.45	588.58	-2237.04	670.16	-2171.3	914.955	-1854.97	992.67	-1501	1315.18	-1294.31	1878.57	-854.901	2142.78	-869.35	2430.29	-818.263	2686.72	-699.807
25.196	-2911.61	273.879	-2612.26	328.257	-2389.49	588.6	-2249.51	670.18	-2183.99	914.975	-1847.05	992.69	-1490.74	1315.2	-1306.43	1878.59	-860.974	2142.8	-875.558	2430.31	-819.135	2686.74	-701.553
25.216	-2912.17	273.899	-2627.73	328.277	-2395.45	588.62	-2247.58	670.2	-2184.04	914.995	-1842.96	992.71	-1490.04	1315.22	-1301.08	1878.61	-864.439	2142.82	-868.577	2430.33	-832.31	2686.76	-701.392
25.236	-2922.92	273.919	-2607.58	328.297	-2389.15	588.64	-2252.61	670.22	-2187.19	915.015	-1834.04	992.73	-1506.38	1315.24	-1308.98	1878.63	-851.579	2142.84	-870.919	2430.35	-831.559	2686.78	-707.41
25.256	-2924.04	273.939	-2594.74	328.317	-2393.73	588.66	-2255	670.24	-2173.72	915.035	-1817.07	992.75	-1514.6	1315.26	-1319.62	1878.65	-849.317	2142.86	-870.521	2430.37	-842.627	2686.8	-710.956
25.276	-2914.81	273.959	-2584.32	328.337	-2408.68	588.68	-2253.87	670.26	-2166.14	915.055	-1812.31	992.77	-1521.63	1315.28	-1318.58	1878.67	-849.501	2142.88	-866.147	2430.39	-848.658	2686.82	-716.382
25.296	-2916.24	273.979	-2580.61	328.357	-2401.48	588.7	-2253.69	670.28	-2161.66	915.075	-1812.1	992.79	-1529.47	1315.3	-1329.3	1878.69	-847.85	2142.89	-864.976	2430.41	-845.97	2686.84	-728.471
25.316	-2910.48	273.999	-2559.55	328.377	-2398.21	588.72	-2250.02	670.3	-2154.25	915.095	-1803.93	992.81	-1530.8	1315.32	-1336.89	1878.71	-850.601	2142.91	-870.963	2430.43	-851.201	2686.86	-725.086
25.336	-2906.84	274.019	-2543.91	328.397	-2385.47	588.74	-2246.9	670.32	-2144.32	915.115	-1798.91	992.83	-1522.72	1315.34	-1336.99	1878.73	-841.043	2142.93	-855.389	2430.45	-847.665	2686.88	-732.688
25.356	-2904.45	274.039	-2540.07	328.417	-2391.07	588.76	-2250.72	670.34	-2136.93	915.135	-1801.16	992.85	-1526.99	1315.36	-1329.45	1878.75	-845.078	2142.95	-851.743	2430.47	-861.01	2686.9	-739.7
25.376	-2899.17	274.059	-2516.11	328.437	-2362.92	588.78	-2252.37	670.36	-2135.67	915.155	-1798.23	992.87	-1524.16	1315.38	-1327.47	1878.77	-862.054	2142.97	-853.908	2430.49	-853.429	2686.92	-742.144
25.396	-2902.87	274.079	-2501.77	328.457	-2363.99	588.8	-2255.36	670.38	-2131.19	915.175	-1815.35	992.89	-1530.22	1315.4	-1318.32	1878.79	-860.057	2143	-851.125	2430.51	-853.599	2686.94	-745.61
25.416	-2901.08	274.099	-2510.85	328.477	-2373.78	588.82	-2254.53	670.4	-2132.21	915.195	-1814.73	992.91	-1529.66	1315.42	-1315.9	1878.81	-862.319	2143.02	-851.854	2430.53	-852.969	2686.96	-733.924
25.436	-2892.41	274.119	-2502.44	328.497	-2380.39	588.84	-2246.11	670.42	-2139.7	915.215	-1821.15	992.93	-1519.82	1315.44	-1316.77	1878.83	-861.341	2143.04	-856.228	2430.55	-837.88	2686.98	-738.84
25.456	-2900.57	274.139	-2495.32	328.517	-2388.4	588.86	-2246.97	670.44	-2148.08	915.235	-1832.91	992.95	-1525.22	1315.46	-1317.64	1878.85	-860.343	2143.05	-854.461	2430.57	-839.091	2687	-750.66
25.476	-2891	274.159	-2528.84	328.537	-2393.97	588.88	-2242.5	670.46	-2156.89	915.255	-1840.09	992.97	-1530.36	1315.48	-1303.76	1878.87	-859.303	2143.08	-850.882	2430.59	-850.765	2687.02	-727.53
25.496	-2899.55	274.179	-2557.94	328.557	-2392.98	588.9	-2235.8	670.48	-2159.07	915.275	-1855.08	992.99	-1535.48	1315.5	-1294.71	1878.89	-859.405	2143.1	-862.767	2430.61	-844.565	2687.04	-714.179
25.516	-2893.72	274.199	-2564.63	328.577	-2407.15	588.92	-2232.8	670.5	-2155.51	915.295	-1849.7	993.01	-1537.3	1315.52	-1299.27	1878.91	-846.627	2143.12	-856.383	2430.63	-853.284	2687.06	-706.362
25.536	-2880.69	274.219	-2583.11	328.597	-2414.27	588.94	-2233.45	670.52	-2158	915.315	-1864.05	993.03	-1527.65	1315.54	-1303.14	1878.93	-850.255	2143.14	-858.327	2430.65	-851.807	2687.08	-700.103
25.556	-2900.43	274.239	-2602.67	328.617	-2405.28	588.96	-2233.19	670.54	-2157.54	915.335	-1867.65	993.05	-1534.78	1315.56	-1312.7	1878.95	-858.366	2143.16	-871.935	2430.67	-849.651	2687.1	-699.565
25.576	-2912.1	274.259	-2593.77	328.637	-2405.7	588.98	-2237.08	670.56	-2159.36	915.355	-1857.76	993.07	-1529.49	1315.58	-1308.42	1878.97	-848.808	2143.18	-877.281	2430.69	-839.915	2687.12	-704.911
25.596	-2906.6	274.279	-2602.13	328.657	-2403.81	589	-2241.77	670.58	-2176.87	915.375	-1847.53	993.09	-1529.78	1315.6	-1316.77	1878.99	-849.093	2143.2	-870.433	2430.71	-842.87	2687.14	-697.175
25.616	-2916.68	274.299	-2593.77	328.677	-2401.97	589.02	-2243.83	670.6	-2179.37	915.395	-1845.25	993.11	-1535.58	1315.62	-1311.98	1879.01	-861.402	2143.22	-868.909	2430.73	-847.278	2687.16	-689.76
25.636	-2926.39	274.319	-2583.62	328.697	-2410.03	589.04	-2246.05	670.62	-2180.8	915.415	-1834.66	993.13	-1520.13	1315.64	-1318.63	1879.03	-857.021	2143.24	-864.181	2430.75	-839.673	2687.18	-705.153
25.656	-2919.17	274.339	-2581.28	328.717	-2411.36	589.06	-2250.1	670.64	-2167.89	915.435	-1827.95	993.15	-1514.8	1315.66	-1316.69	1879.05	-855.655	2143.26	-856.162	2430.77	-832.286	2687.2	-713.588
25.676	-2912.24	274.359	-2592.16	328.737	-2420.86	589.08	-2243.71	670.66	-2168.15	915.455	-1824.88	993.17	-1523.19	1315.68	-1326.32	1879.07	-854.392	2143.28	-862.237	2430.79	-839.285	2687.22	-731.479
25.696	-2898.66	274.379	-2581.47	328.757	-2411.63	589.1	-2240.3	670.68	-2169.51	915.475	-1845.86	993.19	-1520.28	1315.7	-1315.55	1879.09	-855.533	2143.3	-856.648	2430.81	-837.977	2687.24	-731.667
25.716	-2875.79	274.399	-2580.21	328.777	-2410.81	589.12	-2239.93	670.7	-2163.84	915.495	-1836.78	993.21	-1510.41	1315.72	-1314.48	1879.11	-850.112	2143.32	-847.148	2430.83	-837.953	2687.26	-735.24
25.738	-2881.2	274.419	-2568.28	328.797	-2410.2	589.14	-2237.49	670.72	-2148.17	915.515	-1826.04	993.23	-1512.57	1315.74	-1298.59	1879.13	-845.649	2143.34	-845.779	2430.85	-845.025	2687.28	-742.117
25.758	-2885.53	274.439	-2578.11	328.817	-2387.02	589.16	-2230.36	670.74	-2156.12	915.535	-1809.89	993.25	-1505.07	1315.76	-1303.73	1879.15	-853.047	2143.36	-851.213	2430.87	-837.759	2687.3	-739.297
25.778	-2877.01	274.459	-2567.5	328.837	-2375.18	589.18	-2220.21	670.76	-2148.1	915.555	-1804.2	993.27	-1508.9	1315.78	-1308.19	1879.17	-867.557	2143.38	-848.783	2430.89	-834.877	2687.32	-745.878
25.796	-2874.78	274.479	-2569.81	328.857	-2369.29	589.2	-2229.09	670.78	-2146.11	915.575	-1801.4	993.29	-1524.3	1315.8	-1316.29	1879.19	-861.912	2143.4	-850.44	2430.91	-842.918	2687.34	-749.424
25.818	-2857.75	274.499	-2567.98	328.877	-2359.87	589.22	-2233.43	670.8	-2148.61	915.595	-1798.29	993.31	-1514.02	1315.82	-1299.81	1879.21	-868.026	2143.42	-861.861	2430.93	-838.849	2687.36	-729.894
25.838	-2860.05	274.519	-2565.35	328.897	-2352.12	589.24	-2239.32	670.82	-2159.09	915.617	-1786.36	993.33	-1521.34	1315.84	-1302.91	1879.23	-865.376	2143.44	-849.556	2430.95	-841.659	2687.38	-728.524
25.858	-2869.25	274.541	-2565.27	328.917	-2356.24	589.26	-2231.86	670.84	-2153.19	915.637	-1784.05	993.35	-1518.51	1315.86	-1300.83	1879.25	-852.721	2143.46	-854.659	2430.97	-841.973	2687.4	-732.984
25.878	-2873.23	274.559	-2558.42	328.937	-2350.91	589.28	-2237.16	670.86	-2160.26	915.657	-1789.15	993.37	-1514.17	1315.88	-1294.82	1879.27	-861.26	2143.48	-865.219	2430.99	-846.478	2687.42	-728.202
25.898	-2877.3	274.581	-2556.41	328.957	-2364.06	589.3	-2247.9	670.88	-2162.56	915.677	-1795.79	993.39	-1512.32	1315.9	-1297.72	1879.29	-863.726	2143.5	-868.025	2431.01	-848.198	2687.44	-721.809
25.918	-2880.25	274.601	-2540.42	328.977	-2365.3	589.32	-2230.19	670.9	-2161.88	915.697	-1795.52	993.41	-1502.09	1315.92	-1306.81	1879.31	-852.17	2143.52	-867.163	2431.03	-847.495	2687.46	-724.387
25.938	-2900.5	274.621	-2555.36	328.997	-2375.33	589.34	-2232.84	670.92	-2163.96	915.717	-1787.43	993.43	-1515.43	1315.94	-1306.66	1879.33	-854.392	2143.54	-879.424	2431.05	-829.525	2687.48	-715.415
25.958	-2903.14	274.641	-2539.19	329.017	-2376.92	589.36	-2232.78	670.942	-2162.61	915.737	-1799.93	993.45	-1511.55	1315.96	-1308.03	1879.35	-853.658	2143.56	-870.698	2431.07	-832.77	2687.5	-698.007
25.978	-2903.84	274.661	-2541.74	329.037	-2389.52	589.38	-2232.17	670.962	-2170.36	915.757	-1814.41	993.47	-1527.09	1315.98	-1311.68	1879.37	-847.972	2143.58	-873.415	2431.09	-848.028	2687.52	-702.279
25.998	-2893.81	274.681	-2546.44	329.057	-2398.6	589.4	-2245.05	670.982	-2144.56	915.777	-1817.09	993.49	-1530.17	1316	-1321.33	1879.39	-845.914	2143.6	-875.072	2431.11	-844.274	2687.54	-711.063
26.018	-2911.18	274.701	-2538.84	329.077	-2382.93	589.42	-2234.35	671	-2142.72	915.797	-1827.25	993.51	-1528.67	1316.02	-1326.86	1879.41	-852.558	2143.62	-867.649	2431.13	-835.604	2687.56	-689.921
26.038	-2921.06	274.721	-2537.17	329.097	-2401.92	589.44	-2248.74	671.022	-2155.39	915.817	-1834.07	993.53	-1523.06	1316.04	-1321.79	1879.43	-850.092	2143.64	-863.032	2431.15	-841.489	2687.58	-694.569
26.058	-2915.97	274.741	-2555.65	329.117	-2402.31	589.46	-2247.48	671.042	-2144.51	915.837	-1848.76	993.55	-1508.73	1316.06	-1331.47	1879.45	-856.511	2143.66	-861.53	2431.17	-840.932	2687.6	-688.31
26.078	-2914.3	274.761	-2551.22	329.137	-2406.64	589.48	-2269.81	671.062	-2144.44	915.857	-1857.6	993.57	-1505.27	1316.08	-1336.74	1879.47	-855.085	2143.68	-868.069	2431.19	-841.005	2687.62	-681.486
26.098	-2907.01	274.781	-2555.04	329.157	-2394.41	589.5	-2266.33	671.082	-2157.64	915.877	-1858.73	993.59	-1504.2	1316.1	-1332.99	1879.49	-859.344	2143.7	-864.247	2431.21	-842.095	2687.64	-681.755
26.118	-2905.95	274.801	-2556.22	329.177	-2390.34	589.52	-2271.22	671.102	-2169.63	915.897	-1861.82	993.61	-1496.08	1316.12	-1331.75	1879.51	-858.182	2143.72	-866.169	2431.23	-852.339	2687.66	-663.729
26.138	-2899.65	274.821	-2552	329.197	-2380.56	589.54	-2264.55	671.122	-2170.09	915.917	-1852.2	993.63	-1494.96	1316.14	-1336.13	1879.53	-849.236	2143.74	-858.04	2431.25	-845.413	2687.68	-663.488
26.158	-2901.35	274.841	-2549.21	329.217	-2377.41	589.56	-2267.92	671.142	-2170.65	915.937	-1841.62	993.65	-1482.99	1316.16	-1325.79	1879.55	-850.56	2143.76	-871.427	2431.27	-855.294	2687.7	-678.424
26.178	-2879.72	274.861	-2563.34	329.237	-2375.45	589.58	-2266.12	671.162	-2170.33	915.957	-1837.16	993.67	-1487.98	1316.18	-1317.92	1879.57	-845.751	2143.78	-859.012	2431.29	-858.879	2687.73	-672.702
26.198	-2880.9	274.881	-2569.97	329.259	-2373.12	589.6	-2258.15	671.182	-2168.47	915.977	-1831.38	993.69	-1496.51	1316.2	-1319.83	1879.59	-849.786	2143.8	-863.143	2431.31	-859.072	2687.74	-677.349
26.218	-2892.87	274.901	-2562.88	329.279	-2379.61	589.62	-2247.39	671.202	-2161.15	915.997	-1818.49	993.71	-1496.13	1316.22	-1317.84	1879.61	-845.791	2143.82	-859.166	2431.33	-859.436	2687.77	-681.083
26.238	-2889.09	274.921	-2584.02	329.299	-2379.98	589.64	-2250.57	671.222	-2168.01	916.017	-1811.26	993.73	-1500.59	1316.24	-1319.39	1879.63	-836.763	2143.84	-858.106	2431.35	-856.529	2687.79	-680.009
26.258	-2895.78	274.941	-2586.95	329.317	-2381.11	589.66	-2241.54	671.242	-2146.6	916.037	-1807.9	993.75	-1503.35	1316.26	-1313.76	1879.65	-843.142	2143.86	-853.224	2431.37	-845.679	2687.81	-690.486
26.278	-2892.92	274.961	-2596.06	329.339	-2371.35	589.68	-2237.06	671.262	-2135.94	916.057	-1805.03	993.77	-1505.39	1316.28	-1309.51	1879.67	-848.685	2143.88	-863.739	2431.39	-841.877	2687.83	-697.309
26.298	-2911.64	274.981	-2602.83	329.359	-2384.58	589.7	-2236	671.282	-2130.13	916.077	-1802.8	993.79	-1501.22	1316.3	-1300.09	1879.69	-840.554	2143.9	-855.632	2431.41	-844.807	2687.85	-695.428
26.318	-2906.24	275.001	-2606.37	329.379	-2382.95	589.72	-2234.86	671.302	-2127.05	916.097	-1806.13	993.81	-1513.97	1316.32	-1300.78	1879.71	-830.18	2143.92	-853.776	2431.43	-839.164	2687.87	-699.942
26.338	-2901.61	275.021	-2612.26	329.399	-2366.97	589.74	-2244.32	671.322	-2133.64	916.117	-1804.09	993.83	-1518	1316.34	-1306.15	1879.73	-835.968	2143.94	-853.555	2431.45	-840.109	2687.89	-682.964
26.358	-2912.73	275.041	-2617.47	329.419	-2368.4	589.76	-2237.29	671.342	-2131.99	916.137	-1814.41	993.85	-1528.2	1316.36	-1309.66	1879.75	-837.069	2143.96	-843.879	2431.47	-842.991	2687.91	-698.679
26.378	-2914.35	275.061	-2607.93	329.439	-2372.59	589.78	-2234.19	671.362	-2140.59	916.157	-1821.87	993.87	-1526.26	1316.38	-1306.33	1879.77	-838.679	2143.98	-849.335	2431.49	-837.178	2687.93	-691.506
26.398	-2921.21	275.081	-2609.33	329.459	-2352.75	589.8	-2237.16	671.382	-2134.8	916.177	-1822.22	993.892	-1528.52	1316.4	-1308.09	1879.79	-843.122	2144	-849.291	2431.51	-834.901	2687.95	-691.318
26.418	-2907.55	275.101	-2597.4	329.479	-2370.82	589.82	-2232.62	671.402	-2151.1	916.197	-1825.77	993.91	-1527.86	1316.42	-1315.27	1879.81	-861.26	2144.02	-844.674	2431.53	-833.424	2687.97	-686.59
26.438	-2909.1	275.121	-2583.43	329.499	-2364.79	589.84	-2232.94	671.422	-2158.51	916.217	-1826.41	993.93	-1538.07	1316.44	-1301.49	1879.83	-857.673	2144.04	-844.497	2431.55	-828.75	2687.99	-680.546
26.458	-2911.66	275.141	-2571.69	329.519	-2377.41	589.862	-2229.4	671.442	-2164.28	916.237	-1828.67	993.952	-1526.58	1316.46	-1301.64	1879.85	-868.27	2144.06	-862.193	2431.57	-825.989	2688.01	-687.128
26.478	-2906.24	275.161	-2569.06	329.539	-2369.78	589.882	-2234.41	671.462	-2170.72	916.257	-1831.95	993.972	-1523.48	1316.48	-1299.78	1879.87	-867.639	2144.08	-859.873	2431.59	-822.525	2688.03	-683.152
26.498	-2908.66	275.181	-2562.72	329.559	-2369.34	589.9	-2226.32	671.482	-2166.6	916.277	-1823.46	993.992	-1528.45	1316.5	-1301.06	1879.89	-857.021	2144.1	-858.017	2431.61	-823.397	2688.05	-684.468
26.518	-2912.1	275.201	-2539.91	329.579	-2366.22	589.922	-2228.77	671.502	-2159.26	916.297	-1843.12	994.012	-1531.91	1316.52	-1304.9	1879.91	-857.673	2144.12	-858.923	2431.63	-833.569	2688.07	-677
26.538	-2905.44	275.221	-2541.79	329.599	-2370.84	589.942	-2224.2	671.522	-2162.19	916.317	-1841.99	994.032	-1526.05	1316.54	-1316.97	1879.93	-861.749	2144.14	-848.938	2431.65	-839.6	2688.09	-681.298
26.558	-2908.93	275.241	-2543.75	329.619	-2368.66	589.962	-2221.74	671.542	-2158.8	916.337	-1848.09	994.052	-1526.8	1316.56	-1303.81	1879.95	-860.322	2144.16	-857.222	2431.67	-858.249	2688.11	-689.895
26.578	-2895.61	275.261	-2537.68	329.639	-2360.26	589.982	-2226.99	671.562	-2155.41	916.357	-1855.21	994.072	-1532.71	1316.58	-1296.06	1879.97	-857.51	2144.18	-861.287	2431.69	-851.855	2688.13	-683.608
26.598	-2897.76	275.281	-2532.52	329.659	-2376.27	590.002	-2231.99	671.582	-2159.43	916.377	-1850.64	994.092	-1540.64	1316.6	-1306.1	1879.99	-864.724	2144.2	-863.121	2431.71	-851.225	2688.15	-687.611
26.618	-2897.13	275.301	-2530.19	329.679	-2377.89	590.022	-2233.25	671.602	-2165.76	916.397	-1860.26	994.112	-1538.99	1316.62	-1298.64	1880.01	-861.973	2144.22	-864.159	2431.73	-853.187	2688.17	-698.625
26.638	-2898.58	275.321	-2526.69	329.699	-2375.52	590.042	-2228.66	671.622	-2152.8	916.417	-1859.59	994.132	-1531.48	1316.64	-1301.51	1880.03	-862.482	2144.24	-861.817	2431.75	-854.18	2688.19	-702.091
26.658	-2901.66	275.341	-2530.97	329.719	-2387.56	590.062	-2227.54	671.642	-2164.86	916.437	-1837.19	994.152	-1515.6	1316.66	-1311.65	1880.05	-864.031	2144.26	-867.362	2431.77	-856.771	2688.21	-706.389
26.678	-2913.79	275.361	-2541.95	329.739	-2390.12	590.082	-2224.69	671.662	-2155.78	916.457	-1819.08	994.172	-1501.99	1316.68	-1299.04	1880.07	-863.298	2144.28	-859.387	2431.79	-859.557	2688.23	-721.701
26.698	-2915.01	275.381	-2536.88	329.759	-2391.07	590.102	-2218.86	671.682	-2158.22	916.477	-1817.33	994.192	-1499.88	1316.7	-1309.03	1880.09	-854.147	2144.3	-856.78	2431.81	-849.07	2688.25	-728.793
26.718	-2929.75	275.401	-2545.1	329.779	-2399.86	590.122	-2221.23	671.702	-2163.91	916.497	-1813.87	994.213	-1500.85	1316.72	-1305.31	1880.11	-855.798	2144.32	-861.95	2431.83	-839.915	2688.27	-729.518
26.738	-2937.17	275.421	-2545.5	329.799	-2396.83	590.142	-2228.91	671.722	-2169.65	916.517	-1810.32	994.233	-1495.74	1316.74	-1299.22	1880.13	-853.006	2144.34	-851.522	2431.85	-835.41	2688.29	-738.921
26.758	-2933.75	275.441	-2556.59	329.819	-2391.67	590.162	-2227.32	671.742	-2155.1	916.537	-1816.98	994.253	-1494.6	1316.76	-1301.82	1880.15	-866.049	2144.36	-855.941	2431.87	-836.161	2688.31	-732.688
26.778	-2930.6	275.461	-2569.38	329.839	-2381.23	590.182	-2212.75	671.762	-2159.05	916.557	-1803.23	994.273	-1478.52	1316.78	-1302.41	1880.17	-870.675	2144.38	-860.359	2431.89	-834.441	2688.33	-732.044
26.798	-2920.21	275.481	-2574.24	329.859	-2372.69	590.202	-2217.78	671.782	-2159.58	916.577	-1803.2	994.293	-1490.11	1316.8	-1293.39	1880.19	-860.852	2144.4	-870.809	2431.91	-834.635	2688.35	-739.512
26.818	-2920.96	275.501	-2588.29	329.879	-2370.19	590.222	-2217.97	671.802	-2150.33	916.597	-1811.05	994.313	-1492.83	1316.82	-1293.75	1880.21	-865.071	2144.42	-867.185	2431.93	-840.327	2688.37	-727.342
26.838	-2927.48	275.521	-2593.93	329.899	-2384.87	590.242	-2222.71	671.822	-2143.38	916.617	-1809.92	994.333	-1476.56	1316.84	-1300.27	1880.23	-863.909	2144.44	-861.287	2431.95	-840.617	2688.39	-727.557
26.858	-2905.75	275.541	-2608.39	329.919	-2373.56	590.262	-2223.12	671.842	-2162.85	916.637	-1793.99	994.353	-1472.46	1316.86	-1290.94	1880.25	-863.929	2144.46	-865.75	2431.97	-836.355	2688.41	-721.352
26.878	-2893.55	275.561	-2604.98	329.939	-2373.87	590.282	-2226.38	671.862	-2166.6	916.657	-1800.6	994.373	-1478.48	1316.88	-1286.51	1880.27	-866.599	2144.48	-871.361	2431.99	-851.685	2688.43	-716.301
26.898	-2889.84	275.581	-2597.7	329.959	-2374.57	590.302	-2242.1	671.882	-2167.5	916.677	-1810.99	994.393	-1472.03	1316.9	-1282.31	1880.29	-862.707	2144.5	-870.08	2432.01	-846.672	2688.45	-715.791
26.918	-2886.09	275.601	-2603.39	329.979	-2361.3	590.322	-2240.26	671.902	-2173.17	916.697	-1800.54	994.413	-1477.34	1316.92	-1288.07	1880.31	-857	2144.52	-867.274	2432.03	-853.768	2688.47	-713.32
26.938	-2888.87	275.621	-2601.03	330.001	-2374.77	590.342	-2251.84	671.922	-2177.5	916.717	-1806.24	994.433	-1483.23	1316.94	-1297.13	1880.33	-852.191	2144.54	-863.408	2432.05	-851.928	2688.49	-701.527
26.958	-2900.55	275.641	-2592.78	330.019	-2364.45	590.362	-2255.04	671.942	-2180.96	916.737	-1821.42	994.453	-1497.48	1316.96	-1297.16	1880.35	-858.243	2144.56	-863.408	2432.07	-848.924	2688.51	-712.406
26.978	-2893.5	275.661	-2572.95	330.041	-2387.87	590.382	-2248.07	671.962	-2177.4	916.757	-1823.54	994.473	-1493.56	1316.98	-1291.94	1880.37	-849.521	2144.58	-861.64	2432.09	-857.764	2688.53	-714.179
26.998	-2906.31	275.681	-2569.68	330.061	-2391.92	590.402	-2246.74	671.982	-2187.36	916.777	-1837.32	994.493	-1497.41	1317	-1302.25	1880.39	-837.823	2144.6	-858.702	2432.11	-853.042	2688.55	-716.946
27.018	-2917.77	275.701	-2556.62	330.081	-2384.87	590.422	-2227.99	672.002	-2176.46	916.797	-1845.43	994.513	-1502.48	1317.02	-1296.75	1880.41	-847.259	2144.62	-852.406	2432.13	-849.312	2688.57	-714.985
27.038	-2934.57	275.721	-2557.7	330.101	-2394.41	590.442	-2223.96	672.022	-2180.17	916.817	-1848.31	994.533	-1508.64	1317.04	-1311.4	1880.43	-856.552	2144.64	-849.954	2432.15	-845.219	2688.59	-716.785
27.058	-2944.09	275.741	-2553.77	330.121	-2387.14	590.462	-2199.52	672.042	-2181.64	916.837	-1837.78	994.553	-1513.56	1317.06	-1302.66	1880.45	-861.341	2144.66	-842.244	2432.17	-844.202	2688.61	-709.747
27.078	-2946.85	275.761	-2563.18	330.141	-2372.15	590.482	-2198.89	672.062	-2187.72	916.857	-1833.56	994.573	-1523.4	1317.08	-1304.72	1880.47	-858.957	2144.68	-844.851	2432.19	-837.372	2688.63	-706.631
27.098	-2951.75	275.781	-2560.95	330.161	-2364.84	590.502	-2203.23	672.082	-2172.9	916.877	-1836.78	994.593	-1512.71	1317.1	-1306	1880.49	-857.591	2144.7	-852.472	2432.21	-835.386	2688.65	-712.944
27.118	-2943.2	275.801	-2555.79	330.181	-2367.36	590.522	-2209.67	672.102	-2169.63	916.897	-1835.44	994.613	-1515.38	1317.12	-1315.52	1880.51	-853.556	2144.72	-852.406	2432.23	-833.715	2688.67	-699.055
27.138	-2946.64	275.821	-2565.54	330.201	-2360.29	590.542	-2205.09	672.122	-2161.13	916.917	-1832.51	994.633	-1515.55	1317.14	-1322.4	1880.53	-855.9	2144.74	-841.824	2432.25	-822.646	2688.69	-685.999
27.158	-2942.35	275.841	-2564.57	330.221	-2362.78	590.562	-2203.62	672.142	-2164.16	916.937	-1821.31	994.653	-1510.8	1317.16	-1318.78	1880.55	-859.568	2144.76	-858.04	2432.27	-829.597	2688.71	-684.092
27.18	-2935.57	275.861	-2566.35	330.241	-2360.84	590.582	-2211.89	672.162	-2166.26	916.957	-1810.05	994.673	-1497.44	1317.18	-1314.99	1880.57	-857.224	2144.78	-864.777	2432.29	-834.247	2688.73	-679.471
27.2	-2936.42	275.881	-2565.49	330.261	-2361.25	590.602	-2216.74	672.182	-2168.15	916.979	-1803.47	994.693	-1508.08	1317.2	-1328.28	1880.59	-856.654	2144.8	-860.558	2432.31	-832.116	2688.75	-678.478
27.22	-2929.27	275.901	-2570.99	330.281	-2361.54	590.622	-2228.77	672.202	-2161.9	916.997	-1796.81	994.713	-1502.14	1317.22	-1327.06	1880.61	-858.814	2144.82	-859.652	2432.33	-833.303	2688.77	-679.015
27.24	-2934.67	275.921	-2569.43	330.301	-2361.93	590.642	-2232.48	672.222	-2175.42	917.017	-1782.12	994.733	-1512.76	1317.24	-1324.26	1880.63	-861.362	2144.84	-866.456	2432.35	-848.61	2688.79	-682.024
27.26	-2927.26	275.941	-2575.91	330.321	-2362.9	590.662	-2236	672.242	-2172.8	917.037	-1788.16	994.753	-1504.66	1317.26	-1331.82	1880.65	-843.57	2144.86	-867.959	2432.37	-839.648	2688.81	-687.396
27.28	-2923.48	275.961	-2555.55	330.341	-2350.33	590.682	-2245.46	672.262	-2170.77	917.059	-1777.04	994.773	-1507.62	1317.28	-1316.03	1880.67	-838.312	2144.88	-866.346	2432.39	-842.676	2688.83	-687.101
27.3	-2923.6	275.981	-2551.49	330.361	-2362.15	590.702	-2238.06	672.282	-2174.04	917.079	-1773.6	994.793	-1508.93	1317.3	-1313.18	1880.69	-833.584	2144.9	-872.753	2432.41	-846.672	2688.85	-688.498
27.32	-2926.46	276.001	-2562.83	330.381	-2353.87	590.722	-2229.54	672.304	-2166.85	917.099	-1787.76	994.813	-1511.38	1317.32	-1305.31	1880.71	-836.743	2144.92	-868.18	2432.43	-844.032	2688.87	-689.277
27.34	-2929.9	276.021	-2563.31	330.401	-2351.98	590.742	-2223.9	672.322	-2168.88	917.119	-1799.04	994.833	-1504.32	1317.34	-1298.76	1880.73	-834.746	2144.94	-863.585	2432.45	-822.332	2688.89	-691.291
27.36	-2924.86	276.041	-2556.16	330.421	-2345.44	590.762	-2225.79	672.342	-2168.37	917.139	-1811.69	994.853	-1496.51	1317.36	-1293.9	1880.75	-845.139	2144.96	-863.474	2432.47	-818.384	2688.91	-694.623
27.38	-2916.31	276.061	-2560.92	330.441	-2360.5	590.782	-2223.83	672.362	-2168.86	917.159	-1822.68	994.873	-1491.98	1317.38	-1299.53	1880.77	-840.595	2144.98	-851.081	2432.49	-828.532	2688.93	-696.315
27.4	-2909.34	276.081	-2556.97	330.461	-2353.77	590.802	-2215.58	672.384	-2168.44	917.179	-1837.19	994.893	-1497.97	1317.4	-1305.36	1880.79	-845.078	2145	-845.889	2432.51	-832.213	2688.95	-704.992
27.42	-2916.26	276.101	-2552.03	330.481	-2367.96	590.822	-2211.81	672.404	-2158.9	917.199	-1847.93	994.913	-1487.71	1317.42	-1303.5	1880.81	-849.174	2145.02	-854.063	2432.53	-840.133	2688.97	-700.076
27.44	-2908.81	276.121	-2546.14	330.501	-2371.18	590.842	-2217.66	672.424	-2158.32	917.219	-1846.91	994.933	-1487.83	1317.44	-1318.45	1880.83	-856.002	2145.04	-852.362	2432.55	-843.451	2688.99	-690.539
27.46	-2904.74	276.141	-2537.12	330.521	-2374.55	590.862	-2227.5	672.444	-2164.04	917.239	-1859.27	994.953	-1485.77	1317.46	-1315.29	1880.85	-850.255	2145.06	-852.936	2432.57	-835.168	2689.01	-703.702
27.48	-2904.06	276.161	-2542.65	330.541	-2372.88	590.882	-2219.21	672.464	-2146.21	917.259	-1859.75	994.973	-1490.21	1317.48	-1313.82	1880.87	-845.567	2145.08	-846.972	2432.59	-846.454	2689.03	-713.132
27.5	-2885.46	276.181	-2543.81	330.561	-2368.98	590.902	-2218.5	672.484	-2160.28	917.279	-1853.9	994.993	-1483.06	1317.5	-1302.18	1880.89	-850.275	2145.1	-851.964	2432.61	-849.554	2689.05	-713.105
27.52	-2880.73	276.201	-2541.95	330.581	-2366.68	590.922	-2214.17	672.504	-2156.79	917.299	-1851.99	995.013	-1496.71	1317.52	-1308.67	1880.91	-845.873	2145.12	-860.911	2432.63	-846.236	2689.07	-720.627
27.54	-2882.48	276.221	-2536.39	330.601	-2360.65	590.942	-2220.41	672.524	-2162.24	917.319	-1835.33	995.033	-1497.9	1317.54	-1306.46	1880.93	-850.56	2145.14	-863.496	2432.65	-842.894	2689.09	-714.555
27.56	-2874.32	276.241	-2543.24	330.621	-2370.43	590.962	-2233.76	672.544	-2167.47	917.339	-1848.47	995.053	-1494.58	1317.56	-1313.08	1880.95	-849.297	2145.16	-861.707	2432.67	-855.875	2689.11	-721.244
27.58	-2885	276.261	-2546.12	330.641	-2374.94	590.982	-2232.78	672.564	-2161.25	917.359	-1847.13	995.073	-1494.94	1317.59	-1308.26	1880.97	-848.074	2145.18	-861.375	2432.69	-845.873	2689.13	-718.343
27.6	-2883.74	276.281	-2533.57	330.661	-2371.38	591.002	-2243.44	672.584	-2173.65	917.379	-1858.81	995.093	-1515.31	1317.61	-1311.88	1880.99	-856.837	2145.2	-856.316	2432.72	-835.58	2689.15	-719.847
27.62	-2882.6	276.301	-2535.37	330.681	-2368.37	591.022	-2241.3	672.604	-2186.68	917.399	-1848.76	995.113	-1515.06	1317.63	-1308.44	1881.01	-864.5	2145.22	-864.888	2432.74	-841.949	2689.17	-712.97
27.64	-2885.36	276.321	-2533.17	330.701	-2365.73	591.042	-2230.68	672.624	-2188.5	917.419	-1837.08	995.133	-1511.89	1317.64	-1303.88	1881.03	-859.14	2145.24	-859.056	2432.76	-841.683	2689.19	-709.183
27.66	-2908.1	276.341	-2524.6	330.721	-2347.04	591.062	-2224.04	672.644	-2193.73	917.439	-1831.81	995.153	-1514.99	1317.67	-1314.99	1881.05	-863.012	2145.26	-868.909	2432.78	-834.175	2689.21	-693.521
27.68	-2910.31	276.361	-2513.21	330.741	-2360.26	591.082	-2237.55	672.664	-2195.25	917.459	-1823.24	995.173	-1513.85	1317.69	-1327.47	1881.07	-868.739	2145.28	-863.386	2432.8	-839.019	2689.23	-684.602
27.7	-2920.19	276.381	-2520.62	330.761	-2354.21	591.102	-2232.64	672.684	-2194.89	917.479	-1823.43	995.193	-1503.45	1317.71	-1318.78	1881.09	-853.312	2145.3	-849.866	2432.82	-836.984	2689.25	-685.462
27.72	-2926.8	276.401	-2522.32	330.781	-2349.8	591.122	-2216.93	672.704	-2182.98	917.499	-1802.18	995.213	-1515.35	1317.73	-1313.69	1881.11	-853.597	2145.32	-859.961	2432.84	-826.328	2689.27	-680.788
27.74	-2924.45	276.421	-2522.24	330.801	-2357.45	591.142	-2225.06	672.724	-2188.84	917.519	-1792.3	995.233	-1512.57	1317.75	-1314.91	1881.13	-854.86	2145.34	-856.272	2432.86	-836.476	2689.29	-685.274
27.76	-2919.58	276.441	-2531.61	330.821	-2356.92	591.162	-2224.26	672.744	-2188.25	917.539	-1782.84	995.253	-1508.13	1317.77	-1305.82	1881.15	-848.991	2145.36	-839.991	2432.88	-837.759	2689.31	-692.393
27.78	-2919.32	276.461	-2542.06	330.841	-2353.53	591.182	-2219.86	672.764	-2188.13	917.559	-1780.88	995.273	-1512.98	1317.79	-1303.5	1881.17	-846.872	2145.38	-843.039	2432.89	-835.676	2689.33	-702.091
27.8	-2914.45	276.481	-2543.57	330.861	-2353.92	591.202	-2215.56	672.784	-2196.03	917.579	-1774.89	995.293	-1513.87	1317.81	-1307.88	1881.19	-840.289	2145.4	-840.764	2432.91	-832.673	2689.35	-702.037
27.82	-2913.67	276.501	-2548.29	330.881	-2356.63	591.222	-2215.93	672.804	-2191.48	917.599	-1768.01	995.313	-1497.02	1317.83	-1304.24	1881.21	-855.105	2145.42	-842.332	2432.93	-843.378	2689.37	-705.637
27.84	-2920.29	276.521	-2566.05	330.901	-2360.31	591.242	-2204.6	672.824	-2201.43	917.619	-1769.22	995.335	-1511.52	1317.85	-1299.5	1881.23	-843.407	2145.44	-840.72	2432.95	-845.582	2689.39	-713.024
27.86	-2911.66	276.541	-2555.06	330.921	-2360.14	591.262	-2205.66	672.844	-2197.85	917.639	-1787.33	995.355	-1513.92	1317.87	-1316.77	1881.25	-859.67	2145.46	-842.31	2432.97	-846.236	2689.41	-711.788
27.88	-2915.01	276.561	-2564.55	330.941	-2369.97	591.284	-2204.86	672.864	-2200.53	917.659	-1795.92	995.375	-1497.99	1317.89	-1304.19	1881.27	-860.078	2145.48	-841.647	2432.99	-842.288	2689.43	-705.072
27.9	-2915.54	276.581	-2563.26	330.961	-2361.13	591.304	-2215.28	672.884	-2195.69	917.679	-1796.62	995.395	-1499.13	1317.91	-1302.1	1881.29	-852.639	2145.5	-849.6	2433.01	-839.818	2689.45	-706.684
27.92	-2917.94	276.601	-2564.57	330.981	-2353.77	591.322	-2215.62	672.904	-2194.24	917.699	-1803.45	995.415	-1499.38	1317.93	-1300.9	1881.31	-846.505	2145.52	-852.274	2433.03	-842.894	2689.47	-703.649
27.94	-2900.45	276.621	-2569.38	331.001	-2355.59	591.344	-2231.84	672.924	-2199.64	917.719	-1805.59	995.435	-1498.24	1317.95	-1310.02	1881.33	-848.115	2145.54	-856.78	2433.05	-842.337	2689.49	-704.267
27.96	-2912.9	276.643	-2567.29	331.021	-2344.78	591.364	-2221.84	672.944	-2185.66	917.739	-1805	995.455	-1504.1	1317.97	-1303.6	1881.35	-850.744	2145.56	-854.726	2433.07	-843.645	2689.51	-695.643
27.98	-2904.95	276.663	-2554.42	331.041	-2353.89	591.384	-2232.33	672.964	-2192.08	917.759	-1809.92	995.475	-1502.02	1317.99	-1306.25	1881.37	-844.834	2145.58	-850.329	2433.09	-831.68	2689.53	-701.634
28	-2909.68	276.683	-2568.82	331.061	-2372.1	591.404	-2244.15	672.984	-2201.26	917.779	-1824.48	995.495	-1500.49	1318.01	-1307.09	1881.39	-841.043	2145.6	-857.067	2433.11	-843.088	2689.55	-708.833
28.02	-2908.25	276.701	-2571.34	331.081	-2371.67	591.424	-2236.08	673.004	-2191.09	917.799	-1834.1	995.515	-1497.85	1318.03	-1303.2	1881.41	-834.888	2145.62	-854.019	2433.14	-841.102	2689.57	-704.938
28.04	-2908.03	276.723	-2556.49	331.101	-2366.39	591.444	-2246.93	673.024	-2194.31	917.819	-1849.81	995.535	-1501.82	1318.05	-1311.07	1881.43	-833.849	2145.64	-859.078	2433.16	-845.921	2689.59	-707.651
28.06	-2916.26	276.743	-2553.21	331.121	-2368.5	591.464	-2255.69	673.044	-2203.8	917.839	-1858.14	995.555	-1504.23	1318.07	-1322.7	1881.45	-840.004	2145.66	-852.384	2433.18	-845.534	2689.61	-712.191
28.08	-2913	276.763	-2553.16	331.141	-2368.74	591.484	-2241.63	673.064	-2191.79	917.859	-1872.62	995.575	-1508.49	1318.09	-1311.57	1881.47	-834.623	2145.68	-843.083	2433.2	-845.461	2689.63	-711.144
28.1	-2897.81	276.783	-2548	331.161	-2351.37	591.504	-2241.95	673.084	-2202.76	917.879	-1873.34	995.595	-1504.39	1318.11	-1315.96	1881.49	-829.875	2145.7	-838.621	2433.22	-836.04	2689.65	-700.506
28.12	-2901.83	276.803	-2529.6	331.181	-2359.53	591.524	-2242.05	673.104	-2207.27	917.899	-1878.4	995.615	-1516.42	1318.13	-1308.9	1881.51	-837.191	2145.72	-835.44	2433.24	-843.572	2689.67	-709.532
28.14	-2897.23	276.823	-2533.2	331.201	-2362.2	591.544	-2228.2	673.124	-2197.34	917.919	-1868.62	995.635	-1517.08	1318.15	-1307.32	1881.53	-849.46	2145.74	-837.008	2433.26	-851.564	2689.69	-704.938
28.16	-2900.11	276.843	-2525.84	331.221	-2354.69	591.564	-2218.54	673.144	-2191.11	917.939	-1866.47	995.655	-1527.45	1318.17	-1312.49	1881.55	-845.221	2145.76	-837.163	2433.28	-849.675	2689.71	-708.914
28.18	-2883.93	276.863	-2505.37	331.241	-2359.07	591.584	-2234.02	673.164	-2190.34	917.959	-1846.62	995.675	-1530.53	1318.19	-1306.81	1881.57	-853.821	2145.78	-840.963	2433.3	-841.852	2689.73	-708.484
28.2	-2878.05	276.883	-2500.5	331.261	-2379.71	591.604	-2225.83	673.184	-2177.02	917.979	-1838.37	995.695	-1531.02	1318.21	-1310.1	1881.59	-848.094	2145.8	-834.644	2433.32	-847.883	2689.75	-707.866
28.22	-2880.03	276.903	-2506.12	331.281	-2367.89	591.624	-2230.36	673.204	-2183.92	917.999	-1836.06	995.715	-1534.17	1318.23	-1306.68	1881.61	-847.3	2145.82	-843.172	2433.34	-837.081	2689.77	-717.134
28.24	-2882.6	276.923	-2500.91	331.301	-2377.48	591.644	-2236.71	673.224	-2175.44	918.019	-1821.55	995.735	-1524.54	1318.25	-1307.22	1881.63	-854.881	2145.84	-842.531	2433.36	-844.952	2689.79	-723.931
28.26	-2877.68	276.943	-2507.84	331.321	-2381.57	591.664	-2239.02	673.244	-2178.98	918.039	-1809.25	995.755	-1523.6	1318.27	-1302.05	1881.65	-852.537	2145.86	-853.511	2433.38	-849.796	2689.81	-708.538
28.28	-2899.8	276.963	-2501.07	331.341	-2389.74	591.684	-2234.15	673.264	-2180.96	918.059	-1800.89	995.775	-1523.72	1318.29	-1305.08	1881.67	-853.128	2145.88	-851.478	2433.39	-850.256	2689.83	-698.894
28.3	-2917.26	276.983	-2503.24	331.361	-2389.35	591.704	-2233.86	673.284	-2167.52	918.079	-1781.07	995.795	-1523.02	1318.31	-1302.69	1881.69	-851.274	2145.9	-860.359	2433.41	-840.157	2689.85	-690.19
28.32	-2923.17	277.003	-2501.26	331.383	-2394.26	591.724	-2225.22	673.304	-2171.88	918.099	-1779.16	995.815	-1512.93	1318.33	-1302.02	1881.71	-854.31	2145.92	-859.232	2433.43	-848.585	2689.87	-683.286
28.34	-2939.93	277.023	-2501.79	331.403	-2392.52	591.744	-2222.53	673.324	-2172.44	918.119	-1789.18	995.835	-1520.32	1318.35	-1295.61	1881.73	-842.857	2145.94	-855.875	2433.45	-852.194	2689.89	-680.17
28.36	-2944.89	277.043	-2503.75	331.423	-2394.75	591.764	-2224.14	673.344	-2174.93	918.139	-1803.66	995.855	-1521.63	1318.37	-1308.47	1881.75	-845.323	2145.96	-860.558	2433.47	-846.696	2689.91	-676.731
28.38	-2949.15	277.063	-2504.83	331.443	-2380.94	591.784	-2232.66	673.364	-2167.91	918.159	-1810.7	995.875	-1512.27	1318.39	-1298.23	1881.77	-850.805	2145.98	-846.397	2433.49	-848.004	2689.93	-687.584
28.4	-2942.03	277.083	-2513.61	331.463	-2390.46	591.804	-2224.12	673.384	-2175.64	918.179	-1811.32	995.895	-1505.17	1318.41	-1295.4	1881.79	-839.739	2146	-843.437	2433.51	-843.62	2689.95	-683.259
28.42	-2949.98	277.103	-2513.8	331.483	-2370.99	591.824	-2218.56	673.404	-2179.03	918.199	-1809.73	995.915	-1500.27	1318.43	-1299.53	1881.81	-838.271	2146.02	-845.226	2433.53	-831.874	2689.97	-685.113
28.44	-2930.38	277.123	-2528.79	331.503	-2366.46	591.844	-2226.06	673.424	-2184.84	918.219	-1793.56	995.935	-1489.22	1318.45	-1310.2	1881.83	-845.404	2146.04	-834.092	2433.55	-827.248	2689.99	-701.285
28.46	-2920.72	277.143	-2549.66	331.523	-2373.05	591.864	-2224.14	673.444	-2182.44	918.239	-1811.48	995.955	-1492.54	1318.47	-1315.19	1881.85	-842.082	2146.06	-838.731	2433.57	-836.258	2690.01	-700.586
28.48	-2917.45	277.163	-2561.89	331.543	-2363.12	591.884	-2230.15	673.464	-2187.19	918.259	-1810.13	995.975	-1495.04	1318.49	-1323.42	1881.87	-853.291	2146.08	-836.147	2433.59	-852.969	2690.03	-700.264
28.5	-2908.68	277.183	-2565.27	331.563	-2357.11	591.904	-2232.54	673.484	-2186.24	918.279	-1820.93	995.995	-1495.16	1318.51	-1334.09	1881.89	-857.469	2146.1	-845.668	2433.61	-848.731	2690.05	-701.822
28.52	-2904.83	277.203	-2586.65	331.583	-2374.67	591.924	-2238.55	673.504	-2187.99	918.299	-1819.46	996.015	-1504.2	1318.53	-1331.85	1881.91	-855.533	2146.12	-844.784	2433.64	-870.334	2690.07	-692.232
28.54	-2913.77	277.223	-2586.14	331.603	-2353.67	591.944	-2234.13	673.524	-2192.37	918.319	-1820.07	996.035	-1495.54	1318.55	-1325.74	1881.93	-851.151	2146.14	-852.031	2433.66	-863.504	2690.09	-686.537
28.56	-2899.31	277.243	-2586.28	331.623	-2359.92	591.964	-2240	673.544	-2190.41	918.339	-1827.14	996.055	-1497.51	1318.57	-1326.81	1881.95	-853.475	2146.16	-853.599	2433.68	-854.059	2690.11	-673.185
28.58	-2881.17	277.263	-2601.46	331.643	-2374.67	591.984	-2239.26	673.564	-2186.03	918.359	-1830.28	996.075	-1490.84	1318.59	-1312.98	1881.97	-850.703	2146.18	-847.347	2433.7	-848.755	2690.13	-687.128
28.6	-2873.57	277.283	-2603.69	331.663	-2363.17	592.004	-2248.23	673.584	-2178.11	918.381	-1846.08	996.095	-1492.1	1318.61	-1319.52	1881.99	-842.734	2146.2	-847.458	2433.72	-842.095	2690.15	-685.489
28.62	-2880.32	277.303	-2591.25	331.683	-2372.85	592.024	-2251.82	673.604	-2179.58	918.399	-1848.47	996.115	-1490.77	1318.63	-1313.99	1882.01	-852.293	2146.22	-847.745	2433.74	-842.143	2690.17	-670.821
28.64	-2870.15	277.323	-2593.32	331.703	-2378.28	592.044	-2251.04	673.624	-2180.58	918.421	-1847.9	996.135	-1498.36	1318.65	-1317.66	1882.03	-846.81	2146.24	-857.023	2433.76	-846.817	2690.19	-667.813
28.66	-2892.68	277.343	-2578.76	331.723	-2374.7	592.064	-2242.32	673.644	-2163.84	918.441	-1841.99	996.155	-1497.46	1318.67	-1311.5	1882.05	-847.238	2146.26	-859.961	2433.78	-846.672	2690.21	-657.712
28.68	-2889.84	277.363	-2561.48	331.743	-2368.83	592.086	-2242.01	673.664	-2171.98	918.461	-1842.75	996.175	-1503.38	1318.69	-1302.48	1882.07	-853.413	2146.28	-862.59	2433.8	-850.281	2690.23	-669.774
28.7	-2897.49	277.384	-2566.86	331.763	-2364.18	592.106	-2233.25	673.684	-2165.25	918.481	-1829.72	996.195	-1501.87	1318.71	-1298.05	1882.09	-854.983	2146.3	-859.277	2433.82	-841.392	2690.25	-672.057
28.72	-2906.55	277.404	-2560.81	331.783	-2362	592.126	-2223.47	673.704	-2160.35	918.501	-1825.37	996.215	-1505.34	1318.73	-1282.44	1882.11	-851.111	2146.32	-865.043	2433.84	-841.61	2690.27	-674.529
28.74	-2909.56	277.424	-2547.92	331.803	-2364.16	592.146	-2216.27	673.724	-2155.78	918.521	-1819.21	996.235	-1513.49	1318.75	-1279.79	1882.13	-856.756	2146.34	-857.774	2433.86	-835.555	2690.29	-676.973
28.76	-2913.41	277.444	-2536.42	331.823	-2361.47	592.166	-2207.86	673.746	-2157.06	918.541	-1803.5	996.255	-1511.3	1318.77	-1281.52	1882.15	-866.416	2146.36	-864.424	2433.88	-840.787	2690.31	-676.006
28.78	-2910.33	277.464	-2516.46	331.843	-2372.42	592.186	-2200.09	673.766	-2160.33	918.561	-1805.7	996.275	-1514.84	1318.79	-1265.91	1882.17	-854.351	2146.38	-855.654	2433.89	-831.486	2690.33	-694.676
28.8	-2916.24	277.484	-2502.89	331.863	-2353.02	592.206	-2191.08	673.786	-2164.35	918.581	-1812.5	996.295	-1520.66	1318.81	-1282.97	1882.19	-864.235	2146.4	-858.128	2433.91	-824.826	2690.35	-692.957
28.82	-2926.44	277.504	-2493.2	331.883	-2363.85	592.226	-2194.26	673.806	-2171.59	918.601	-1823.49	996.315	-1509.87	1318.83	-1284.6	1882.21	-862.34	2146.42	-858.967	2433.93	-826.715	2690.37	-698.249
28.84	-2923.46	277.524	-2495.83	331.903	-2374.7	592.246	-2201.89	673.824	-2180.89	918.621	-1819.99	996.335	-1492.25	1318.85	-1291.28	1882.23	-864.357	2146.44	-850.042	2433.95	-835.604	2690.39	-702.494
28.86	-2936.51	277.544	-2476.78	331.923	-2365.4	592.266	-2203.31	673.846	-2174.84	918.641	-1812.96	996.355	-1499.96	1318.87	-1300.37	1882.25	-857.224	2146.46	-847.391	2433.97	-839.188	2690.41	-712.245
28.88	-2943.61	277.564	-2473.64	331.943	-2371.21	592.286	-2206.06	673.866	-2182.76	918.661	-1806.75	996.375	-1500.27	1318.89	-1291.4	1882.27	-847.238	2146.48	-851.39	2433.99	-845.388	2690.43	-703.917
28.9	-2937.94	277.584	-2470.31	331.963	-2384.36	592.306	-2214.05	673.886	-2183.12	918.681	-1816.42	996.395	-1504.76	1318.91	-1293.13	1882.29	-861.463	2146.5	-855.83	2434.01	-840.012	2690.45	-700.291
28.92	-2939.61	277.604	-2469.42	331.983	-2381.91	592.326	-2215.21	673.906	-2185.15	918.701	-1827.49	996.415	-1506.14	1318.93	-1293.52	1882.31	-856.776	2146.52	-860.845	2434.03	-839.285	2690.47	-707.06
28.94	-2930.07	277.624	-2472.43	332.003	-2395.43	592.346	-2224.49	673.926	-2188.16	918.721	-1813.33	996.435	-1512.81	1318.95	-1290.1	1882.33	-859.324	2146.54	-869.328	2434.05	-842.506	2690.49	-704.428
28.96	-2921.64	277.644	-2484.47	332.023	-2387.02	592.366	-2223.86	673.946	-2185.81	918.741	-1816.58	996.455	-1514.8	1318.97	-1284.86	1882.35	-857.082	2146.56	-868.025	2434.08	-843.935	2690.51	-707.517
28.98	-2919.97	277.664	-2497.23	332.043	-2369.85	592.386	-2222.65	673.966	-2188.04	918.761	-1811.42	996.475	-1524.13	1318.99	-1287.63	1882.37	-845.853	2146.58	-860.381	2434.09	-849.627	2690.53	-704.831
29	-2928.66	277.684	-2501.42	332.063	-2366.95	592.406	-2216.89	673.986	-2193.51	918.781	-1813.87	996.495	-1527.86	1319.01	-1296.39	1882.39	-857.326	2146.6	-870.256	2434.12	-852.824	2690.55	-699.27
29.02	-2919.82	277.704	-2505.53	332.083	-2362.34	592.426	-2213.97	674.006	-2190.14	918.801	-1808.44	996.515	-1533.44	1319.03	-1303.45	1882.41	-854.922	2146.62	-867.362	2434.14	-857.934	2690.57	-697.04
29.04	-2916.22	277.724	-2515.73	332.103	-2352.27	592.446	-2208.16	674.026	-2191.94	918.821	-1810	996.535	-1542.19	1319.05	-1311.8	1882.43	-852.048	2146.64	-868.069	2434.16	-853.744	2690.59	-692.796
29.06	-2911.52	277.744	-2513.02	332.123	-2348.97	592.466	-2202.27	674.046	-2198.11	918.841	-1815.45	996.555	-1541.32	1319.07	-1313.46	1882.45	-870.92	2146.66	-861.552	2434.18	-846.938	2690.61	-681.191
29.08	-2910.31	277.764	-2517.27	332.143	-2356.68	592.486	-2205.13	674.066	-2191.57	918.861	-1816.5	996.575	-1541.54	1319.09	-1318.71	1882.47	-872.244	2146.68	-854.041	2434.2	-855.875	2690.63	-683.42
29.1	-2905.61	277.784	-2519.15	332.163	-2352.61	592.506	-2204.56	674.086	-2197.05	918.881	-1824.45	996.595	-1554.1	1319.11	-1321	1882.49	-868.576	2146.7	-857.863	2434.22	-845.049	2690.65	-689.921
29.12	-2894.52	277.804	-2524.09	332.183	-2352.27	592.526	-2206.78	674.106	-2200.53	918.901	-1826.23	996.615	-1545.93	1319.13	-1325.2	1882.51	-870.797	2146.72	-857.863	2434.24	-843.693	2690.67	-678.585
29.14	-2892.84	277.824	-2530.24	332.203	-2360.79	592.546	-2208.94	674.126	-2197.56	918.921	-1822.33	996.635	-1538.22	1319.15	-1331.47	1882.53	-873.569	2146.74	-853.533	2434.26	-851.661	2690.69	-682.803
29.16	-2893.23	277.844	-2542.44	332.223	-2368.76	592.566	-2213.95	674.146	-2195.38	918.941	-1832.11	996.655	-1532.04	1319.17	-1317.89	1882.55	-862.503	2146.76	-858.481	2434.28	-856.747	2690.71	-686.402
29.18	-2891.59	277.864	-2552.22	332.243	-2368.25	592.586	-2212.79	674.166	-2203.59	918.961	-1834.47	996.675	-1535.26	1319.19	-1313.79	1882.57	-860.567	2146.78	-860.956	2434.3	-853.889	2690.73	-700.103
29.202	-2905.34	277.884	-2558.15	332.263	-2361.81	592.606	-2215.17	674.186	-2196.76	918.981	-1832.78	996.697	-1529.25	1319.21	-1311.98	1882.59	-860.281	2146.8	-859.21	2434.32	-848.416	2690.75	-709.236
29.22	-2909.7	277.904	-2555.01	332.283	-2355.71	592.626	-2215.99	674.206	-2190.12	919.001	-1831.79	996.717	-1527.86	1319.23	-1297.49	1882.61	-848.482	2146.82	-858.26	2434.34	-850.983	2690.77	-714.69
29.242	-2904.15	277.924	-2561.35	332.303	-2352.7	592.646	-2223.83	674.226	-2185.37	919.021	-1807.58	996.737	-1525.97	1319.25	-1291.68	1882.63	-854.432	2146.84	-866.302	2434.36	-838.389	2690.79	-734.408
29.26	-2900.43	277.944	-2577.52	332.323	-2349.63	592.666	-2231.13	674.246	-2190.87	919.041	-1810.27	996.757	-1516.11	1319.27	-1287.43	1882.65	-869.758	2146.86	-861.95	2434.38	-840.109	2690.81	-735.402
29.282	-2896.82	277.964	-2561.35	332.343	-2358.2	592.686	-2224.89	674.266	-2190.82	919.061	-1813.44	996.777	-1505.39	1319.29	-1281.88	1882.67	-859.568	2146.88	-863.629	2434.4	-834.853	2690.83	-735.563
29.3	-2906.17	277.984	-2563.47	332.363	-2353.67	592.706	-2235.78	674.286	-2190.87	919.081	-1828.97	996.797	-1504.42	1319.31	-1288.4	1882.69	-857.877	2146.9	-842.619	2434.42	-840.738	2690.85	-732.393
29.322	-2901.47	278.006	-2570.51	332.383	-2360.82	592.726	-2225.65	674.306	-2196.56	919.101	-1806.56	996.817	-1507.21	1319.33	-1288.4	1882.71	-858.733	2146.92	-848.651	2434.44	-841.683	2690.87	-729.653
29.342	-2894.76	278.024	-2566.86	332.403	-2364.98	592.746	-2224.02	674.326	-2196.61	919.121	-1805.78	996.837	-1504.27	1319.35	-1283.48	1882.73	-858.08	2146.94	-846.022	2434.46	-860.235	2690.89	-729.438
29.362	-2894.2	278.046	-2580.05	332.423	-2367.5	592.766	-2223.41	674.346	-2191.62	919.141	-1803.98	996.857	-1511.52	1319.37	-1284.75	1882.75	-852.761	2146.96	-845.248	2434.48	-846.357	2690.91	-723.931
29.382	-2896.91	278.064	-2577.17	332.443	-2359.17	592.786	-2218.66	674.366	-2181.13	919.161	-1802.91	996.877	-1510.14	1319.39	-1290.51	1882.77	-864.602	2146.98	-853.113	2434.5	-849.53	2690.93	-707.356
29.402	-2907.47	278.086	-2575.24	332.463	-2372.88	592.806	-2213.34	674.385	-2182.1	919.181	-1793.77	996.897	-1502.96	1319.41	-1286.69	1882.79	-873.121	2147	-847.855	2434.52	-855.512	2690.95	-698.572
29.422	-2904.83	278.106	-2590.04	332.483	-2362.51	592.826	-2218.96	674.405	-2180.65	919.201	-1799.9	996.917	-1513.05	1319.43	-1279.97	1882.81	-865.05	2147.02	-852.163	2434.54	-848.295	2690.97	-680.036
29.442	-2906.58	278.126	-2575.99	332.503	-2363.14	592.846	-2213.87	674.427	-2167.09	919.221	-1805.51	996.937	-1515.28	1319.45	-1289.95	1882.83	-868.27	2147.04	-848.717	2434.56	-846.502	2690.99	-666.469
29.462	-2909.65	278.146	-2557.1	332.523	-2371.5	592.866	-2211.32	674.447	-2179.37	919.241	-1806.24	996.957	-1495.54	1319.47	-1288.65	1882.85	-871.429	2147.06	-849.866	2434.58	-851.298	2691.01	-662.628
29.482	-2916.8	278.166	-2544.37	332.543	-2372.06	592.886	-2200.95	674.467	-2184.16	919.261	-1811.99	996.977	-1499.18	1319.49	-1286.05	1882.87	-866.294	2147.08	-857.067	2434.6	-856.166	2691.03	-658.786
29.502	-2924.04	278.186	-2535.43	332.563	-2363.63	592.906	-2193.96	674.487	-2185.13	919.281	-1812.34	996.997	-1497.22	1319.51	-1298.61	1882.89	-864.296	2147.1	-858.106	2434.62	-844.662	2691.05	-645.516
29.522	-2915.63	278.206	-2528.06	332.583	-2378.35	592.926	-2200.34	674.505	-2181.06	919.301	-1814.03	997.017	-1502.38	1319.53	-1301.56	1882.91	-866.599	2147.12	-865.241	2434.64	-847.786	2691.07	-651.883
29.542	-2908.27	278.226	-2534.54	332.603	-2368.66	592.946	-2208.98	674.527	-2187.89	919.321	-1814.76	997.037	-1509.32	1319.55	-1298.64	1882.93	-860.098	2147.14	-855.587	2434.66	-841.877	2691.09	-645.516
29.562	-2910.09	278.246	-2520.76	332.623	-2366.56	592.966	-2211.55	674.547	-2193.41	919.341	-1814.38	997.057	-1507.57	1319.57	-1312.21	1882.95	-856.593	2147.16	-852.229	2434.68	-832.988	2691.11	-656.879
29.582	-2917.69	278.266	-2527.34	332.643	-2376.56	592.986	-2225.75	674.567	-2201.38	919.361	-1812.82	997.077	-1500.03	1319.59	-1316.97	1882.97	-864.969	2147.18	-856.67	2434.7	-839.164	2691.13	-658.948
29.602	-2914.93	278.286	-2527.37	332.663	-2384.63	593.006	-2237.45	674.587	-2199.08	919.381	-1820.26	997.097	-1499.38	1319.61	-1308.21	1882.99	-855.513	2147.2	-870.521	2434.72	-834.344	2691.15	-658.33
29.622	-2913.58	278.306	-2522.02	332.683	-2384.72	593.026	-2228.89	674.607	-2188.06	919.401	-1815.94	997.117	-1503.98	1319.63	-1316.92	1883.01	-858.264	2147.22	-861.265	2434.74	-829.355	2691.17	-663.353
29.642	-2907.64	278.326	-2511.33	332.703	-2408.46	593.046	-2241.1	674.627	-2183.82	919.421	-1810.11	997.137	-1501.73	1319.65	-1319.09	1883.03	-864.276	2147.24	-866.655	2434.76	-833.666	2691.19	-674.341
29.662	-2903.23	278.346	-2526.78	332.723	-2411.85	593.066	-2235.55	674.647	-2186.22	919.441	-1802.45	997.157	-1516.25	1319.67	-1309.49	1883.05	-860.485	2147.26	-861.066	2434.78	-836.863	2691.21	-675.012
29.682	-2904.69	278.366	-2515.44	332.743	-2401.89	593.086	-2234.21	674.667	-2186.15	919.461	-1810.81	997.177	-1537.68	1319.69	-1310.05	1883.07	-856.002	2147.28	-855.632	2434.8	-822.55	2691.23	-693.897
29.702	-2918.74	278.386	-2521.48	332.765	-2397.29	593.106	-2238.69	674.687	-2192.98	919.481	-1794.77	997.197	-1536.76	1319.71	-1301.34	1883.09	-860.852	2147.3	-853.555	2434.82	-832.334	2691.25	-699.834
29.722	-2912.58	278.406	-2521.21	332.785	-2396.78	593.126	-2237.55	674.707	-2204.55	919.501	-1772.18	997.217	-1549.78	1319.73	-1300.29	1883.11	-860.017	2147.32	-847.944	2434.84	-841.489	2691.27	-697.578
29.742	-2908.25	278.426	-2522.45	332.805	-2378.11	593.146	-2231.11	674.727	-2201.43	919.521	-1768.93	997.237	-1545.98	1319.75	-1310.99	1883.13	-848.298	2147.34	-843.216	2434.86	-838.631	2691.29	-699.888
29.762	-2910.72	278.446	-2524.71	332.825	-2360.04	593.166	-2233.47	674.747	-2195.62	919.541	-1779.56	997.257	-1543.46	1319.77	-1308.31	1883.15	-867.048	2147.36	-857.178	2434.88	-835.41	2691.31	-703.246
29.782	-2901.25	278.466	-2531.02	332.845	-2363.77	593.186	-2230.13	674.767	-2191.21	919.561	-1765.65	997.277	-1532.25	1319.79	-1312.98	1883.17	-876.218	2147.38	-857.355	2434.9	-839.721	2691.33	-713.454
29.802	-2895.7	278.486	-2540.02	332.865	-2360.96	593.206	-2223.18	674.787	-2197.07	919.581	-1781.66	997.297	-1544.98	1319.81	-1312.98	1883.19	-878.46	2147.4	-859.763	2434.92	-830.954	2691.35	-709.827
29.822	-2904.15	278.506	-2530.38	332.885	-2358.08	593.226	-2213.22	674.807	-2185.83	919.601	-1794.74	997.317	-1533.97	1319.83	-1311.91	1883.21	-885.491	2147.42	-864.402	2434.94	-829.815	2691.37	-718.961
29.842	-2884.85	278.526	-2548.99	332.905	-2357.14	593.246	-2232.19	674.827	-2188.47	919.621	-1808.68	997.337	-1509.8	1319.85	-1305.51	1883.23	-886.062	2147.44	-862.679	2434.96	-844.105	2691.39	-719.283
29.862	-2881.56	278.546	-2551.89	332.925	-2364.77	593.266	-2232.78	674.847	-2184.67	919.641	-1823.67	997.357	-1507.72	1319.87	-1302.07	1883.25	-875.954	2147.46	-854.439	2434.98	-845.897	2691.41	-724.898
29.882	-2883.13	278.566	-2553.88	332.945	-2357.04	593.286	-2238.14	674.867	-2184.94	919.661	-1832.46	997.377	-1503.62	1319.89	-1293.92	1883.27	-867.374	2147.48	-858.393	2435	-843.281	2691.43	-723.367
29.902	-2894.66	278.586	-2549.53	332.965	-2361.91	593.306	-2241.61	674.887	-2187.96	919.681	-1839.74	997.397	-1497.31	1319.91	-1289.7	1883.29	-866.232	2147.5	-864.976	2435.02	-852.654	2691.45	-722.453
29.922	-2893.38	278.606	-2547.94	332.985	-2364.52	593.326	-2242.03	674.907	-2188.33	919.701	-1838.23	997.417	-1500.9	1319.93	-1281.04	1883.31	-856.878	2147.52	-855.411	2435.04	-852.606	2691.47	-721.164
29.942	-2896.65	278.626	-2538.81	333.005	-2368.01	593.348	-2248.09	674.927	-2174.74	919.721	-1821.93	997.437	-1506.99	1319.95	-1268.68	1883.33	-864.296	2147.54	-859.034	2435.06	-846.72	2691.49	-722.668
29.962	-2897.35	278.646	-2531.18	333.025	-2363.09	593.368	-2262.5	674.947	-2169.15	919.741	-1822.81	997.457	-1506.02	1319.97	-1272.76	1883.35	-865.01	2147.56	-861.022	2435.08	-851.346	2691.51	-717.322
29.982	-2901.13	278.666	-2528.09	333.045	-2369.66	593.386	-2265.25	674.967	-2172.95	919.761	-1808.74	997.477	-1520.93	1319.99	-1267.28	1883.37	-861.81	2147.58	-853.621	2435.1	-840.254	2691.53	-721.513
30.002	-2903.6	278.686	-2515.06	333.065	-2366.34	593.408	-2247.33	674.987	-2178.95	919.783	-1820.32	997.497	-1507.76	1320.01	-1254.06	1883.39	-874.894	2147.6	-839.372	2435.12	-828.968	2691.55	-720.761
30.022	-2907.88	278.706	-2506.04	333.085	-2377.89	593.428	-2247.21	675.007	-2178.03	919.803	-1800.01	997.517	-1504.37	1320.03	-1264.61	1883.41	-876.585	2147.62	-846.419	2435.14	-823.543	2691.57	-707.275
30.042	-2906.75	278.726	-2513.83	333.105	-2385.67	593.448	-2248.13	675.027	-2185.35	919.823	-1794.88	997.537	-1498.62	1320.05	-1268	1883.43	-874.119	2147.64	-839.924	2435.16	-829.379	2691.59	-704.75
30.062	-2893.57	278.746	-2514.28	333.125	-2390.61	593.468	-2246.84	675.047	-2191.57	919.843	-1793.8	997.557	-1495.71	1320.07	-1275.31	1883.45	-868.413	2147.66	-838.996	2435.18	-826.134	2691.61	-694.166
30.082	-2883.23	278.766	-2522.32	333.145	-2385.42	593.488	-2243.32	675.067	-2189.3	919.863	-1787.3	997.577	-1496.73	1320.09	-1295.83	1883.47	-875.077	2147.68	-841.625	2435.2	-837.905	2691.63	-682.803
30.102	-2877.49	278.786	-2521.7	333.165	-2396.4	593.508	-2232.88	675.087	-2187.5	919.883	-1770.51	997.597	-1495.88	1320.11	-1294.64	1883.49	-876.32	2147.7	-842.752	2435.22	-850.063	2691.65	-683.555
30.122	-2883.04	278.806	-2524.2	333.185	-2402.35	593.528	-2230.58	675.107	-2189.03	919.903	-1762.72	997.617	-1491.84	1320.13	-1300.85	1883.51	-875.342	2147.72	-839.77	2435.24	-858.031	2691.67	-686.966
30.142	-2891.37	278.826	-2502.89	333.205	-2389.81	593.548	-2238.2	675.127	-2185.59	919.923	-1770.05	997.637	-1498.04	1320.15	-1304.77	1883.53	-875.036	2147.74	-839.725	2435.26	-859.436	2691.69	-682.158
30.162	-2884.51	278.846	-2517.45	333.225	-2381.67	593.568	-2240.99	675.147	-2189.49	919.943	-1768.36	997.657	-1501.92	1320.17	-1312.64	1883.55	-877.706	2147.76	-847.656	2435.28	-864.401	2691.71	-680.868
30.182	-2882.21	278.866	-2522.93	333.245	-2375.06	593.588	-2241.57	675.167	-2190.39	919.963	-1771.72	997.677	-1508.2	1320.19	-1305.59	1883.57	-877.849	2147.78	-852.34	2435.3	-862.947	2691.73	-689.841
30.202	-2881.7	278.886	-2533.68	333.265	-2380.56	593.608	-2250.98	675.187	-2183.63	919.983	-1774.14	997.697	-1494.58	1320.21	-1307.73	1883.59	-877.054	2147.8	-866.081	2435.32	-864.933	2691.75	-691.694
30.222	-2890.16	278.906	-2537.28	333.285	-2380.77	593.628	-2251.61	675.207	-2196.01	920.003	-1794.07	997.717	-1488.25	1320.23	-1306	1883.61	-878.42	2147.82	-861.95	2435.34	-867.452	2691.77	-701.473
30.242	-2884.39	278.926	-2540.23	333.305	-2373.15	593.648	-2260.01	675.227	-2205.04	920.023	-1814.06	997.737	-1504.2	1320.25	-1300.78	1883.63	-879.703	2147.84	-867.252	2435.36	-865.103	2691.79	-699.351
30.262	-2897.95	278.946	-2549.48	333.325	-2363.41	593.668	-2254.89	675.247	-2204.6	920.043	-1816.66	997.757	-1506.99	1320.27	-1294.89	1883.65	-877.543	2147.86	-871.692	2435.38	-854.253	2691.81	-712.433
30.282	-2909.7	278.966	-2554.5	333.345	-2366.75	593.688	-2253.26	675.267	-2203.46	920.063	-1819.97	997.777	-1506.24	1320.29	-1302.3	1883.67	-877.543	2147.88	-881.258	2435.4	-850.547	2691.83	-701.661
30.302	-2907.42	278.986	-2561.46	333.365	-2378.11	593.708	-2250.19	675.287	-2202.84	920.083	-1824.02	997.797	-1511.23	1320.31	-1298.89	1883.69	-864.174	2147.9	-860.602	2435.42	-852.751	2691.85	-698.464
30.322	-2911.54	279.006	-2553.61	333.385	-2386.37	593.728	-2256.1	675.307	-2201.09	920.103	-1832.97	997.817	-1525.61	1320.33	-1309.18	1883.71	-864.113	2147.92	-858.614	2435.44	-846.866	2691.87	-691.56
30.342	-2914.47	279.026	-2560.92	333.405	-2389.18	593.748	-2245.15	675.327	-2198.18	920.123	-1825.58	997.837	-1522.46	1320.35	-1309.69	1883.73	-857.428	2147.94	-864.314	2435.46	-833.255	2691.89	-700.855
30.362	-2900.98	279.046	-2554.15	333.425	-2389.98	593.768	-2249.86	675.347	-2202.71	920.143	-1834.61	997.857	-1523.6	1320.37	-1288.86	1883.75	-860.526	2147.96	-853.224	2435.48	-840.98	2691.91	-702.977
30.382	-2909.31	279.066	-2549.05	333.445	-2391	593.788	-2243.01	675.367	-2202.84	920.163	-1852.04	997.877	-1534.53	1320.39	-1283.48	1883.77	-853.312	2147.98	-858.746	2435.5	-835.676	2691.93	-692.5
30.402	-2913.72	279.086	-2535.16	333.465	-2385.16	593.808	-2237.43	675.387	-2204.05	920.183	-1846.83	997.897	-1530.75	1320.41	-1278.46	1883.79	-859.874	2148	-861.486	2435.52	-841.441	2691.95	-680.358
30.422	-2905.17	279.106	-2537.82	333.485	-2374.94	593.828	-2236.39	675.407	-2190	920.203	-1835.63	997.917	-1527.53	1320.43	-1259.54	1883.81	-857.061	2148.02	-855.433	2435.54	-845.679	2691.97	-684.173
30.442	-2909.85	279.126	-2520.62	333.505	-2369.85	593.848	-2229.26	675.427	-2183.73	920.223	-1830.07	997.937	-1518.87	1320.45	-1266.19	1883.83	-858.305	2148.04	-855.521	2435.56	-844.783	2691.99	-678.666
30.462	-2913.92	279.146	-2516.43	333.525	-2373.68	593.868	-2215.66	675.447	-2179.97	920.243	-1822.49	997.957	-1516.01	1320.47	-1256.48	1883.85	-863.094	2148.06	-861.486	2435.58	-845.606	2692.01	-671.251
30.482	-2908.32	279.166	-2530.05	333.545	-2370.92	593.888	-2223.71	675.467	-2184.33	920.263	-1809.17	997.977	-1506.58	1320.49	-1256.81	1883.87	-867.149	2148.08	-853.643	2435.6	-842.288	2692.03	-673.535
30.502	-2901.9	279.186	-2529.89	333.565	-2370.97	593.908	-2227.12	675.487	-2172.95	920.283	-1796.89	997.997	-1509.56	1320.51	-1263.87	1883.89	-855.064	2148.1	-861.044	2435.62	-828.362	2692.05	-688.524
30.522	-2908.08	279.206	-2523.66	333.585	-2366.78	593.928	-2228.24	675.507	-2176.1	920.303	-1792.16	998.017	-1506.14	1320.53	-1262.57	1883.91	-851.212	2148.12	-858.017	2435.64	-832.116	2692.07	-673.561
30.542	-2908.71	279.226	-2525.06	333.605	-2376.54	593.948	-2228.64	675.527	-2169.29	920.323	-1771.75	998.037	-1493.02	1320.55	-1264.94	1883.93	-853.638	2148.14	-853.224	2435.66	-844.565	2692.09	-699.646
30.562	-2904.18	279.246	-2533.95	333.625	-2365.9	593.968	-2236.82	675.547	-2162.66	920.343	-1771.75	998.057	-1502.75	1320.57	-1275.51	1883.95	-849.011	2148.16	-850.948	2435.68	-844.105	2692.11	-689.841
30.582	-2902.17	279.266	-2542.95	333.645	-2358.93	593.988	-2241.24	675.567	-2161.2	920.363	-1762.51	998.077	-1517.78	1320.59	-1277.75	1883.97	-857.917	2148.18	-854.284	2435.7	-842.458	2692.13	-696.261
30.602	-2889.19	279.286	-2549.21	333.665	-2367.79	594.008	-2252.84	675.587	-2160.91	920.383	-1751.33	998.097	-1516.66	1320.61	-1283.56	1883.99	-872.509	2148.2	-849.578	2435.72	-838.994	2692.15	-694.945
30.622	-2886.86	279.306	-2546.25	333.685	-2360.79	594.028	-2251.92	675.607	-2158.61	920.403	-1753.43	998.117	-1509.83	1320.63	-1283.81	1884.01	-861.728	2148.22	-845.116	2435.74	-839.019	2692.17	-699.834
30.642	-2895.82	279.326	-2537.17	333.705	-2364.6	594.048	-2247.62	675.627	-2144.39	920.423	-1760.79	998.139	-1509.56	1320.65	-1280.48	1884.03	-860.995	2148.24	-847.745	2435.76	-841.828	2692.19	-683.367
30.664	-2889.45	279.346	-2530.08	333.725	-2361.52	594.068	-2237.31	675.647	-2163.26	920.443	-1767.9	998.159	-1505.87	1320.67	-1290.08	1884.05	-865.764	2148.26	-858.283	2435.78	-852.485	2692.21	-682.749
30.684	-2891.88	279.366	-2541.47	333.745	-2364.64	594.088	-2234.19	675.667	-2168.88	920.463	-1781.69	998.179	-1504.27	1320.69	-1280.07	1884.07	-867.781	2148.28	-854.085	2435.8	-848.125	2692.23	-692.071
30.704	-2905.51	279.388	-2539.67	333.765	-2377.82	594.108	-2223.04	675.687	-2160.38	920.483	-1802.67	998.199	-1496.32	1320.71	-1292.6	1884.09	-861.463	2148.3	-853.025	2435.82	-848.222	2692.25	-668.726
30.724	-2909.99	279.406	-2528.55	333.785	-2382.59	594.128	-2219.58	675.707	-2172.83	920.503	-1810.89	998.219	-1491.35	1320.73	-1287.61	1884.11	-872.632	2148.32	-860.867	2435.84	-843.572	2692.27	-679.015
30.744	-2900.5	279.426	-2540.74	333.805	-2386.01	594.148	-2219	675.727	-2180.38	920.523	-1818.03	998.239	-1502.33	1320.75	-1310.3	1884.13	-859.385	2148.34	-855.168	2435.86	-842.87	2692.29	-681.513
30.764	-2906.38	279.448	-2529.3	333.825	-2373.9	594.168	-2217.37	675.747	-2180.8	920.543	-1821.5	998.259	-1506.96	1320.77	-1302.99	1884.15	-850.683	2148.36	-860.558	2435.88	-829.428	2692.31	-681.056
30.784	-2908.97	279.468	-2525.41	333.845	-2383.73	594.188	-2217.23	675.767	-2181.3	920.563	-1809.84	998.279	-1498.09	1320.79	-1304.42	1884.17	-864.541	2148.39	-855.764	2435.9	-836.936	2692.33	-691.936
30.804	-2917.6	279.488	-2541.17	333.865	-2377.72	594.208	-2218.45	675.789	-2183.75	920.583	-1819.48	998.299	-1492.95	1320.81	-1302.23	1884.19	-850.56	2148.41	-852.053	2435.92	-826.667	2692.35	-686.778
30.824	-2919.22	279.508	-2537.6	333.885	-2369.15	594.228	-2224.04	675.807	-2185.45	920.603	-1825.39	998.319	-1499.81	1320.83	-1311.75	1884.21	-856.389	2148.43	-851.765	2435.94	-820.346	2692.37	-677.86
30.844	-2921.35	279.528	-2532.87	333.905	-2365.95	594.248	-2220.94	675.827	-2174.98	920.623	-1805.84	998.339	-1501.61	1320.85	-1294.59	1884.23	-858.896	2148.45	-857.31	2435.96	-821.387	2692.39	-674.233
30.864	-2928.62	279.548	-2539.94	333.925	-2369.08	594.268	-2228.16	675.847	-2180.7	920.643	-1810.99	998.359	-1497.02	1320.87	-1291.56	1884.25	-852.252	2148.47	-853.246	2435.98	-836.669	2692.41	-659.512
30.884	-2922.2	279.568	-2542.87	333.945	-2381.16	594.288	-2219.88	675.867	-2177.84	920.663	-1809.33	998.379	-1501.61	1320.89	-1275.56	1884.27	-849.317	2148.49	-848.96	2436	-841.61	2692.43	-660.506
30.904	-2926.07	279.588	-2533.33	333.965	-2370.94	594.308	-2217.13	675.889	-2183.48	920.683	-1807.02	998.399	-1499.98	1320.91	-1276.81	1884.29	-854.473	2148.51	-861.154	2436.02	-840.666	2692.45	-656.503
30.924	-2909.58	279.608	-2542.63	333.985	-2383.1	594.328	-2228.18	675.909	-2185.23	920.703	-1806.08	998.419	-1484.68	1320.93	-1265.47	1884.31	-856.409	2148.53	-861	2436.04	-828.459	2692.47	-666.201
30.944	-2910.67	279.628	-2544.61	334.005	-2379.18	594.348	-2222.65	675.929	-2187.58	920.723	-1795.49	998.439	-1496.59	1320.95	-1261.27	1884.33	-853.149	2148.55	-852.936	2436.06	-838.631	2692.49	-662.064
30.964	-2907.01	279.648	-2551.06	334.025	-2374.02	594.368	-2229.44	675.949	-2192.69	920.743	-1797.03	998.459	-1498.89	1320.97	-1264.02	1884.35	-864.194	2148.57	-856.869	2436.08	-836.887	2692.51	-668.081
30.984	-2903.55	279.668	-2555.71	334.045	-2387.36	594.388	-2235.63	675.969	-2184.43	920.763	-1811.16	998.479	-1489.41	1320.99	-1256.33	1884.37	-867.129	2148.59	-862.48	2436.1	-828.096	2692.53	-669.613
31.004	-2908.83	279.688	-2568.04	334.065	-2379.54	594.408	-2232.54	675.989	-2189.08	920.783	-1828.89	998.499	-1501.68	1321.01	-1260.92	1884.39	-862.075	2148.61	-860.624	2436.12	-842.119	2692.55	-675.657
31.024	-2915.13	279.708	-2560.41	334.085	-2379.32	594.428	-2232.31	676.009	-2181.16	920.803	-1834.8	998.519	-1501	1321.03	-1259.85	1884.41	-867.618	2148.62	-859.012	2436.14	-833.86	2692.57	-666.792
31.044	-2900.09	279.728	-2561.62	334.105	-2374.99	594.448	-2225.47	676.029	-2186.17	920.823	-1844.04	998.539	-1502.16	1321.05	-1259.92	1884.43	-863.889	2148.64	-858.813	2436.16	-827.103	2692.59	-666.658
31.064	-2901.27	279.748	-2574.43	334.125	-2381.04	594.468	-2228.38	676.049	-2188.98	920.843	-1840.3	998.559	-1510.82	1321.07	-1265.42	1884.45	-860.017	2148.66	-867.406	2436.18	-847.108	2692.61	-679.337
31.084	-2903.21	279.768	-2558.42	334.145	-2361.79	594.488	-2232.94	676.069	-2183.7	920.863	-1846.83	998.579	-1503.33	1321.09	-1264.33	1884.47	-875.485	2148.68	-860.315	2436.2	-848.9	2692.63	-675.711
31.104	-2908.08	279.788	-2556.06	334.165	-2370.51	594.508	-2242.16	676.089	-2180.17	920.883	-1855.1	998.599	-1504.54	1321.11	-1273.7	1884.49	-869.045	2148.7	-859.718	2436.22	-862.536	2692.65	-672.89
31.124	-2909.8	279.808	-2557.29	334.185	-2358.4	594.528	-2240.34	676.109	-2186.68	920.903	-1853.22	998.619	-1519.43	1321.13	-1275.79	1884.51	-866.62	2148.72	-862.458	2436.24	-858.83	2692.67	-678.961
31.144	-2911.93	279.828	-2531.34	334.207	-2345.54	594.548	-2231.58	676.129	-2181.13	920.923	-1852.39	998.639	-1514.09	1321.15	-1279.61	1884.53	-871.083	2148.74	-859.696	2436.26	-850.232	2692.69	-671.627
31.164	-2910.6	279.848	-2527.34	334.227	-2357.89	594.568	-2230.44	676.149	-2185.62	920.943	-1855	998.659	-1513.71	1321.17	-1293.31	1884.55	-864.989	2148.76	-864.402	2436.28	-852.485	2692.71	-695.455
31.184	-2906.58	279.868	-2519.87	334.247	-2344.45	594.588	-2226.71	676.169	-2186.92	920.963	-1842.51	998.679	-1501.58	1321.19	-1298.92	1884.57	-866.273	2148.78	-862.171	2436.3	-846.551	2692.73	-693.226
31.204	-2916.02	279.888	-2515.84	334.267	-2343.07	594.608	-2235.1	676.189	-2183.56	920.983	-1846.16	998.699	-1506.26	1321.21	-1285.54	1884.59	-850.784	2148.8	-856.14	2436.32	-842.191	2692.75	-688.524
31.224	-2916.72	279.908	-2505.18	334.287	-2350.06	594.628	-2243.15	676.209	-2190.99	921.003	-1834.5	998.719	-1498.92	1321.23	-1299.22	1884.61	-864.908	2148.82	-854.063	2436.34	-839.043	2692.77	-682.077
31.244	-2906.55	279.928	-2509.37	334.307	-2362.32	594.648	-2230.7	676.229	-2189.05	921.023	-1833.02	998.739	-1498.79	1321.25	-1288.52	1884.63	-855.859	2148.84	-865.484	2436.36	-844.323	2692.79	-679.149
31.264	-2914.74	279.948	-2500.23	334.327	-2367.6	594.668	-2231.95	676.249	-2183.77	921.043	-1832.73	998.759	-1496.42	1321.27	-1284.6	1884.65	-859.67	2148.86	-868.334	2436.38	-849.142	2692.81	-683.85
31.284	-2916.53	279.968	-2495.32	334.347	-2374.99	594.688	-2219.92	676.269	-2185.69	921.063	-1824.61	998.779	-1501.8	1321.29	-1292.22	1884.67	-862.421	2148.89	-866.015	2436.4	-834.805	2692.83	-687.423
31.304	-2912.03	279.988	-2491.02	334.367	-2385.74	594.71	-2238.63	676.289	-2185.81	921.083	-1825.82	998.799	-1491.28	1321.31	-1306.1	1884.69	-855.553	2148.91	-864.225	2436.42	-838.292	2692.85	-679.095
31.324	-2909.85	280.008	-2487.55	334.387	-2383.54	594.73	-2235.06	676.309	-2173.26	921.103	-1811.29	998.819	-1501.24	1321.33	-1312.42	1884.71	-847.992	2148.93	-854.085	2436.44	-841.174	2692.87	-681.647
31.344	-2918.15	280.028	-2469.99	334.407	-2379.49	594.748	-2231.42	676.329	-2168.27	921.123	-1825.45	998.839	-1512.35	1321.35	-1302.81	1884.73	-860.465	2148.95	-845.403	2436.46	-837.348	2692.89	-676.866
31.364	-2915.54	280.048	-2465.23	334.427	-2381.26	594.77	-2232.54	676.349	-2183.36	921.145	-1808.87	998.859	-1510.82	1321.37	-1313	1884.75	-863.929	2148.97	-840.852	2436.48	-845.8	2692.91	-685.462
31.384	-2916.99	280.068	-2471.33	334.447	-2387.58	594.79	-2228.13	676.369	-2169.85	921.163	-1826.01	998.879	-1517.05	1321.39	-1304.24	1884.77	-856.532	2148.99	-834.512	2436.5	-845.388	2692.93	-679.821
31.404	-2911.66	280.088	-2467.59	334.467	-2378.57	594.81	-2225.16	676.389	-2154.2	921.185	-1832.86	998.899	-1510.58	1321.41	-1304.83	1884.79	-863.501	2149.01	-836.787	2436.52	-840.859	2692.95	-679.552
31.424	-2904.81	280.108	-2465.71	334.487	-2377.72	594.83	-2248.11	676.409	-2166.75	921.205	-1835.55	998.919	-1497.44	1321.43	-1298.74	1884.81	-863.522	2149.03	-849.424	2436.54	-841.271	2692.97	-687.638
31.444	-2906.33	280.128	-2468.29	334.507	-2374.09	594.85	-2241.54	676.429	-2164.4	921.225	-1846.29	998.939	-1504.71	1321.45	-1296.7	1884.83	-862.646	2149.05	-849.689	2436.56	-840.351	2692.99	-679.149
31.464	-2902.99	280.148	-2462.84	334.527	-2381.23	594.87	-2241.57	676.449	-2174.57	921.245	-1842.08	998.959	-1506.65	1321.47	-1286.72	1884.85	-866.13	2149.07	-848.916	2436.58	-845.945	2693.01	-670.821
31.484	-2898.56	280.168	-2475.82	334.547	-2384.31	594.89	-2240.36	676.469	-2183.6	921.265	-1834.55	998.979	-1504.06	1321.49	-1290.59	1884.87	-860.017	2149.09	-849.645	2436.6	-852.46	2693.03	-666.255
31.504	-2901.49	280.188	-2477.08	334.567	-2395.38	594.91	-2233.94	676.489	-2183.31	921.285	-1835.41	998.999	-1506.24	1321.51	-1280.12	1884.89	-858.692	2149.11	-846.11	2436.62	-859.46	2693.05	-682.453
31.524	-2893.3	280.208	-2490.35	334.587	-2386.81	594.93	-2237.2	676.509	-2176.39	921.305	-1831.76	999.019	-1509.17	1321.53	-1262.24	1884.91	-855.329	2149.12	-843.658	2436.64	-851.419	2693.07	-678.719
31.544	-2881.46	280.228	-2502.71	334.607	-2395.48	594.95	-2228.66	676.529	-2188.88	921.325	-1819.16	999.039	-1503.47	1321.55	-1275.64	1884.93	-861.688	2149.14	-851.964	2436.66	-849.893	2693.09	-685.596
31.564	-2864.92	280.248	-2506.41	334.627	-2393.34	594.97	-2208.26	676.549	-2186.75	921.345	-1808.87	999.059	-1497.63	1321.57	-1271.77	1884.95	-864.541	2149.16	-862.281	2436.68	-855.924	2693.11	-686.537
31.584	-2871.89	280.268	-2520.89	334.647	-2395.16	594.99	-2199.26	676.569	-2184.14	921.365	-1809.17	999.079	-1495.76	1321.59	-1263.74	1884.97	-856.735	2149.18	-861.596	2436.7	-857.571	2693.13	-690.512
31.604	-2875.99	280.288	-2503.48	334.667	-2373.53	595.01	-2198.3	676.589	-2187.55	921.385	-1813.98	999.099	-1495.28	1321.61	-1267.77	1884.99	-869.35	2149.2	-858.04	2436.72	-855.996	2693.15	-672.729
31.624	-2873.35	280.308	-2514.82	334.687	-2368.71	595.03	-2201.68	676.609	-2185.95	921.405	-1807.66	999.119	-1510.48	1321.63	-1287.4	1885.01	-858.386	2149.22	-860.05	2436.74	-854.616	2693.17	-671.52
31.644	-2877.3	280.328	-2501.87	334.707	-2357.91	595.05	-2205.55	676.629	-2178.03	921.425	-1810.4	999.139	-1527.94	1321.65	-1278.51	1885.03	-848.91	2149.25	-856.051	2436.76	-848.149	2693.19	-677.672
31.664	-2884.73	280.348	-2495.96	334.727	-2355.22	595.07	-2216.82	676.649	-2178.3	921.445	-1817.93	999.159	-1526.75	1321.67	-1291.86	1885.05	-855.696	2149.26	-861.11	2436.78	-842.409	2693.21	-683.206
31.684	-2897.2	280.368	-2474.63	334.747	-2355.3	595.09	-2231.25	676.669	-2179.78	921.465	-1796.25	999.179	-1505.8	1321.69	-1302.79	1885.07	-861.362	2149.29	-861.508	2436.8	-840.351	2693.23	-677.913
31.704	-2901.64	280.388	-2480.36	334.767	-2345.17	595.11	-2242.58	676.689	-2167.77	921.485	-1796.81	999.199	-1507.09	1321.71	-1295.3	1885.09	-850.54	2149.31	-859.542	2436.82	-832.504	2693.25	-684.844
31.724	-2916.17	280.408	-2470.09	334.787	-2348.2	595.13	-2247.15	676.709	-2178.23	921.505	-1779.13	999.219	-1514.21	1321.73	-1294.59	1885.11	-860.18	2149.33	-851.854	2436.84	-830.445	2693.27	-674.743
31.744	-2921.08	280.428	-2453.71	334.807	-2366.03	595.15	-2256.89	676.729	-2186.8	921.525	-1770.83	999.239	-1507.23	1321.75	-1294.23	1885.13	-863.624	2149.35	-847.59	2436.86	-828.338	2693.29	-673.938
31.764	-2909.36	280.448	-2460.66	334.827	-2375.88	595.17	-2259.09	676.749	-2188.38	921.545	-1779.27	999.259	-1502.31	1321.77	-1285.49	1885.15	-864.011	2149.37	-845.845	2436.88	-828.629	2693.31	-677.537
31.784	-2923.12	280.468	-2453.57	334.847	-2372.76	595.19	-2251.86	676.769	-2190.92	921.565	-1793.75	999.279	-1508.27	1321.79	-1282.23	1885.17	-863.542	2149.39	-849.313	2436.9	-819.231	2693.33	-691.05
31.804	-2930.19	280.488	-2448.41	334.867	-2375.33	595.21	-2245.03	676.789	-2196.95	921.585	-1787.6	999.299	-1511.6	1321.81	-1283.81	1885.2	-859.324	2149.41	-851.147	2436.92	-824.245	2693.35	-693.333
31.824	-2924.5	280.508	-2444.68	334.887	-2365.64	595.23	-2238.49	676.809	-2191.04	921.605	-1795.25	999.319	-1516.37	1321.83	-1288.93	1885.22	-859.303	2149.43	-843.481	2436.94	-838.631	2693.37	-695.751
31.844	-2907.42	280.528	-2446.16	334.907	-2351.66	595.25	-2235.43	676.829	-2191.5	921.625	-1788.8	999.339	-1519.31	1321.85	-1282.26	1885.24	-858.875	2149.45	-849.335	2436.96	-844.565	2693.39	-704.186
31.864	-2917.21	280.548	-2458.68	334.927	-2354.84	595.27	-2235.7	676.849	-2191.19	921.645	-1791.14	999.359	-1513.46	1321.87	-1280.73	1885.26	-853.475	2149.47	-861.508	2436.98	-839.406	2693.41	-711.036
31.884	-2902.56	280.568	-2476.3	334.947	-2349.22	595.29	-2245.11	676.869	-2184.43	921.665	-1771.37	999.379	-1518.89	1321.89	-1277.01	1885.28	-854.657	2149.49	-856.316	2437	-843.063	2693.43	-723.313
31.904	-2897.88	280.588	-2476.78	334.967	-2353.72	595.31	-2240.49	676.889	-2171.52	921.685	-1777.63	999.399	-1514.38	1321.91	-1278.82	1885.3	-857.551	2149.51	-846.662	2437.02	-837.808	2693.45	-720.116
31.924	-2907.16	280.608	-2493.63	334.987	-2356.31	595.33	-2245.13	676.909	-2171.71	921.705	-1766.51	999.419	-1508.08	1321.93	-1293.31	1885.32	-857.938	2149.53	-859.741	2437.04	-847.205	2693.47	-719.686
31.944	-2896.77	280.628	-2505.53	335.007	-2356.6	595.35	-2237.49	676.929	-2182.03	921.725	-1766.45	999.439	-1508.27	1321.95	-1288.02	1885.34	-863.461	2149.55	-852.936	2437.06	-841.659	2693.49	-728.148
31.964	-2894.3	280.648	-2513.91	335.027	-2342.7	595.37	-2243.11	676.949	-2183.02	921.745	-1770.73	999.459	-1515.98	1321.97	-1285.8	1885.36	-856.083	2149.57	-863.916	2437.08	-834.393	2693.51	-723.582
31.986	-2904.78	280.668	-2524.38	335.047	-2336.99	595.39	-2243.3	676.969	-2176.53	921.765	-1780.72	999.479	-1505.24	1321.99	-1287.12	1885.38	-857.428	2149.59	-866.368	2437.1	-836.137	2693.53	-725.328
32.004	-2904.47	280.688	-2533.38	335.067	-2349	595.41	-2243.34	676.989	-2169.51	921.785	-1780.32	999.501	-1509.22	1322.01	-1294.97	1885.4	-859.426	2149.61	-868.887	2437.12	-844.105	2693.55	-721.379
32.026	-2903.99	280.708	-2548.96	335.087	-2338.25	595.43	-2243.58	677.009	-2171.57	921.805	-1782.73	999.521	-1508.86	1322.03	-1296.57	1885.42	-852.863	2149.63	-865.816	2437.14	-843.524	2693.57	-724.28
32.046	-2897.16	280.728	-2541.47	335.107	-2341.52	595.45	-2228.18	677.029	-2170.24	921.825	-1784.1	999.541	-1501.36	1322.05	-1312.01	1885.44	-855.105	2149.65	-863.562	2437.16	-843.112	2693.59	-728.256
32.066	-2905	280.748	-2547.25	335.127	-2343.16	595.47	-2225.67	677.049	-2165.8	921.845	-1787.25	999.559	-1505.39	1322.07	-1299.35	1885.46	-859.853	2149.67	-871.184	2437.18	-843.257	2693.61	-720.224
32.086	-2907.4	280.768	-2543.91	335.147	-2342.63	595.49	-2223.98	677.069	-2169.1	921.865	-1798.37	999.581	-1509.05	1322.09	-1300.75	1885.48	-846.892	2149.69	-857.2	2437.2	-839.866	2693.63	-716.14
32.106	-2925.76	280.788	-2540.37	335.167	-2345.83	595.51	-2213.3	677.089	-2168.13	921.885	-1803.12	999.601	-1506.46	1322.11	-1306.96	1885.5	-849.684	2149.71	-855.875	2437.22	-835.628	2693.65	-709.075
32.126	-2927.77	280.81	-2535.69	335.187	-2355.32	595.53	-2222.37	677.109	-2170.55	921.905	-1787.65	999.621	-1490.72	1322.13	-1306.23	1885.52	-856.654	2149.73	-867.76	2437.24	-846.163	2693.67	-693.091
32.146	-2906.7	280.83	-2526.02	335.207	-2355.34	595.55	-2224.98	677.129	-2169.39	921.925	-1795.25	999.641	-1512.11	1322.15	-1310.53	1885.54	-860.057	2149.75	-863.695	2437.26	-842.991	2693.69	-692.071
32.166	-2913.43	280.85	-2529.62	335.227	-2359.22	595.57	-2230.11	677.149	-2169.24	921.945	-1789.21	999.661	-1524.28	1322.17	-1319.27	1885.56	-858.325	2149.77	-864.866	2437.28	-841.78	2693.71	-685.784
32.186	-2909.97	280.87	-2530.46	335.247	-2381.77	595.59	-2226.18	677.169	-2168.76	921.965	-1790.47	999.681	-1502.31	1322.19	-1327.52	1885.58	-858.631	2149.79	-870.588	2437.3	-841.828	2693.73	-689.008
32.206	-2907.96	280.89	-2529.81	335.267	-2380.7	595.61	-2227.79	677.189	-2170.36	921.985	-1787.89	999.701	-1512.78	1322.21	-1324.87	1885.6	-864.296	2149.81	-861.154	2437.32	-851.128	2693.75	-676.973
32.226	-2915.27	280.91	-2524.92	335.287	-2375.66	595.63	-2213.48	677.209	-2172.85	922.005	-1779.94	999.721	-1495.01	1322.23	-1311.22	1885.62	-858.998	2149.83	-865.374	2437.34	-847.544	2693.77	-679.552
32.246	-2917.94	280.93	-2516.76	335.307	-2372.59	595.65	-2230.87	677.229	-2163.45	922.025	-1786.74	999.741	-1494.26	1322.25	-1317.61	1885.64	-867.863	2149.85	-860.028	2437.36	-845.098	2693.79	-689.599
32.266	-2918.4	280.95	-2518.31	335.327	-2368.81	595.67	-2237.22	677.251	-2158.49	922.045	-1768.2	999.761	-1492.15	1322.27	-1313.38	1885.66	-865.906	2149.87	-860.558	2437.38	-831.293	2693.81	-684.065
32.286	-2927.6	280.97	-2514.02	335.347	-2379.88	595.69	-2247.9	677.271	-2159.22	922.065	-1771.21	999.781	-1488.37	1322.29	-1306.66	1885.68	-859.853	2149.89	-855.963	2437.4	-839.915	2693.83	-688.336
32.306	-2923.41	280.99	-2500.56	335.367	-2391.14	595.71	-2246.31	677.291	-2153.48	922.085	-1764.2	999.801	-1478.67	1322.31	-1307.04	1885.7	-858.59	2149.91	-859.763	2437.42	-852.146	2693.85	-705.207
32.326	-2918.01	281.01	-2502.36	335.387	-2386.13	595.73	-2243.36	677.311	-2157.25	922.105	-1761	999.821	-1478.74	1322.33	-1304.14	1885.72	-862.87	2149.93	-860.646	2437.44	-861.083	2693.87	-700.667
32.346	-2918.49	281.03	-2505.02	335.407	-2388.43	595.75	-2232.29	677.331	-2160.16	922.125	-1763.58	999.841	-1482.33	1322.35	-1304.21	1885.74	-860.118	2149.95	-861.729	2437.46	-850.111	2693.89	-708.457
32.366	-2914.06	281.05	-2509.34	335.427	-2391.82	595.77	-2225.08	677.351	-2158.71	922.145	-1764.65	999.861	-1480.34	1322.37	-1308.06	1885.76	-861.749	2149.97	-868.754	2437.48	-849.821	2693.92	-695.214
32.386	-2903.26	281.07	-2510.87	335.447	-2386.64	595.79	-2208.53	677.371	-2167.77	922.165	-1753	999.881	-1491.3	1322.39	-1302.28	1885.78	-858.855	2149.99	-874.056	2437.5	-853.139	2693.93	-699.082
32.406	-2892.05	281.09	-2503.43	335.467	-2384.8	595.81	-2204.25	677.391	-2171.64	922.185	-1743.94	999.901	-1490.74	1322.41	-1291.94	1885.8	-859.242	2150.01	-871.272	2437.52	-846.866	2693.95	-699.539
32.426	-2890.69	281.11	-2501.79	335.487	-2388.38	595.83	-2204.43	677.411	-2178.3	922.205	-1744.48	999.921	-1490.67	1322.43	-1293.24	1885.82	-853.413	2150.03	-882.694	2437.54	-846.285	2693.98	-705.153
32.446	-2886.52	281.13	-2501.98	335.507	-2397.29	595.85	-2203.31	677.431	-2174.69	922.225	-1736.31	999.941	-1500.59	1322.45	-1283.07	1885.84	-863.909	2150.05	-877.414	2437.56	-843.645	2694	-704.535
32.466	-2874.58	281.15	-2518.39	335.527	-2386.35	595.87	-2205.86	677.451	-2174.14	922.245	-1746.49	999.961	-1498.41	1322.47	-1278.36	1885.86	-867.414	2150.07	-871.272	2437.58	-843.741	2694.02	-711.036
32.486	-2883.71	281.17	-2522.18	335.547	-2362.59	595.89	-2209.63	677.471	-2166.68	922.265	-1757.75	999.981	-1506.82	1322.49	-1288.52	1885.88	-866.885	2150.09	-870.543	2437.6	-845.582	2694.04	-724.307
32.506	-2873.4	281.19	-2526.05	335.569	-2355.71	595.91	-2229.79	677.491	-2162.07	922.285	-1766.51	1000	-1500.93	1322.51	-1286.59	1885.9	-864.908	2150.11	-866.854	2437.62	-838.195	2694.06	-720.036
32.526	-2877.2	281.21	-2548.91	335.589	-2354.3	595.93	-2225.93	677.511	-2164.11	922.305	-1776.56	1000.02	-1501.68	1322.53	-1284.81	1885.92	-860.078	2150.13	-863.165	2437.64	-830.058	2694.08	-733.333
32.546	-2884.66	281.23	-2543.48	335.609	-2347.38	595.95	-2232.41	677.531	-2162.73	922.325	-1784.91	1000.04	-1492.64	1322.55	-1301.39	1885.94	-858.345	2150.15	-859.431	2437.66	-835.386	2694.1	-715.737
32.566	-2873.11	281.25	-2549.69	335.629	-2340.16	595.97	-2239.38	677.551	-2166.14	922.345	-1791.49	1000.06	-1487.57	1322.57	-1295.99	1885.96	-855.248	2150.17	-859.1	2437.68	-838.801	2694.12	-704.858
32.586	-2874	281.27	-2555.92	335.649	-2341.64	595.99	-2245.01	677.571	-2178.47	922.365	-1805.08	1000.08	-1501.44	1322.59	-1292.14	1885.98	-862.972	2150.19	-855.366	2437.7	-833.109	2694.14	-687.557
32.607	-2888.02	281.29	-2556.94	335.669	-2332.36	596.01	-2236.43	677.591	-2182.9	922.385	-1806.51	1000.1	-1490.38	1322.61	-1293.13	1886	-852.17	2150.21	-854.88	2437.72	-823.954	2694.16	-678.263
32.627	-2901.59	281.31	-2558.88	335.689	-2351.88	596.03	-2243.64	677.611	-2182.66	922.405	-1802.77	1000.12	-1479.49	1322.63	-1294.89	1886.02	-855.635	2150.23	-857.863	2437.74	-829.864	2694.18	-670.069
32.647	-2899.75	281.33	-2555.17	335.709	-2352.24	596.05	-2243.73	677.631	-2195.28	922.425	-1794.53	1000.14	-1481.65	1322.65	-1284.5	1886.04	-861.83	2150.25	-856.891	2437.76	-833.351	2694.2	-681.191
32.667	-2904.37	281.35	-2544.32	335.729	-2352.92	596.07	-2241.93	677.651	-2184.23	922.445	-1809.57	1000.16	-1481.77	1322.67	-1293.72	1886.06	-860.241	2150.27	-857.001	2437.78	-840.423	2694.22	-677.188
32.687	-2912.44	281.37	-2548.56	335.749	-2359.49	596.09	-2240.28	677.671	-2178.45	922.465	-1804.63	1000.18	-1486.57	1322.69	-1300.55	1886.08	-863.624	2150.29	-861.883	2437.8	-848.755	2694.24	-677.484
32.707	-2911.06	281.39	-2541.17	335.769	-2361.54	596.112	-2227.58	677.691	-2173.05	922.485	-1793.21	1000.2	-1495.06	1322.71	-1291.07	1886.1	-856.654	2150.31	-860.713	2437.82	-857.377	2694.26	-677
32.727	-2902.22	281.41	-2539.72	335.789	-2373.9	596.13	-2227.1	677.711	-2169.68	922.505	-1786.36	1000.22	-1508.4	1322.73	-1288.45	1886.12	-852.231	2150.33	-857.2	2437.84	-853.26	2694.28	-671.815
32.747	-2908.71	281.43	-2539.35	335.809	-2378.35	596.15	-2230.64	677.731	-2169.61	922.525	-1776.69	1000.24	-1516.45	1322.75	-1292.78	1886.14	-863.196	2150.35	-862.789	2437.86	-846.817	2694.3	-685.865
32.767	-2894.59	281.45	-2519.74	335.829	-2400.1	596.172	-2238.51	677.751	-2156.38	922.545	-1751.81	1000.26	-1523.43	1322.77	-1292.22	1886.16	-864.439	2150.37	-868.599	2437.88	-851.685	2694.32	-687.719
32.787	-2893.67	281.47	-2514.5	335.849	-2392.28	596.192	-2250.02	677.771	-2160.77	922.565	-1741.79	1000.28	-1518.43	1322.79	-1295.1	1886.18	-850.336	2150.39	-862.524	2437.9	-861.301	2694.34	-692.42
32.807	-2891.56	281.49	-2505.98	335.869	-2393.76	596.212	-2248.35	677.791	-2167.74	922.585	-1734.94	1000.3	-1516.01	1322.81	-1306.99	1886.2	-853.821	2150.41	-864.755	2437.92	-865.006	2694.36	-688.659
32.827	-2879.06	281.51	-2513.85	335.889	-2398.82	596.232	-2235.04	677.811	-2177.16	922.605	-1731.29	1000.32	-1507.93	1322.83	-1302.86	1886.22	-855.737	2150.43	-859.939	2437.94	-867.113	2694.38	-692.796
32.847	-2870.64	281.53	-2520.25	335.909	-2399.67	596.252	-2226.93	677.831	-2177.02	922.625	-1741.98	1000.34	-1515.77	1322.85	-1299.25	1886.24	-850.01	2150.45	-859.232	2437.96	-850.668	2694.4	-680.842
32.867	-2884.54	281.55	-2507.11	335.929	-2393.73	596.272	-2230.01	677.851	-2175.27	922.645	-1745.85	1000.36	-1498.58	1322.87	-1308.85	1886.26	-854.534	2150.47	-854.196	2437.98	-851.371	2694.42	-683.985
32.887	-2885.97	281.57	-2513.67	335.949	-2401.97	596.292	-2247.74	677.871	-2175.95	922.665	-1756.57	1000.38	-1496.05	1322.89	-1318.99	1886.28	-850.336	2150.49	-858.57	2438	-855.585	2694.44	-688.901
32.907	-2891.71	281.59	-2514.28	335.969	-2396.66	596.312	-2249.25	677.891	-2177.43	922.685	-1770.05	1000.4	-1486.02	1322.91	-1301.11	1886.3	-846.117	2150.51	-869.66	2438.02	-848.464	2694.46	-684.441
32.927	-2898.29	281.61	-2513.37	335.989	-2381.45	596.332	-2250.27	677.911	-2182.22	922.705	-1774.78	1000.42	-1481.92	1322.93	-1301.21	1886.32	-847.891	2150.53	-877.105	2438.04	-847.786	2694.48	-684.522
32.947	-2898	281.63	-2514.47	336.009	-2391.62	596.352	-2242.6	677.931	-2187.26	922.725	-1787.22	1000.44	-1495.74	1322.95	-1296.24	1886.34	-855.778	2150.55	-874.498	2438.06	-850.353	2694.5	-680.815
32.967	-2896.84	281.65	-2515.44	336.029	-2381.69	596.372	-2252.94	677.951	-2200.46	922.745	-1785.63	1000.46	-1500.54	1322.97	-1295.96	1886.36	-863.42	2150.57	-879.601	2438.08	-837.638	2694.52	-686.671
32.987	-2890.04	281.67	-2523.1	336.049	-2376.51	596.392	-2242.28	677.971	-2191.21	922.765	-1777.58	1000.48	-1501.51	1322.99	-1293.64	1886.38	-864.5	2150.59	-880.772	2438.1	-840.811	2694.54	-685.892
33.007	-2888.56	281.69	-2531.58	336.069	-2376.71	596.412	-2233.94	677.991	-2191.26	922.785	-1764.71	1000.5	-1492.49	1323.01	-1289.21	1886.4	-863.624	2150.61	-884.329	2438.12	-843.184	2694.56	-671.466
33.027	-2882.24	281.71	-2546.57	336.089	-2375.71	596.432	-2231.93	678.011	-2197.12	922.805	-1777.09	1000.52	-1483.96	1323.03	-1283.61	1886.42	-858.855	2150.63	-870.146	2438.14	-839.019	2694.58	-678.961
33.047	-2876.59	281.73	-2531.64	336.109	-2362.56	596.452	-2232.48	678.031	-2187.5	922.825	-1792.43	1000.54	-1494.48	1323.05	-1288.32	1886.44	-853.373	2150.65	-861.95	2438.16	-841.465	2694.6	-677.913
33.067	-2884.85	281.75	-2534.94	336.129	-2364.57	596.472	-2229.7	678.051	-2195.38	922.845	-1794.42	1000.56	-1493.77	1323.07	-1277.11	1886.46	-856.002	2150.67	-868.511	2438.18	-833.618	2694.62	-684.253
33.087	-2896.24	281.77	-2527.85	336.149	-2370.12	596.492	-2233.01	678.071	-2184.19	922.865	-1798.77	1000.58	-1500.22	1323.09	-1279.56	1886.48	-855.472	2150.69	-862.369	2438.2	-831.317	2694.64	-682.991
33.107	-2902.85	281.79	-2520.49	336.169	-2361.76	596.512	-2226.06	678.091	-2182.71	922.885	-1782.95	1000.6	-1493.56	1323.11	-1269.27	1886.5	-861.728	2150.71	-851.279	2438.22	-835.095	2694.66	-689.733
33.127	-2913.79	281.81	-2508.45	336.189	-2359.87	596.532	-2225.99	678.111	-2196.32	922.905	-1774.43	1000.62	-1495.11	1323.13	-1288.75	1886.52	-863.828	2150.73	-849.159	2438.24	-841.005	2694.68	-679.633
33.147	-2910.06	281.83	-2503	336.209	-2367.45	596.552	-2231.88	678.131	-2187.14	922.925	-1766.56	1000.64	-1501.27	1323.15	-1274.54	1886.54	-868.739	2150.75	-847.237	2438.26	-839.382	2694.7	-685.489
33.167	-2906.72	281.85	-2500.66	336.229	-2359.75	596.572	-2235.41	678.151	-2176.9	922.945	-1776.5	1000.66	-1494.14	1323.17	-1271.33	1886.56	-869.024	2150.77	-838.709	2438.28	-845.679	2694.72	-682.292
33.187	-2913.94	281.87	-2501.9	336.249	-2378.11	596.592	-2248.03	678.171	-2174.28	922.965	-1776.23	1000.68	-1506.92	1323.19	-1269.91	1886.58	-876.3	2150.79	-844.564	2438.3	-836.258	2694.74	-687.907
33.207	-2917.6	281.89	-2514.58	336.269	-2381.79	596.612	-2253.43	678.191	-2170.55	922.985	-1791.87	1000.7	-1510.8	1323.21	-1288.73	1886.6	-874.608	2150.81	-852.539	2438.32	-836.451	2694.76	-677.242
33.227	-2913.67	281.91	-2500.45	336.289	-2371.28	596.632	-2244.09	678.211	-2168.25	923.005	-1793.24	1000.72	-1511.18	1323.23	-1289.7	1886.62	-876.728	2150.83	-856.957	2438.34	-832.504	2694.78	-688.901
33.247	-2910.69	281.93	-2509.58	336.309	-2368.06	596.652	-2250.12	678.231	-2166.07	923.025	-1793.05	1000.74	-1513.22	1323.25	-1289.21	1886.64	-871.633	2150.85	-857.907	2438.36	-834.151	2694.8	-687.557
33.267	-2915.32	281.95	-2515.06	336.329	-2371.77	596.672	-2253.08	678.251	-2176.82	923.045	-1790.63	1000.76	-1521.17	1323.27	-1298.33	1886.66	-873.712	2150.87	-862.016	2438.38	-836.476	2694.82	-691.211
33.287	-2916.07	281.97	-2508.27	336.349	-2369.05	596.692	-2263.41	678.271	-2177.11	923.065	-1799.12	1000.78	-1521.1	1323.29	-1306.94	1886.68	-863.033	2150.89	-863.496	2438.4	-825.383	2694.84	-690.351
33.307	-2900.86	281.99	-2513.37	336.369	-2355.49	596.712	-2254.49	678.291	-2184.38	923.085	-1805.43	1000.8	-1525.54	1323.31	-1305.51	1886.7	-868.046	2150.91	-871.803	2438.42	-826.618	2694.86	-688.471
33.327	-2896.16	282.01	-2507.19	336.389	-2349.73	596.732	-2259.01	678.311	-2187.33	923.105	-1797.29	1000.82	-1528.93	1323.33	-1312.95	1886.72	-867.802	2150.93	-878.563	2438.44	-829.137	2694.88	-695.805
33.347	-2889.6	282.03	-2506.49	336.409	-2369.49	596.752	-2259.17	678.331	-2192.49	923.125	-1811.75	1000.84	-1506.84	1323.35	-1317.48	1886.74	-863.685	2150.95	-873.305	2438.46	-833.303	2694.9	-708.968
33.367	-2880.4	282.05	-2490.89	336.429	-2376.22	596.772	-2242.18	678.351	-2186.7	923.145	-1816.5	1000.86	-1509.85	1323.37	-1309.97	1886.76	-867.211	2150.97	-866.81	2438.48	-847.956	2694.92	-713.266
33.387	-2887.76	282.07	-2490.35	336.449	-2362.78	596.792	-2251.8	678.371	-2186.7	923.165	-1812.58	1000.88	-1502.79	1323.39	-1312.72	1886.78	-869.554	2150.99	-871.869	2438.5	-844.71	2694.94	-711.197
33.409	-2887.15	282.09	-2491.88	336.469	-2367.04	596.812	-2250.35	678.391	-2170.09	923.187	-1819.89	1000.9	-1492.22	1323.41	-1295.76	1886.8	-851.926	2151.01	-869.306	2438.52	-847.956	2694.96	-732.823
33.429	-2895.78	282.11	-2488.04	336.489	-2361.28	596.832	-2238.67	678.411	-2160.91	923.205	-1805.78	1000.92	-1497.99	1323.43	-1296.8	1886.82	-846.708	2151.03	-865.396	2438.54	-851.589	2694.98	-743.971
33.449	-2907.81	282.13	-2483.58	336.509	-2358.27	596.852	-2244.05	678.431	-2159.65	923.225	-1813.06	1000.94	-1493.85	1323.45	-1295.63	1886.84	-853.841	2151.05	-877.878	2438.56	-848.198	2695	-740.156
33.469	-2906.87	282.15	-2471.81	336.529	-2349.27	596.872	-2240.69	678.451	-2173.12	923.245	-1814.35	1000.96	-1501.78	1323.47	-1293.03	1886.86	-857.449	2151.07	-876.486	2438.58	-849.263	2695.02	-734.434
33.489	-2912.63	282.172	-2490.11	336.549	-2358.66	596.892	-2224.87	678.471	-2173.72	923.267	-1794.02	1000.98	-1501.1	1323.49	-1285.39	1886.88	-866.62	2151.09	-869.085	2438.6	-843.039	2695.04	-728.766
33.509	-2918.08	282.19	-2488.87	336.569	-2359.8	596.912	-2218.6	678.491	-2182.05	923.287	-1792.32	1001	-1497.36	1323.51	-1278.31	1886.9	-873.569	2151.11	-869.041	2438.62	-848.537	2695.06	-714.958
33.529	-2923.6	282.212	-2483.9	336.589	-2381.69	596.932	-2219.11	678.511	-2176.87	923.307	-1799.04	1001.02	-1501.19	1323.53	-1280.14	1886.92	-872.713	2151.13	-865.374	2438.64	-851.903	2695.08	-718.155
33.549	-2926.39	282.232	-2510.95	336.609	-2368.81	596.952	-2220.37	678.531	-2183.68	923.327	-1786.68	1001.04	-1511.11	1323.55	-1259.67	1886.94	-876.809	2151.15	-851.854	2438.66	-843.378	2695.1	-713.884
33.569	-2928.04	282.252	-2516.06	336.629	-2363.09	596.972	-2210.16	678.551	-2185.62	923.347	-1773.65	1001.06	-1508.27	1323.57	-1260.33	1886.96	-880.294	2151.17	-851.655	2438.68	-836.791	2695.12	-698.652
33.589	-2933.85	282.272	-2516.73	336.649	-2376.12	596.992	-2219.35	678.571	-2187.79	923.367	-1765.62	1001.08	-1506.33	1323.59	-1256.71	1886.98	-875.546	2151.19	-862.038	2438.7	-844.032	2695.14	-690.136
33.609	-2927.19	282.292	-2514.63	336.669	-2359.61	597.012	-2214.2	678.591	-2190.73	923.387	-1750.28	1001.1	-1494.91	1323.61	-1252.97	1887	-873.406	2151.21	-854.571	2438.72	-836.621	2695.16	-673.723
33.629	-2939.13	282.312	-2512.22	336.689	-2346.33	597.032	-2225.14	678.613	-2179.25	923.407	-1737.68	1001.12	-1490.62	1323.63	-1265.55	1887.02	-879.826	2151.23	-854.372	2438.74	-826.957	2695.18	-673.4
33.649	-2933.78	282.332	-2522.91	336.709	-2360.58	597.052	-2236.06	678.633	-2177.43	923.427	-1739.43	1001.14	-1485.6	1323.65	-1271.05	1887.04	-886.714	2151.25	-860.668	2438.76	-837.178	2695.2	-656.342
33.669	-2922.97	282.352	-2517.88	336.729	-2360.38	597.072	-2236.98	678.653	-2186.1	923.447	-1735.21	1001.16	-1484.76	1323.67	-1264.81	1887.06	-882.312	2151.27	-856.67	2438.78	-842.7	2695.22	-651.99
33.689	-2926.75	282.372	-2501.74	336.749	-2349.17	597.092	-2245.97	678.671	-2181.76	923.467	-1738.06	1001.18	-1474.43	1323.69	-1262.14	1887.08	-882.577	2151.29	-852.472	2438.8	-840.859	2695.24	-655.67
33.709	-2923.02	282.392	-2498.35	336.769	-2356.94	597.112	-2253.67	678.693	-2184.11	923.487	-1734.59	1001.2	-1476.37	1323.71	-1270.44	1887.1	-878.053	2151.31	-852.207	2438.82	-850.959	2695.26	-670.392
33.729	-2905.78	282.412	-2501.95	336.789	-2353.84	597.132	-2260.76	678.713	-2191.02	923.507	-1744.69	1001.22	-1478.09	1323.73	-1284.42	1887.12	-873.039	2151.33	-837.251	2438.84	-855.948	2695.28	-680.277
33.749	-2905.24	282.432	-2504.16	336.809	-2349.31	597.152	-2251.27	678.733	-2183.19	923.527	-1732.23	1001.24	-1479.15	1323.75	-1293.59	1887.14	-877.645	2151.35	-839.438	2438.86	-851.758	2695.3	-693.091
33.769	-2919.12	282.452	-2497.36	336.829	-2355.93	597.172	-2245.13	678.753	-2190.48	923.547	-1730.05	1001.26	-1479.76	1323.77	-1297.62	1887.16	-866.477	2151.37	-856.979	2438.88	-861.615	2695.32	-695.348
33.789	-2918.76	282.472	-2514.58	336.849	-2351.76	597.192	-2248.58	678.773	-2186.95	923.567	-1745.07	1001.28	-1484.22	1323.79	-1295.99	1887.18	-876.361	2151.39	-848.628	2438.9	-859.581	2695.34	-698.169
33.809	-2907.72	282.492	-2497.82	336.869	-2353.38	597.212	-2237.16	678.793	-2177.84	923.587	-1753.1	1001.3	-1494.31	1323.81	-1309.69	1887.2	-866.375	2151.41	-853.157	2438.92	-856.021	2695.36	-709.048
33.829	-2918.18	282.512	-2503.48	336.889	-2350.36	597.232	-2233.82	678.813	-2175.2	923.607	-1752.08	1001.32	-1513.51	1323.83	-1301.69	1887.22	-859.527	2151.43	-858.017	2438.94	-854.907	2695.38	-712.218
33.849	-2920.29	282.532	-2512.54	336.909	-2361.3	597.252	-2240.1	678.833	-2179.88	923.627	-1751.55	1001.34	-1500.08	1323.86	-1294.51	1887.24	-857.123	2151.45	-853.621	2438.96	-856.626	2695.4	-728.175
33.869	-2912.46	282.552	-2504.72	336.931	-2357.84	597.272	-2250	678.853	-2171.62	923.647	-1743	1001.36	-1509.51	1323.88	-1311.32	1887.26	-848.971	2151.47	-852.936	2438.98	-850.063	2695.42	-723.931
33.889	-2927.36	282.572	-2486.91	336.951	-2369.63	597.292	-2252.16	678.873	-2181.4	923.667	-1746.25	1001.38	-1509.27	1323.89	-1313.46	1887.28	-861.525	2151.49	-861.088	2439	-842.87	2695.44	-728.498
33.909	-2916.7	282.592	-2491.26	336.969	-2368.59	597.312	-2246.76	678.893	-2175.47	923.687	-1745.5	1001.4	-1506.12	1323.91	-1315.85	1887.3	-871.979	2151.51	-856.294	2439.02	-847.06	2695.46	-727.799
33.929	-2909.7	282.612	-2487.42	336.991	-2349.34	597.332	-2251.63	678.913	-2173.92	923.707	-1745.93	1001.42	-1496.81	1323.93	-1309.46	1887.32	-870.696	2151.53	-861.685	2439.04	-839.891	2695.48	-724.361
33.949	-2922.51	282.632	-2480.27	337.011	-2363.26	597.352	-2244.52	678.933	-2185.76	923.727	-1769.84	1001.44	-1495.28	1323.95	-1309.82	1887.34	-870.818	2151.55	-857.509	2439.06	-836.282	2695.5	-704.079
33.969	-2918.23	282.652	-2489.84	337.031	-2381.77	597.372	-2243.58	678.953	-2193.15	923.747	-1777.33	1001.46	-1504.59	1323.97	-1308.39	1887.36	-869.86	2151.57	-857.973	2439.08	-844.613	2695.52	-706.684
33.989	-2914.88	282.672	-2490.67	337.051	-2378.33	597.392	-2244.13	678.973	-2190.12	923.767	-1777.74	1001.48	-1502.99	1323.99	-1289.98	1887.38	-873.243	2151.59	-854.328	2439.1	-840.254	2695.54	-705.341
34.009	-2914.08	282.692	-2484.2	337.071	-2380.75	597.412	-2234.27	678.993	-2187.84	923.787	-1786.15	1001.5	-1514.07	1324.02	-1291.02	1887.4	-869.901	2151.61	-854.571	2439.12	-840.545	2695.56	-700.21
34.029	-2927.41	282.712	-2478.42	337.091	-2384.77	597.432	-2244.99	679.013	-2194.79	923.807	-1793.48	1001.52	-1512.2	1324.04	-1288.37	1887.42	-874.731	2151.63	-856.316	2439.14	-839.552	2695.58	-707.517
34.049	-2919.36	282.732	-2475.6	337.111	-2387.14	597.452	-2243.11	679.033	-2185.25	923.827	-1786.31	1001.54	-1515.74	1324.06	-1292.63	1887.44	-877.665	2151.65	-863.828	2439.16	-837.178	2695.6	-702.574
34.069	-2925.66	282.752	-2448.17	337.131	-2394.77	597.472	-2233.11	679.053	-2180.43	923.847	-1779.43	1001.56	-1530.94	1324.08	-1284.3	1887.46	-867.496	2151.67	-866.346	2439.18	-832.94	2695.62	-693.038
34.089	-2923	282.772	-2450.7	337.151	-2396.47	597.492	-2235.9	679.073	-2172.85	923.867	-1769.89	1001.58	-1521.95	1324.1	-1287.68	1887.48	-865.723	2151.69	-861.663	2439.2	-835.289	2695.64	-698.652
34.109	-2911.61	282.792	-2451.24	337.171	-2387	597.512	-2238.69	679.093	-2176	923.887	-1766.11	1001.6	-1508.52	1324.12	-1290.21	1887.5	-859.792	2151.71	-866.898	2439.22	-834.805	2695.66	-693.682
34.129	-2916.31	282.812	-2434.23	337.191	-2380.94	597.534	-2240.71	679.113	-2170.74	923.907	-1762.37	1001.62	-1513.17	1324.13	-1279.28	1887.52	-861.28	2151.73	-867.296	2439.24	-835.386	2695.68	-693.387
34.149	-2917.31	282.832	-2431.33	337.211	-2380.1	597.554	-2250.47	679.133	-2170.14	923.927	-1775.88	1001.64	-1504.86	1324.15	-1261.22	1887.54	-863.868	2151.75	-856.604	2439.26	-845.146	2695.7	-696.449
34.169	-2905.49	282.852	-2425.77	337.231	-2381.33	597.574	-2251.37	679.153	-2167.96	923.947	-1759.68	1001.66	-1507.86	1324.17	-1277.9	1887.56	-870.533	2151.77	-853.93	2439.28	-840.641	2695.72	-702.843
34.189	-2906.48	282.872	-2429.23	337.251	-2370.51	597.594	-2245.05	679.173	-2164.86	923.967	-1762.42	1001.68	-1506.48	1324.19	-1277.8	1887.58	-870.268	2151.79	-850.926	2439.3	-835.313	2695.74	-705.932
34.209	-2919.03	282.892	-2414.19	337.271	-2366.87	597.614	-2245.5	679.193	-2166.94	923.987	-1760.38	1001.7	-1505.36	1324.21	-1283.81	1887.6	-867.455	2151.81	-855.919	2439.32	-839.067	2695.76	-699.001
34.229	-2911.98	282.912	-2428.08	337.291	-2368.76	597.634	-2243.52	679.213	-2162.17	924.007	-1758.93	1001.72	-1491.3	1324.23	-1277.52	1887.62	-861.708	2151.83	-849.137	2439.34	-839.527	2695.78	-705.449
34.249	-2910.84	282.932	-2440.92	337.311	-2362.83	597.654	-2242.44	679.233	-2158.88	924.027	-1762.8	1001.74	-1495.28	1324.26	-1276.83	1887.64	-861.973	2151.85	-847.502	2439.36	-832.794	2695.8	-701.204
34.269	-2913.16	282.952	-2440.87	337.331	-2370.12	597.674	-2233.37	679.253	-2160.45	924.047	-1751.03	1001.76	-1492.88	1324.28	-1286.77	1887.66	-873.61	2151.87	-849.159	2439.38	-835.41	2695.82	-682.561
34.289	-2916.58	282.972	-2452.63	337.351	-2366.24	597.694	-2235.15	679.273	-2164.11	924.067	-1741.1	1001.78	-1494.26	1324.3	-1293.41	1887.68	-875.546	2151.89	-856.626	2439.4	-839.745	2695.84	-692.124
34.309	-2896.16	282.992	-2479.71	337.371	-2360.33	597.714	-2230.5	679.293	-2157.54	924.087	-1753.32	1001.8	-1481.89	1324.32	-1303.45	1887.7	-875.464	2151.91	-851.81	2439.42	-828.895	2695.86	-693.387
34.329	-2894.13	283.012	-2479.25	337.391	-2370.38	597.734	-2234.6	679.313	-2166.22	924.107	-1751.03	1001.82	-1486.04	1324.34	-1304.42	1887.72	-869.024	2151.93	-856.095	2439.44	-828.822	2695.88	-690.7
34.349	-2898.95	283.032	-2498.35	337.411	-2375.42	597.754	-2234.96	679.333	-2165.83	924.127	-1757.11	1001.84	-1492.93	1324.36	-1303.63	1887.74	-869.697	2151.95	-863.143	2439.46	-826.013	2695.9	-689.921
34.369	-2873.35	283.052	-2491.85	337.431	-2374.09	597.774	-2226.12	679.353	-2173.41	924.147	-1763.18	1001.86	-1495.23	1324.38	-1303.88	1887.76	-859.955	2151.97	-854.593	2439.48	-832.819	2695.92	-699.78
34.389	-2878.02	283.072	-2494.59	337.451	-2363.31	597.794	-2228.83	679.373	-2165.13	924.167	-1780.72	1001.88	-1498.79	1324.39	-1302.63	1887.78	-857.082	2151.99	-856.957	2439.5	-844.831	2695.94	-694.22
34.409	-2880.64	283.092	-2498	337.471	-2363.63	597.814	-2230.85	679.393	-2170.67	924.187	-1779.35	1001.9	-1511.23	1324.41	-1299.93	1887.8	-865.03	2152.01	-858.857	2439.52	-852.993	2695.96	-698.867
34.429	-2876.35	283.112	-2505.34	337.491	-2358.76	597.834	-2234.82	679.413	-2181.3	924.207	-1788.75	1001.92	-1506.77	1324.43	-1300.11	1887.82	-858.977	2152.03	-858.481	2439.54	-857.692	2695.98	-707.41
34.449	-2880.06	283.132	-2501.66	337.511	-2349.36	597.854	-2226.36	679.433	-2177.31	924.227	-1794.93	1001.94	-1502.33	1324.45	-1292.93	1887.84	-863.338	2152.05	-867.782	2439.56	-853.55	2696	-699.055
34.469	-2882.96	283.152	-2495.1	337.531	-2354.25	597.874	-2229.72	679.453	-2175.47	924.247	-1802.1	1001.96	-1500.49	1324.47	-1286.13	1887.86	-873.06	2152.07	-882.252	2439.58	-857.595	2696.02	-695.724
34.489	-2886.06	283.172	-2502.76	337.551	-2359.85	597.894	-2220.98	679.473	-2177.19	924.269	-1804.47	1001.98	-1501.82	1324.49	-1300.93	1887.88	-871.653	2152.09	-876.729	2439.6	-862.027	2696.04	-692.151
34.509	-2895.58	283.192	-2487.12	337.571	-2356.22	597.914	-2229.19	679.495	-2173.75	924.289	-1810.81	1002	-1517.34	1324.52	-1285.16	1887.9	-868.331	2152.11	-869.196	2439.62	-863.965	2696.06	-689.707
34.529	-2899	283.212	-2462.81	337.591	-2366.39	597.934	-2243.03	679.515	-2177.86	924.309	-1818.81	1002.02	-1508.32	1324.54	-1296.27	1887.92	-874.344	2152.13	-871.891	2439.64	-861.373	2696.08	-676.248
34.549	-2901.93	283.232	-2481.11	337.611	-2363.24	597.954	-2232.6	679.535	-2179.08	924.329	-1809.73	1002.04	-1504.44	1324.56	-1291.89	1887.94	-875.098	2152.15	-857.642	2439.66	-859.581	2696.1	-667.732
34.569	-2902.29	283.252	-2455.67	337.631	-2371.45	597.974	-2243.6	679.555	-2170.84	924.349	-1813.06	1002.06	-1495.57	1324.58	-1296.93	1887.96	-868.658	2152.17	-839.284	2439.68	-856.747	2696.12	-660.909
34.589	-2918.2	283.272	-2453.52	337.651	-2359.73	597.994	-2247.27	679.575	-2172.51	924.369	-1823.3	1002.08	-1486.09	1324.6	-1287.3	1887.98	-873.732	2152.19	-844.144	2439.7	-852.339	2696.14	-663.649
34.609	-2914.13	283.292	-2467.17	337.671	-2356.48	598.014	-2242.91	679.595	-2183.97	924.389	-1825.5	1002.1	-1485.58	1324.62	-1285.14	1888	-872.489	2152.21	-843.128	2439.72	-855.028	2696.16	-670.902
34.629	-2917.91	283.312	-2469.85	337.691	-2345.58	598.034	-2242.97	679.615	-2180.8	924.409	-1822.25	1002.12	-1477.82	1324.63	-1299.37	1888.02	-867.109	2152.23	-839.527	2439.74	-848.634	2696.18	-671.815
34.649	-2916.56	283.332	-2477.53	337.711	-2346.92	598.054	-2240.02	679.635	-2176.87	924.429	-1801.7	1002.14	-1477.75	1324.65	-1307.88	1888.04	-860.852	2152.25	-845.624	2439.76	-844.759	2696.2	-666.308
34.669	-2906.82	283.352	-2472.16	337.731	-2348.25	598.074	-2230.03	679.655	-2179.95	924.449	-1796.06	1002.16	-1487.5	1324.67	-1305.11	1888.06	-854.208	2152.27	-843.702	2439.78	-848.27	2696.22	-682.212
34.689	-2900.3	283.372	-2478.85	337.751	-2345	598.094	-2227.08	679.675	-2175.69	924.469	-1787.57	1002.18	-1499.35	1324.69	-1306.84	1888.08	-857.184	2152.29	-840.013	2439.8	-846.696	2696.24	-688.659
34.709	-2898.25	283.392	-2464.85	337.771	-2341.22	598.114	-2221.06	679.695	-2170.02	924.489	-1761.57	1002.2	-1502.75	1324.71	-1307.63	1888.1	-868.331	2152.31	-847.237	2439.82	-842.361	2696.26	-695.402
34.729	-2884.13	283.412	-2451.88	337.791	-2348.71	598.134	-2229.91	679.715	-2173.38	924.509	-1758.05	1002.22	-1500.71	1324.73	-1294.74	1888.12	-867.761	2152.33	-854.107	2439.84	-851.734	2696.28	-699.646
34.749	-2885.72	283.432	-2441.78	337.811	-2352.44	598.154	-2232.54	679.735	-2165.46	924.529	-1755.95	1002.25	-1505.95	1324.76	-1283.43	1888.14	-862.503	2152.35	-852.605	2439.86	-848.246	2696.3	-687.772
34.771	-2885.94	283.452	-2437.05	337.831	-2349.14	598.174	-2235.41	679.755	-2169.87	924.549	-1752.24	1002.26	-1510.89	1324.78	-1275.87	1888.16	-856.124	2152.37	-863.629	2439.88	-861.785	2696.32	-695.831
34.789	-2880.83	283.472	-2443.28	337.851	-2343.19	598.194	-2242.12	679.775	-2171.37	924.569	-1735.48	1002.28	-1513.61	1324.8	-1280.65	1888.18	-856.022	2152.39	-864.998	2439.9	-871.666	2696.34	-697.363
34.811	-2878.48	283.492	-2468.16	337.871	-2349.48	598.214	-2245.54	679.795	-2167.77	924.589	-1727.26	1002.3	-1501.92	1324.82	-1291.63	1888.2	-858.733	2152.41	-867.826	2439.92	-868.494	2696.36	-678.37
34.831	-2887.64	283.512	-2501.6	337.891	-2344.18	598.234	-2252.71	679.815	-2169.07	924.609	-1729.87	1002.33	-1506.84	1324.84	-1289.16	1888.22	-855.716	2152.43	-870.367	2439.94	-857.692	2696.38	-672.165
34.851	-2881.7	283.532	-2522.07	337.911	-2361.74	598.254	-2239.79	679.835	-2170.53	924.629	-1716.35	1002.35	-1498.75	1324.86	-1285.47	1888.24	-862.625	2152.45	-868.003	2439.96	-852.872	2696.4	-679.821
34.871	-2884.63	283.554	-2530.03	337.931	-2367.62	598.274	-2240.12	679.855	-2169.85	924.649	-1719.47	1002.37	-1491.76	1324.88	-1286.67	1888.26	-859.833	2152.47	-859.255	2439.98	-850.474	2696.42	-689.438
34.891	-2903.31	283.572	-2514.04	337.951	-2361.4	598.294	-2234.15	679.875	-2171.93	924.669	-1710.01	1002.38	-1485.73	1324.89	-1289.7	1888.28	-855.737	2152.49	-852.34	2440	-839.503	2696.44	-693.038
34.911	-2896.45	283.592	-2512.27	337.971	-2364.45	598.314	-2231.35	679.895	-2173.21	924.689	-1716.43	1002.4	-1485.75	1324.91	-1286	1888.3	-854.331	2152.51	-862.767	2440.02	-846.551	2696.46	-702.601
34.931	-2904.76	283.614	-2510.36	337.991	-2368.81	598.334	-2227.99	679.915	-2176.56	924.709	-1724.52	1002.42	-1475.59	1324.93	-1286.74	1888.32	-853.597	2152.53	-857.222	2440.04	-846.454	2696.48	-705.153
34.951	-2895.75	283.634	-2502.44	338.011	-2368.88	598.354	-2215.99	679.935	-2167.26	924.729	-1715.87	1002.45	-1472.34	1324.95	-1293.08	1888.34	-848.726	2152.55	-848.849	2440.06	-841.368	2696.5	-699.646
34.971	-2904.4	283.654	-2501.47	338.031	-2371.91	598.374	-2226.14	679.955	-2158.88	924.749	-1726.02	1002.47	-1473.6	1324.97	-1300.7	1888.36	-855.635	2152.57	-857.355	2440.08	-841.513	2696.52	-711.385
34.991	-2900.59	283.674	-2503.83	338.051	-2382.93	598.394	-2218.92	679.975	-2171.4	924.769	-1720.71	1002.49	-1474.94	1324.99	-1298.84	1888.38	-858.712	2152.59	-838.753	2440.1	-851.976	2696.54	-708.887
35.011	-2908.47	283.694	-2498.76	338.071	-2384.21	598.414	-2234.45	679.995	-2160.62	924.789	-1734.38	1002.5	-1473.48	1325.02	-1301.95	1888.4	-852.456	2152.61	-836.876	2440.12	-856.844	2696.56	-703.568
35.031	-2912.24	283.714	-2477.08	338.091	-2387.99	598.434	-2246.84	680.015	-2161.18	924.809	-1740.8	1002.52	-1477.87	1325.04	-1293.21	1888.42	-859.65	2152.63	-831.574	2440.14	-857.256	2696.58	-694.757
35.051	-2911.28	283.734	-2466.55	338.111	-2387.22	598.454	-2236.18	680.035	-2156.45	924.829	-1740.18	1002.54	-1479.11	1325.06	-1293.24	1888.44	-857.408	2152.65	-844.983	2440.16	-863.868	2696.6	-694.408
35.071	-2909.02	283.754	-2466.36	338.131	-2381.23	598.474	-2239.87	680.055	-2155.07	924.849	-1753.02	1002.57	-1491.47	1325.08	-1300.34	1888.46	-850.581	2152.67	-842.133	2440.18	-850.329	2696.62	-702.762
35.091	-2917.52	283.774	-2458.65	338.151	-2382.45	598.494	-2238.71	680.075	-2150.57	924.869	-1760.41	1002.59	-1492.44	1325.1	-1292.83	1888.48	-852.191	2152.69	-846.287	2440.2	-860.09	2696.64	-702.789
35.111	-2899.19	283.794	-2478.82	338.171	-2372.54	598.514	-2246.97	680.095	-2166.89	924.889	-1746.92	1002.61	-1480.66	1325.12	-1297.01	1888.5	-860.954	2152.71	-842.708	2440.22	-863.214	2696.66	-692.984
35.131	-2903.45	283.814	-2465.96	338.191	-2363.19	598.534	-2241.01	680.115	-2161.11	924.909	-1762.08	1002.62	-1497.73	1325.13	-1288.96	1888.52	-859.487	2152.73	-852.031	2440.24	-846.817	2696.68	-705.475
35.151	-2894.25	283.834	-2464.08	338.211	-2353.43	598.554	-2235.23	680.135	-2164.06	924.929	-1772.66	1002.64	-1487.3	1325.15	-1293.97	1888.54	-855.085	2152.75	-859.255	2440.26	-847.52	2696.7	-710.66
35.171	-2895.58	283.854	-2472.78	338.231	-2357.62	598.574	-2230.8	680.155	-2168.52	924.949	-1785.61	1002.66	-1490.87	1325.17	-1285.54	1888.56	-853.026	2152.77	-859.939	2440.28	-855.512	2696.72	-706.201
35.191	-2896.16	283.874	-2487.31	338.251	-2349.1	598.594	-2228.24	680.175	-2173.58	924.969	-1772.34	1002.68	-1476.78	1325.19	-1279.97	1888.58	-852.394	2152.79	-858.349	2440.3	-855.003	2696.74	-702.44
35.211	-2897.16	283.894	-2498.84	338.271	-2336.5	598.614	-2222.75	680.195	-2169.65	924.989	-1776.04	1002.71	-1478.82	1325.22	-1285.26	1888.6	-854.29	2152.81	-854.682	2440.32	-845.897	2696.76	-706.335
35.231	-2892.87	283.914	-2518.96	338.293	-2348.44	598.634	-2214.38	680.215	-2173.36	925.009	-1779.99	1002.73	-1468.7	1325.23	-1287.1	1888.62	-863.705	2152.83	-860.271	2440.34	-845.049	2696.78	-692.715
35.251	-2892.41	283.934	-2546.95	338.313	-2350.06	598.654	-2215.05	680.235	-2163.43	925.029	-1777.58	1002.75	-1475.11	1325.26	-1287.89	1888.64	-850.927	2152.85	-865.44	2440.36	-849.263	2696.8	-682.131
35.271	-2896.65	283.954	-2545.26	338.333	-2359.53	598.674	-2221.53	680.255	-2167.72	925.049	-1767.93	1002.76	-1479.3	1325.28	-1280.63	1888.66	-847.422	2152.87	-868.202	2440.38	-841.295	2696.82	-686.94
35.291	-2896.62	283.974	-2534.75	338.353	-2371.5	598.694	-2220.51	680.275	-2172.97	925.069	-1763.93	1002.78	-1478.14	1325.3	-1287.25	1888.68	-842.633	2152.89	-861.906	2440.4	-846.357	2696.84	-698.733
35.311	-2888.8	283.994	-2529.25	338.373	-2376.42	598.714	-2230.01	680.295	-2186	925.089	-1746.55	1002.8	-1477.19	1325.32	-1274.92	1888.7	-842.082	2152.91	-851.125	2440.42	-850.087	2696.86	-701.956
35.331	-2900.89	284.014	-2524.2	338.393	-2369.83	598.734	-2227.2	680.315	-2177.89	925.109	-1743.78	1002.83	-1480.32	1325.34	-1268.79	1888.72	-834.501	2152.93	-843.812	2440.44	-852.751	2696.88	-705.825
35.351	-2908.44	284.034	-2511.01	338.413	-2372.15	598.754	-2231.56	680.335	-2180.34	925.129	-1729.79	1002.85	-1487.06	1325.36	-1265.37	1888.74	-842.449	2152.95	-852.45	2440.46	-848.464	2696.9	-704.831
35.371	-2907.04	284.054	-2511.79	338.433	-2367.36	598.774	-2233.11	680.355	-2190.12	925.149	-1732.98	1002.87	-1493.41	1325.38	-1273.04	1888.76	-854.494	2152.97	-853.334	2440.48	-849.385	2696.92	-715.845
35.391	-2909.12	284.074	-2516.62	338.453	-2357.21	598.794	-2236.53	680.375	-2172.95	925.169	-1728.74	1002.88	-1507.28	1325.4	-1267.49	1888.78	-843.835	2152.99	-857.2	2440.5	-853.502	2696.94	-706.792
35.411	-2910.43	284.094	-2515.63	338.473	-2355.27	598.814	-2234.17	680.395	-2176.82	925.189	-1712.43	1002.9	-1511.94	1325.42	-1283.07	1888.8	-848.522	2153.01	-854.041	2440.52	-871.085	2696.96	-712.675
35.431	-2915.05	284.114	-2510.31	338.493	-2366.17	598.834	-2234.82	680.415	-2187.17	925.209	-1700.26	1002.92	-1505.32	1325.44	-1283.51	1888.82	-859.222	2153.03	-847.48	2440.54	-858.903	2696.98	-719.606
35.451	-2911.59	284.134	-2506.79	338.513	-2351.01	598.854	-2229.15	680.435	-2189.68	925.229	-1702.33	1002.95	-1501.51	1325.46	-1297.26	1888.84	-858.305	2153.05	-841.692	2440.56	-852.606	2697	-711.385
35.471	-2915.49	284.154	-2498.7	338.533	-2350.11	598.874	-2234.9	680.455	-2192.25	925.249	-1700.15	1002.97	-1505.32	1325.48	-1298.08	1888.86	-854.066	2153.07	-836.743	2440.58	-845.897	2697.02	-702.52
35.491	-2903.4	284.174	-2481.86	338.553	-2353.16	598.896	-2221.1	680.475	-2189.71	925.269	-1696.74	1002.99	-1485.19	1325.5	-1305	1888.88	-860.2	2153.09	-845.315	2440.6	-837.59	2697.04	-707.007
35.511	-2899.84	284.194	-2474.36	338.573	-2348.2	598.916	-2212.79	680.495	-2183.7	925.289	-1700.58	1003	-1480.61	1325.52	-1301.77	1888.9	-855.411	2153.11	-849.38	2440.62	-827.902	2697.06	-716.06
35.531	-2904.62	284.214	-2471.71	338.593	-2346.26	598.936	-2217.66	680.515	-2187.02	925.311	-1708	1003.02	-1490.07	1325.54	-1304.11	1888.92	-861.708	2153.13	-844.586	2440.64	-825.771	2697.08	-713.749
35.551	-2898.44	284.234	-2463.3	338.613	-2353.84	598.956	-2213.58	680.535	-2185.91	925.331	-1702.47	1003.04	-1491.25	1325.56	-1308.67	1888.94	-854.29	2153.15	-850.948	2440.66	-832.891	2697.1	-718.263
35.571	-2891.56	284.254	-2479.82	338.633	-2350.09	598.976	-2219.84	680.555	-2176.61	925.349	-1710.77	1003.07	-1501.32	1325.58	-1305.26	1888.96	-856.205	2153.17	-842.619	2440.68	-836.451	2697.12	-704.589
35.591	-2900.67	284.274	-2475.33	338.653	-2329.82	598.996	-2229.48	680.575	-2164.25	925.371	-1712.78	1003.09	-1497.82	1325.6	-1315.29	1888.98	-847.809	2153.19	-844.343	2440.7	-842.506	2697.14	-702.037
35.611	-2905.75	284.294	-2467.94	338.673	-2348.13	599.016	-2235.63	680.595	-2173.51	925.391	-1735.48	1003.11	-1499.96	1325.62	-1307.14	1889	-848.115	2153.21	-852.76	2440.72	-852.339	2697.16	-711.412
35.631	-2907.69	284.314	-2452.93	338.693	-2349.94	599.036	-2241.24	680.615	-2173.43	925.411	-1735.94	1003.12	-1506.87	1325.64	-1293.92	1889.02	-845.2	2153.23	-846.088	2440.74	-864.958	2697.18	-709.129
35.651	-2914.33	284.334	-2457.44	338.713	-2352.61	599.056	-2247.5	680.635	-2163.04	925.431	-1739.32	1003.14	-1510.36	1325.66	-1300.72	1889.04	-846.382	2153.25	-841.029	2440.76	-851.032	2697.2	-709.989
35.671	-2916	284.354	-2442.8	338.733	-2364.48	599.076	-2244.07	680.655	-2174.18	925.451	-1748.89	1003.16	-1509.73	1325.68	-1298.99	1889.06	-851.559	2153.27	-842.354	2440.78	-849.651	2697.22	-698.061
35.691	-2915.95	284.374	-2435.87	338.753	-2367.67	599.096	-2244.4	680.677	-2171.52	925.471	-1741.61	1003.18	-1503.18	1325.7	-1296.45	1889.08	-845.363	2153.29	-833.849	2440.8	-849.675	2697.24	-698.41
35.711	-2919.68	284.394	-2431.28	338.773	-2356.82	599.116	-2240.42	680.695	-2161.08	925.491	-1747.7	1003.21	-1500.9	1325.72	-1294.33	1889.1	-847.136	2153.31	-832.015	2440.82	-845.413	2697.26	-690.647
35.731	-2909.19	284.414	-2440.19	338.793	-2367.45	599.136	-2234.23	680.717	-2166.22	925.511	-1769.52	1003.23	-1497.19	1325.74	-1290.38	1889.12	-860.098	2153.33	-836.898	2440.84	-845.049	2697.28	-687.665
35.751	-2908.47	284.434	-2453.33	338.813	-2361.86	599.156	-2224.26	680.737	-2175.22	925.531	-1759.98	1003.25	-1489.7	1325.76	-1285.54	1889.14	-858.773	2153.35	-844.431	2440.86	-853.429	2697.3	-682.668
35.771	-2903.77	284.454	-2440.6	338.833	-2365.4	599.176	-2217.94	680.757	-2182.64	925.551	-1765.51	1003.26	-1487.13	1325.78	-1286.51	1889.16	-861.627	2153.37	-839.173	2440.88	-854.616	2697.32	-675.737
35.791	-2888.75	284.474	-2424.21	338.853	-2372.59	599.196	-2213.24	680.777	-2180.72	925.571	-1758.37	1003.28	-1492.95	1325.8	-1274.52	1889.18	-867.292	2153.39	-838.753	2440.9	-844.589	2697.34	-668.807
35.811	-2876.47	284.494	-2425.53	338.873	-2371.11	599.216	-2214.38	680.797	-2170.57	925.591	-1743.73	1003.3	-1488.22	1325.82	-1279.74	1889.2	-857.979	2153.41	-839.041	2440.92	-850.765	2697.36	-671.815
35.831	-2879.02	284.514	-2436.81	338.893	-2360.19	599.236	-2227.54	680.817	-2161.4	925.611	-1728.68	1003.33	-1488.05	1325.84	-1283.2	1889.22	-848.522	2153.43	-848.584	2440.94	-850.474	2697.38	-687.262
35.851	-2888.99	284.534	-2432.73	338.913	-2365.81	599.256	-2223.92	680.837	-2154.61	925.631	-1738.14	1003.35	-1488.49	1325.86	-1288.47	1889.24	-860.2	2153.45	-846.972	2440.96	-856.36	2697.4	-679.821
35.871	-2878.72	284.554	-2445.14	338.933	-2380.39	599.276	-2219.05	680.857	-2146.72	925.651	-1741.79	1003.37	-1465.87	1325.88	-1298.18	1889.26	-869.004	2153.47	-861.022	2440.98	-860.38	2697.42	-678.907
35.891	-2872.19	284.574	-2436.06	338.953	-2370.46	599.296	-2212.36	680.877	-2156.12	925.671	-1724.44	1003.38	-1468.51	1325.9	-1300.88	1889.28	-857.999	2153.49	-868.378	2441	-862.778	2697.44	-669.317
35.911	-2871.99	284.594	-2434.45	338.973	-2352.56	599.316	-2204.01	680.897	-2153.52	925.691	-1738.97	1003.4	-1473.72	1325.92	-1305.51	1889.3	-855.981	2153.51	-866.434	2441.02	-858.273	2697.46	-667.168
35.931	-2874.73	284.614	-2432.81	338.993	-2363.26	599.336	-2206.45	680.917	-2165.15	925.711	-1718.23	1003.42	-1473.89	1325.94	-1309.89	1889.32	-855.044	2153.53	-863.408	2441.05	-854.664	2697.48	-669.478
35.951	-2866.57	284.634	-2444.73	339.013	-2353.43	599.356	-2203.62	680.937	-2172.56	925.731	-1711.06	1003.45	-1471.49	1325.96	-1315.01	1889.34	-857	2153.55	-863.099	2441.07	-848.537	2697.5	-657.013
35.971	-2873.06	284.654	-2452.87	339.033	-2349.73	599.376	-2197.97	680.957	-2180.67	925.751	-1715.6	1003.47	-1485.51	1325.98	-1324.74	1889.36	-848.115	2153.57	-857.664	2441.09	-836.621	2697.52	-662.359
35.991	-2886.43	284.674	-2454.27	339.053	-2358.08	599.396	-2206.92	680.977	-2179.97	925.771	-1717.99	1003.49	-1484.73	1326	-1318.86	1889.38	-855.92	2153.59	-844.829	2441.11	-842.797	2697.54	-653.709
36.011	-2892.6	284.694	-2467.84	339.073	-2363.14	599.416	-2211.83	680.997	-2185.03	925.791	-1708.35	1003.5	-1501.56	1326.02	-1309.77	1889.4	-848.726	2153.61	-842.862	2441.13	-852.872	2697.56	-660.533
36.031	-2896.48	284.714	-2476.89	339.093	-2353.58	599.436	-2213.69	681.017	-2185.06	925.811	-1708.91	1003.52	-1502.21	1326.04	-1320.64	1889.42	-852.802	2153.63	-840.101	2441.15	-856.36	2697.58	-670.66
36.051	-2907.57	284.734	-2489.38	339.113	-2369.2	599.456	-2219.53	681.037	-2171.33	925.831	-1712.46	1003.54	-1493.17	1326.06	-1307.52	1889.44	-850.479	2153.65	-843.304	2441.17	-854.01	2697.6	-670.177
36.071	-2890.54	284.754	-2488.04	339.133	-2373.32	599.476	-2219.13	681.057	-2181.57	925.851	-1695.21	1003.57	-1492.03	1326.08	-1302.94	1889.46	-858.121	2153.67	-843.68	2441.19	-842.991	2697.62	-675.818
36.091	-2900.43	284.774	-2495.05	339.153	-2377.89	599.496	-2224.67	681.077	-2168.23	925.871	-1697.07	1003.59	-1494.48	1326.1	-1298.56	1889.48	-850.275	2153.69	-839.946	2441.21	-842.337	2697.64	-679.445
36.111	-2906.94	284.794	-2487.39	339.173	-2385.3	599.516	-2223.57	681.097	-2159.8	925.891	-1695.24	1003.61	-1497.99	1326.12	-1297.97	1889.5	-861.749	2153.71	-839.549	2441.23	-834.054	2697.66	-683.044
36.131	-2907.33	284.814	-2490.89	339.193	-2380.34	599.536	-2226.4	681.117	-2161.15	925.911	-1706.31	1003.62	-1499.45	1326.14	-1290.33	1889.52	-849.562	2153.73	-837.914	2441.25	-847.108	2697.68	-687.745
36.153	-2896.53	284.834	-2483.77	339.213	-2387.63	599.556	-2223.39	681.137	-2159.22	925.931	-1712.7	1003.64	-1495.25	1326.16	-1280.99	1889.54	-850.56	2153.75	-836.986	2441.27	-845.727	2697.7	-690.486
36.171	-2901.56	284.854	-2485.32	339.233	-2373.02	599.576	-2217.97	681.157	-2165.1	925.951	-1710.98	1003.67	-1478.04	1326.18	-1264.99	1889.56	-847.442	2153.77	-859.674	2441.29	-849.433	2697.72	-696.369
36.193	-2892.29	284.874	-2496.34	339.253	-2362.37	599.596	-2220.96	681.177	-2166.34	925.971	-1712.32	1003.69	-1479.32	1326.2	-1269.19	1889.58	-856.47	2153.79	-866.39	2441.31	-854.737	2697.74	-705.583
36.211	-2885.72	284.894	-2490.38	339.273	-2344.28	599.616	-2221.63	681.197	-2163.72	925.991	-1731.99	1003.71	-1481.63	1326.22	-1282.26	1889.6	-855.023	2153.81	-866.39	2441.33	-855.779	2697.76	-708.028
36.233	-2894.56	284.916	-2491.64	339.293	-2354.3	599.636	-2218.88	681.217	-2163.43	926.011	-1736.26	1003.73	-1487.03	1326.24	-1281.88	1889.62	-865.234	2153.83	-867.561	2441.35	-857.111	2697.78	-706.792
36.253	-2899.04	284.936	-2484.33	339.313	-2338	599.656	-2202.84	681.237	-2172.56	926.031	-1742.14	1003.75	-1489.17	1326.26	-1287	1889.64	-857.163	2153.85	-876.685	2441.37	-859.581	2697.8	-714.099
36.273	-2896.74	284.956	-2479.12	339.333	-2328.65	599.676	-2214.03	681.257	-2163.31	926.051	-1741.69	1003.77	-1489.34	1326.28	-1294.61	1889.66	-853.801	2153.87	-865.065	2441.39	-852.242	2697.82	-721.003
36.293	-2911.59	284.976	-2487.18	339.353	-2340.98	599.696	-2208.1	681.277	-2160.98	926.071	-1744.56	1003.79	-1496.37	1326.3	-1306.51	1889.68	-866.294	2153.89	-865.507	2441.41	-839.067	2697.84	-721.54
36.313	-2930.46	284.996	-2465.31	339.373	-2333.62	599.716	-2208.59	681.297	-2166.05	926.091	-1736.66	1003.81	-1481.12	1326.32	-1303.7	1889.7	-856.369	2153.91	-853.467	2441.43	-845.921	2697.86	-722.185
36.333	-2922.9	285.016	-2459.86	339.393	-2333.16	599.736	-2223.81	681.317	-2166.26	926.111	-1739.13	1003.83	-1503.69	1326.34	-1311.42	1889.72	-860.18	2153.93	-855.587	2441.45	-837.735	2697.88	-730.083
36.353	-2923.92	285.036	-2461.28	339.413	-2343.33	599.756	-2220.57	681.337	-2165.73	926.131	-1742.33	1003.85	-1502.07	1326.36	-1300.85	1889.74	-850.744	2153.95	-855.543	2441.47	-831.922	2697.9	-721.943
36.373	-2932.27	285.056	-2458.6	339.433	-2366.03	599.776	-2219.64	681.357	-2155.41	926.151	-1749.53	1003.87	-1499.67	1326.38	-1298.18	1889.76	-853.189	2153.97	-859.939	2441.49	-843.548	2697.92	-707.463
36.393	-2930.84	285.076	-2453.22	339.453	-2358.35	599.796	-2222.16	681.377	-2153.52	926.171	-1738.89	1003.89	-1498.38	1326.4	-1297.08	1889.78	-849.582	2153.99	-848.871	2441.51	-837.42	2697.94	-697.792
36.413	-2935.37	285.096	-2459.64	339.473	-2365.76	599.816	-2218.09	681.397	-2147.59	926.191	-1736.13	1003.91	-1500.37	1326.42	-1289.52	1889.8	-853.903	2154.01	-858.702	2441.53	-828.943	2697.96	-675.899
36.433	-2927.36	285.116	-2454.24	339.493	-2369.15	599.836	-2226.24	681.417	-2146.55	926.211	-1733.28	1003.93	-1503.4	1326.44	-1284.32	1889.82	-855.737	2154.03	-864.159	2441.55	-831.341	2697.98	-683.743
36.453	-2925.06	285.136	-2449.57	339.513	-2354.57	599.856	-2221.49	681.437	-2159.43	926.231	-1739.99	1003.95	-1501.61	1326.46	-1270.39	1889.84	-859.099	2154.05	-864.291	2441.57	-831.704	2698	-682.615
36.473	-2918.13	285.156	-2454.75	339.533	-2357.11	599.876	-2219.7	681.457	-2152.29	926.251	-1740.91	1003.97	-1489.19	1326.48	-1275.51	1889.86	-851.294	2154.07	-865.639	2441.59	-840.956	2698.02	-667.034
36.493	-2927.82	285.176	-2462.63	339.553	-2349.1	599.896	-2229.15	681.477	-2156.58	926.271	-1739.94	1003.99	-1483.01	1326.5	-1265.02	1889.88	-862.197	2154.09	-871.582	2441.61	-849.942	2698.04	-663.756
36.513	-2915.56	285.196	-2468.86	339.573	-2353.87	599.916	-2211.36	681.497	-2173.65	926.291	-1746.58	1004.01	-1475.35	1326.52	-1274.11	1889.9	-857.082	2154.11	-863.805	2441.63	-858.079	2698.06	-672.729
36.533	-2913.94	285.216	-2453.92	339.593	-2350.43	599.936	-2204.9	681.517	-2177.24	926.311	-1755.33	1004.03	-1479.81	1326.54	-1274.77	1889.92	-842.123	2154.13	-857.31	2441.65	-869.971	2698.08	-661.097
36.553	-2895.65	285.236	-2446.59	339.613	-2352.41	599.956	-2211.57	681.537	-2176.53	926.331	-1754.1	1004.05	-1484.1	1326.56	-1281.65	1889.94	-849.786	2154.15	-859.763	2441.67	-875.445	2698.1	-644.173
36.573	-2893.72	285.256	-2434.36	339.633	-2346.38	599.976	-2218.86	681.557	-2184.36	926.351	-1749.75	1004.07	-1472.83	1326.58	-1285.42	1889.96	-863.338	2154.17	-862.701	2441.69	-881.693	2698.12	-652.554
36.593	-2891.61	285.276	-2447.58	339.655	-2344.71	599.996	-2226.12	681.577	-2177.24	926.371	-1743.92	1004.09	-1477.53	1326.6	-1280.25	1889.98	-864.256	2154.19	-851.743	2441.71	-872.054	2698.14	-655.187
36.613	-2894.69	285.296	-2440.79	339.673	-2340.59	600.016	-2227.42	681.597	-2170.53	926.391	-1734.57	1004.11	-1483.98	1326.62	-1276.45	1890	-856.837	2154.21	-872.333	2441.73	-857.934	2698.16	-663.595
36.633	-2886.09	285.316	-2424.32	339.695	-2345.9	600.036	-2237.79	681.617	-2174.64	926.411	-1738.78	1004.13	-1482.19	1326.64	-1286.82	1890.02	-870.125	2154.23	-866.28	2441.75	-859.726	2698.18	-661.177
36.653	-2883.93	285.336	-2427.49	339.713	-2341.25	600.056	-2243.32	681.637	-2168.25	926.431	-1735.67	1004.15	-1488.88	1326.66	-1281.62	1890.04	-862.686	2154.25	-860.536	2441.77	-858.249	2698.2	-682.265
36.673	-2887.03	285.356	-2413.95	339.735	-2339.14	600.076	-2252.67	681.657	-2160.26	926.451	-1724.17	1004.17	-1493	1326.68	-1286.89	1890.06	-868.291	2154.27	-847.767	2441.79	-845.122	2698.22	-681.244
36.693	-2909.17	285.376	-2415.08	339.755	-2356.46	600.096	-2261.48	681.677	-2168.3	926.471	-1737.15	1004.19	-1503.18	1326.7	-1291.15	1890.08	-864.908	2154.29	-858.724	2441.81	-851.807	2698.24	-688.578
36.713	-2918.49	285.396	-2425.98	339.775	-2356.46	600.116	-2246.76	681.697	-2166.63	926.491	-1736.96	1004.21	-1505.99	1326.72	-1272.1	1890.1	-863.094	2154.31	-856.051	2441.83	-845.582	2698.26	-692.823
36.733	-2913.58	285.416	-2440.33	339.795	-2359.03	600.136	-2243.18	681.717	-2172.44	926.511	-1740.45	1004.23	-1496.85	1326.74	-1281.55	1890.12	-860.709	2154.33	-858.526	2441.85	-840.908	2698.28	-682.856
36.753	-2921.84	285.436	-2437.56	339.815	-2378.79	600.156	-2241.77	681.737	-2183.22	926.531	-1730.24	1004.25	-1496.71	1326.76	-1282.28	1890.14	-863.705	2154.35	-857.288	2441.87	-834.708	2698.3	-693.172
36.773	-2911.49	285.456	-2462.06	339.835	-2376.49	600.176	-2238.45	681.757	-2175.42	926.551	-1739.38	1004.27	-1505.9	1326.78	-1288.14	1890.16	-861.667	2154.37	-846.795	2441.89	-828.725	2698.32	-700.076
36.793	-2924.62	285.476	-2463.08	339.855	-2363	600.196	-2227.75	681.777	-2176.05	926.571	-1730.73	1004.29	-1509.46	1326.8	-1284.91	1890.18	-854.086	2154.39	-839.637	2441.91	-821.217	2698.34	-688.927
36.813	-2931.43	285.496	-2461.58	339.875	-2374.89	600.216	-2232.68	681.797	-2174.64	926.591	-1732.66	1004.31	-1513.58	1326.82	-1286.74	1890.2	-858.019	2154.41	-847.966	2441.93	-831.704	2698.36	-697.551
36.833	-2930.97	285.516	-2496.77	339.895	-2363.58	600.236	-2228.64	681.817	-2179.73	926.611	-1732.55	1004.33	-1520.01	1326.84	-1296.85	1890.22	-857.673	2154.43	-839.814	2441.95	-831.608	2698.38	-697.363
36.853	-2935.11	285.536	-2489.76	339.915	-2348.93	600.256	-2223.73	681.837	-2177.26	926.631	-1720.71	1004.35	-1527.55	1326.86	-1292.68	1890.24	-864.113	2154.45	-840.189	2441.97	-823.203	2698.4	-685.167
36.873	-2941.02	285.556	-2493.81	339.935	-2349.77	600.276	-2224.08	681.857	-2178.25	926.651	-1722.91	1004.37	-1524.57	1326.88	-1298.84	1890.26	-854.779	2154.47	-842.244	2441.99	-830.421	2698.42	-682.48
36.893	-2935.95	285.576	-2504.1	339.955	-2347.67	600.298	-2219.15	681.877	-2178.28	926.671	-1716.43	1004.39	-1518.58	1326.9	-1305.03	1890.28	-861.851	2154.49	-840.167	2442.01	-845.873	2698.44	-674.69
36.913	-2948.99	285.596	-2517.35	339.975	-2329.24	600.318	-2205.8	681.897	-2171.08	926.691	-1729.92	1004.41	-1509.75	1326.92	-1301.72	1890.3	-859.181	2154.51	-844.409	2442.03	-848.585	2698.46	-671.359
36.933	-2949.15	285.616	-2516.41	339.995	-2336.26	600.338	-2215.32	681.917	-2167.38	926.711	-1704.53	1004.43	-1508.23	1326.94	-1297.92	1890.32	-859.038	2154.53	-839.262	2442.05	-844.88	2698.48	-665.878
36.953	-2948.26	285.636	-2518.45	340.015	-2337.11	600.358	-2217.05	681.937	-2164.23	926.731	-1712.92	1004.45	-1512.18	1326.96	-1295.71	1890.34	-858.834	2154.55	-849.821	2442.07	-851.128	2698.5	-673.4
36.973	-2956.64	285.656	-2517	340.035	-2338.05	600.378	-2226.14	681.957	-2164.08	926.751	-1715.28	1004.47	-1514.19	1326.98	-1284.32	1890.36	-838.557	2154.57	-841.228	2442.09	-855.827	2698.52	-661.553
36.993	-2947.05	285.676	-2516.84	340.055	-2341.64	600.398	-2227.95	681.977	-2156.04	926.773	-1719.85	1004.49	-1503.18	1327	-1293.06	1890.38	-839.779	2154.59	-840.013	2442.11	-845.098	2698.54	-657.873
37.013	-2956.18	285.696	-2507.89	340.075	-2349.22	600.418	-2231.13	681.997	-2171.06	926.793	-1719.85	1004.51	-1498.31	1327.02	-1285.16	1890.4	-841.736	2154.61	-833.937	2442.13	-853.405	2698.56	-669.639
37.033	-2952.04	285.716	-2502.03	340.095	-2348.13	600.438	-2229.28	682.017	-2170.94	926.813	-1716.94	1004.53	-1508.98	1327.04	-1294.56	1890.42	-847.829	2154.63	-848.12	2442.15	-839.77	2698.58	-664.105
37.053	-2959.5	285.736	-2484.04	340.115	-2358.9	600.458	-2230.07	682.037	-2174.45	926.833	-1723.85	1004.55	-1511.26	1327.06	-1300.52	1890.44	-849.704	2154.65	-846.817	2442.17	-839.455	2698.6	-664.079
37.073	-2956.61	285.756	-2485.49	340.135	-2360.72	600.478	-2241.36	682.059	-2168.18	926.853	-1739.64	1004.57	-1501.65	1327.08	-1309.92	1890.46	-847.279	2154.67	-846.441	2442.19	-841.441	2698.62	-668.35
37.093	-2945.23	285.776	-2483.55	340.155	-2361.93	600.498	-2237.59	682.077	-2166.36	926.873	-1728.39	1004.59	-1504.03	1327.1	-1315.19	1890.48	-850.397	2154.69	-847.767	2442.21	-841.755	2698.64	-664.75
37.113	-2948.19	285.796	-2467.57	340.175	-2370.29	600.518	-2244.17	682.099	-2159.31	926.893	-1730.24	1004.61	-1504.76	1327.12	-1316.18	1890.5	-848.461	2154.71	-854.328	2442.23	-842.531	2698.66	-673.373
37.133	-2938.26	285.816	-2456.31	340.195	-2372.39	600.538	-2244.58	682.119	-2167.47	926.913	-1737.82	1004.63	-1497.1	1327.14	-1304.7	1890.52	-848.054	2154.73	-853.4	2442.25	-856.408	2698.68	-665.717
37.153	-2939.76	285.836	-2454.7	340.215	-2373.1	600.558	-2238.65	682.139	-2183.22	926.933	-1733.3	1004.65	-1493.99	1327.16	-1306.79	1890.54	-843.916	2154.76	-845.094	2442.27	-860.065	2698.7	-671.332
37.173	-2926.73	285.856	-2434.79	340.235	-2374.02	600.578	-2241.61	682.159	-2187.02	926.953	-1738.03	1004.67	-1493.41	1327.18	-1314.43	1890.56	-834.705	2154.77	-842.156	2442.29	-843.257	2698.72	-667.947
37.193	-2931.23	285.876	-2421.09	340.255	-2395.4	600.598	-2238.26	682.179	-2176.36	926.973	-1727.37	1004.69	-1488.71	1327.2	-1310.61	1890.58	-840.839	2154.8	-850.418	2442.31	-846.163	2698.74	-662.897
37.213	-2927.28	285.896	-2417.41	340.275	-2381.53	600.618	-2233.31	682.199	-2169.56	926.993	-1738.33	1004.71	-1486.33	1327.22	-1310.84	1890.6	-845.975	2154.81	-848.275	2442.33	-846.139	2698.76	-678.585
37.233	-2917.52	285.916	-2404.95	340.295	-2376.71	600.638	-2240.18	682.219	-2164.16	927.013	-1741.04	1004.73	-1494.58	1327.24	-1297.49	1890.62	-830.017	2154.84	-853.444	2442.35	-834.03	2698.78	-668.619
37.253	-2923.36	285.936	-2406.18	340.315	-2373.63	600.658	-2231.29	682.239	-2171.54	927.033	-1738.17	1004.75	-1490.62	1327.26	-1307.68	1890.64	-832.198	2154.86	-860.47	2442.37	-836.04	2698.8	-661.5
37.273	-2917.62	285.956	-2416.29	340.335	-2358.59	600.678	-2222.63	682.259	-2172.49	927.053	-1715.55	1004.77	-1486.91	1327.28	-1310.07	1890.66	-840.065	2154.88	-858.216	2442.39	-834.175	2698.82	-671.923
37.293	-2928.5	285.976	-2426.49	340.355	-2342.22	600.698	-2231.21	682.279	-2164.08	927.073	-1713.61	1004.79	-1489.22	1327.3	-1312.98	1890.68	-837.68	2154.89	-836.831	2442.41	-833.279	2698.84	-675.442
37.313	-2940.1	285.996	-2426.98	340.375	-2348.15	600.718	-2228.91	682.299	-2168.01	927.093	-1717.64	1004.81	-1492.01	1327.32	-1315.73	1890.7	-848.706	2154.91	-839.571	2442.43	-835.192	2698.86	-671.52
37.333	-2954.39	286.016	-2439.76	340.395	-2337.76	600.738	-2231.74	682.319	-2171.83	927.113	-1712.03	1004.83	-1486.77	1327.34	-1305.69	1890.72	-851.009	2154.93	-840.035	2442.45	-827.781	2698.88	-675.361
37.353	-2945.28	286.036	-2434.04	340.415	-2344.28	600.758	-2241.4	682.339	-2165.88	927.133	-1689.33	1004.85	-1492.51	1327.36	-1308.57	1890.74	-851.559	2154.95	-835.418	2442.47	-817.657	2698.9	-672.97
37.373	-2946.56	286.056	-2439.04	340.435	-2332.72	600.778	-2231.54	682.359	-2162.49	927.153	-1687.18	1004.87	-1500.71	1327.38	-1314.4	1890.76	-847.564	2154.97	-840.322	2442.49	-826.061	2698.92	-673.83
37.393	-2944.99	286.076	-2439.87	340.455	-2334.32	600.798	-2235.13	682.379	-2162.92	927.173	-1687.72	1004.89	-1493.36	1327.4	-1313.84	1890.78	-844.732	2154.99	-843.768	2442.51	-826.861	2698.94	-674.152
37.413	-2941.02	286.096	-2454.46	340.475	-2335.44	600.818	-2235.04	682.399	-2169.87	927.193	-1697.9	1004.91	-1481.09	1327.42	-1314.66	1890.8	-837.986	2155.01	-846.287	2442.53	-824.778	2698.96	-679.579
37.433	-2936.51	286.116	-2463.83	340.495	-2347.69	600.838	-2237.98	682.419	-2158.3	927.213	-1705.21	1004.93	-1481.05	1327.44	-1299.55	1890.82	-836.294	2155.03	-847.833	2442.55	-834.247	2698.98	-676.328
37.453	-2924.18	286.136	-2463.86	340.515	-2358.88	600.858	-2232.5	682.439	-2180.53	927.233	-1717.4	1004.95	-1468.1	1327.46	-1284.73	1890.84	-851.946	2155.05	-845.381	2442.57	-846.478	2699	-686.886
37.473	-2924.86	286.156	-2469.15	340.535	-2366.75	600.878	-2224.67	682.459	-2177.96	927.253	-1718.13	1004.97	-1461.41	1327.48	-1276.04	1890.86	-856.45	2155.07	-848.717	2442.59	-846.067	2699.02	-692.957
37.493	-2932.54	286.176	-2483.42	340.555	-2359.9	600.898	-2220.57	682.479	-2171.13	927.273	-1725.78	1004.99	-1466.62	1327.5	-1267.23	1890.88	-846.729	2155.09	-851.633	2442.61	-857.207	2699.04	-689.142
37.513	-2930.24	286.196	-2494.94	340.575	-2365.66	600.918	-2221.14	682.499	-2174.35	927.293	-1752.59	1005.01	-1463.59	1327.52	-1276.17	1890.9	-853.047	2155.11	-856.493	2442.63	-854.858	2699.06	-680.761
37.535	-2924.84	286.216	-2497.6	340.595	-2375.64	600.938	-2224.32	682.519	-2170.7	927.313	-1751.68	1005.03	-1476.92	1327.54	-1283.3	1890.92	-855.757	2155.14	-858.084	2442.65	-856.65	2699.08	-669.989
37.553	-2929.83	286.236	-2505.82	340.615	-2366.78	600.958	-2237.04	682.539	-2175.95	927.333	-1740.32	1005.05	-1486.45	1327.56	-1290.23	1890.94	-857.571	2155.16	-848.253	2442.67	-855.197	2699.1	-670.956
37.575	-2934.77	286.256	-2514.23	340.635	-2371.14	600.978	-2231.13	682.559	-2178.83	927.353	-1748.43	1005.07	-1486.91	1327.58	-1275.71	1890.96	-863.114	2155.18	-853.422	2442.69	-846.091	2699.12	-668.887
37.595	-2924.81	286.276	-2517.83	340.655	-2375.52	600.998	-2221.14	682.579	-2172.73	927.373	-1744.13	1005.09	-1483.86	1327.6	-1282.82	1890.98	-861.097	2155.2	-856.913	2442.71	-829.912	2699.14	-671.224
37.615	-2922.95	286.296	-2520.3	340.675	-2371.23	601.018	-2222.25	682.599	-2164.54	927.393	-1748.62	1005.11	-1491.4	1327.62	-1287.66	1891	-858.59	2155.22	-853.312	2442.73	-837.905	2699.16	-674.206
37.635	-2923.46	286.316	-2497.57	340.695	-2377.36	601.038	-2219.03	682.619	-2157.3	927.413	-1773.98	1005.13	-1484.29	1327.64	-1291.53	1891.02	-864.052	2155.24	-860.094	2442.75	-843.378	2699.18	-668.887
37.655	-2920.75	286.338	-2507.86	340.715	-2370.34	601.058	-2233.21	682.639	-2163.45	927.433	-1774.51	1005.15	-1481.87	1327.66	-1284.96	1891.04	-855.9	2155.26	-855.72	2442.77	-845.074	2699.2	-669.263
37.675	-2924.23	286.358	-2495.53	340.735	-2377.77	601.078	-2228.24	682.659	-2162.53	927.453	-1780.24	1005.17	-1485.53	1327.68	-1290.33	1891.06	-856.98	2155.28	-849.755	2442.79	-857.886	2699.22	-661.07
37.695	-2911.81	286.378	-2470.58	340.755	-2385.57	601.098	-2229.24	682.679	-2164.28	927.473	-1786.17	1005.19	-1482.72	1327.7	-1281.29	1891.08	-850.825	2155.3	-857.023	2442.81	-857.837	2699.24	-657.685
37.715	-2899.65	286.398	-2463.75	340.775	-2380.73	601.118	-2230.46	682.699	-2164.25	927.493	-1784.72	1005.21	-1483.35	1327.72	-1296.34	1891.1	-861.056	2155.32	-856.206	2442.83	-859.726	2699.26	-661.634
37.735	-2896.45	286.418	-2446.75	340.795	-2371.26	601.138	-2225.08	682.719	-2153.35	927.513	-1785.45	1005.23	-1484.49	1327.74	-1284.12	1891.12	-859.344	2155.34	-859.21	2442.85	-855.318	2699.28	-655.509
37.755	-2908.42	286.438	-2431.41	340.815	-2365.06	601.158	-2230.13	682.739	-2152.19	927.533	-1772.12	1005.25	-1490.31	1327.76	-1277.5	1891.14	-857.347	2155.36	-855.19	2442.87	-858.709	2699.3	-655.993
37.775	-2901.27	286.458	-2432.99	340.835	-2369.54	601.178	-2228.79	682.759	-2156.77	927.553	-1769.7	1005.27	-1489.41	1327.78	-1282.54	1891.16	-867.353	2155.38	-850.97	2442.89	-852.364	2699.32	-658.894
37.795	-2887.69	286.478	-2438.26	340.855	-2355.32	601.198	-2238.47	682.779	-2170.04	927.573	-1767.37	1005.29	-1505.66	1327.8	-1281.75	1891.18	-857.632	2155.39	-847.215	2442.91	-854.132	2699.34	-661.956
37.815	-2897.01	286.498	-2420.5	340.875	-2357.33	601.218	-2228.77	682.799	-2184.74	927.593	-1752.62	1005.31	-1495.67	1327.82	-1275.89	1891.2	-847.401	2155.41	-858.658	2442.93	-850.789	2699.36	-671.063
37.835	-2896.77	286.518	-2419.16	340.895	-2341.83	601.238	-2238.96	682.819	-2181.09	927.613	-1742.12	1005.33	-1491.62	1327.84	-1280.58	1891.22	-845.73	2155.43	-858.04	2442.95	-849.99	2699.38	-681.647
37.855	-2904.91	286.538	-2433.42	340.915	-2354.18	601.258	-2232.62	682.839	-2177.36	927.633	-1746.71	1005.35	-1491.79	1327.86	-1277.42	1891.24	-846.097	2155.45	-855.035	2442.97	-854.786	2699.4	-692.017
37.875	-2906.38	286.558	-2463.51	340.935	-2353.67	601.278	-2234.21	682.859	-2191.84	927.653	-1736.21	1005.37	-1494.21	1327.88	-1285.04	1891.26	-838.067	2155.47	-847.391	2442.99	-840.932	2699.42	-699.619
37.895	-2916.43	286.578	-2466.95	340.955	-2354.08	601.298	-2231.42	682.879	-2182.98	927.673	-1723.37	1005.39	-1492.9	1327.9	-1291.84	1891.28	-833.747	2155.49	-851.235	2443.01	-845.413	2699.44	-709.183
37.915	-2922.05	286.598	-2472.11	340.975	-2352.78	601.318	-2229.64	682.899	-2184.86	927.693	-1719.17	1005.41	-1495.28	1327.92	-1295.58	1891.3	-840.574	2155.51	-851.456	2443.03	-845.267	2699.46	-710.203
37.935	-2929.03	286.618	-2474.47	340.995	-2349.1	601.338	-2227.54	682.919	-2177.26	927.713	-1721.46	1005.43	-1493.8	1327.94	-1307.73	1891.32	-843.285	2155.53	-855.278	2443.05	-847.132	2699.48	-698.974
37.955	-2927.19	286.638	-2470.31	341.015	-2339.14	601.358	-2234.49	682.939	-2165.03	927.733	-1711.41	1005.45	-1490.72	1327.96	-1310.02	1891.34	-849.684	2155.55	-846.265	2443.07	-841.295	2699.5	-702.225
37.975	-2928.76	286.658	-2479.98	341.037	-2343.19	601.378	-2240.46	682.959	-2167.14	927.753	-1711.49	1005.47	-1489.65	1327.98	-1318.73	1891.36	-848.583	2155.57	-846.265	2443.09	-844.492	2699.52	-706.04
37.995	-2934.62	286.678	-2475.57	341.055	-2334.81	601.398	-2232.52	682.979	-2159.6	927.773	-1702.68	1005.49	-1480.49	1328	-1309.05	1891.38	-846.647	2155.59	-843.768	2443.11	-847.084	2699.54	-705.583
38.015	-2943	286.698	-2486.86	341.075	-2343.67	601.418	-2224.14	682.999	-2161.42	927.793	-1709.15	1005.51	-1479.93	1328.02	-1311.17	1891.4	-856.817	2155.61	-849.446	2443.13	-840.932	2699.56	-700.291
38.035	-2953.83	286.718	-2486.53	341.097	-2339.38	601.438	-2221.06	683.019	-2173.12	927.813	-1714.04	1005.53	-1465.72	1328.04	-1311.42	1891.43	-863.95	2155.64	-845.337	2443.15	-840.375	2699.58	-713.078
38.055	-2944.87	286.738	-2482.02	341.115	-2338.12	601.458	-2223.08	683.039	-2167.52	927.833	-1712.22	1005.55	-1471.25	1328.06	-1312.01	1891.44	-856.674	2155.66	-840.609	2443.17	-846.575	2699.6	-697.04
38.075	-2943.12	286.758	-2483.04	341.137	-2348.54	601.478	-2220.98	683.059	-2180.8	927.853	-1715.2	1005.57	-1484.63	1328.08	-1305.84	1891.46	-857.877	2155.68	-843.547	2443.19	-839.067	2699.62	-680.519
38.095	-2934.57	286.778	-2491.18	341.157	-2349.6	601.498	-2224.96	683.079	-2178.81	927.873	-1715.9	1005.59	-1482.4	1328.1	-1300.9	1891.49	-867.822	2155.7	-838.776	2443.21	-838.607	2699.64	-673.561
38.115	-2934.5	286.798	-2479.41	341.177	-2354.96	601.518	-2221.19	683.099	-2176.48	927.893	-1712.92	1005.61	-1485.34	1328.12	-1308.21	1891.51	-864.989	2155.72	-847.016	2443.23	-840.06	2699.66	-671.278
38.135	-2926.7	286.818	-2458.19	341.197	-2360.5	601.538	-2232.78	683.119	-2170.24	927.913	-1713	1005.63	-1491.47	1328.14	-1291.76	1891.53	-857.041	2155.74	-851.611	2443.25	-840.956	2699.68	-657.927
38.155	-2915.76	286.838	-2462.87	341.217	-2357.04	601.558	-2233.47	683.139	-2168.64	927.933	-1717.75	1005.65	-1492.85	1328.16	-1297.87	1891.55	-851.212	2155.76	-854.372	2443.27	-847.762	2699.7	-654.032
38.175	-2912.12	286.858	-2470.85	341.237	-2356.12	601.578	-2225.04	683.159	-2158.37	927.953	-1728.23	1005.67	-1507.69	1328.18	-1297.8	1891.57	-855.125	2155.78	-855.897	2443.29	-842.676	2699.72	-649.653
38.195	-2903.79	286.878	-2487.02	341.257	-2357.57	601.598	-2227.36	683.179	-2148.73	927.973	-1743.92	1005.69	-1511.4	1328.2	-1292.7	1891.59	-847.952	2155.8	-853.754	2443.31	-841.707	2699.74	-639.713
38.215	-2899.04	286.898	-2491.69	341.277	-2357.02	601.618	-2231.11	683.199	-2154.71	927.993	-1749.5	1005.71	-1517.8	1328.22	-1291.48	1891.61	-848.094	2155.82	-853.378	2443.33	-845.025	2699.76	-640.707
38.235	-2897.83	286.918	-2504.1	341.297	-2349.17	601.64	-2235.53	683.219	-2145.56	928.013	-1762.99	1005.73	-1518.41	1328.24	-1291.91	1891.63	-845.73	2155.84	-844.321	2443.35	-836.5	2699.78	-638.881
38.255	-2906.79	286.938	-2496.47	341.317	-2341.66	601.658	-2224.63	683.239	-2142.43	928.033	-1781.34	1005.75	-1516.06	1328.26	-1277.52	1891.65	-855.737	2155.86	-837.781	2443.37	-823.397	2699.8	-637.752
38.275	-2902.07	286.958	-2495.18	341.337	-2349.27	601.68	-2231.88	683.259	-2127.46	928.053	-1792.43	1005.77	-1526.41	1328.28	-1285.06	1891.67	-858.366	2155.88	-840.41	2443.39	-829.936	2699.82	-654.864
38.295	-2906.96	286.978	-2510.87	341.357	-2354.52	601.7	-2240.99	683.279	-2141.51	928.073	-1789.96	1005.79	-1509.46	1328.3	-1294.56	1891.69	-854.453	2155.89	-833.54	2443.41	-831.583	2699.84	-674.609
38.315	-2919.7	286.998	-2507.22	341.377	-2359.56	601.72	-2236.25	683.299	-2142.29	928.093	-1809.25	1005.81	-1511.94	1328.32	-1289.54	1891.71	-854.595	2155.91	-837.892	2443.43	-838.292	2699.86	-688.954
38.335	-2930.02	287.018	-2498.92	341.397	-2348.83	601.74	-2235.88	683.319	-2153.02	928.115	-1820.93	1005.83	-1510.58	1328.34	-1300.83	1891.73	-854.066	2155.93	-840.189	2443.45	-845.582	2699.88	-692.984
38.355	-2927.84	287.038	-2496.34	341.417	-2349.53	601.76	-2239.81	683.339	-2170.16	928.135	-1815.24	1005.85	-1495.64	1328.36	-1305.64	1891.75	-866.192	2155.95	-855.101	2443.47	-850.329	2699.9	-695.428
38.375	-2937.31	287.058	-2496.9	341.437	-2345.1	601.78	-2234.09	683.359	-2166.89	928.155	-1817.63	1005.87	-1504.27	1328.38	-1307.81	1891.77	-858.142	2155.97	-846	2443.49	-853.332	2699.92	-698.491
38.395	-2938.64	287.078	-2488.09	341.457	-2359.8	601.8	-2222.31	683.379	-2161.4	928.175	-1821.47	1005.89	-1495.06	1328.4	-1305.97	1891.79	-865.397	2155.99	-852.031	2443.51	-841.61	2699.94	-707.571
38.415	-2937.07	287.098	-2499.21	341.477	-2359.7	601.82	-2222.22	683.399	-2162.53	928.195	-1811.05	1005.91	-1484.59	1328.42	-1304.9	1891.81	-866.314	2156.01	-855.057	2443.53	-858.055	2699.96	-706.308
38.435	-2938.16	287.118	-2500.07	341.497	-2369.61	601.84	-2231.15	683.419	-2159.31	928.215	-1798.53	1005.93	-1477.6	1328.44	-1304.88	1891.83	-866.008	2156.03	-852.958	2443.55	-864.812	2699.98	-691.614
38.455	-2929.44	287.138	-2488.28	341.517	-2373.65	601.86	-2231.46	683.441	-2143.86	928.235	-1777.87	1005.95	-1475.28	1328.46	-1301.34	1891.85	-861.362	2156.05	-854.77	2443.57	-863.02	2700	-693.548
38.475	-2924.43	287.158	-2476.81	341.537	-2364.11	601.88	-2235.61	683.461	-2154.74	928.255	-1771.75	1005.97	-1473.26	1328.48	-1302.18	1891.87	-866.803	2156.07	-848.341	2443.59	-862.245	2700.02	-704.67
38.495	-2929.17	287.178	-2472.86	341.557	-2363.48	601.9	-2231.15	683.481	-2151.68	928.275	-1756.81	1005.99	-1467.98	1328.5	-1299.5	1891.89	-867.904	2156.09	-844.144	2443.61	-865.151	2700.04	-678.37
38.515	-2926.95	287.198	-2458.22	341.577	-2354.11	601.92	-2236.82	683.501	-2159.99	928.295	-1746.33	1006.01	-1480.12	1328.52	-1302.35	1891.91	-870.859	2156.11	-852.229	2443.63	-861.204	2700.06	-690.727
38.535	-2917.67	287.218	-2446.75	341.597	-2352.97	601.94	-2243.91	683.521	-2170.94	928.315	-1726.83	1006.03	-1483.62	1328.54	-1308.57	1891.93	-858.488	2156.14	-844.851	2443.65	-854.931	2700.08	-683.152
38.555	-2910.33	287.238	-2455.24	341.617	-2345.24	601.96	-2246.84	683.541	-2163.26	928.335	-1724.76	1006.05	-1487.96	1328.56	-1304.01	1891.95	-848.033	2156.16	-847.215	2443.67	-860.211	2700.1	-693.226
38.575	-2893.5	287.258	-2441.16	341.637	-2348.83	601.98	-2241.85	683.561	-2169.56	928.355	-1708.7	1006.07	-1501.49	1328.58	-1306.07	1891.97	-848.074	2156.18	-853.665	2443.69	-851.831	2700.12	-691.641
38.595	-2907.28	287.278	-2420.58	341.657	-2348.85	602	-2244.52	683.581	-2161.93	928.375	-1705.1	1006.09	-1513.22	1328.6	-1299.37	1891.99	-857.388	2156.2	-856.361	2443.71	-852.485	2700.14	-710.768
38.615	-2896.99	287.298	-2427.54	341.677	-2361.69	602.02	-2240.95	683.601	-2162.29	928.395	-1717.97	1006.11	-1507.64	1328.62	-1288.93	1892.01	-853.047	2156.22	-846.397	2443.73	-852.63	2700.16	-713.642
38.635	-2891.15	287.318	-2424.99	341.697	-2360.14	602.04	-2239.65	683.621	-2150.91	928.415	-1708.78	1006.13	-1509.24	1328.64	-1304.8	1892.03	-860.057	2156.24	-840.764	2443.75	-856.166	2700.18	-707.007
38.655	-2904.57	287.338	-2430.52	341.717	-2364.14	602.06	-2248.84	683.641	-2143.18	928.435	-1717.11	1006.15	-1509.17	1328.66	-1295.48	1892.05	-864.052	2156.26	-844.431	2443.77	-846.454	2700.2	-700.452
38.675	-2901.13	287.358	-2434.34	341.737	-2367.24	602.08	-2232.5	683.661	-2141.05	928.455	-1715.14	1006.17	-1511.16	1328.68	-1314.35	1892.07	-860.832	2156.28	-841.029	2443.79	-853.09	2700.22	-704.67
38.695	-2888.97	287.378	-2446.27	341.757	-2356.36	602.1	-2224.65	683.681	-2144.01	928.475	-1712.89	1006.19	-1515.72	1328.7	-1308.11	1892.09	-861.219	2156.3	-849.667	2443.81	-846.72	2700.24	-697.201
38.715	-2898.34	287.398	-2460.77	341.777	-2354.86	602.12	-2224.51	683.701	-2137.08	928.495	-1708.24	1006.21	-1511.67	1328.72	-1317.89	1892.11	-859.364	2156.32	-850.064	2443.83	-842.845	2700.26	-688.363
38.735	-2911.4	287.418	-2486.29	341.797	-2344.35	602.14	-2216.89	683.721	-2146.4	928.515	-1714.02	1006.23	-1519.82	1328.74	-1318.88	1892.13	-861.097	2156.34	-853.135	2443.85	-843.62	2700.28	-685.381
38.755	-2918.2	287.438	-2483.18	341.817	-2349.34	602.16	-2223.18	683.741	-2138.82	928.535	-1701.39	1006.25	-1516.83	1328.76	-1305.46	1892.15	-860.628	2156.36	-853.29	2443.87	-845.485	2700.3	-678.236
38.775	-2918.61	287.458	-2486.94	341.837	-2340.79	602.18	-2214.83	683.761	-2143.79	928.555	-1712.43	1006.27	-1502.24	1328.78	-1303.22	1892.17	-862.686	2156.38	-859.696	2443.89	-854.228	2700.32	-663.864
38.795	-2912.63	287.478	-2487.34	341.857	-2344.98	602.2	-2216.58	683.781	-2159.92	928.575	-1732.66	1006.29	-1499.74	1328.8	-1310.02	1892.19	-865.03	2156.4	-863.982	2443.91	-838.873	2700.34	-665.69
38.815	-2903.21	287.498	-2490.4	341.877	-2347.28	602.22	-2221.65	683.801	-2163.43	928.595	-1740.1	1006.31	-1502.72	1328.82	-1289.98	1892.21	-860.913	2156.42	-864.601	2443.93	-837.711	2700.36	-659.807
38.835	-2900.47	--	-2490.13	341.897	-2349.92	602.24	-2219.17	683.821	-2169.15	928.615	-1744.94	1006.33	-1492.05	1328.84	-1290.94	1892.23	-863.563	2156.44	-858.371	2443.95	-835.119	2700.38	-660.076
38.857	-2898.39	--	--	341.917	-2375.11	602.26	-2223.12	683.841	-2164.83	928.635	-1761.99	1006.35	-1490.45	1328.86	-1291.15	1892.25	-865.764	2156.46	-849.512	2443.97	-848.464	2700.4	-657.497
38.875	-2898.56	--	--	341.937	-2373.51	602.28	-2217.01	683.861	-2158.95	928.655	-1769.09	1006.37	-1483.4	1328.88	-1287.58	1892.27	-864.989	2156.48	-858.724	2443.99	-846.914	2700.42	-667.007
38.895	-2890.11	--	--	341.957	-2365.81	602.3	-2227.85	683.881	-2157.98	928.675	-1773.09	1006.39	-1486.94	1328.9	-1275.18	1892.29	-864.154	2156.5	-854.549	2444.01	-845.122	2700.44	-661.07
38.915	-2888.46	--	--	341.977	-2366.73	602.32	-2224.63	683.901	-2159.82	928.695	-1790.55	1006.41	-1474.33	1328.92	-1275.15	1892.31	-868.841	2156.52	-852.737	2444.03	-848.876	2700.46	-667.678
38.937	-2898.32	--	--	341.997	-2368.28	602.34	-2231.33	683.921	-2158.9	928.715	-1792.54	1006.43	-1476.85	1328.94	-1258.52	1892.33	-859.487	2156.54	-853.776	2444.05	-855.851	2700.48	-683.662
38.957	-2899.29	--	--	342.017	-2366.49	602.36	-2230.5	683.941	-2145.34	928.735	-1787.73	1006.45	-1482.31	1328.96	-1256.56	1892.35	-851.477	2156.56	-861.154	2444.07	-851.007	2700.5	-672.218
38.977	-2900.69	--	--	342.037	-2359.75	602.38	-2235.57	683.961	-2154.11	928.755	-1788.75	1006.47	-1498.04	1328.98	-1262.24	1892.37	-856.654	2156.58	-866.965	2444.09	-856.408	2700.52	-690.62
38.995	-2912.27	--	--	342.057	-2359.24	602.4	-2239.32	683.981	-2160.11	928.775	-1777.01	1006.49	-1501.68	1329	-1258.09	1892.39	-859.792	2156.6	-851.986	2444.11	-854.64	2700.54	-699.727
39.017	-2917.06	--	--	342.077	-2352.61	602.42	-2232.01	684.001	-2147.08	928.795	-1780.45	1006.51	-1505.61	1329.02	-1255.18	1892.41	-852.456	2156.62	-859.012	2444.13	-844.129	2700.56	-701.177
39.037	-2913.07	--	--	342.097	-2354.71	602.44	-2235.49	684.021	-2151.32	928.815	-1776.02	1006.53	-1499.64	1329.04	-1272.07	1892.43	-860.771	2156.64	-860.271	2444.15	-850.499	2700.58	-694.515
39.057	-2912.95	--	--	342.117	-2349.97	602.46	-2245.27	684.041	-2158.37	928.835	-1775.43	1006.55	-1494.38	1329.06	-1278.72	1892.45	-857.714	2156.66	-857.112	2444.17	-853.284	2700.6	-695.778
39.077	-2909.27	--	--	342.137	-2341.83	602.48	-2236.86	684.061	-2164.25	928.855	-1752.57	1006.57	-1499.42	1329.08	-1282.56	1892.47	-861.28	2156.68	-851.567	2444.19	-849.506	2700.62	-700.318
39.097	-2908.08	--	--	342.157	-2353.46	602.5	-2226.83	684.081	-2170.26	928.875	-1739.21	1006.59	-1497.87	1329.1	-1281.29	1892.49	-857.489	2156.7	-863.85	2444.21	-852.654	2700.64	-700.613
39.117	-2907.06	--	--	342.177	-2349.19	602.52	-2225.16	684.101	-2172.49	928.895	-1723.74	1006.61	-1510.6	1329.12	-1284.17	1892.51	-864.5	2156.72	-864.291	2444.23	-863.214	2700.66	-718.531
39.137	-2911.81	--	--	342.197	-2339.26	602.54	-2203.96	684.121	-2163.96	928.915	-1713.96	1006.63	-1509.8	1329.14	-1283.91	1892.53	-862.523	2156.74	-853.82	2444.25	-857.232	2700.68	-725.516
39.157	-2911.06	--	--	342.217	-2347.52	602.56	-2204.51	684.141	-2170.24	928.935	-1694.11	1006.65	-1514.07	1329.16	-1282.77	1892.55	-860.689	2156.76	-863.496	2444.27	-855.827	2700.7	-710.418
39.177	-2909.31	--	--	342.237	-2360.72	602.58	-2193.41	684.161	-2163.87	928.955	-1690.38	1006.67	-1514.58	1329.18	-1281.44	1892.57	-874.507	2156.78	-860.116	2444.29	-847.399	2700.72	-701.365
39.197	-2906.07	--	--	342.257	-2352.2	602.6	-2191.76	684.181	-2141	928.975	-1677.54	1006.69	-1514.89	1329.2	-1287.94	1892.59	-869.677	2156.8	-858.68	2444.31	-849.288	2700.74	-707.437
39.217	-2900.43	--	--	342.277	-2349.89	602.62	-2189.6	684.201	-2133.59	928.995	-1665.64	1006.71	-1504.71	1329.22	-1281.27	1892.61	-865.641	2156.82	-855.676	2444.33	-852.557	2700.76	-708.457
39.237	-2887.66	--	--	342.297	-2360.14	602.64	-2206.21	684.221	-2139.23	929.015	-1664.29	1006.73	-1492.9	1329.24	-1289.26	1892.63	-854.555	2156.84	-854.394	2444.35	-852.921	2700.78	-700.318
39.257	-2892.19	--	--	342.317	-2359.56	602.66	-2203.66	684.241	-2141.95	929.035	-1665.72	1006.75	-1484.59	1329.26	-1293.41	1892.65	-858.345	2156.86	-852.097	2444.37	-846.067	2700.8	-696.584
39.277	-2904.28	--	--	342.337	-2357.14	602.68	-2206.53	684.261	-2146.38	929.055	-1669.56	1006.77	-1491.57	1329.28	-1300.16	1892.67	-848.054	2156.88	-861.464	2444.39	-840.641	2700.82	-672.594
39.297	-2901.27	--	--	342.357	-2372.37	602.7	-2228.79	684.281	-2154.61	929.075	-1675.52	1006.79	-1485.24	1329.3	-1306.58	1892.69	-850.56	2156.9	-865.904	2444.41	-848.924	2700.84	-666.711
39.317	-2899.24	--	--	342.377	-2364.16	602.72	-2227.67	684.301	-2144.18	929.095	-1672.08	1006.81	-1492.08	1329.32	-1303.25	1892.71	-850.927	2156.92	-853.047	2444.43	-845.292	2700.86	-664.562
39.337	-2905.83	--	--	342.397	-2360.89	602.74	-2231.72	684.321	-2139.72	929.115	-1692.5	1006.83	-1487.01	1329.34	-1291.89	1892.73	-846.586	2156.94	-857.863	2444.45	-846.793	2700.88	-642.829
39.357	-2905.39	--	--	342.417	-2362.3	602.76	-2235.15	684.341	-2136.18	929.135	-1696.47	1006.85	-1489.34	1329.36	-1300.5	1892.75	-848.257	2156.96	-857.355	2444.47	-855.1	2700.91	-631.627
39.377	-2900.33	--	--	342.439	-2356.51	602.78	-2236.39	684.361	-2130.15	929.155	-1711.87	1006.87	-1487.03	1329.38	-1291.1	1892.77	-859.67	2156.98	-853.268	2444.49	-857.232	2700.93	-637.564
39.397	-2910.5	--	--	342.459	-2348.64	602.8	-2229.58	684.381	-2130.76	929.175	-1723.98	1006.89	-1489.9	1329.4	-1292.5	1892.79	-853.454	2157	-856.449	2444.51	-854.543	2700.95	-626.604
39.417	-2921.18	--	--	342.477	-2353.29	602.82	-2229.99	684.401	-2134.27	929.195	-1735.88	1006.91	-1499.35	1329.42	-1299.2	1892.81	-864.296	2157.02	-854.416	2444.53	-853.332	2700.97	-624.535
39.437	-2921.33	--	--	342.499	-2358.06	602.84	-2227.73	684.421	-2142.02	929.215	-1722.13	1006.93	-1489.73	1329.44	-1306.68	1892.83	-868.556	2157.04	-852.517	2444.55	-864.231	2700.99	-627.383
39.457	-2928.13	--	--	342.519	-2351.15	602.86	-2225.16	684.441	-2129.11	929.235	-1728.28	1006.95	-1489.73	1329.46	-1293.16	1892.85	-870.777	2157.06	-852.561	2444.57	-849.942	2701.01	-638.37
39.477	-2939.93	--	--	342.539	-2351.86	602.88	-2219.39	684.461	-2136.28	929.255	-1739.56	1006.97	-1491.81	1329.48	-1298.13	1892.87	-872.02	2157.08	-854.328	2444.59	-857.062	2701.03	-641.782
39.497	-2938.09	--	--	342.559	-2359.2	602.9	-2223.35	684.481	-2141.9	929.275	-1736.8	1006.99	-1489.19	1329.5	-1305.79	1892.89	-877.604	2157.1	-857.067	2444.61	-866.241	2701.05	-656.637
39.517	-2929.97	--	--	342.579	-2345.73	602.92	-2216.11	684.501	-2145.77	929.295	-1739.54	1007.01	-1500.61	1329.52	-1309.08	1892.91	-866.008	2157.12	-848.142	2444.63	-861.083	2701.07	-657.766
39.537	-2935.47	--	--	342.599	-2348.03	602.94	-2226.04	684.521	-2146.06	929.315	-1749.58	1007.03	-1499.06	1329.54	-1312.42	1892.93	-868.739	2157.14	-859.718	2444.65	-843.838	2701.09	-644.683
39.557	-2913.77	--	--	342.619	-2358.93	602.96	-2223.39	684.541	-2145.6	929.335	-1752.97	1007.05	-1490.67	1329.56	-1318.35	1892.95	-877.91	2157.16	-856.891	2444.67	-854.204	2701.11	-658.115
39.577	-2915.08	--	--	342.639	-2356.65	602.98	-2219.84	684.561	-2138.29	929.355	-1756.25	1007.07	-1489.1	1329.58	-1309.97	1892.97	-874.344	2157.18	-856.361	2444.69	-853.187	2701.13	-645.543
39.597	-2905.97	--	--	342.659	-2346.89	603	-2222.22	684.581	-2145.65	929.375	-1767.29	1007.09	-1500.78	1329.6	-1299.2	1892.99	-873.528	2157.2	-865.418	2444.71	-853.599	2701.15	-631.52
39.617	-2911.08	--	--	342.679	-2349.02	603.02	-2234.96	684.601	-2160.31	929.395	-1757.32	1007.11	-1489.6	1329.62	-1304.62	1893.01	-877.36	2157.22	-855.322	2444.73	-855.924	2701.17	-648.605
[truncated: 27,120 more rows]

## Sheet: Fig. 3B
Data and segmentation at 5 pN														Data and segmentation at 10 pN																								Data and segmentation at 15 pN
[truncated: 29,976 more rows]
[truncated: 11 more columns]

## Sheet: Fig. 3C
5 pN				10 pN				15 pN
[truncated: 1,002 more rows]

[truncated: 2 more sheets: Fig. 3D, Fig. 3E]
