# Supplementary material for: Mechanistic basis for relaxation of DNA supercoils by human topoisomerase IIIα–RMI1–RMI2
Source: Proc Natl Acad Sci U S A. 2026 Jan 23;123(4):e2406949123. doi: 10.1073/pnas.2406949123 (PMC12849704; doi:10.1073/pnas.2406949123)
Supplement: Supplementary file 5 — Dataset S04 (XLSX) [file pnas.2406949123.sd04.xlsx]

## Sheet: Fig. 4A Bottom
DNA length (kbp)	AT-content (%)		DNA length (kbp)	mCherry fluorescence intensity profile associated with the fluorescence image in Fig. 4A (top)		DNA length (kbp)	Mean fluorescence intensity profile for TRRmCherry bound to negatively supercoiled lambda-DNA (N=9)		DNA length (kbp)	Mean + SEM fluorescence intensity profile for TRRmCherry bound to negatively supercoiled lambda-DNA (N=9)			Horizontal and vertical line markings in Fig. 4A bottom
0	50.978		0	0.14355		0	0.41663		0	0.48149			Vertical line (in kbp)	Horizontal lines (defined as a fraction of the normalized intensity)
0.03001	50.837		0.44087	0.23114		0.432997	0.43328		0.432997	0.49848			20.5	0.207
0.06003	50.698		0.88193	0.23844		0.86618	0.5215		0.86618	0.64069				0.497
0.09004	50.56		1.3228	0.08029		1.29918	0.55562		1.29918	0.70293
0.12005	50.424		1.76366	0.05353		1.73217	0.48601		1.73217	0.61098
0.15007	50.289		2.20472	0.12652		2.16536	0.40229		2.16536	0.49523
0.18008	50.155		2.64559	0.21898		2.59835	0.28562		2.59835	0.34086
0.2101	50.022		3.08646	0.23358		3.03135	0.19083		3.03135	0.2301
0.24011	49.892		3.52733	0.15085		3.46435	0.16171		3.46435	0.19744
0.27012	49.762		3.96839	0.07543		3.89753	0.15825		3.89753	0.19065
0.30014	49.634		4.40926	0.07786		4.33053	0.19642		4.33053	0.24388
0.33015	49.507		4.85012	0.12652		4.76353	0.20979		4.76353	0.26501
0.36016	49.382		5.29118	0.23114		5.19671	0.16576		5.19671	0.21023
0.39018	49.258		5.73205	0.25061		5.62971	0.13889		5.62971	0.18484
0.42019	49.135		6.17292	0.20195		6.0627	0.06669		6.0627	0.08932
0.4502	49.014		6.61398	0.27007		6.49589	0.02651		6.49589	0.03505
0.48022	48.894		7.05485	0.26034		6.92888	0.06332		6.92888	0.0796
0.51023	48.775		7.49572	0.19951		7.36188	0.07646		7.36188	0.08922
0.54025	48.658		7.93677	0.07543		7.79506	0.10592		7.79506	0.12144
0.57026	48.543		8.37764	0.04623		8.22806	0.12186		8.22806	0.14461
0.60027	48.428		8.81851	0.11679		8.66106	0.17365		8.66106	0.21106
0.63029	48.316		9.25938	0.24331		9.09406	0.25919		9.09406	0.3211
0.6603	48.204		9.70044	0.30657		9.52724	0.367		9.52724	0.43765
0.69031	48.094		10.1413	0.2871		9.96024	0.37631		9.96024	0.43187
0.72033	47.985		10.5822	0.14112		10.3932	0.26757		10.3932	0.30174
0.75034	47.878		11.0232	0.04866		10.8264	0.11879		10.8264	0.13573
0.78035	47.772		11.4641	0		11.2594	0.01799		11.2594	0.02048
0.81037	47.667		11.905	0.01946		11.6924	0		11.6924	0
0.84038	47.564		12.346	0.0292		12.1256	0.05008		12.1256	0.05753
0.87039	47.463		12.7869	0.05109		12.5586	0.09385		12.5586	0.10791
0.90041	47.362		13.2278	0.13139		12.9916	0.16878		12.9916	0.194
0.93042	47.263		13.6686	0.23601		13.4246	0.26434		13.4246	0.31371
0.96044	47.166		14.1097	0.23114		13.8578	0.29074		13.8578	0.34651
0.99045	47.069		14.5506	0.20438		14.2908	0.24844		14.2908	0.3052
1.02046	46.975		14.9914	0.16302		14.7238	0.16804		14.7238	0.21371
1.05048	46.881		15.4325	0.12895		15.1569	0.14342		15.1569	0.19061
1.08049	46.789		15.8734	0.09976		15.5899	0.13177		15.5899	0.1678
1.1105	46.699		16.3142	0.21898		16.0229	0.13671		16.0229	0.17372
1.14052	46.609		16.7553	0.26521		16.4561	0.15138		16.4561	0.18771
1.17053	46.521		17.1961	0.28224		16.8891	0.19362		16.8891	0.23128
1.20054	46.435		17.637	0.20438		17.3221	0.18503		17.3221	0.21236
1.23056	46.35		18.0781	0.12165		17.7553	0.19179		17.7553	0.21559
1.26057	46.266		18.519	0.13139		18.1883	0.20523		18.1883	0.23743
1.29059	46.184		18.9598	0.17275		18.6213	0.16229		18.6213	0.19489
1.3206	46.103		19.4007	0.19465		19.0543	0.14414		19.0543	0.17119
1.35061	46.023		19.8417	0.18978		19.4875	0.14815		19.4875	0.17158
1.38063	45.945		20.2826	0.18491		19.9205	0.20724		19.9205	0.23696
1.41064	45.869		20.7235	0.15328		20.3535	0.27808		20.3535	0.32369
1.44065	45.793		21.1645	0.21898		20.7867	0.33833		20.7867	0.3812
1.47067	45.719		21.6054	0.3455		21.2196	0.43075		21.2196	0.46508
1.50068	45.647		22.0463	0.45255		21.6526	0.55567		21.6526	0.60697
1.53069	45.458		22.4873	0.6326		22.0858	0.714		22.0858	0.80344
1.56071	45.327		22.9282	0.7056		22.5188	0.90799		22.5188	1.02698
1.59072	45.822		23.3691	0.6472		22.9518	1		22.9518	1.13383
1.62074	46.141		23.8101	0.48175		23.385	0.98218		23.385	1.11315
1.65075	46.066		24.251	0.3747		23.818	0.87305		23.818	0.98975
1.68076	46.095		24.6919	0.20438		24.251	0.7585		24.251	0.84597
1.71078	46.152		25.1327	0.20195		24.684	0.68486		24.684	0.75114
1.74079	46.128		25.5738	0.27251		25.1172	0.69998		25.1172	0.74729
1.7708	46.062		26.0147	0.41119		25.5502	0.77757		25.5502	0.83653
1.80082	45.943		26.4555	0.57178		25.9832	0.84341		25.9832	0.9512
1.83083	46.007		26.8966	0.72019		26.4164	0.84318		26.4164	0.99577
1.86084	46.175		27.3375	0.74209		26.8494	0.80173		26.8494	0.96815
1.89086	46.196		27.7783	0.63747		27.2824	0.72041		27.2824	0.89503
1.92087	46		28.2194	0.52798		27.7155	0.64131		27.7155	0.81457
1.95088	46.086		28.6603	0.51582		28.1485	0.59551		28.1485	0.75825
1.9809	45.715		29.1011	0.60827		28.5815	0.53018		28.5815	0.65604
2.01091	45.872		29.5422	0.72263		29.0147	0.47439		29.0147	0.5788
2.04093	45.826		29.983	0.67153		29.4477	0.49371		29.4477	0.60256
2.07094	45.587		30.4239	0.56691		29.8807	0.46183		29.8807	0.58085
2.10095	45.245		30.8648	0.34793		30.3137	0.44844		30.3137	0.55827
2.13097	45.19		31.3058	0.17518		30.7469	0.38196		30.7469	0.45521
2.16098	45.344		31.7467	0.08759		31.1799	0.26887		31.1799	0.32385
2.19099	45.023		32.1876	0.09732		31.6129	0.24307		31.6129	0.29396
2.22101	45.156		32.6286	0.06813		32.0461	0.21611		32.0461	0.25747
2.25102	45.191		33.0695	0.05839		32.4791	0.20209		32.4791	0.23276
2.28103	45.155		33.5104	0.0146		32.9121	0.19377		32.9121	0.22673
2.31105	44.884		33.9514	0.03893		33.3452	0.1885		33.3452	0.233
2.34106	45		34.3923	0.12165		33.7782	0.22535		33.7782	0.28049
2.37108	44.68		34.8332	0.2944		34.2112	0.3295		34.2112	0.43483
2.40109	44.601		35.2742	0.39416		34.6444	0.48857		34.6444	0.68262
2.4311	44.416		35.7151	0.38443		35.0774	0.59077		35.0774	0.83463
2.46112	44.279		36.156	0.38686		35.5104	0.63351		35.5104	0.88141
2.49113	44.494		36.5968	0.50852		35.9434	0.68182		35.9434	0.87257
2.52114	44.419		37.0379	0.73479		36.3766	0.78608		36.3766	0.95448
2.55116	44.295		37.4788	0.94891		36.8096	0.86361		36.8096	1.08544
2.58117	44.367		37.9196	1		37.2426	0.87138		37.2426	1.04317
2.61118	43.895		38.3607	0.89781		37.6758	0.81141		37.6758	1.01506
2.6412	44.01		38.8016	0.79319		38.1088	0.72345		38.1088	0.94643
2.67121	43.921		39.2424	0.70803		38.5418	0.63137		38.5418	0.84247
2.70123	43.435		39.6835	0.62287		38.9749	0.51071		38.9749	0.67641
2.73124	43.456		40.1244	0.44526		39.4079	0.45131		39.4079	0.58836
2.76125	43.402		40.5652	0.26277		39.8409	0.47631		39.8409	0.60698
2.79127	43.319		41.0061	0.17032		40.2739	0.40898		40.2739	0.48113
2.82128	43.297		41.4472	0.21411		40.7071	0.28846		40.7071	0.30781
2.85129	43.259		41.888	0.22871		41.1401	0.20714		41.1401	0.23145
2.88131	43.21		42.3289	0.21411		41.5731	0.22648		41.5731	0.264
2.91132	43.025		42.77	0.20681		42.0063	0.27569		42.0063	0.32091
2.94133	42.749		43.2108	0.16788		42.4393	0.27151		42.4393	0.33161
2.97135	42.973		43.6517	0.07543		42.8723	0.21		42.8723	0.26148
3.00136	42.706		44.0927	0.0365		43.3055	0.22699		43.3055	0.29105
3.03138	42.783		44.5336	0.0365		43.7385	0.23357		43.7385	0.30135
3.06139	42.792		44.9745	0.05839		44.1715	0.2218		44.1715	0.28258
3.0914	42.798		45.4155	0.09489		44.6047	0.22833		44.6047	0.27616
3.12142	42.704		45.8564	0.20195		45.0377	0.23962		45.0377	0.28508
3.15143	42.799		46.2973	0.382		45.4706	0.25849		45.4706	0.32518
3.18144	43.079		46.7381	0.55474		45.9036	0.23679		45.9036	0.30032
3.21146	42.949		47.1792	0.59124		46.3368	0.27696		46.3368	0.34536
3.24147	42.968		47.6201	0.48175		46.7698	0.31321		46.7698	0.37699
3.27148	43.046		48.0609	0.38929		47.2028	0.37523		47.2028	0.45374
3.3015	43.126		48.502	0.33577		47.636	0.42582		47.636	0.52149
3.33151	42.95					48.069	0.46798		48.069	0.5754
3.36152	42.825					48.502	0.5348		48.502	0.65399
3.39154	42.556
3.42155	42.526
3.45157	42.523
3.48158	42.065
3.51159	41.855
3.54161	41.498
3.57162	41.498
3.60163	41.606
3.63165	41.468
3.66166	41.537
3.69167	41.365
3.72169	41.084
3.7517	41.016
3.78172	40.925
3.81173	40.942
3.84174	40.432
3.87176	40.592
3.90177	40.658
3.93178	40.95
3.9618	41.092
3.99181	41.056
4.02182	40.97
4.05184	40.814
4.08185	40.791
4.11187	40.863
4.14188	40.985
4.17189	40.844
4.20191	40.606
4.23192	40.301
4.26193	40.216
4.29195	40.638
4.32196	40.469
4.35197	40.745
4.38199	40.624
4.412	40.595
4.44201	40.46
4.47203	40.225
4.50204	40.384
4.53206	40.188
4.56207	39.806
4.59208	39.853
4.6221	39.385
4.65211	39.32
4.68212	39.016
4.71214	38.984
4.74215	39.029
4.77216	39.048
4.80218	39.182
4.83219	39.322
4.86221	39.119
4.89222	39.366
4.92223	39.405
4.95225	39.487
4.98226	39.513
5.01227	39.64
5.04229	39.422
5.0723	39.55
5.10231	39.688
5.13233	39.935
5.16234	39.985
5.19236	40.181
5.22237	40.441
5.25238	40.419
5.2824	40.45
5.31241	40.42
5.34242	40.328
5.37244	40.388
5.40245	40.415
5.43246	40.551
5.46248	40.823
5.49249	41.039
5.5225	40.999
5.55252	41.294
5.58253	41.24
5.61255	41.238
5.64256	41.444
5.67257	41.404
5.70259	41.313
5.7326	41.584
5.76261	41.771
5.79263	42.062
5.82264	42.264
5.85265	42.423
5.88267	42.328
5.91268	42.43
5.9427	42.74
5.97271	43.06
6.00272	43.082
6.03274	43.449
6.06275	43.608
6.09276	43.502
6.12278	43.594
6.15279	43.686
6.1828	43.669
6.21282	43.338
6.24283	43.252
6.27285	43.456
6.30286	43.591
6.33287	43.606
6.36289	43.416
6.3929	43.484
6.42291	43.795
6.45293	43.74
6.48294	43.324
6.51295	43.604
6.54297	43.683
6.57298	43.859
6.603	43.886
6.63301	43.662
6.66302	43.68
6.69304	43.55
6.72305	43.474
6.75306	43.541
6.78308	43.803
6.81309	43.87
6.8431	43.694
6.87312	44.082
6.90313	43.904
6.93314	44.015
6.96316	43.458
6.99317	43.439
7.02319	43.38
7.0532	43.133
7.08321	43.128
7.11323	43.009
7.14324	42.88
7.17325	42.689
7.20327	42.624
7.23328	42.658
7.26329	43.008
7.29331	42.971
7.32332	42.684
7.35334	42.684
7.38335	42.57
7.41336	42.205
7.44338	42.046
7.47339	41.98
7.5034	42.105
7.53342	41.729
7.56343	41.595
7.59344	41.917
7.62346	41.861
7.65347	42.317
7.68349	42.377
7.7135	42.874
7.74351	42.98
7.77353	43.101
7.80354	43.279
7.83355	43.359
7.86357	43.241
7.89358	43.573
7.92359	43.551
7.95361	43.658
7.98362	43.745
8.01363	43.768
8.04365	43.641
8.07366	43.723
8.10368	43.661
8.13369	43.605
8.1637	43.503
8.19372	43.356
8.22373	43.025
8.25374	43.102
8.28376	43.183
8.31377	43.317
8.34378	43.201
8.3738	43.43
8.40381	43.414
8.43383	43.517
8.46384	43.532
8.49385	43.293
8.52387	43.105
8.55388	43.073
8.58389	43.219
8.61391	43.25
8.64392	43.432
8.67393	43.605
8.70395	43.621
8.73396	43.459
8.76398	43.472
8.79399	43.536
8.824	43.402
8.85402	43.612
8.88403	43.618
8.91404	43.911
8.94406	44.001
8.97407	43.992
9.00408	43.883
9.0341	44.02
9.06411	43.901
9.09413	43.724
9.12414	43.651
9.15415	43.597
9.18417	43.739
9.21418	43.772
9.24419	43.954
9.27421	44.381
9.30422	44.246
9.33423	44.284
9.36425	44.245
9.39426	44.588
9.42427	44.818
9.45429	44.529
9.4843	44.23
9.51432	44.339
9.54433	44.438
9.57434	44.217
9.60436	44.086
9.63437	43.946
9.66438	44
9.6944	43.853
9.72441	43.995
9.75442	43.935
9.78444	43.721
9.81445	43.542
9.84447	43.492
9.87448	43.486
9.90449	43.237
9.93451	43.346
9.96452	42.91
9.99453	42.878
10.0245	42.67
10.0546	42.438
10.0846	42.483
10.1146	42.338
10.1446	42.29
10.1746	42.151
10.2046	42.025
10.2346	41.85
10.2647	41.922
10.2947	41.653
10.3247	41.542
10.3547	41.595
10.3847	41.41
10.4147	41.421
10.4447	41.684
10.4748	41.814
10.5048	41.655
10.5348	41.739
10.5648	41.963
10.5948	42.044
10.6248	41.931
10.6548	42.119
10.6849	41.962
10.7149	41.893
10.7449	41.704
10.7749	41.791
10.8049	41.919
10.8349	41.697
10.8649	41.389
10.8949	41.586
10.925	41.521
10.955	41.44
10.985	41.103
11.015	40.67
11.045	40.58
11.075	40.68
11.105	40.35
11.135	40.423
11.1651	40.636
11.1951	40.738
11.2251	40.745
11.2551	40.88
11.2851	40.788
11.3151	40.8
11.3452	40.806
11.3752	40.859
11.4052	40.949
11.4352	40.836
11.4652	40.941
11.4952	40.905
11.5252	41.119
11.5552	41.155
11.5853	41.264
11.6153	40.925
11.6453	41.03
11.6753	40.844
11.7053	40.751
11.7353	40.8
11.7653	41.161
11.7953	41.297
11.8254	41.34
11.8554	41.54
11.8854	41.401
11.9154	41.372
11.9454	41.198
11.9754	41.504
12.0054	41.509
12.0355	41.298
12.0655	41.499
12.0955	41.643
12.1255	41.608
12.1555	41.99
12.1855	42.287
12.2155	42.435
12.2455	42.526
12.2756	42.528
12.3056	42.568
12.3356	42.735
12.3656	42.741
12.3956	42.732
12.4256	42.609
12.4557	42.367
12.4857	42.506
12.5157	42.46
12.5457	42.485
12.5757	42.254
12.6057	41.978
12.6357	41.923
12.6657	42.251
12.6958	42.402
12.7258	42.201
12.7558	42.097
12.7858	42.126
12.8158	42.195
12.8458	42.34
12.8758	42.209
12.9058	42.3
12.9359	42.233
12.9659	42.304
12.9959	42.03
13.0259	42.069
13.0559	42.164
13.0859	42.228
13.1159	42.311
13.146	42.34
13.176	42.221
13.206	42.45
13.236	42.344
13.266	42.349
13.296	42.542
13.326	42.441
13.3561	42.608
13.3861	42.822
13.4161	42.984
13.4461	42.994
13.4761	43.135
13.5061	43.021
13.5361	43.021
13.5662	42.832
13.5962	42.779
13.6262	42.909
13.6562	43.076
13.6862	42.941
13.7162	43.051
13.7462	42.864
13.7762	42.54
13.8063	42.367
13.8363	42.089
13.8663	42.205
13.8963	42.576
13.9263	42.21
13.9563	42.041
13.9863	41.729
14.0164	41.921
14.0464	42.079
14.0764	41.953
14.1064	41.872
14.1364	42.196
14.1664	41.986
14.1964	41.957
14.2264	41.757
14.2565	42.034
14.2865	41.966
14.3165	41.963
14.3465	41.915
14.3765	41.72
14.4065	41.674
14.4366	41.37
14.4666	41.366
14.4966	41.421
14.5266	41.467
14.5566	41.497
14.5866	41.43
14.6166	41.238
14.6466	41.497
14.6767	41.597
14.7067	41.601
14.7367	41.612
14.7667	41.568
14.7967	41.428
14.8267	41.394
14.8567	41.504
14.8867	41.459
14.9168	41.615
14.9468	42.014
14.9768	42.015
15.0068	41.716
15.0368	41.854
15.0668	42.402
15.0968	42.165
15.1269	42.172
15.1569	42.532
15.1869	42.4
15.2169	42.513
15.2469	42.323
15.2769	42.24
15.3069	42.516
15.337	42.53
15.367	42.382
15.397	42.427
15.427	42.225
15.457	42.182
15.487	42.337
15.517	42.328
15.5471	42.616
15.5771	42.715
15.6071	42.813
15.6371	43.129
15.6671	43.182
15.6971	43.126
15.7271	42.989
15.7571	43.295
15.7872	43.262
15.8172	43.324
15.8472	43.371
15.8772	43.149
15.9072	43.058
15.9372	42.853
15.9672	42.884
15.9973	42.843
16.0273	42.943
16.0573	42.954
16.0873	42.998
16.1173	43.132
16.1473	43.017
16.1773	42.894
16.2074	42.824
16.2374	42.369
16.2674	42.283
16.2974	42.218
16.3274	41.852
16.3574	41.609
16.3874	41.546
16.4174	41.516
16.4475	41.088
16.4775	41.066
16.5075	40.736
16.5375	40.659
16.5675	40.604
16.5975	40.573
16.6275	40.403
16.6576	40.277
16.6876	40.088
16.7176	39.952
16.7476	39.916
16.7776	39.929
16.8076	40.35
16.8376	40.471
16.8677	40.406
16.8977	40.448
16.9277	40.043
16.9577	40.154
16.9877	40.376
17.0177	40.751
17.0477	40.779
17.0778	40.903
17.1078	41.034
17.1378	41.074
17.1678	40.833
17.1978	41.057
17.2278	41.08
17.2578	41.241
17.2878	41.045
17.3179	41.194
17.3479	41.213
17.3779	41.389
17.4079	41.618
17.4379	41.472
17.4679	41.549
17.4979	41.84
17.528	42.173
17.558	42.055
17.588	42.177
17.618	42.352
17.648	42.656
17.678	42.856
17.708	42.886
17.7381	43.067
17.7681	43.301
17.7981	43.243
17.8281	43.737
17.8581	43.934
17.8881	43.839
17.9181	44.094
17.9481	44.292
17.9781	44.125
18.0082	44.203
18.0382	44.442
18.0682	44.34
18.0982	44.383
18.1282	44.476
18.1582	44.488
18.1883	44.549
18.2183	44.707
18.2483	44.91
18.2783	45.152
18.3083	45.407
18.3383	45.466
18.3683	45.507
18.3984	45.644
18.4284	45.873
18.4584	46.192
18.4884	46.608
18.5184	46.564
18.5484	46.701
18.5784	46.768
18.6084	47.105
18.6384	47.165
18.6685	47.407
18.6985	47.547
18.7285	47.478
18.7585	47.44
18.7885	47.389
18.8185	47.52
18.8485	47.578
18.8786	47.129
18.9086	47.074
18.9386	46.96
18.9686	46.885
18.9986	46.7
19.0286	46.487
19.0586	46.586
19.0887	46.46
19.1187	45.963
19.1487	45.6
19.1787	45.04
19.2087	44.778
19.2387	44.56
19.2687	44.593
19.2987	44.35
19.3288	44.17
19.3588	44.18
19.3888	44.306
19.4188	44.109
19.4488	43.753
19.4788	43.947
19.5088	43.564
19.5389	43.484
19.5689	43.558
19.5989	43.258
19.6289	43.282
19.6589	43.266
19.6889	42.876
19.7189	42.941
19.749	43.248
19.779	43.105
19.809	43.157
19.839	42.858
19.869	42.598
19.899	42.836
19.929	42.533
19.9591	42.837
19.9891	42.767
20.0191	42.51
20.0491	42.35
20.0791	42.234
20.1091	42.401
20.1391	42.217
20.1691	42.049
20.1992	42.161
20.2292	41.913
20.2592	41.969
20.2892	42.057
20.3192	42.137
20.3492	42.077
20.3792	42.183
20.4093	42.196
20.4393	41.828
20.4693	42.048
20.4993	41.967
20.5293	41.967
20.5593	41.868
20.5893	42.168
20.6194	42.322
20.6494	42.526
20.6794	42.749
20.7094	42.72
20.7394	42.789
20.7694	43.017
20.7994	43.239
20.8295	43.515
20.8595	43.455
20.8895	43.732
20.9195	43.969
20.9495	44.12
20.9795	44.263
21.0095	44.268
21.0395	44.638
21.0696	44.675
21.0996	44.842
21.1296	44.847
21.1596	44.986
21.1896	45.267
21.2196	45.526
21.2496	45.757
21.2797	45.719
21.3097	45.854
21.3397	45.931
21.3697	46.147
21.3997	46.435
21.4297	46.988
21.4597	47.153
21.4898	47.666
21.5198	47.686
21.5498	47.926
21.5798	47.95
21.6098	48.338
21.6398	48.564
21.6698	48.825
21.6998	49.035
21.7299	49.21
21.7599	49.403
21.7899	49.709
21.8199	50.122
21.8499	50.428
21.8799	50.715
21.9099	51.4
21.9399	51.702
21.97	52.108
22	52.277
22.03	52.704
22.06	52.788
22.09	52.867
22.12	53.223
22.1501	53.714
22.1801	54.202
22.2101	54.66
22.2401	55.04
22.2701	55.233
22.3001	55.675
22.3301	56.315
22.3601	56.854
22.3902	57.079
22.4202	57.547
22.4502	58.063
22.4802	58.377
22.5102	58.738
22.5402	59.155
22.5702	59.345
22.6002	59.589
22.6303	60.618
22.6603	61.327
22.6903	62.186
22.7203	63.07
22.7503	63.253
22.7803	63.695
22.8103	64.236
22.8404	64.733
22.8704	65.239
22.9004	65.617
22.9304	65.768
22.9604	66.045
22.9904	65.921
23.0204	66.281
23.0505	66.484
23.0805	66.581
23.1105	66.619
23.1405	66.577
23.1705	66.611
23.2005	66.937
23.2305	67.202
23.2605	67.515
23.2906	67.798
23.3206	67.684
23.3506	67.633
23.3806	67.615
23.4106	67.774
23.4406	67.652
23.4706	68.061
23.5007	68.167
23.5307	68.135
23.5607	68.169
23.5907	68.139
23.6207	68.04
23.6507	67.533
23.6807	67.509
23.7108	67.602
23.7408	67.365
23.7708	67.119
23.8008	66.817
23.8308	66.438
23.8608	66.279
23.8908	65.957
23.9209	65.422
23.9509	65.355
23.9809	64.681
24.0109	64.385
24.0409	64.265
24.0709	63.829
24.1009	63.76
24.1309	63.532
24.161	63.451
24.191	63.414
24.221	63.369
24.251	63.061
24.281	62.985
24.311	62.861
24.341	62.508
24.3711	62.72
24.4011	62.408
24.4311	62.213
24.4611	61.869
24.4911	61.675
24.5211	61.187
24.5511	61.15
24.5812	61.13
24.6112	61.377
24.6412	61.237
24.6712	60.898
24.7012	60.901
24.7312	60.804
24.7612	60.966
24.7913	60.902
24.8213	60.862
24.8513	60.737
24.8813	60.852
24.9113	60.801
24.9413	60.693
24.9713	60.642
25.0013	60.647
25.0313	60.862
25.0614	60.888
25.0914	61.124
25.1214	61.277
25.1514	60.999
25.1814	60.977
25.2114	60.909
25.2415	61.061
25.2715	60.999
25.3015	61.317
25.3315	61.406
25.3615	61.408
25.3915	61.563
25.4215	61.72
25.4515	62.035
25.4816	61.825
25.5116	62.325
25.5416	62.487
25.5716	62.682
25.6016	63.31
25.6316	63.715
25.6616	63.868
25.6916	63.708
25.7217	63.573
25.7517	63.656
25.7817	64.169
25.8117	64.071
25.8417	63.997
25.8717	64.177
25.9017	64.112
25.9318	64.071
25.9618	64.205
25.9918	64.363
26.0218	64.664
26.0518	64.52
26.0818	64.619
26.1118	64.621
26.1419	64.542
26.1719	64.094
26.2019	64.074
26.2319	63.877
26.2619	63.832
26.2919	63.793
26.3219	63.449
26.3519	63.622
26.382	63.819
26.412	63.856
26.442	63.874
26.472	64.004
26.502	63.862
26.532	63.89
26.562	64.155
26.5921	64.031
26.6221	63.857
26.6521	63.78
26.6821	63.96
26.7121	63.851
26.7421	63.669
26.7721	63.705
26.8022	63.692
26.8322	63.688
26.8622	63.726
26.8922	63.696
26.9222	63.802
26.9522	63.856
26.9822	63.745
27.0123	63.927
27.0423	63.908
27.0723	63.391
27.1023	63.423
27.1323	63.087
27.1623	62.848
27.1923	62.752
27.2223	62.393
27.2524	62.214
27.2824	62.014
27.3124	61.508
27.3424	61.438
27.3724	61.464
27.4024	61.139
27.4324	61.11
27.4625	60.99
27.4925	60.964
27.5225	60.88
27.5525	61.037
27.5825	60.841
27.6125	60.787
27.6425	60.288
27.6726	60.134
27.7026	60.077
27.7326	59.767
27.7626	59.597
27.7926	59.179
27.8226	59.02
27.8526	58.874
27.8827	58.454
27.9127	58.184
27.9427	57.658
27.9727	57.485
28.0027	57.08
28.0327	56.745
28.0627	56.512
28.0927	56.325
28.1228	56.085
28.1528	55.656
28.1828	55.646
28.2128	55.221
28.2428	55.21
28.2728	55.303
28.3028	55.41
28.3329	55.292
28.3629	55.377
28.3929	55.468
28.4229	55.461
28.4529	55.451
28.4829	55.296
28.5129	55.748
28.543	55.608
28.573	55.806
28.603	55.924
28.633	55.909
28.663	55.804
28.693	55.85
28.723	56.188
28.753	56.088
28.7831	56.14
28.8131	55.886
28.8431	56.16
28.8731	56.176
28.9031	55.736
28.9331	55.626
28.9631	55.795
28.9931	55.498
29.0232	55.282
29.0532	55.148
29.0832	54.775
29.1132	54.523
29.1432	54.475
29.1732	54.496
29.2033	54.709
29.2333	54.964
29.2633	55.196
29.2933	55.441
29.3233	55.602
29.3533	55.736
29.3833	55.771
29.4133	55.688
29.4434	55.846
29.4734	55.703
29.5034	55.546
29.5334	55.53
29.5634	55.454
29.5934	55.175
29.6234	55.161
29.6534	55.261
29.6835	55.272
29.7135	55.295
29.7435	55.422
29.7735	55.488
29.8035	55.437
29.8335	55.533
29.8636	55.49
29.8936	55.443
29.9236	55.477
29.9536	55.301
29.9836	55.361
30.0136	55.017
30.0436	55.208
30.0736	54.932
30.1036	55.399
30.1337	55.269
30.1637	55.273
30.1937	55.474
30.2237	55.273
30.2537	55.315
30.2837	55.154
30.3137	55.124
30.3438	55.239
30.3738	54.958
30.4038	54.818
30.4338	54.768
30.4638	54.755
30.4938	54.775
30.5238	54.479
30.5539	54.222
30.5839	53.8
30.6139	53.609
30.6439	53.258
30.6739	53.253
30.7039	52.763
30.7339	52.662
30.764	52.301
30.794	51.989
30.824	51.971
30.854	51.662
30.884	51.648
30.914	51.782
30.944	51.424
30.974	51.419
31.0041	51.13
31.0341	51.11
31.0641	51.209
31.0941	51.109
31.1241	50.816
31.1541	50.68
31.1841	50.851
31.2142	50.788
31.2442	51.044
31.2742	51.156
31.3042	50.817
31.3342	50.69
31.3642	50.632
31.3942	50.483
31.4243	50.289
31.4543	50.245
31.4843	50.336
31.5143	50.279
31.5443	50.169
31.5743	50.19
31.6043	49.809
31.6344	49.786
31.6644	49.578
31.6944	49.588
31.7244	48.938
31.7544	48.749
31.7844	48.621
31.8144	48.416
31.8444	48.422
31.8745	48.081
31.9045	47.936
31.9345	48.237
31.9645	48.044
31.9945	47.751
32.0245	47.746
32.0545	47.504
32.0846	47.179
32.1146	47.521
32.1446	47.639
32.1746	47.529
32.2046	47.638
32.2346	47.726
32.2646	47.789
32.2946	47.769
32.3247	47.713
32.3547	47.725
32.3847	47.625
32.4147	47.508
32.4447	47.792
32.4747	47.925
32.5047	48.161
32.5348	48.353
32.5648	48.32
32.5948	48.404
32.6248	48.944
32.6548	49.258
32.6848	49.491
32.7148	49.836
32.7448	50.241
32.7749	50.363
32.8049	50.54
32.8349	50.767
32.8649	50.958
32.8949	51.318
32.9249	51.873
32.9549	51.925
32.985	52.285
33.015	52.595
33.045	53.01
33.075	53.134
33.105	53.452
33.135	53.667
33.165	53.872
33.1951	53.982
33.2251	54.238
33.2551	54.346
33.2851	54.566
33.3151	54.931
33.3451	55.085
33.3751	55.142
33.4051	55.409
33.4352	55.682
33.4652	55.71
33.4952	55.791
33.5252	55.814
33.5552	55.935
33.5852	56.54
33.6153	56.967
33.6453	57.228
33.6753	57.477
33.7053	57.714
33.7353	58.195
33.7653	58.362
33.7953	58.706
33.8253	59.226
33.8554	59.413
33.8854	59.73
33.9154	59.777
33.9454	59.933
33.9754	60.016
34.0054	60.182
34.0354	60.19
34.0654	60.489
34.0955	60.371
34.1255	60.283
34.1555	60.151
34.1855	60.031
34.2155	59.809
34.2455	59.447
34.2756	59.388
34.3056	59.389
34.3356	59.319
34.3656	59.117
34.3956	59.358
34.4256	59.33
34.4556	59.343
34.4856	59.101
34.5157	58.74
34.5457	58.801
34.5757	58.586
34.6057	58.147
34.6357	58.234
34.6657	58.012
34.6957	57.788
34.7257	57.473
34.7558	57.727
34.7858	57.503
34.8158	57.245
34.8458	57.301
34.8758	57.251
34.9058	57.194
34.9359	57.087
34.9659	56.718
34.9959	56.634
35.0259	56.216
35.0559	55.862
35.0859	56.004
35.1159	55.958
35.1459	56.008
35.176	55.794
35.206	55.972
35.236	55.944
35.266	55.917
35.296	56.033
35.326	55.948
35.356	56.016
35.386	55.945
35.4161	56.152
35.4461	56.098
35.4761	55.627
35.5061	55.8
35.5361	55.715
35.5661	55.538
35.5962	55.825
35.6262	55.643
35.6562	55.665
35.6862	55.637
35.7162	56.049
35.7462	56.239
35.7762	56.219
35.8062	56.446
35.8362	56.572
35.8663	56.549
35.8963	56.877
35.9263	57.147
35.9563	56.948
35.9863	57.18
36.0163	57.313
36.0463	57.236
36.0764	57.304
36.1064	57.324
36.1364	57.297
36.1664	57.269
36.1964	57.334
36.2264	57.267
36.2565	57.167
36.2865	57.326
36.3165	57.688
36.3465	57.544
36.3765	57.41
36.4065	57.739
36.4365	57.691
36.4665	57.808
36.4965	58.181
36.5266	58.324
36.5566	58.487
36.5866	58.911
36.6166	58.779
36.6466	58.769
36.6766	58.656
36.7067	58.888
36.7367	58.818
36.7667	58.895
36.7967	58.717
36.8267	58.402
36.8567	58.039
36.8867	58.047
36.9168	57.938
36.9468	58.053
36.9768	57.934
37.0068	57.891
37.0368	57.827
37.0668	57.986
37.0968	57.775
37.1268	57.782
37.1568	57.58
37.1869	57.542
37.2169	57.475
37.2469	57.704
37.2769	57.894
37.3069	57.948
37.3369	57.629
37.367	57.596
37.397	57.635
37.427	57.33
37.457	57.109
37.487	57.034
37.517	56.77
37.547	56.859
37.577	56.496
37.6071	56.461
37.6371	56.086
37.6671	55.725
37.6971	55.749
37.7271	55.862
37.7571	56.115
37.7871	56.207
37.8171	56.19
37.8472	56.477
37.8772	56.464
37.9072	56.475
37.9372	56.511
37.9672	56.577
37.9972	56.387
38.0273	56.389
38.0573	56.499
38.0873	56.581
38.1173	56.367
38.1473	56.445
38.1773	56.259
38.2073	56.206
38.2373	56.041
38.2674	55.853
38.2974	55.756
38.3274	55.444
38.3574	55.505
38.3874	55.206
38.4174	55.198
38.4474	55.23
38.4774	55.168
38.5075	55.381
38.5375	55.053
38.5675	54.868
38.5975	54.845
38.6275	54.73
38.6575	54.873
38.6876	54.632
38.7176	54.646
38.7476	54.064
38.7776	53.669
38.8076	53.424
38.8376	53.371
38.8676	52.962
38.8976	53.095
38.9277	52.723
38.9577	52.288
38.9877	52.042
39.0177	51.785
39.0477	51.325
39.0777	50.78
39.1077	50.593
39.1377	50.166
39.1678	49.857
39.1978	49.561
39.2278	49.27
39.2578	49.291
39.2878	49.18
39.3178	49.126
39.3479	48.813
39.3779	48.641
39.4079	48.735
39.4379	48.492
39.4679	48.556
39.4979	48.439
39.5279	48.273
39.5579	48.401
39.588	48.244
39.618	48.143
39.648	48.082
39.678	47.732
39.708	47.66
39.738	47.361
39.768	47.419
39.7981	47.387
39.8281	47.415
39.8581	47.633
39.8881	47.744
39.9181	47.718
39.9481	47.754
39.9781	47.644
40.0082	47.717
40.0382	47.644
40.0682	47.435
40.0982	47.325
40.1282	47.261
40.1582	46.767
40.1882	46.985
40.2182	47.123
40.2483	47.472
40.2783	47.32
40.3083	47.47
40.3383	47.29
40.3683	47.269
40.3983	47.365
40.4283	47.772
40.4584	48.032
40.4884	48.203
40.5184	48.34
40.5484	48.795
40.5784	49.008
40.6084	49.421
40.6384	49.395
40.6684	49.895
40.6985	50.143
40.7285	50.501
40.7585	50.746
40.7885	50.595
40.8185	50.837
40.8485	51.116
40.8785	51.433
40.9086	51.585
40.9386	51.624
40.9686	51.554
40.9986	51.573
41.0286	51.832
41.0586	51.793
41.0886	52.004
41.1187	52.026
41.1487	52.156
41.1787	52.191
41.2087	52.22
41.2387	52.436
41.2687	52.536
41.2987	52.855
41.3287	52.626
41.3588	52.697
41.3888	52.601
41.4188	52.733
41.4488	52.748
41.4788	52.544
41.5088	52.53
41.5388	52.513
41.5689	52.342
41.5989	52.371
41.6289	52.396
41.6589	52.078
41.6889	52.106
41.7189	52.172
41.7489	51.941
41.779	52.018
41.809	52.006
41.839	51.91
41.869	51.81
41.899	51.897
41.929	51.678
41.959	51.547
41.989	51.472
42.0191	51.444
42.0491	51.164
42.0791	51.237
42.1091	51.332
42.1391	51.201
42.1691	51.327
42.1991	51.566
42.2291	51.661
42.2592	51.76
42.2892	51.858
42.3192	51.761
42.3492	51.86
42.3792	51.89
42.4092	51.914
42.4393	52.03
42.4693	52.176
42.4993	52.305
42.5293	52.371
42.5593	52.421
42.5893	52.017
42.6193	52.063
42.6493	51.862
42.6794	51.748
42.7094	52.022
42.7394	52.295
42.7694	52.415
42.7994	52.43
42.8294	52.428
42.8594	52.511
42.8894	52.592
42.9195	52.721
42.9495	52.735
42.9795	52.556
43.0095	52.434
43.0395	52.156
43.0695	51.751
43.0996	51.822
43.1296	51.845
43.1596	51.91
43.1896	52.38
43.2196	52.265
43.2496	52.255
43.2796	51.905
43.3096	51.857
43.3397	52.1
43.3697	52.197
43.3997	52.308
43.4297	52.712
43.4597	52.649
43.4897	52.473
43.5197	52.449
43.5498	52.765
43.5798	52.623
43.6098	52.337
43.6398	51.961
43.6698	51.95
43.6998	51.911
43.7298	52.278
43.7599	52.187
43.7899	52.27
43.8199	52.359
43.8499	52.306
43.8799	52.287
43.9099	51.914
43.9399	51.88
43.9699	51.743
44	51.619
44.03	51.651
44.06	51.668
44.09	51.538
44.12	51.47
44.15	51.604
44.18	51.691
44.2101	51.872
44.2401	51.897
44.2701	51.907
44.3001	51.752
44.3301	51.38
44.3601	51.649
44.3901	51.715
44.4201	51.475
44.4502	51.376
44.4802	51.164
44.5102	51.094
44.5402	50.929
44.5702	50.864
44.6002	50.94
44.6302	50.866
44.6603	50.688
44.6903	50.677
44.7203	50.625
44.7503	50.506
44.7803	50.776
44.8103	50.933
44.8403	50.931
44.8704	50.942
44.9004	50.574
44.9304	50.511
44.9604	50.257
44.9904	50.312
45.0204	50.092
45.0504	49.846
45.0804	49.967
45.1105	49.953
45.1405	50.055
45.1705	50.179
45.2005	50.221
45.2305	50.412
45.2605	50.261
45.2905	50.184
45.3206	49.935
45.3506	49.69
45.3806	49.777
45.4106	50.001
45.4406	50.314
45.4706	50.327
45.5006	50.424
45.5307	50.455
45.5607	50.382
45.5907	50.074
45.6207	50.101
45.6507	50.26
45.6807	50.338
45.7107	50.293
45.7407	50.307
45.7708	50.079
45.8008	49.965
45.8308	50.012
45.8608	49.966
45.8908	49.829
45.9208	49.856
45.9508	49.886
45.9809	50.144
46.0109	50.404
46.0409	50.487
46.0709	50.544
46.1009	51.377
46.1309	51.825
46.1609	52.067
46.191	51.97
46.221	52.365
46.251	52.506
46.281	52.953
46.311	53.27
46.341	53.563
46.371	53.752
46.401	54.223
46.4311	54.496
46.4611	54.412
46.4911	54.657
46.5211	55.088
46.5511	55.323
46.5811	55.3
46.6111	55.656
46.6412	55.878
46.6712	56.611
46.7012	57.19
46.7312	57.526
46.7612	57.708
46.7912	58.014
46.8212	58.24
46.8513	58.364
46.8813	58.405
46.9113	58.494
46.9413	59.027
46.9713	59.064
47.0013	59.661
47.0313	59.781
47.0613	59.892
47.0914	59.997
47.1214	60.094
47.1514	60.183
47.1814	60.265
47.2114	60.339
47.2414	60.406
47.2714	60.466
47.3015	60.518
47.3315	60.562
47.3615	60.599
47.3915	60.629
47.4215	60.651
47.4515	60.666
47.4815	60.673
47.5115	60.673
47.5416	60.665
47.5716	60.649
47.6016	60.627
47.6316	60.596
47.6616	60.559
47.6916	60.514
47.7216	60.461
47.7517	60.401
47.7817	60.333
47.8117	60.258
47.8417	60.175
47.8717	60.085
47.9017	59.988
47.9317	59.883
47.9618	59.77
47.9918	59.65
48.0218	59.523
48.0518	59.388
48.0818	59.245
48.1118	59.095
48.1418	58.938
48.1718	58.773
48.2019	58.601
48.2319	58.421
48.2619	58.234
48.2919	58.039
48.3219	57.837
48.3519	57.627
48.382	57.41
48.412	57.185
48.442	56.953
48.472	56.713
48.502	56.466
--	--
--	--
--	--
--	--
--	--
--	--
--	--
--	--
--	--
--	--
--	--
--	--
--	--
--	--
--	--
--	--
--	--
--	--
--	--
--	--
--	--
--	--
--	--
--	--
--	--
--	--
--	--
--	--
--	--
--	--
--	--
--	--
--	--
--	--
--	--
--	--
--	--
--	--
--	--
--	--
--	--
--	--
--	--
--	--
--	--
--	--
--	--
--	--
--	--
--	--
--	--
--	--
--	--
--	--
--	--
--	--
--	--
--	--
--	--
--	--
--	--
--	--
--	--
--	--
--	--
--	--
--	--
--	--
--	--
--	--
--	--
--	--
--	--
--	--
--	--
--	--
--	--
--	--
--	--
--	--
--	--
--	--
--	--
--	--
--	--
--	--
--	--
--	--
--	--
--	--
--	--
--	--
--	--
--	--
--	--
--	--
--	--
--	--
--	--
--	--
--	--
--	--
--	--
--	--
--	--
--	--
--	--
--	--
--	--
--	--
--	--
--	--
--	--
--	--
--	--
--	--
--	--
--	--
--	--
--	--
--	--
--	--
--	--
--	--
--	--
--	--
--	--
--	--
--	--
--	--
--	--
--	--
--	--
--	--
--	--
--	--
--	--
--	--
--	--
--	--
--	--
--	--
--	--
--	--
--	--
--	--
--	--
--	--
--	--
--	--
--	--
--	--
--	--
--	--
--	--
--	--
--	--
--	--
--	--
--	--
--	--
--	--
--	--
--	--
--	--
--	--
--	--
--	--
--	--
--	--
--	--
--	--
--	--
--	--
--	--
--	--
--	--
--	--
--	--
--	--
--	--
--	--
--	--
--	--
--	--
--	--
--	--
--	--
--	--
--	--
--	--
--	--
--	--
--	--
--	--
--	--
--	--
--	--
--	--
--	--
--	--
--	--
--	--
--	--
--	--
--	--
--	--
--	--
--	--
--	--
--	--
--	--
--	--
--	--
--	--
--	--
--	--
--	--
--	--
--	--
--	--
--	--
--	--
--	--
--	--
--	--
--	--
--	--
--	--
--	--
--	--
--	--
--	--
--	--
--	--
--	--
--	--
--	--
--	--
--	--
--	--
--	--
--	--
--	--
--	--
--	--
--	--
--	--
--	--
--	--
--	--
--	--
--	--
--	--
--	--
--	--
--	--
--	--
--	--
--	--
--	--
--	--
--	--
--	--
--	--
--	--
--	--
--	--
--	--
--	--
--	--
--	--
--	--
--	--
--	--
--	--
--	--
--	--
--	--
--	--
--	--
--	--
--	--
--	--
--	--
--	--
--	--
--	--
--	--
--	--
--	--
--	--
--	--
--	--
--	--
--	--
--	--
--	--
--	--
--	--
--	--
--	--
--	--
--	--
--	--
--	--
--	--
--	--
--	--
--	--
--	--
--	--
--	--
--	--
--	--
--	--
--	--
--	--
--	--
--	--
--	--
--	--
--	--
--	--
--	--
--	--
--	--
--	--
--	--
--	--
--	--
--	--
--	--
--	--
--	--
--	--
--	--
--	--
--	--
--	--
--	--
--	--
--	--
--	--
--	--
--	--
--	--
--	--
--	--
--	--
--	--
--	--
--	--
--	--
--	--
--	--
--	--
--	--
--	--
--	--
--	--
--	--
--	--
--	--
--	--
--	--
--	--
--	--
--	--
--	--
--	--
--	--
--	--
--	--
--	--
--	--
--	--
--	--
--	--
--	--
--	--
--	--
[truncated: 1,201 more rows]

## Sheet: Fig. 4B Bottom
Time (seconds)	delta Lk	SEM of delta Lk		Time (seconds)	Normalized mean fluoresence intensity	SEM of normalized mean fluoresence intensity
0	1542.52	275.935		0	0.99899	0
0.06294	1531.48	276.627		0.5	1.01219	0.00892
0.12589	1497.83	267.435		1	0.97382	0.02127
0.18883	1467.84	251.498		1.5	0.98219	0.01557
0.25177	1439.26	242.806		2	0.99776	0.01487
0.31471	1419.13	242.294		2.5	0.94481	0.02568
0.37766	1415.81	250.818		3	1.01481	0.0315
0.4406	1414.33	258.414		3.5	1.03227	0.02459
0.50354	1399.55	255.83		4	1.03699	0.03978
0.56649	1355.51	259.159		4.5	0.97409	0.03008
0.62943	1330.05	260.481		5	0.9985	0.01668
0.69237	1310.67	254.383		5.5	0.99174	0.01257
0.75532	1296.65	251.463		6	0.98455	0.02268
0.81826	1306.47	255.602		6.5	0.96345	0.022
0.8812	1324.42	262.036		7	1.0099	0.01265
0.94414	1338.24	261.735		7.5	0.99302	0.01195
1.00709	1334.28	249.602		8	0.99399	0.02466
1.07003	1318.03	249.798		8.5	1.01015	0.03192
1.13297	1296.25	253.615		9	1.0328	0.03836
1.19592	1288.18	262.258		9.5	1.00776	0.02132
1.25886	1308.51	267.176		10	0.96902	0.02471
1.3218	1323.66	261.482		10.5	0.98565	0.02992
1.38474	1296.06	260.752		11	0.9869	0.01333
1.44769	1252.83	256.441		11.5	1.0467	0.03739
1.51063	1227.8	250.928		12	0.94116	0.0205
1.57357	1227.13	255.57		12.5	1.03843	0.03256
1.63652	1236.55	263.72		13	1.00181	0.01206
1.69946	1246.27	269.493		13.5	0.96096	0.03364
1.7624	1239.51	256.344		14	1.01146	0.02678
1.82535	1222.7	249.393		14.5	1.01203	0.02467
1.88829	1206.08	250.353		15	1.00261	0.03251
1.95123	1198	252.119		15.5	0.971	0.02796
2.01417	1199.23	251.705		16	0.96895	0.02102
2.07712	1199.02	252.876		16.5	0.9999	0.02653
2.14006	1207.25	253.846		17	0.99218	0.02729
2.203	1212	254.846		17.5	0.99008	0.02804
2.26595	1209.72	252.808		18	0.99849	0.02224
2.32889	1215.87	248.418		18.5	0.98152	0.0156
2.39183	1206.17	237.504		19	0.98535	0.02968
2.45477	1181.83	231.912		19.5	1.01099	0.01273
2.51772	1140.59	225.663		20	0.96698	0.014
2.58066	1116.08	222.358		20.5	0.97854	0.02563
2.6436	1140.86	227.885		21	1.0183	0.01338
2.70655	1164.06	234.145		21.5	0.98755	0.02463
2.76949	1153.01	244.067		22	1.02102	0.02071
2.83243	1128.25	242.437		22.5	0.97631	0.02105
2.89538	1106.58	234.492		23	0.96862	0.01584
2.95832	1099.38	230.271		23.5	0.9889	0.03801
3.02126	1111.94	236.495		24	0.97852	0.01455
3.0842	1132.48	234.705		24.5	1.00206	0.03042
3.14715	1140.69	228.757		25	0.96651	0.01912
3.21009	1120.71	225.883		25.5	1.0029	0.02505
3.27303	1116.57	231.287		26	1.0106	0.03058
3.33598	1112.73	233.825		26.5	0.97106	0.03186
3.39892	1096.3	231.141		27	0.99105	0.01478
3.46186	1093.36	230.973		27.5	1.01091	0.0207
3.5248	1098.06	234.367		28	0.99435	0.02053
3.58775	1093.55	243.518		28.5	1.03461	0.01032
3.65069	1102.15	241.998		29	1.03773	0.01738
3.71363	1106.92	238.514		29.5	1.00783	0.02587
3.77658	1089.42	232.098		30	0.98998	0.02268
3.83952	1074.47	223.012		30.5	0.99421	0.01304
3.90246	1073.49	222.746		31	0.99564	0.01993
3.96541	1078.89	226.799		31.5	1.0304	0.04134
4.02835	1077.15	232.378		32	1.0139	0.02275
4.09129	1070.22	231.469		32.5	1.01208	0.0127
4.15423	1064.66	224.693		33	1.00882	0.02479
4.21718	1050.68	218.037		33.5	1.02609	0.01026
4.28012	1035.39	215.911		34	1.01135	0.03183
4.34306	1041.84	208.159		34.5	0.9923	0.02308
4.40601	1047.59	208.404		35	0.99091	0.01408
4.46895	1050.36	217.806		35.5	1.01481	0.01976
4.53189	1039.56	226.392		36	1.00362	0.01786
4.59483	1038	226.969		36.5	0.9884	0.01527
4.65778	1047.19	211.745		37	0.97314	0.02584
4.72072	1039.71	204.892		37.5	0.99872	0.01919
4.78366	1038.93	212.128		38	1.03807	0.01901
4.84661	1034.14	215.79		38.5	0.97256	0.021
4.90955	1023.8	214.24		39	1.0051	0.01741
4.97249	990.802	216.526		39.5	1.00255	0.02076
5.03544	980.601	216.169		40	1.03978	0.01298
5.09838	991.66	221.428		40.5	0.99615	0.00342
5.16132	1013.85	222.481		41	0.97612	0.02399
5.22426	1008.91	220.886		41.5	0.97334	0.03707
5.28721	1010.14	218.216		42	1.02504	0.01924
5.35015	1019.09	219.263		42.5	1.02212	0.02743
5.41309	1014.14	225.691		43	0.9706	0.01369
5.47604	1002.89	227.641		43.5	0.98919	0.02584
5.53898	1002.09	219.163		44	1.02397	0.02326
5.60192	1006.8	213.21		44.5	0.97617	0.02315
5.66486	992.823	214.415		45	1.02409	0.01541
5.72781	975.734	213.394		45.5	0.9707	0.02816
5.79075	974.122	206.675		46	1.00724	0.00907
5.85369	981.938	203.477		46.5	1.01277	0.01756
5.91664	968.323	210.077		47	0.9785	0.01752
5.97958	945.375	217.837		47.5	0.9752	0.01921
6.04252	939.871	216.711		48	0.99588	0.02814
6.10547	944.643	210.763		48.5	0.98216	0.01905
6.16841	938.804	202.625		49	1.05347	0.01132
6.23135	939.907	202.014		49.5	1.04414	0.00349
6.29429	947.448	209.155		50	0.98925	0.0171
6.35724	954.907	223.614		50.5	0.98066	0.0222
6.42018	961.92	229.639		51	0.99282	0.01363
6.48312	965.178	228.462		51.5	0.99609	0.02418
6.54607	951.165	213.923		52	1.00243	0.01036
6.60901	941.477	203.93		52.5	0.9969	0.01277
6.67195	932.448	205.201		53	0.96541	0.03513
6.73489	933.907	209.868		53.5	1.00358	0.02361
6.79784	938.245	213.34		54	1.00547	0.00717
6.86078	947.926	213.447		54.5	1.00126	0.01711
6.92372	957.182	210.332		55	1.00407	0.01854
6.98667	948.011	214.965		55.5	1.00587	0.01917
7.04961	941.202	218.465		56	0.97184	0.02862
7.11255	942.663	219.866		56.5	1.01016	0.02718
7.1755	935.8	213.749		57	1.01663	0.00782
7.23844	923.999	210.212		57.5	1.0153	0.02113
7.30138	919.216	208.184		58	1.03708	0.01889
7.36432	899.283	211.623		58.5	0.99776	0.01953
7.42727	890.526	214.372		59	0.98539	0.01851
7.49021	900.834	206.452		59.5	1.00012	0.02252
7.55315	904.23	204.76		60	1.00571	0.02299
7.6161	906.466	208.36		60.5	--
7.67904	913.324	211.187		61	--
7.74198	897.327	213.114		61.5	--
7.80492	863.305	211.303		62	--
7.86787	843.567	216.427		62.5	--
7.93081	859.534	214.814		63	--
7.99375	890.092	212.632		63.5	--
8.0567	883.74	204.691		64	--
8.11964	854.662	211.875		64.5	--
8.18258	833.1	215.421		65	--
8.24553	825.48	208.268		65.5	--
8.30847	832.393	196.038		66	--
8.37141	841.182	198.925		66.5	--
8.43435	840.61	204.766		67	--
8.4973	843.591	207.141		67.5	--
8.56024	863.018	205.995		68	--
8.62318	851.706	206.435		68.5	--
8.68613	843.789	209.655		69	--
8.74907	830.805	203.96		69.5	--
8.81201	828.479	196.092		70	--
8.87495	818.96	188.736		70.5	--
8.9379	818.231	199.131		71	--
9.00084	819.846	206.666		71.5	--
9.06378	821.64	208.46		72	--
9.12673	826.395	211.347		72.5	--
9.18967	816.874	214.993		73	--
9.25261	810.458	211.323		73.5	--
9.31556	816.79	205.502		74	--
9.3785	826.93	205.543		74.5	--
9.44144	836.375	204.19
9.50438	829.247	204.343
9.56733	826.246	197.077
9.63027	836.215	198.911
9.69321	838.92	201.918
9.75616	853.732	198.62
9.8191	836.471	193.816
9.88204	809.027	192.426
9.94498	809.261	197.082
10.0079	823.84	206.255
10.0709	836.361	207.048
10.1338	837.493	202.37
10.1968	836.983	202.15
10.2597	826.384	191.046
10.3226	823.158	183.14
10.3856	818.179	190.52
10.4485	828.013	200.816
10.5115	845.101	204.373
10.5744	847.458	200.55
10.6374	831.042	197.816
10.7003	829.789	197.338
10.7632	838.297	194.814
10.8262	840.327	196.023
10.8891	827.602	197.716
10.9521	805.57	192.788
11.015	801.381	190.957
11.078	803.672	199.412
11.1409	802.006	205.698
11.2038	803.368	205.695
11.2668	799.785	203.497
11.3297	794.625	201.919
11.3927	790.168	193.997
11.4556	789.403	189.383
11.5186	793.567	188.676
11.5815	786.235	189.088
11.6444	782.039	189.063
11.7074	774.14	183.615
11.7703	773.921	184.25
11.8333	780.237	192.196
11.8962	773.894	195.554
11.9592	769.006	199.268
12.0221	768.524	203.866
12.0851	753.678	198.033
12.148	733.875	192.109
12.2109	735.431	184.837
12.2739	750.413	187.578
12.3368	760.731	193.383
12.3998	757.329	201.743
12.4627	761.808	199.046
12.5257	764.804	192.894
12.5886	744.014	187.134
12.6515	729.722	188.771
12.7145	745.659	189.065
12.7774	757.689	186.363
12.8404	749.833	187.395
12.9033	736.731	181.858
12.9663	733.992	183.226
13.0292	738.059	191.163
13.0921	749.206	193.133
13.1551	751.924	188.484
13.218	741.074	186.554
13.281	724.083	185.732
13.3439	725.854	190.244
13.4069	735.472	195.275
13.4698	752.731	194.502
13.5327	736.636	187.014
13.5957	723.13	178.634
13.6586	721.782	175.964
13.7216	731.384	185.818
13.7845	733.102	190.221
13.8475	737.356	187.696
13.9104	751.128	195.023
13.9733	757.636	200.87
14.0363	740.623	196.236
14.0992	732.479	195.036
14.1622	709.368	197.643
14.2251	699.07	203.614
14.2881	719.487	194.767
14.351	730.796	182.372
14.4139	725.234	180.788
14.4769	710.803	184.099
14.5398	724.603	188.238
14.6028	718.924	193.058
14.6657	705.652	196.124
14.7287	691.721	188.144
14.7916	699.122	180.912
14.8545	706.05	189.769
14.9175	704.304	195.282
14.9804	695.447	185.63
15.0434	693.262	174.235
15.1063	689.854	176.55
15.1692	686.319	188.179
15.2322	679.319	193.302
15.2951	676.331	186.185
15.3581	691.338	176.451
15.421	716.876	177.955
15.484	729.352	189.1
15.5469	717.945	186.579
15.6098	698.857	181.353
15.6728	691.523	179.266
15.7357	689.498	182.257
15.7987	695.349	185.562
15.8616	692.184	192.424
15.9246	678.598	190.641
15.9875	680.558	186.991
16.0505	689.558	185.213
16.1134	691.61	189.184
16.1763	697.549	184.731
16.2393	701.819	183.069
16.3022	702.559	194.895
16.3652	679.368	189.435
16.4281	673.608	184.115
16.4911	671.242	178.426
16.554	671.821	178.322
16.6169	659.072	180.124
16.6799	652.545	179.908
16.7428	652.96	180.984
16.8058	667.99	187.841
16.8687	668.819	189.994
16.9317	661.531	190.39
16.9946	649.502	191.646
17.0575	646.386	195.575
17.1205	655.588	192.434
17.1834	659.107	190.86
17.2464	643.386	186.575
17.3093	640.219	181.173
17.3723	642.337	185.496
17.4352	640.95	192.505
17.4981	651.407	190.905
17.5611	654.497	197.005
17.624	655.322	197.872
17.687	658.19	189.35
17.7499	663.811	182.097
17.8129	645.091	185.258
17.8758	642.753	188.942
17.9387	635.925	191.12
18.0017	632.099	192.926
18.0646	620.097	195.129
18.1276	639.764	190.194
18.1905	641.08	182.435
18.2535	627.622	175.734
18.3164	621.778	171.971
18.3793	619.381	176.652
18.4423	618.851	177.812
18.5052	624.174	178.842
18.5682	631.134	181.798
18.6311	644.669	182.787
18.6941	643.791	189.828
18.757	625.236	193.106
18.8199	622.645	194.742
18.8829	640.354	189.448
18.9458	647.619	186.102
19.0088	627.031	189.905
19.0717	618.921	190.59
19.1347	620.951	180.37
19.1976	625.763	175.592
19.2605	624.668	183.528
19.3235	618.708	189.203
19.3864	626.246	188.242
19.4494	635.259	186.494
19.5123	642.139	187.366
19.5753	637.096	178.617
19.6382	633.772	177.886
19.7011	631.027	175.914
19.7641	630.638	177.954
19.827	636.151	178.429
19.89	637.345	179.799
19.9529	632.721	176.54
20.0159	609.048	171.765
20.0788	613.181	166.223
20.1417	628.925	163.571
20.2047	630.505	169.667
20.2676	629.167	174.752
20.3306	621.098	180.968
20.3935	629.467	178.252
20.4565	615.912	176.512
20.5194	603.923	175.714
20.5823	589.856	170.603
20.6453	584.096	166.705
20.7082	584.028	169.32
20.7712	595.45	172.036
20.8341	597.13	175.075
20.8971	574.966	170.032
20.96	558.457	165.419
21.0229	575.923	165.192
21.0859	586.963	169.024
21.1488	594.752	178.409
21.2118	591.566	179.813
21.2747	597.9	175.044
21.3377	591.599	168.956
21.4006	578.825	162.161
21.4635	567.665	164.08
21.5265	562.702	170.688
21.5894	562.372	168.214
21.6524	574.176	172.329
21.7153	583.053	175.55
21.7783	573.324	170.925
21.8412	569.502	164.681
21.9041	572.009	156.052
21.9671	571.247	160.963
22.03	565.467	166.562
22.093	569.225	166.985
22.1559	574.77	161.739
22.2189	574.122	156.016
22.2818	555.705	160.595
22.3447	559.495	165.557
22.4077	575.636	158.064
22.4706	588.838	150.8
22.5336	569.235	152.073
22.5965	564.019	159.143
22.6595	574.605	162.33
22.7224	588.615	170.52
22.7854	582.942	174.209
22.8483	567.061	162.391
22.9112	566.925	150.52
22.9742	573.96	150.239
23.0371	577.707	159.24
23.1001	579.365	161.658
23.163	570.449	155.049
23.226	560.627	147.119
23.2889	559.12	151.925
23.3518	577.677	151.479
23.4148	587.236	152.917
23.4777	598.494	153.428
23.5407	581.443	152.032
23.6036	567.85	153.486
23.6666	577.439	154.734
23.7295	588.122	153.193
23.7924	587.794	157.614
23.8554	587.209	156.283
23.9183	566.972	158.929
23.9813	567.633	155.428
24.0442	585.291	159.713
24.1072	584.657	163.696
24.1701	581.44	169.939
24.233	593.414	176.183
24.296	593.615	172.764
24.3589	594.572	161.944
24.4219	593.355	156.854
24.4848	583.338	161.907
24.5478	574.843	158.193
24.6107	565.513	151.464
24.6736	559.51	151.146
24.7366	562.659	158.199
24.7995	569.412	161.522
24.8625	567.422	156.777
24.9254	560.418	150.567
24.9884	568.924	151.525
25.0513	576.043	157.128
25.1142	551.807	155.208
25.1772	536.236	154.591
25.2401	550.172	161.482
25.3031	566.051	160.342
25.366	580.031	157.269
25.429	582.848	164.392
25.4919	558.046	168.12
25.5548	551.085	165.221
25.6178	551.603	159.441
25.6807	553.826	156.163
25.7437	568.999	156.089
25.8066	561.942	158.355
25.8696	543.068	159.335
25.9325	539.992	160.641
25.9954	560.248	159.231
26.0584	568.655	163.348
26.1213	560.333	169.02
26.1843	557.439	168.738
26.2472	553.852	163.906
26.3102	565.472	159.609
26.3731	582.768	162.947
26.436	585.711	166.029
26.499	568.75	161.236
26.5619	556.96	158.361
26.6249	544.835	155.737
26.6878	529.301	155.704
26.7508	521.672	154.208
26.8137	517.277	159.406
26.8766	532.339	166.362
26.9396	542.299	168.613
27.0025	539.193	164.262
27.0655	530.889	155.369
27.1284	545.348	162.783
27.1913	557.984	166.752
27.2543	551.831	168.818
27.3172	545.016	167.327
27.3802	542.335	165.214
27.4431	540.615	160.732
27.5061	535.08	160.192
27.569	539.161	157.604
27.6319	553.286	162.768
27.6949	559.968	173.707
27.7578	549.487	173.006
27.8208	543.72	160.674
27.8837	529.101	149.885
27.9467	531.289	157.07
28.0096	545.341	164.721
28.0725	554.959	169.97
28.1355	558.839	168.103
28.1984	557.701	162.95
28.2614	545.89	161.083
28.3243	544.102	168.093
28.3873	562.971	167.89
28.4502	553.324	163.204
28.5131	538.682	162.576
28.5761	531.757	167.738
28.639	544.348	166.024
28.702	559.696	157.398
28.7649	543.967	157.727
28.8279	541.054	158.244
28.8908	549.755	154.492
28.9537	549.371	155.478
29.0167	542.315	155.882
29.0796	545.671	160.033
29.1426	550.099	160.586
29.2055	541.858	161.606
29.2685	536.804	158.242
29.3314	543.18	160.488
29.3943	541.432	162.155
29.4573	554.083	158.797
29.5202	556.399	151.556
29.5832	561.04	151.195
29.6461	560.058	151.456
29.7091	553.799	154.673
29.772	554.848	163.679
29.8349	553.555	174.147
29.8979	543.754	169.824
29.9608	537.472	162.961
30.0238	523.293	158.827
30.0867	535.097	153.082
30.1497	534.991	154.761
30.2126	536.248	162.153
30.2756	553.492	168.665
30.3385	568.677	163.569
30.4014	570.165	156.753
30.4644	556.554	160.616
30.5273	549.147	166.877
30.5903	533.92	168.584
30.6532	519.073	163.372
30.7162	539.731	158.316
30.7791	547.222	155.097
30.842	541.302	162.926
30.905	531.649	172.222
30.9679	531.629	177.168
31.0309	537.56	175.624
31.0938	547.466	167.524
31.1568	549.817	166.488
31.2197	542.49	165.185
31.2826	537.456	167.818
31.3456	537.842	157.524
31.4085	522.944	149.303
31.4715	525.34	147.638
31.5344	544.599	159.296
31.5974	558.165	160.542
31.6603	543.418	161.247
31.7232	534.243	161.606
31.7862	539.423	159.826
31.8491	538.473	157.417
31.9121	541.118	155.314
31.975	553.786	153.154
32.038	562.15	157.695
32.1009	555.119	165.004
32.1638	550.846	168.63
32.2268	542.77	170.937
32.2897	538.512	165.328
32.3527	542.952	158.622
32.4156	549.881	160.838
32.4786	537.042	164.161
32.5415	532.883	162.54
32.6044	540.745	155.664
32.6674	542.571	155.332
32.7303	535.83	157.667
32.7933	535.828	156.992
32.8562	541.628	165.035
32.9192	554.42	167.749
32.9821	562.203	167.514
33.0451	563.523	171.418
33.108	552.376	167.696
33.1709	540.597	165.054
33.2339	535.267	158.736
33.2968	534.971	162.177
33.3598	525.477	163.562
33.4227	535.352	162.18
33.4856	530.144	159.67
33.5486	528.165	163.881
33.6115	521.93	170.049
33.6745	533.818	169.1
33.7374	531.288	161.899
33.8004	531.095	157.988
33.8633	537.983	159.681
33.9263	533.035	162.138
33.9892	517.929	156.303
34.0521	516.728	145.474
34.1151	518.78	153.79
34.178	518.26	159.894
34.241	505.191	159.45
34.3039	494.506	152.842
34.3668	504.098	148.918
34.4298	522.928	157.867
34.4927	513.754	158.1
34.5557	509.481	151.748
34.6186	515.933	148.546
34.6816	504.516	149.477
34.7445	496.68	152.523
34.8075	495.443	153.795
34.8704	509.465	159.603
34.9333	510.256	160.494
34.9963	500.464	152.062
35.0592	486.426	144.198
35.1222	481.126	152.11
35.1851	494.804	158.772
35.248	502.583	150.087
35.311	503.051	141.233
35.3739	489.516	143.051
35.4369	493.87	152.763
35.4998	501.187	156.289
35.5628	506.164	148.973
35.6257	503.359	142.949
35.6887	494.553	143.026
35.7516	490.557	146.34
35.8145	477.517	144.788
35.8775	484.043	144.017
35.9404	503.303	145.875
36.0034	510.782	153.185
36.0663	503.195	147.803
36.1292	488.665	144.208
36.1922	488.847	145.567
36.2551	494.497	140.979
36.3181	500.224	136.541
36.381	515.237	145.084
36.444	523.437	151.166
36.5069	503.839	147.665
36.5699	490.588	139.765
36.6328	471.233	136.469
36.6957	476.284	136.388
36.7587	488.453	138.198
36.8216	485.863	136.513
36.8846	485.473	137.051
36.9475	490.063	140.682
37.0104	498.202	137.222
37.0734	500.845	140.007
37.1363	503.108	142.92
37.1993	487.708	139.798
37.2622	475.076	137.667
37.3252	483.472	140.02
37.3881	499.821	144.567
37.4511	510.76	148.106
37.514	507.501	148.155
37.5769	496.141	148.975
37.6399	484.921	148.205
37.7028	487.304	151.1
37.7658	498.67	154.051
37.8287	499.956	142.105
37.8916	497.031	131.571
37.9546	506.774	134.006
38.0175	506.431	144.081
38.0805	497.782	145.256
38.1434	491.125	142.632
38.2064	497.583	141.584
38.2693	499.978	137.993
38.3323	501.846	139.386
38.3952	491.859	143.479
38.4581	477.555	140.944
38.5211	489.149	138.324
38.584	502.415	141.066
38.647	506.309	146.966
38.7099	504.673	142.823
38.7728	489.739	141.342
38.8358	478.221	148.702
38.8987	492.659	140.628
38.9617	512.311	134.476
39.0246	508.281	127.463
39.0876	497.374	133.202
39.1505	493.095	138.603
39.2135	493.65	143.159
39.2764	498.901	142.158
39.3393	499.937	130.546
39.4023	495.246	129.738
39.4652	487.032	135.568
39.5282	489.423	133.302
39.5911	483.306	135.921
39.654	493.547	144.556
39.717	508.024	150.24
39.7799	512.027	149.517
39.8429	507.462	142.801
39.9058	489.751	134.689
39.9688	478.84	132.272
40.0317	485.056	138.22
40.0947	487.682	137.83
40.1576	481.456	132.405
40.2205	479.238	128.987
40.2835	476.28	129.451
40.3464	480.956	134.126
40.4094	493.63	137.061
40.4723	493.739	139.757
40.5353	489.99	139.463
40.5982	482.523	137.056
40.6611	484.051	137.152
40.7241	494.936	137.482
40.787	483.646	135.235
40.85	461.908	132.722
40.9129	456.876	134.865
40.9759	467.303	143.035
41.0388	465.13	148.095
41.1017	482.886	148.585
41.1647	502.959	145.437
41.2276	492.472	136.099
41.2906	468.083	137.225
41.3535	475.012	136.986
41.4165	480.932	137.429
41.4794	473.071	140.472
41.5423	449.184	139.022
41.6053	448.766	139.813
41.6682	472.8	136.583
41.7312	478.356	139.35
41.7941	466.067	134.979
41.8571	459.983	135.101
41.92	467.698	135.292
41.9829	478.156	139.208
42.0459	483.878	138.035
42.1088	486.61	138.115
42.1718	477.452	137.405
42.2347	469.953	130.592
42.2977	465.68	133.503
42.3606	453.778	139.257
42.4235	443.908	137.094
42.4865	443.986	128.237
42.5494	450.335	125.126
42.6124	448.319	129.138
42.6753	446.001	120.943
42.7383	442.6	120.138
42.8012	433.64	133.829
42.8641	437.445	135.937
42.9271	456.326	135.071
42.99	468.141	134.906
43.053	457.401	131.03
43.1159	442.129	130.497
43.1789	447.237	137.195
43.2418	453.044	141.652
43.3047	461.536	141.125
43.3677	452.826	135.104
43.4306	435.394	133.129
43.4936	443.965	134.551
43.5565	461.277	135.841
43.6195	463.208	138.986
43.6824	454.772	139.834
43.7454	438.465	143.043
43.8083	433.888	140.253
43.8712	437.508	134.45
43.9342	440.919	135.339
43.9971	438.678	131.873
44.0601	432.165	131.542
44.123	429.634	140.078
44.1859	443.783	142.689
44.2489	433.264	139.859
44.3118	435.584	134.558
44.3748	437.704	134
44.4377	431.007	140.585
44.5007	441.825	140.781
44.5636	454.466	133.867
44.6266	449.446	133.373
44.6895	442.993	134.143
44.7524	444.909	137.546
44.8154	438.265	137.14
44.8783	439.694	134.649
44.9413	434.015	141.138
45.0042	429.138	142.45
45.0671	431.772	140.033
45.1301	429.81	137.27
45.193	430.733	133.495
45.256	442.977	131.014
45.3189	444.936	131.693
45.3819	446.784	139.854
45.4448	433.626	145.117
45.5078	425.367	140.714
45.5707	420.594	136.043
45.6336	422.122	135.058
45.6966	428.887	142.963
45.7595	435.891	141.371
45.8225	442.24	140.441
45.8854	448.253	140.592
45.9483	442.357	144.28
46.0113	433.654	144.101
46.0742	428.252	141.137
46.1372	447.085	138.347
46.2001	457.152	138.692
46.2631	450.348	146.44
46.326	433.053	146.623
46.389	427.036	143.719
46.4519	429.578	143.305
46.5148	439.106	141.948
46.5778	456.44	146.261
46.6407	441.979	145.707
46.7037	429.3	144.039
46.7666	419.994	144.624
46.8295	426.529	145.068
46.8925	432.198	143.809
46.9554	438.116	135.937
47.0184	439.54	127.285
47.0813	442.943	129.578
47.1443	433.428	135.322
47.2072	429.247	133.28
47.2702	436.689	131.98
47.3331	425.93	132.655
47.396	424.352	139.55
47.459	441.812	145.559
47.5219	460.024	139.272
47.5849	443.811	136.605
47.6478	419.201	137.823
47.7107	417.866	138.451
47.7737	437.937	138.753
47.8366	440.068	138.981
47.8996	422.684	135.264
47.9625	423.513	137.82
48.0255	421.367	134.249
48.0884	419.174	129.616
48.1514	418.899	133.96
48.2143	416.508	139.907
48.2772	424.145	142.998
48.3402	423.298	139.136
48.4031	424.682	131.145
48.4661	420.423	127.285
48.529	412.891	129.672
48.5919	416.688	136.037
48.6549	421.77	140.184
48.7178	424.864	139.765
48.7808	417.219	129.086
48.8437	420.316	120.665
48.9067	425.006	123.847
48.9696	434.474	132.447
49.0326	426.836	129.566
49.0955	423.184	129.59
49.1584	426.074	138.265
49.2214	431.122	138.633
49.2843	431.982	131.363
49.3473	421.611	128.75
49.4102	424.079	132.996
49.4731	435.518	131.845
49.5361	432.255	136.333
49.599	429.261	138.779
49.662	426.543	130.625
49.7249	421	115.199
49.7879	416.349	123.241
49.8508	401.68	130.363
49.9138	415.6	132.678
49.9767	431.062	133.003
50.0396	430.584	135.95
50.1026	420.165	131.798
50.1655	413.739	123.949
50.2285	414.276	129.769
50.2914	402.329	134.475
50.3543	415.155	137.167
50.4173	420.527	134.161
50.4802	417.321	128.2
50.5432	420.208	127.516
50.6061	405.058	123.876
50.6691	401.863	130.505
50.732	418.684	134.839
50.795	430.584	131.657
50.8579	417.892	128.196
50.9208	403.456	133.893
50.9838	405.841	135.736
51.0467	419.316	136.331
51.1097	411.774	135.338
51.1726	410.632	128.784
51.2356	412.625	119.619
51.2985	414.619	124.657
51.3614	412.51	128.379
51.4244	395.073	130.595
51.4873	391.884	129.757
51.5503	392.554	127.789
51.6132	387.94	132.624
51.6762	405.583	133.154
51.7391	419.987	131.128
51.802	411.241	131.22
51.865	400.703	132.041
51.9279	389.973	128.419
51.9909	389.432	120.251
52.0538	395.485	122.125
52.1168	403.511	134.586
52.1797	407.226	145.767
52.2426	412.328	146.606
52.3056	406.853	135.619
52.3685	396.903	131.937
52.4315	380.53	137.313
52.4944	393.05	139.662
52.5574	408.793	133.71
52.6203	407.879	133.279
52.6832	397.637	132.665
52.7462	392.92	125.6
52.8091	396.705	122.189
52.8721	404.903	126.763
52.935	408.498	130.013
52.998	393.286	132.601
53.0609	389.895	137.371
53.1238	396.446	131.72
53.1868	395.26	122.209
53.2497	386.585	120.237
53.3127	382.09	128.003
53.3756	395.846	133.601
53.4386	405.273	132.368
53.5015	409.033	127.968
53.5644	412.452	128.621
53.6274	420.987	123.489
53.6903	404.281	125.602
53.7533	389.385	133.056
53.8162	386.062	132.672
53.8792	391.863	127.121
53.9421	392.131	122.849
54.005	401.876	122.24
54.068	392.947	122.224
54.1309	377.585	123.598
54.1939	374.854	123.233
54.2568	401.421	127.053
54.3198	409.731	131.801
54.3827	397.675	134.989
54.4457	389.209	130.012
54.5086	390.521	118.638
54.5715	398.04	117.005
54.6345	399.676	123.833
54.6974	389.979	120.235
54.7604	382.117	112.958
54.8233	368.986	102.806
54.8862	373.407	99.8865
54.9492	391.14	111.735
55.0121	395.187	122.9
55.0751	398.214	125.137
55.138	392.241	115.949
55.201	392.876	112.668
55.2639	395.743	113.864
55.3269	405.547	114.371
55.3898	393.977	118.929
55.4527	388.412	118.38
55.5157	389.216	117.017
55.5786	397.346	114.522
55.6416	400.527	115.261
55.7045	391.452	118.713
55.7674	371.557	115.016
55.8304	360.825	104.707
55.8933	375.837	99.7625
55.9563	382.315	104.543
56.0192	392.258	108.462
56.0822	385.333	108.266
56.1451	388.726	106.989
56.2081	381.291	105.124
56.271	372.555	111.26
56.3339	369.445	106.882
56.3969	374.318	101.257
56.4598	373.084	102.605
56.5228	373.107	109.899
56.5857	378.704	114.859
56.6487	387.618	117.31
56.7116	383.814	109.382
56.7745	376.4	104.511
56.8375	367.468	103.002
56.9004	368.475	103.022
56.9634	371.069	103.442
57.0263	381.45	105.835
57.0892	389.034	114.135
57.1522	387.898	108.165
57.2151	366.875	98.0662
57.2781	358.397	102.297
57.341	376.06	107.167
57.404	375.285	112.012
57.4669	372.441	107.95
57.5299	359.866	105.788
57.5928	359.785	110.889
57.6557	368.801	116
57.7187	370.026	113.4
57.7816	377.78	108.692
57.8446	376.995	107.94
57.9075	373.08	103.267
57.9704	374.095	107.479
58.0334	368.513	107.642
58.0963	364.217	103.679
58.1593	354.463	100.73
58.2222	340.4	106.161
58.2852	351.242	109.99
58.3481	383.985	112.447
58.4111	405.071	110.634
58.474	376.696	108.341
58.5369	357.813	106.653
58.5999	366.209	110.936
58.6628	368.91	110.461
58.7258	360.196	105.504
58.7887	352.582	100.849
58.8516	359.222	104.996
58.9146	367.839	106.742
58.9775	360.493	107.698
59.0405	342.457	100.352
59.1034	342.503	94.4372
59.1664	347.833	96.2159
59.2293	357.313	98.7855
59.2923	364.159	102.757
59.3552	369.357	108.351
59.4181	378.134	109.557
59.4811	374.664	102.724
59.544	375.998	101.013
59.607	380.333	104.803
59.6699	386.923	110.248
59.7328	369.278	112.685
59.7958	354.05	102.282
59.8587	361.333	94.2157
59.9217	371.369	93.9162
59.9846	375.564	105.72
60.0476	370.764	111.163
60.1105	360.847	109.241
60.1735	354.984	100.91
60.2364	354.871	98.9055
60.2993	371.783	107.451
60.3623	373.563	107.674
60.4252	373.731	104.073
60.4882	377.132	102.566
60.5511	379.127	104.687
60.614	382.226	110.423
60.677	385.956	103.136
60.7399	383.469	100.458
60.8029	380.253	100.355
60.8658	366.023	98.5763
60.9288	368.656	100.43
60.9917	375.757	106.535
61.0547	382.957	110.862
61.1176	373.328	111.124
61.1805	363.454	103.963
61.2435	356.351	96.8277
61.3064	361.574	99.9502
61.3694	373.131	105.93
61.4323	379.107	107.171
61.4953	374.906	110.943
61.5582	362.888	112.237
61.6211	356.46	102.828
61.6841	355.772	100.733
61.747	354.35	108.847
61.81	355.88	112.726
61.8729	362.884	110.773
61.9359	359.45	106.885
61.9988	356.267	102.622
62.0617	354.234	108.33
62.1247	356.949	116.368
62.1876	371.414	118.753
62.2506	365.713	109.062
62.3135	365.303	108.273
62.3765	382.094	109.102
62.4394	373.567	108.054
62.5023	370.343	111.268
62.5653	377.034	116.455
62.6282	362.639	111.494
62.6912	350.004	108.5
62.7541	356.926	111.562
62.8171	362.917	109.096
62.88	363.394	109.715

## Sheet: Fig. 4C
Time (minutes)	delta Lk	SEM of delta Lk		Time (minutes)	Normalized mean fluoresence intensity	SEM of normalized mean fluoresence intensity
0	1921.18	290.017		1	1	0
0.02985	1664.33	246.739		2	0.96042	0.02004
0.0597	1509.79	217.262		3	0.9879	0.02053
0.08954	1419.37	203.942		4	0.96306	0.02162
0.11939	1340.35	206.531		5	0.97528	0.01703
0.14924	1254.42	211.473		6	0.96702	0.01996
0.17909	1198.68	205.201		7	0.96282	0.01206
0.20894	1166.99	199.651		8	0.97657	0.0227
0.23878	1110.38	198.805		9	0.98103	0.01656
0.26863	1073.68	196.63		10	0.95161	0.01692
0.29848	1049.1	198.871		11	0.98044	0.01612
0.32833	1025.28	199.251		12	0.98367	0.02996
0.35818	1007.24	192.081		13	0.97249	0.01251
0.38802	983.832	190.17		14	0.97565	0.02197
0.41787	956.353	188.379		15	0.97071	0.01203
0.44772	945.61	188.872		16	0.98533	0.01978
0.47757	917.771	193.953		17	0.97433	0.01644
0.50742	910.637	186.044		18	0.97966	0.02027
0.53726	891.84	180.146		19	0.95735	0.00648
0.56711	858.061	180.417		20	0.96753	0.01197
0.59696	837.332	185.156		21	1.00227	0.02294
0.62681	835.036	179.942		22	0.9982	0.03477
0.65666	819.929	177.186		23	0.97882	0.00897
0.6865	791.659	178.108		24	0.99212	0.0278
0.71635	804.347	183.777		25	0.9788	0.02823
0.7462	804.518	178.22		26	0.99907	0.02134
0.77605	792.666	181.549		27	0.97933	0.01981
0.8059	787.171	185.894		28	1.01486	0.01781
0.83574	785.023	188.956		29	1.02328	0.01891
0.86559	753.851	180.205		30	1.00011	0.02498
0.89544	743.355	174.069
0.92529	731.805	174.718
0.95514	725.399	172.572
0.98498	714.872	170.125
1.01483	707.564	162.261
1.04468	695.662	164.81
1.07453	679.928	163.181
1.10438	664.219	159.113
1.13422	645.668	158.032
1.16407	642.989	159.405
1.19392	648.409	160.402
1.22377	633.241	159.68
1.25362	638.064	156.15
1.28346	637.872	156.912
1.31331	623.757	150.671
1.34316	625.199	149.725
1.37301	604.787	145.303
1.40286	602.425	142.328
1.4327	606.729	138.876
1.46255	589.532	138.029
1.4924	595.54	136.4
1.52225	590.323	136.924
1.5521	581.817	135.892
1.58194	579.005	135.01
1.61179	569.983	132.367
1.64164	559.626	132.685
1.67149	539.76	135.034
1.70134	537.041	135.117
1.73118	546.488	135.809
1.76103	540.214	129.176
1.79088	541.811	129.617
1.82073	534.706	130.827
1.85058	530.663	124.341
1.88042	531.082	125.567
1.91027	538.348	126.703
1.94012	525.327	122.319
1.96997	505.614	121.255
1.99982	495.083	120.581
2.02966	501.201	125.49
2.05951	498.782	120.399
2.08936	504.568	119.046
2.11921	488.544	114.619
2.14906	491.442	117.935
2.1789	481.212	118.996
2.20875	482.234	113.783
2.2386	476.564	114.189
2.26845	476.998	114.205
2.2983	464.797	109.176
2.32814	464.651	108.228
2.35799	452.932	108.771
2.38784	450.82	110.82
2.41769	449.542	111.172
2.44754	444.489	106.636
2.47738	449.947	103.025
2.50723	439.403	102.81
2.53708	438.493	103.925
2.56693	436.056	104.45
2.59678	431.69	107.244
2.62662	432.571	101.545
2.65647	430.399	99.4775
2.68632	427.049	100.205
2.71617	421.877	104.46
2.74602	420.723	105.976
2.77586	421.891	101.879
2.80571	420.393	99.8732
2.83556	418.038	100.181
2.86541	401.771	101.173
2.89526	396.365	102.58
2.9251	394.626	100.002
2.95495	391.078	103.78
2.9848	391.415	100.671
3.01465	379.299	98.5683
3.0445	383.969	101.519
3.07434	380.122	101.935
3.10419	378.763	100.321
3.13404	388.635	101.49
3.16389	387.52	102.237
3.19374	388.923	101.972
3.22358	385.876	102.844
3.25343	384.184	101.468
3.28328	379.865	103.71
3.31313	377.424	98.0818
3.34298	362.185	97.8774
3.37282	376.28	100.682
3.40267	371.512	101.147
3.43252	374.617	98.2702
3.46237	374.423	96.8655
3.49222	380.27	99.5826
3.52206	370.116	103.66
3.55191	366.516	104.415
3.58176	369.627	100.374
3.61161	362.954	96.9933
3.64146	360.566	97.7889
3.6713	363.438	99.56
3.70115	359.912	102.145
3.731	358.616	106.053
3.76085	352.751	102.714
3.7907	352.812	94.7293
3.82054	345.745	92.819
3.85039	333.821	92.6827
3.88024	335.741	90.0249
3.91009	342.361	88.8056
3.93994	341.628	91.5582
3.96978	340.516	91.8704
3.99963	332.342	91.0749
4.02948	332.723	93.2691
4.05933	338.844	89.9775
4.08918	331.144	86.8698
4.11902	328.291	91.4992
4.14887	325.948	94.6225
4.17872	325.892	94.3133
4.20857	320.543	91.0975
4.23842	326.547	89.9091
4.26826	319.209	88.3784
4.29811	317.591	88.6602
4.32796	317.507	87.0008
4.35781	318.103	90.3663
4.38766	319.704	89.2148
4.4175	321.854	87.8499
4.44735	326.947	86.6368
4.4772	323.555	87.0198
4.50705	328.437	86.7975
4.5369	319.051	84.8862
4.56674	319.848	84.8294
4.59659	324.24	85.3318
4.62644	326.423	87.0598
4.65629	314.182	83.9223
4.68614	321.4	82.8061
4.71598	310.699	80.9451
4.74583	312.373	82.7306
4.77568	316.993	84.2123
4.80553	317.608	85.0624
4.83538	308.495	91.1297
4.86522	309.342	90.7444
4.89507	301.775	88.0286
4.92492	305.223	89.1437
4.95477	303.354	89.0194
4.98462	306.311	89.1086
5.01446	304.893	88.0562
5.04431	302.222	88.6129
5.07416	297.524	87.9234
5.10401	294.236	86.2422
5.13386	301.916	88.982
5.1637	293.96	87.3376
5.19355	298.838	84.5152
5.2234	297.54	83.5129
5.25325	294.797	84.1754
5.2831	290.647	86.2386
5.31294	288.567	88.1979
5.34279	291.743	90.6104
5.37264	288.164	89.3348
5.40249	294.983	93.0024
5.43234	302.059	92.5838
5.46218	300.616	94.6731
5.49203	299.674	95.7609
5.52188	297.748	98.1429
5.55173	298.977	97.5023
5.58158	297.4	97.718
5.61142	295.974	97.9859
5.64127	299.745	99.43
5.67112	300.005	100.693
5.70097	290.351	101.453
5.73082	293.172	99.791
5.76066	286.29	99.6357
5.79051	292.871	97.6187
5.82036	299.069	97.1139
5.85021	290.8	96.265
5.88006	286.059	98.743
5.9099	291.52	99.8866
5.93975	295.709	101.312
5.9696	291.704	103.21
5.99945	281.049	98.4979
6.0293	286.601	94.7666
6.05914	279.92	93.9975
6.08899	276.696	92.0024
6.11884	278.48	92.548
6.14869	275.262	93.2263
6.17854	280.696	94.2882
6.20838	277.979	96.6161
6.23823	273.449	94.4718
6.26808	279.261	92.7904
6.29793	277.223	97.8022
6.32778	279.713	95.8618
6.35762	279.25	91.6089
6.38747	269.418	93.0087
6.41732	272.567	94.9899
6.44717	275.412	93.2989
6.47702	266.705	93.6868
6.50686	260.095	94.0109
6.53671	268.385	97.3086
6.56656	265.012	93.7921
6.59641	267.603	92.3644
6.62626	268.567	95.0259
6.6561	262.751	94.2482
6.68595	258.914	94.2103
6.7158	262.295	91.6011
6.74565	258.869	91.3986
6.7755	248.418	90.251
6.80534	247.482	91.4167
6.83519	239.135	92.7862
6.86504	245.537	93.2941
6.89489	249.461	93.7498
6.92474	252.151	87.8079
6.95458	262.006	91.4833
6.98443	257.645	93.7942
7.01428	257.625	94.6038
7.04413	257.817	92.7103
7.07398	256.834	94.4891
7.10382	250.586	90.8457
7.13367	253.189	87.3952
7.16352	249.745	84.1549
7.19337	247.372	85.4635
7.22322	241.021	84.4807
7.25306	235.754	88.0563
7.28291	236.324	85.4594
7.31276	238.111	89.0221
7.34261	245.329	89.7463
7.37246	242.968	90.5135
7.4023	243.951	90.5592
7.43215	245.935	90.0257
7.462	245.236	88.6003
7.49185	241.061	88.2101
7.5217	238.585	84.207
7.55154	237.932	81.3382
7.58139	240.197	86.5579
7.61124	244.045	85.5667
7.64109	240.676	84.6984
7.67094	241.321	83.6471
7.70078	242.882	81.8424
7.73063	239.325	79.1974
7.76048	231.424	77.7336
7.79033	232.274	78.2963
7.82018	232.691	77.956
7.85002	236.85	81.2918
7.87987	238.521	86.1572
7.90972	236.651	85.4075
7.93957	237.558	84.2186
7.96942	241.235	84.2938
7.99926	240.981	81.248
8.02911	235.563	80.5823
8.05896	230.271	85.7174
8.08881	226.117	81.2566
8.11866	220.624	75.4744
8.1485	226.602	79.6686
8.17835	227.254	79.8725
8.2082	222.859	81.5202
8.23805	226.469	80.1871
8.2679	227.166	78.9345
8.29774	221.903	80.6826
8.32759	220.479	80.3026
8.35744	222.91	79.3318
8.38729	220.582	74.0844
8.41714	208.358	74.137
8.44698	209.9	74.2112
8.47683	211.813	75.8275
8.50668	212.623	76.6283
8.53653	215.812	74.8235
8.56638	207.822	69.8138
8.59622	212.45	70.0912
8.62607	210.128	69.5143
8.65592	214.384	72.1064
8.68577	213.385	67.4455
8.71562	216.472	68.7546
8.74546	214.619	67.016
8.77531	215.28	72.1482
8.80516	215.212	72.7467
8.83501	210.856	72.3191
8.86486	212.948	70.0858
8.8947	213.56	72.0293
8.92455	213.124	69.7478
8.9544	207.01	67.1103
8.98425	204.957	68.8565
9.0141	205.247	69.774
9.04394	210.462	74.7922
9.07379	202.345	71.626
9.10364	200.284	72.086
9.13349	197.188	68.7316
9.16334	196.974	68.9162
9.19318	199.69	68.7811
9.22303	198.427	69.7702
9.25288	198.012	70.789
9.28273	204.52	65.8051
9.31258	199.758	67.6206
9.34242	196.359	65.1509
9.37227	201.612	68.5845
9.40212	206.864	70.2244
9.43197	199.651	68.0043
9.46182	194.963	69.1204
9.49166	192.782	67.8331
9.52151	190.25	68.1437
9.55136	191.382	65.7533
9.58121	192.853	64.2382
9.61106	198.581	68.3051
9.6409	199.717	69.6597
9.67075	198.59	66.4718
9.7006	200.681	64.9389
9.73045	203.378	67.3097
9.7603	207.48	67.9422
9.79014	203.673	67.2881
9.81999	203.224	70.0498
9.84984	209.182	70.6439
9.87969	205.702	67.1212
9.90954	202.974	67.0625
9.93938	197.191	65.4742
9.96923	195.156	67.1353
9.99908	198.357	66.4193
10.0289	195.824	65.4012
10.0588	193.652	63.8631
10.0886	199.493	68.7768
10.1185	200.129	70.4354
10.1483	199.687	68.2006
10.1782	198.474	66.8083
10.208	197.061	69.2472
10.2379	195.338	70.4234
10.2677	201.269	67.8112
10.2976	200.185	69.2434
10.3274	194.284	69.0891
10.3573	193.104	66.8101
10.3871	191.558	66.3579
10.4169	193.376	66.8562
10.4468	192.73	69.9543
10.4766	190.225	69.9482
10.5065	193.034	69.0611
10.5363	198.916	69.8025
10.5662	199.546	69.6428
10.596	200.386	71.8016
10.6259	201.519	74.4222
10.6557	195.693	71.9738
10.6856	187.234	67.4392
10.7154	187.426	66.6843
10.7453	186.876	64.8131
10.7751	189.254	63.884
10.805	186.775	63.6546
10.8348	183.671	62.7189
10.8647	192.376	68.212
10.8945	197.156	63.8916
10.9244	194.012	64.3881
10.9542	187.782	63.1212
10.9841	187.347	61.4681
11.0139	189.284	63.3397
11.0438	188.046	62.5097
11.0736	187.461	60.6685
11.1035	184.065	60.0848
11.1333	183.12	59.6554
11.1631	185.54	57.5059
11.193	189.691	54.8933
11.2228	182.702	52.5875
11.2527	182.543	54.1848
11.2825	182.872	58.553
11.3124	179.315	58.7857
11.3422	183.616	58.8017
11.3721	185.084	59.4944
11.4019	187.297	59.7379
11.4318	186.435	61.5502
11.4616	188.021	63.6193
11.4915	187.344	61.3486
11.5213	183.303	59.5467
11.5512	181.183	60.246
11.581	184.113	58.8817
11.6109	181.348	60.8307
11.6407	176.843	56.9862
11.6706	171.592	56.4287
11.7004	172.836	55.3136
11.7303	174.29	56.1073
11.7601	173.984	55.4689
11.79	173.317	55.6667
11.8198	171.121	52.8695
11.8497	171.784	54.7781
11.8795	172.025	58.4635
11.9093	170.063	58.3594
11.9392	168.309	59.5573
11.969	171.929	57.5384
11.9989	175.975	58.5171
12.0287	172.525	57.1881
12.0586	164.382	56.6583
12.0884	163.674	60.7463
12.1183	167.95	59.6863
12.1481	164.597	57.8854
12.178	162.426	55.483
12.2078	154.055	55.1655
12.2377	157.445	53.9998
12.2675	156.557	53.3707
12.2974	156.123	52.9577
12.3272	158.831	54.8031
12.3571	160.905	53.5733
12.3869	164.688	51.2129
12.4168	167.067	53.6607
12.4466	162.617	53.3944
12.4765	162.326	52.8005
12.5063	159.245	53.6315
12.5362	169.549	51.8532
12.566	171.289	51.8552
12.5959	172.329	50.3955
12.6257	173.78	51.4882
12.6555	173.34	50.7206
12.6854	171.402	50.7244
12.7152	164.851	53.4883
12.7451	161.95	51.4879
12.7749	158.56	53.5775
12.8048	158.945	51.0151
12.8346	159.654	47.5946
12.8645	159.787	49.2342
12.8943	159.83	47.4382
12.9242	162.003	46.393
12.954	166.162	49.7412
12.9839	157.36	52.0516
13.0137	158.943	53.3072
13.0436	157.547	51.9779
13.0734	154.4	49.3836
13.1033	153.026	49.4268
13.1331	156.767	50.8794
13.163	160.149	51.8381
13.1928	159.096	52.0988
13.2227	153.817	50.6717
13.2525	155.288	51.7753
13.2824	158.956	49.0083
13.3122	165.377	49.045
13.3421	163.049	47.637
13.3719	164.506	46.6749
13.4017	162.199	48.2744
13.4316	162.353	48.0286
13.4614	160.462	47.0442
13.4913	159.996	46.4027
13.5211	161.919	47.2963
13.551	162.317	44.6286
13.5808	162.027	44.6134
13.6107	163.851	46.4657
13.6405	165.684	49.1681
13.6704	167.993	49.1994
13.7002	170.815	49.1873
13.7301	173.259	52.2262
13.7599	169.396	50.7689
13.7898	168.67	52.0294
13.8196	167.205	51.5954
13.8495	169.558	50.7401
13.8793	170.592	51.6592
13.9092	165.725	50.1316
13.939	164.79	51.138
13.9689	166.1	52.7695
13.9987	167.208	50.7344
14.0286	170.319	51.0812
14.0584	167.238	49.0132
14.0883	169.236	49.6551
14.1181	166.962	48.2483
14.1479	169.225	50.2852
14.1778	170.196	49.8213
14.2076	171.298	46.0833
14.2375	174.143	47.3524
14.2673	174.738	45.829
14.2972	173.302	49.2598
14.327	171.188	49.5699
14.3569	171.097	49.0462
14.3867	169.756	48.673
14.4166	168.056	49.2427
14.4464	174.658	47.7683
14.4763	178.056	46.0075
14.5061	172.992	46.0444
14.536	174.779	46.896
14.5658	168.696	46.513
14.5957	165.298	47.4887
14.6255	169.824	48.5369
14.6554	170.978	48.7794
14.6852	170.057	50.2725
14.7151	169.447	50.9727
14.7449	167.916	48.67
14.7748	166.18	49.5335
14.8046	168.891	46.7665
14.8345	167.654	46.5681
14.8643	168.069	43.9247
14.8941	173.243	45.3138
14.924	170.482	42.011
14.9538	172.048	41.922
14.9837	172.634	41.317
15.0135	170.906	41.5013
15.0434	172.615	42.9468
15.0732	175.876	44.3957
15.1031	171.994	46.0165
15.1329	171.396	42.7042
15.1628	173.234	42.4584
15.1926	170.602	42.1095
15.2225	160.863	40.4652
15.2523	160.923	39.8002
15.2822	158.647	39.564
15.312	161.579	38.5594
15.3419	159.341	40.5578
15.3717	160.017	42.2287
15.4016	160.022	42.0192
15.4314	162.383	38.7655
15.4613	164.947	39.6688
15.4911	167.666	40.1186
15.521	168.586	38.4007
15.5508	160.372	39.6306
15.5807	165.108	39.2154
15.6105	168.881	38.5915
15.6403	162.427	39.1538
15.6702	160.907	39.3007
15.7	160.971	39.1416
15.7299	166.316	40.0881
15.7597	165.484	40.0535
15.7896	163.292	39.2343
15.8194	160.137	39.7336
15.8493	163.261	38.0495
15.8791	162.208	42.015
15.909	167.729	40.9832
15.9388	164.235	40.5929
15.9687	159.626	38.2442
15.9985	160.916	37.4302
16.0284	168.5	35.9553
16.0582	173.042	37.2788
16.0881	172.634	35.5957
16.1179	173.274	36.5133
16.1478	174.09	38.3231
16.1776	176.235	38.0187
16.2075	174.435	35.8844
16.2373	177.822	39.5834
16.2672	179.087	40.641
16.297	175.737	38.5082
16.3269	175.789	39.6838
16.3567	174.061	41.4308
16.3865	174.432	42.2249
16.4164	167.707	40.7615
16.4462	169.402	39.0751
16.4761	177.839	40.9789
16.5059	173.153	41.2029
16.5358	174.702	43.2841
16.5656	178.625	43.0607
16.5955	173.615	43.19
16.6253	172.715	41.9476
16.6552	177.38	39.4128
16.685	174.417	40.4346
16.7149	173.163	38.4702
16.7447	166.008	39.113
16.7746	162.572	40.3418
16.8044	163.619	36.6073
16.8343	168.459	34.754
16.8641	168.807	35.5769
16.894	162.358	33.2567
16.9238	160.155	29.8076
16.9537	170.835	33.1341
16.9835	173.663	33.4408
17.0134	175.371	31.4812
17.0432	173.52	30.5444
17.073	176.29	31.5961
17.1029	177.237	32.9181
17.1328	175.943	33.4956
17.1626	176.041	35.0491
17.1925	178.848	34.5925
17.2223	175.355	33.2364
17.2521	171.504	31.4442
17.282	171.308	31.6819
17.3118	167.611	29.1237
17.3417	163.542	28.8284
17.3715	168.634	30.3417
17.4014	170.859	29.6212
17.4312	169.112	30.5572
17.4611	174.684	28.702
17.4909	174.984	31.3549
17.5208	172.846	32.5508
17.5506	174.456	30.8987
17.5805	171.614	29.0262
17.6103	174.424	33.1234
17.6402	171.383	31.6092
17.67	170.156	27.9087
17.6999	169.503	27.7978
17.7297	166.92	25.4224
17.7596	170.627	25.8612
17.7894	170.854	26.5411
17.8193	168.495	28.0739
17.8491	167.217	28.881
17.8789	165.431	27.3833
17.9088	170.068	27.7441
17.9386	163.433	25.3028
17.9685	168.384	24.5769
17.9983	167.551	25.3405
18.0282	165.536	23.9457
18.058	165.011	27.2206
18.0879	161.788	26.3838
18.1177	163.065	26.4765
18.1476	162.978	25.4864
18.1774	164.712	24.6854
18.2073	165.271	23.065
18.2371	165.596	22.5494
18.267	164.935	22.5174
18.2968	163.237	20.651
18.3267	164.062	21.9849
18.3565	162.079	23.0667
18.3864	170.576	27.193
18.4162	162.282	29.2207
18.4461	157.557	26.5076
18.4759	159.585	25.0577
18.5058	156.069	24.5692
18.5356	160.597	24.1838
18.5654	157.265	23.1989
18.5953	160.561	22.6422
18.6252	160.507	24.3998
18.655	167.096	22.5961
18.6849	167.858	24.7772
18.7147	161.342	25.2008
18.7445	158.861	24.5809
18.7744	160.972	24.3399
18.8042	159.67	23.5516
18.8341	164.232	23.5566
18.8639	163.259	23.9993
18.8938	162.366	26.1831
18.9236	160.098	25.3503
18.9535	162.614	23.0483
18.9833	166.045	22.8778
19.0132	166.417	21.2284
19.043	164.937	22.4439
19.0729	171.12	22.8737
19.1027	172.909	21.8816
19.1326	165.963	24.9153
19.1624	175.869	22.7445
19.1923	171.85	25.3333
19.2221	167.416	24.0246
19.252	169.963	28.2002
19.2818	168.117	24.4568
19.3117	168.462	25.4835
19.3415	169.71	23.266
19.3713	161.982	19.6086
19.4012	165.127	21.9598
19.431	167.848	21.1449
19.4609	166.186	21.7267
19.4907	166.993	19.7536
19.5206	163.586	21.8534
19.5504	166.704	21.6892
19.5803	170.434	21.9285
19.6101	166.279	24.0878
19.64	164.37	24.0532
19.6698	166.366	24.4065
19.6997	168.782	23.5027
19.7295	173.89	23.6316
19.7594	171.731	21.7451
19.7892	169.24	21.6436
19.8191	167.903	20.7207
19.8489	167.064	21.4541
19.8788	171.053	18.9609
19.9086	167.564	20.5605
19.9385	167.828	20.9529
19.9683	162.919	22.8208
19.9982	162.839	22.1314
20.028	161.921	21.5802
20.0578	161.705	21.3096
20.0877	164.128	20.2991
20.1176	158.546	21.867
20.1474	160.379	19.4514
20.1773	164.789	19.3195
20.2071	167.56	21.272
20.2369	169.207	23.2226
20.2668	168.388	22.8916
20.2966	162.465	23.5137
20.3265	166.826	23.3647
20.3563	167.818	21.9263
20.3862	165.726	22.2817
20.416	169.546	22.807
20.4459	170.759	25.7563
20.4757	169.193	24.5702
20.5056	168.905	22.7977
20.5354	169.691	21.6341
20.5653	166.703	22.3014
20.5951	170.602	23.0603
20.625	171.505	22.6669
20.6548	164.243	22.9314
20.6847	165.694	23.0725
20.7145	160.758	22.8441
20.7444	161.031	22.4578
20.7742	170.961	22.3064
20.8041	163.909	23.1623
20.8339	159.526	22.6829
20.8637	156.944	23.013
20.8936	152.459	24.3904
20.9234	159.245	24.4123
20.9533	154.419	25.2485
20.9831	153.809	22.5812
21.013	156.711	23.9078
21.0428	162.084	24.8627
21.0727	163.726	23.7324
21.1025	160.913	24.3587
21.1324	163.777	24.8821
21.1622	160.596	26.1098
21.1921	157.724	24.7668
21.2219	162.365	22.9871
21.2518	162.78	22.073
21.2816	167.929	23.2568
21.3115	169.676	23.4216
21.3413	168.671	20.3589
21.3712	164.378	22.3433
21.401	161.12	22.8864
21.4309	163.02	26.3789
21.4607	161.882	25.0357
21.4906	156.15	26.2035
21.5204	160.61	24.4237
21.5502	161.818	24.6265
21.5801	162.782	26.251
21.61	160.034	27.1704
21.6398	160.558	27.9265
21.6697	161.12	26.9949
21.6995	162.315	26.8237
21.7293	164.874	27.4077
21.7592	164.737	26.1277
21.789	164.782	25.5096
21.8189	168.953	26.2961
21.8487	167.503	27.1876
21.8786	168.847	27.2585
21.9084	166.499	27.7123
21.9383	166.937	27.4735
21.9681	163.728	25.4466
21.998	162.869	27.3074
22.0278	163.007	26.7291
22.0577	165.059	25.0785
22.0875	166.314	24.2471
22.1174	167.209	25.3452
22.1472	168.169	26.0543
22.1771	171.836	27.1519
22.2069	168.078	26.1378
22.2368	171.236	24.524
22.2666	171.791	24.9545
22.2965	170.161	27.1435
22.3263	176.946	28.7106
22.3561	172.812	28.4887
22.386	168.803	27.6304
22.4158	170.558	25.2084
22.4457	170.652	25.9809
22.4755	166.136	28.778
22.5054	170.566	26.8892
22.5352	178.518	24.2827
22.5651	176.232	25.5419
22.5949	177.539	27.2857
22.6248	176.916	28.2539
22.6546	180.559	26.3968
22.6845	178.85	26.2837
22.7143	178.402	29.4328
22.7442	175.542	29.1609
22.774	175.156	27.94
22.8039	171.067	27.8131
22.8337	170.766	29.4132
22.8636	168.657	29.3891
22.8934	168.242	30.561
22.9233	170.225	31.3108
22.9531	169.074	30.5194
22.983	173.878	30.7289
23.0128	173.754	30.3724
23.0426	169.45	30.8967
23.0725	169.779	31.9361
23.1024	172.259	31.4174
23.1322	176.231	31.4456
23.1621	176.332	29.5583
23.1919	172.671	29.6959
23.2217	174.746	30.1266
23.2516	174.507	29.9121
23.2814	171.113	29.4726
23.3113	172.651	30.2247
23.3411	175.505	27.95
23.371	175.658	29.6067
23.4008	176.518	31.1268
23.4307	175.053	31.8551
23.4605	173.207	31.2168
23.4904	174.317	29.7983
23.5202	174.971	29.4254
23.5501	178.315	29.9796
23.5799	176.72	30.4336
23.6098	176.835	31.7192
23.6396	181.571	30.907
23.6695	184.058	32.065
23.6993	176.778	32.5435
23.7292	177.434	32.5337
23.759	179.866	32.7308
23.7889	177.5	31.4382
23.8187	177.478	31.2689
23.8485	181.75	30.3097
23.8784	177.897	31.6821
23.9082	177.106	31.5043
23.9381	177.173	31.6966
23.9679	176.121	32.3333
23.9978	169.743	32.9434
24.0276	172.777	32.3828
24.0575	177.513	32.3885
24.0873	181.099	33.259
24.1172	178.963	32.2722
24.147	179.618	33.8247
24.1769	175.578	32.8901
24.2067	173.06	32.4831
24.2366	176.422	31.6606
24.2664	171.941	36.2231
24.2963	172.631	34.6387
24.3261	169.643	33.4644
24.356	168.636	35.0894
24.3858	166.608	33.7518
24.4157	168.448	34.1963
24.4455	167.111	34.12
24.4754	162.472	35.9341
24.5052	161.712	36.2867
24.535	162.945	37.0271
24.5649	165.799	37.5552
24.5948	168.524	37.0818
24.6246	167.026	37.755
24.6545	167.885	37.6719
24.6843	166.784	38.179
24.7141	162.628	38.0727
24.744	164.867	37.8808
24.7738	165.328	37.7468
24.8037	168.963	37.8605
24.8335	168.395	36.0968
24.8634	169.432	36.1562
24.8932	169.29	37.8249
24.9231	166.622	38.1838
24.9529	165.464	36.6917
24.9828	168.528	36.9041
25.0126	174.782	36.7836
25.0425	170.769	39.9334
25.0723	170.271	40.5257
25.1022	172.33	38.2799
25.132	176.105	38.2913
25.1619	174.979	38.2109
25.1917	178.56	37.1555
25.2216	179.377	38.5081
25.2514	179.768	37.8316
25.2812	175.007	39.1364
25.3111	173.775	40.4009
25.3409	177.408	40.3614
25.3708	178.659	39.0661
25.4006	175.028	40.5038
25.4305	171.214	40.2327
25.4603	174.555	40.4728
25.4902	176.282	40.0511
25.52	177.153	38.6806
25.5499	174.132	37.9213
25.5797	171.513	38.6135
25.6096	173.411	39.9699
25.6394	170.763	42.537
25.6693	169.094	41.8299
25.6991	172.299	38.8096
25.729	169.781	39.3978
25.7588	168.006	40.3679
25.7887	174.834	40.9006
25.8185	174.364	42.2304
25.8484	171.05	40.4701
25.8782	171.346	41.5294
25.9081	174.317	42.1872
25.9379	174.476	40.1327
25.9678	172.577	41.4425
25.9976	178.69	41.9596
26.0275	180.511	41.3953
26.0573	182.701	40.5061
26.0872	182.102	39.1253
26.117	183.142	38.7007
26.1469	178.797	39.0798
26.1767	184.01	39.7736
26.2065	181.703	39.5151
26.2364	182.771	41.0706
26.2662	183.171	39.7991
26.2961	178.602	39.7622
26.3259	177.762	38.4977
26.3558	182.47	37.0163
26.3856	178.783	39.0089
26.4155	181.858	38.5671
26.4453	183.448	39.1408
26.4752	181.745	39.544
26.505	183.041	38.6521
26.5349	187.123	37.7905
26.5647	182.612	39.0041
26.5946	186.096	38.1751
26.6244	188.611	36.2576
26.6543	185.509	37.4493
26.6841	181.793	38.1766
26.714	184.62	37.5359
26.7438	184.578	37.0071
26.7736	178.847	38.1881
26.8035	178.086	39.0657
26.8333	181.427	36.8539
26.8632	177.838	38.237
26.893	175.439	37.557
26.9229	179.536	38.4451
26.9527	177.578	39.6166
26.9826	181.305	39.738
27.0124	181.135	37.5985
27.0423	181.541	37.4878
27.0721	180.093	36.1037
27.102	187.151	35.5217
27.1318	178.972	36.8961
27.1617	177.684	38.82
27.1915	178.713	40.0865
27.2214	184.759	39.3687
27.2512	187.993	38.8929
27.2811	186.417	40.9557
27.3109	182.421	41.0473
27.3408	178.8	41.8533
27.3706	182.906	41.8195
27.4005	183.832	41.7227
27.4303	182.261	42.9803
27.4602	176.264	43.306
27.49	182.802	42.441
27.5199	185.75	42.6678
27.5497	187.406	43.8705
27.5796	184.599	43.9351
27.6094	183.434	41.2803
27.6393	184.387	41.31
27.6691	183.024	41.7351
27.6989	182.948	43.6553
27.7288	183.098	42.2871
27.7586	182.499	40.4381
27.7885	180.446	40.83
27.8183	184.611	38.7237
27.8482	186.684	40.1807
27.878	181.498	39.6836
27.9079	181.105	40.1817
27.9377	182.425	39.2303
27.9676	181.372	40.7636
27.9974	180.093	41.8603
28.0273	183.273	40.2381
28.0571	176.304	40.3782
28.087	178.493	40.0295
28.1168	177.154	40.4819
28.1467	173.581	40.5431
28.1765	176.848	40.491
28.2064	172.613	39.6048
28.2362	177.392	40.9468
28.266	183.104	39.1598
28.2959	177.264	37.6302
28.3257	177.694	39.3218
28.3556	177.955	36.8438
28.3854	177.795	37.2533
28.4153	178.456	38.6712
28.4451	179.089	39.4144
28.475	181.952	38.8395
28.5048	180.82	40.4576
28.5347	180.98	41.3121
28.5645	182.521	40.7872
28.5944	181.775	41.1752
28.6242	181.699	39.9684
28.6541	180.537	41.0716
28.6839	175.588	40.3908
28.7138	174.793	40.0543
28.7436	175.185	40.7232
28.7735	177.445	41.1131
28.8033	174.246	41.7414
28.8332	171.882	41.5404
28.863	169.716	43.0123
28.8929	171.036	42.3838
28.9227	170.184	42.4157
28.9526	168.876	44.6023
28.9824	167.038	44.9708
29.0123	172.65	43.8185
29.0421	173.287	45.1558
29.072	176.741	43.4164
29.1018	174.816	42.5751
29.1317	175.935	41.4445
29.1615	173.652	42.5356
29.1913	171.37	43.8741
29.2212	177.98	42.1377
29.251	177.488	41.8979
29.2809	173.706	41.8568
29.3107	173.228	42.7522
29.3406	173.651	43.6411
29.3704	172.341	43.9695
29.4003	169.413	44.2115
29.4301	172.542	43.7998
29.46	168.752	44.1626
29.4898	164.987	43.4639
29.5197	167.741	41.2611
29.5495	169.419	42.9307
29.5794	169.767	43.1792
29.6092	172.718	43.0555
29.6391	173.33	42.6607
29.6689	167.851	44.1276
29.6988	167.508	43.8823
29.7286	165.091	44.4433
29.7584	168.631	43.6157
29.7883	172.521	44.1311
29.8181	169.833	43.0522

## Sheet: Fig. 4D (i)
11 pN			0 pN
Time (minutes)	delta Lk		Time (minutes)	delta Lk
-3.33333e-06	1241.8		11.0677	181.241
0.00033	1220.91		16.4537	173.185
0.000663333	1214.09		21.888	135.633
0.000996667	1207.71		27.3514	169.103
0.00133	1222.78		32.7659	160.404
0.00166333	1222.87
0.00199667	1212.27
0.00233	1182.8
0.00266333	1185.09
0.00299667	1193.16
0.00333	1190.4
0.00366333	1173.32
0.00399667	1168.21
0.00433	1145.94
0.00466333	1164.42
0.00499667	1134.07
0.00533	1116.66
0.00566333	1153.71
0.00599667	1146.11
0.00633	1165.02
0.00669667	1144.75
0.00699667	1161.81
0.00733	1166.82
0.00766333	1183.5
0.00803	1164.58
0.00836333	1164.77
0.00869667	1154.99
0.00903	1182.44
0.00936333	1201.07
0.00969667	1193.81
0.01003	1202.07
0.0103633	1128.16
0.0106633	1151.17
0.01103	1084.89
0.0113633	1132.53
0.0116967	1103.83
0.01203	1083.75
0.0123633	1102.9
0.0126967	1133.94
0.01303	1106
0.0133633	1145.71
0.0136967	1072.49
0.01403	1116.18
0.0143633	1097.66
0.0146967	1127.18
0.01503	1122
0.0153633	1157.75
0.0156967	1154.57
0.01603	1140.4
0.0163633	1156.04
0.0166967	1107.98
0.01703	1144.92
0.0173633	1164.21
0.0176967	1208.84
0.01803	1157.51
0.0183633	1152.99
0.0186967	1154.37
0.01903	1176.84
0.0193633	1212.97
0.0196967	1236.24
0.02003	1189.46
0.0203633	1179.65
0.0206967	1182.64
0.02103	1170.53
0.0213633	1160.34
0.0216967	1224.82
0.02203	1140.38
0.0223633	1061.94
0.0226967	1056.94
0.02303	1052.49
0.0233633	1039.25
0.0236967	1031.9
0.02403	1003.17
0.0243633	1026.19
0.0246967	1018.01
0.02503	1047.98
0.0253633	1056.59
0.0256967	1060.15
0.02603	1098.55
0.0263633	1168.87
0.0266967	1215.75
0.02703	1197.13
0.0273633	1211.94
0.0276967	1243.15
0.02803	1216.54
0.0283633	1209.27
0.0286967	1209.43
0.02903	1192.89
0.0293633	1171.89
0.0296967	1157.79
0.03003	1118.39
0.0303633	1130.03
0.0306967	1120.49
0.03103	1072.64
0.0313633	1067.51
0.0316967	1045.98
0.03203	1086.76
0.0323633	1070.67
0.0326967	1064.75
0.03303	1083.71
0.0333633	1126.49
0.0336967	1143.38
0.03403	1158.78
0.0343633	1154.41
0.0346967	1142.37
0.03503	1143.56
0.0353633	1083.16
0.0356967	1072.23
0.03603	1066.66
0.0363633	1082.86
0.0366967	1076.07
0.03703	1065.38
0.0373633	1049.18
0.0376967	1154.01
0.03803	1067.29
0.0383633	1130.18
0.0386967	1106.45
0.03903	1113.47
0.0393633	1063.34
0.0396967	1120.65
0.04003	1077.12
0.0403633	1073.6
0.0406967	1073.71
0.04103	1056.4
0.0413633	1049.13
0.0416967	1095.5
0.04203	1015.79
0.0423633	1017.97
0.0426967	1038.88
0.04303	1018.91
0.0433633	1047.75
0.0436967	1062.59
0.04403	1048.98
0.0443633	1110.24
0.0446967	1069.96
0.04503	1069.97
0.0453633	1085.02
0.0456967	1007.2
0.04603	1009.47
0.0463633	986.127
0.0466967	962.298
0.04703	949.694
0.0473633	951.8
0.0476967	925.963
0.04803	962.93
0.0483633	984.277
0.0486967	1006.63
0.04903	1062.94
0.0493633	1040.51
0.0496967	1067.06
0.05003	1051.06
0.0503633	1046.78
0.0506967	1041.02
0.05103	1028
0.0513633	1019.49
0.0516967	986.265
0.05203	991.308
0.0523633	980.452
0.0526967	972.157
0.05303	1061.14
0.0533633	1026.2
0.0536967	1045.47
0.05403	1040.06
0.0543633	1161.69
0.0546967	1147.32
0.05503	1065.01
0.0553633	1039
0.0556967	1053.29
0.05603	1038.09
0.0563633	1056.73
0.0566967	1046.12
0.05703	1045.49
0.0573633	1044.33
0.0576967	1028.99
0.05803	1043.03
0.0583633	1065.38
0.0586967	1006.81
0.05903	1007.86
0.0593633	1000.08
0.0596967	1000.66
0.06003	976.148
0.0603633	989.222
0.0606967	970.976
0.06103	1002.3
0.0613633	1052.04
0.0616967	968.822
0.06203	1006.72
0.0623633	1052.64
0.0626967	1037.58
0.06303	1064.08
0.0633633	1066.8
0.0636967	1135.15
0.06403	1073.76
0.0643633	1132.2
0.06473	1076.64
0.06503	1061.52
0.0653967	1022.67
0.06573	1025.87
0.0660633	1014.6
0.0663967	1012.01
0.0666967	1059.51
0.06703	997.097
0.0673967	978.967
0.0676967	962.372
0.0680633	987.566
0.0683967	999.1
0.06873	1013.65
0.0690633	1004.82
0.0693967	1031.58
0.06973	1030.78
0.0700633	1025.13
0.0703967	1017.4
0.07073	993.356
0.0710633	987.335
0.0713967	971.959
0.07173	970.187
0.0720633	1016.02
0.0723967	990.772
0.07273	978.122
0.0730633	1057.79
0.0733967	1014.64
0.07373	1033.55
0.0740633	1051.04
0.0743967	1049.57
0.07473	1081.62
0.0750633	1040.73
0.0753967	1022.84
0.07573	1031.98
0.0760633	1036.45
0.0763967	1018.03
0.07673	1016.28
0.0770633	1010.61
0.0773967	1011.73
0.07773	1029.43
0.0780633	1045.36
0.0783967	1037.4
0.07873	1033
0.0790633	1026.9
0.0793967	1024.97
0.07973	1023.15
0.0800633	1017.37
0.0803967	1031.08
0.08073	967.848
0.0810633	969.158
0.0813967	958.451
0.08173	1022.38
0.0820633	959.784
0.0823967	969.361
0.08273	979.257
0.0830633	989.222
0.0833967	980.314
0.08373	1000.27
0.0840633	977.347
0.0843967	1035.38
0.08473	965.864
0.0850633	985.458
0.0853967	958.566
0.08573	963.95
0.0860633	1048.55
0.0863967	943.526
0.08673	959.507
0.0870633	979.248
0.0873967	1016.47
0.08773	970.34
0.0880633	967.853
0.0883967	989.153
0.08873	979.234
0.0890633	999.755
0.0893967	986.214
0.08973	992.927
0.0900633	994.929
0.0903967	1023.64
0.09073	992.927
0.0910633	979.11
0.0913967	1039.56
0.09173	1014.98
0.0920633	998.062
0.0923967	987.525
0.09273	992.645
0.0930633	1024.01
0.0933967	1027.94
0.09373	992.373
0.0940633	971.331
0.0943967	955.076
0.09473	939.536
0.0950633	941.833
0.0953967	883.298
0.09573	910.829
0.0960633	848.03
0.0963967	858.657
0.09673	854.342
0.0970633	907.597
0.0973967	912.925
0.09773	933.796
0.0980633	1014.76
0.0983967	951.877
0.09873	967.687
0.0990633	962.206
0.0993967	905.788
0.09973	919.714
0.100063	934.878
0.100397	930.729
0.10073	897.426
0.101063	876.971
0.101397	915.188
0.10173	934.389
0.102063	949.157
0.102397	856.462
0.10273	858.399
0.103063	870.429
0.103397	913.55
0.10373	930.927
0.104063	944.091
0.104397	894.176
0.10473	880.258
0.105063	875.003
0.105397	872.579
0.10573	861.827
0.106063	863.096
0.106397	861.402
0.10673	852.321
0.107063	849.128
0.107397	853.767
0.10773	855.585
0.108063	859.774
0.108397	843.442
0.10873	855.569
0.109063	852.125
0.109397	941.669
0.10973	845.509
0.110063	864.477
0.110397	913.405
0.11073	865.658
0.111063	915.839
0.111397	987.677
0.11173	842.453
0.112063	849.447
0.112397	893.669
0.11273	869.16
0.113063	862.482
0.113397	872.466
0.11373	849.408
0.114063	848.607
0.114397	849.797
0.11473	859.982
0.115063	862.362
0.115397	837.945
0.11573	840.391
0.116063	820.311
0.116397	822.871
0.11673	837.376
0.117063	842.963
0.117413	866.332
0.117747	920.646
0.11808	888.841
0.118413	886.882
0.118747	949.84
0.11908	946.22
0.119413	939.579
0.119747	921.882
0.12008	855.137
0.120413	861.022
0.120747	846.3
0.12108	824.652
0.121447	805.43
0.12178	807.707
0.122113	796.007
0.122447	758.269
0.12278	765.33
0.123113	776.624
0.123447	782.386
0.123747	785.539
0.124113	791.322
0.124447	793.195
0.12478	814.108
0.125113	808.463
0.125447	833.844
0.12578	814.918
0.126113	808.295
0.126447	812.841
0.12678	812.915
0.127113	793.031
0.127447	810.851
0.12778	832.926
0.128113	805.402
0.128447	810.267
0.12878	835.51
0.129113	805.981
0.129447	812.634
0.12978	807.741
0.130113	806.101
0.130447	808.447
0.13078	818.671
0.131113	824.227
0.131447	816.276
0.13178	822.479
0.132113	832.052
0.132447	823.053
0.13278	830.027
0.133113	842.423
0.133447	817.831
0.13378	822.038
0.134113	820.728
0.134447	819.713
0.13478	813.513
0.135113	815.769
0.135447	804.761
0.13578	816.567
0.136113	845.904
0.136447	835.544
0.13678	839.18
0.137113	819.319
0.137447	855.186
0.13778	837.295
0.138113	829.238
0.138447	844.559
0.13878	834.504
0.139113	850.824
0.139447	823.932
0.13978	800.701
0.140113	828.972
0.140447	826.922
0.14078	834.896
0.141113	879.107
0.141447	885.48
0.14178	945.104
0.142113	956.017
0.142447	959.839
0.14278	961.634
0.143113	955.713
0.143447	938.258
0.14378	875.298
0.144113	853.862
0.144447	848.884
0.14478	825.482
0.145113	805.951
0.145447	803.421
0.14578	793.02
0.146113	847.375
0.146447	802.717
0.14678	802.722
0.147113	818.373
0.147447	815.349
0.14778	829.475
0.148113	832.172
0.148447	863.252
0.14878	820.378
0.149113	835.071
0.149447	798.148
0.14978	780.462
0.150113	783.226
0.150447	805.024
0.15078	769.247
0.151113	855.246
0.151447	770.555
0.15178	754.046
0.152113	758.415
0.152447	760.617
0.15278	760.807
0.153113	830.068
0.153447	792.688
0.15378	812.782
0.154113	790.342
0.154447	824.481
0.15478	804.936
0.155113	821.745
0.155447	831.048
0.15578	802.496
0.156113	803.483
0.156447	776.603
0.15678	789.308
0.157113	765.814
0.157447	782.713
0.15778	761.079
0.158113	756.675
0.158447	770.479
0.15878	756.135
0.159113	776.61
0.159447	769.641
0.15978	770.892
0.160113	796.201
0.160447	810.648
0.16078	810.332
0.161113	820.703
0.161447	844.337
0.16178	851.251
0.162113	875.642
0.162447	827.531
0.16278	841.246
0.163113	855.919
0.163447	811.407
0.16378	854.538
0.164113	775.911
0.164447	795.638
0.16478	747.649
0.165113	761.817
0.165447	744.671
0.16578	725.998
0.166113	741.979
0.166447	750.703
0.16678	777.15
0.167113	766.216
0.167447	786.127
0.16778	778.817
0.168113	797.649
0.168447	798.023
0.16878	812.387
0.169113	827.87
0.169447	798.025
0.16978	831.498
0.170113	774.841
0.170447	755.282
0.17078	741.875
0.171113	729.491
0.171447	733.742
0.17178	739.917
0.172113	738.761
0.172447	773.929
0.17278	760.823
0.173113	767.768
0.173447	765.904
0.17378	767.288
0.174113	772.721
0.174447	774.548
0.17478	788.695
0.175147	794.708
0.17548	822.188
0.17578	810.957
0.176113	800.72
0.176447	796.459
0.17678	784.264
0.177113	783.668
0.17748	776.13
0.17778	775.627
0.178147	787.613
0.17848	749.236
0.178813	774.474
0.179147	775.95
0.17948	783.036
0.179813	777.851
0.180147	761.171
0.18048	764.979
0.180813	768.612
0.181147	787.578
0.18148	792.399
0.181813	821.748
0.182147	796.259
0.18248	831.235
0.182813	773.097
0.183147	774.474
0.18348	771.104
0.183813	781.839
0.184147	780.87
0.18448	768.908
0.184813	791.627
0.185147	779.576
0.18548	761.875
0.185813	845.791
0.186147	761.861
0.18648	770.07
0.186813	835.593
0.187147	754.751
0.18748	736.794
0.187813	778.261
0.188147	752.911
0.18848	788.409
0.188813	754.745
0.189147	780.674
0.18948	773.106
0.189813	768.668
0.190147	753.997
0.19048	762.836
0.190813	750.982
0.191147	751.84
0.19148	844.33
0.191813	749.82
0.192147	743.19
0.19248	748.15
0.192813	764.959
0.193147	762.825
0.19348	710.665
0.193813	687.783
0.194147	795.513
0.19448	712.342
0.194813	720.718
0.195147	725.608
0.19548	709.86
0.195813	816.232
0.196147	806.613
0.19648	745.868
0.196813	753.414
0.197147	749.121
0.19748	754.911
0.197813	764.613
0.198147	766.121
0.19848	768.2
0.198813	763.245
0.199147	760.947
0.19948	759.104
0.199813	747.46
0.200147	728.473
0.20048	826.963
0.200813	767.57
0.201147	736.134
0.20148	738.678
0.201813	741.361
0.202147	741.176
0.20248	749.301
0.202813	770.882
0.203147	751.799
0.20348	728.732
0.203813	732.531
0.204147	694.837
0.20448	740.923
0.204813	739.885
0.205147	738.074
0.20548	750.09
0.205813	747.974
0.206147	747.769
0.20648	771.92
0.206813	791.403
0.207147	823.074
0.20748	759.822
0.207813	764.262
0.208147	753.047
0.20848	746.934
0.208813	739.236
0.209147	685.589
0.20948	730.655
0.209813	748.602
0.210147	737.449
0.21048	738.886
0.210813	779.678
0.211147	803.257
0.21148	808.572
0.211813	816.774
0.212147	813.404
0.21248	832.1
0.212813	846.134
0.213147	810.729
0.21348	803.988
0.213813	800.574
0.214147	792.607
0.21448	766.839
0.214813	757.886
0.215147	784.095
0.21548	777.274
0.215813	775.489
0.216147	760.481
0.21648	792.552
0.216813	790.778
0.217147	788.217
0.21748	767.473
0.217813	778.79
0.218147	760.56
0.21848	763.683
0.218813	764.721
0.219147	777.902
0.21948	757.771
0.219813	756.456
0.220147	751.391
0.22048	744.214
0.220813	701.123
0.221147	672.083
0.22148	720.651
0.221813	693.642
0.222147	695.104
0.22248	697.695
0.222813	662.294
0.223147	657.507
0.22348	684.06
0.223813	710.642
0.224147	670.45
0.22448	731.447
0.224813	744.371
0.225147	752.053
0.22548	755.64
0.225813	754.036
0.226147	750.378
0.22648	740.044
0.226813	750.932
0.227147	741.815
0.22748	763.157
0.227813	755.907
0.228147	803.421
0.22848	731.855
0.228813	757.769
0.22918	758.624
0.22948	755.137
0.229813	749.07
0.230147	726.603
0.23048	748.569
0.230813	751.831
0.231147	736.692
0.23148	738.335
0.231813	725.611
0.232147	803.43
0.23248	735.949
0.232847	734.166
0.23318	710.665
0.233513	729.334
0.233813	718.46
0.23418	705.662
0.234513	730.789
0.234847	668.632
0.23518	721.322
0.235513	700.989
0.235847	716.006
0.23618	679.289
0.236513	722.072
0.236847	734.362
0.23718	743.951
0.237513	734.051
0.237847	734.667
0.23818	748.722
0.238513	752.193
0.238847	707.337
0.23918	753.416
0.239513	761.27
0.239847	753.077
0.24018	792.07
0.240513	787.297
0.240847	788.93
0.24118	768.428
0.241513	790.962
0.241847	774.234
0.24218	752.477
0.242513	719.018
0.242847	698.062
0.24318	681.216
0.243513	730.247
0.243847	734.226
0.24418	708.905
0.244513	811.471
0.244847	746.046
0.24518	742.081
0.245513	744.648
0.245847	779.05
0.24618	749.511
0.246513	746.443
0.246847	741.34
0.24718	723.516
0.247513	734.148
0.247847	723.193
0.24818	731.689
0.248513	721.922
0.248847	692.558
0.24918	726.007
0.249513	752.507
0.249847	697.102
0.25018	756.5
0.250513	748.486
0.250847	767.106
0.25118	767.835
0.251513	787.075
0.251847	781.373
0.25218	780.236
0.252513	779.244
0.252847	762.585
0.25318	734.898
0.253513	721.775
0.253847	709.618
0.25418	669.989
0.254513	670.236
0.254847	686.886
0.25518	712.467
0.255513	704.267
0.255847	740.528
0.25618	688.057
0.256513	706.4
0.256847	687.195
0.25718	735.08
0.257513	698.177
0.257847	665.299
0.25818	638.507
0.258513	634.02
0.258847	656.446
0.25918	661.712
0.259513	653.344
0.259847	677.121
0.26018	724.55
0.260513	725.908
0.260847	655.687
0.26118	716.345
0.261513	665.115
0.261847	718.211
0.26218	659.865
0.262513	740.111
0.262847	713.291
0.26318	723.779
0.263513	729.954
0.263847	739.894
0.26418	791.495
0.264513	744.064
0.264847	719.371
0.265213	716.894
0.265513	716.591
0.265847	664.381
0.26618	638.654
0.266513	639.074
0.266847	655.117
0.26718	638.239
0.267513	677.089
0.267847	743.718
0.26818	662.651
0.268513	708.499
0.268847	713.754
0.26918	695.19
0.269513	725.495
0.269847	674.944
0.27018	736.713
0.270513	717.982
0.270847	703.907
0.27118	677.46
0.271513	698.26
0.271847	698.754
0.27218	695.337
0.272513	648.55
0.272847	699.863
0.27318	709.051
0.273513	668.515
0.273847	677.061
0.27418	697.049
0.274513	710.55
0.274847	726.102
0.27518	742.157
0.275513	749.723
0.275847	744.655
0.27618	745.884
0.276513	757.466
0.276847	746.281
0.27718	740.985
0.277513	715.487
0.277847	714.7
0.27818	664.932
0.278513	654.345
0.278847	690.987
0.27918	620.611
0.279513	620.009
0.279847	587.657
0.28018	585.189
0.280513	600.764
0.280847	587.427
0.28118	592.322
0.281513	597.279
0.281847	621.103
0.28218	617.896
0.282513	641.113
0.282847	649.632
0.28318	652.349
0.283513	719.719
0.283847	665.398
0.28418	655.018
0.284513	680.221
0.284847	650.211
0.28518	650.363
0.285513	643.824
0.285847	637.882
0.286213	639.312
0.286513	641.316
0.286847	643.764
0.28718	624.242
0.287513	646.435
0.287847	620.371
0.28818	619.333
0.288513	629.626
0.28888	630.325
0.289213	616.145
0.289547	638.428
0.28988	637.466
0.290213	626.311
0.290547	635.45
0.29088	623.532
0.291213	629.474
0.291547	608.932
0.29188	630.715
0.292213	618.346
0.292547	623.963
0.29288	634.198
0.293213	624.106
0.293547	645.212
0.29388	639.819
0.294213	644.098
0.294547	624.348
0.29488	627.591
0.295213	637.185
0.295547	590.652
0.29588	613.973
0.296213	613.571
0.296547	624.106
0.29688	644.031
0.297213	616.441
0.297547	642.052
0.29788	625.571
0.298213	608.496
0.298547	616.466
0.29888	628.987
0.299213	659.899
0.299547	620.281
0.29988	593.553
0.300213	604.582
0.300547	674.658
0.30088	594.372
0.301213	585.87
0.301547	665.698
0.30188	631.981
0.302213	697.824
0.302547	627.377
0.30288	637.427
0.303213	646.442
0.303547	609.094
0.30388	637.01
0.304213	617.882
0.304547	627.049
0.30488	604.829
0.305213	588.181
0.305547	589.362
0.30588	587.789
0.306213	586.193
0.306547	604.187
0.30688	583.067
0.307213	596.522
0.307547	605.403
0.30788	623.375
0.308213	596.282
0.308547	613.449
0.30888	618.531
0.309213	629.979
0.309547	606.144
0.30988	600.697
0.310213	585.528
0.310547	597.819
0.31088	599.888
0.311213	608.217
0.311547	625.778
0.31188	630.44
0.312213	639.044
0.312547	593.609
0.31288	595.3
0.313213	602.838
0.313547	605.154
0.31388	617.326
0.314213	611.548
0.314547	610.768
0.31488	594.635
0.315213	608.443
0.315547	614.381
0.31588	619.07
0.316213	622.888
0.316547	624.62
0.31688	652.705
0.317213	707.395
0.317547	700.354
0.31788	698.735
0.318213	642.585
0.318547	664.386
0.31888	660.504
0.319213	672.247
0.319547	624.496
0.31988	632.38
0.320213	641.642
0.320547	637.981
0.32088	672.78
0.321213	653.976
0.321547	718.37
0.32188	648.993
0.322213	644.855
0.322547	632.569
0.32288	617.947
0.323213	628.805
0.323547	626.712
0.32388	618.367
0.324213	616.245
0.324547	596.866
0.32488	611.749
0.325213	671.354
0.325547	644.615
0.32588	647.062
0.326213	636.832
0.326547	693.28
0.32688	646.846
0.327213	656.944
0.327547	694.073
0.32788	630.184
0.328213	657.187
0.328547	606.176
0.32888	699.805
0.329213	596.146
0.329547	623.144
0.32988	586.649
0.330213	599.922
0.330547	624.122
0.33088	611.806
0.331213	615.728
0.331547	614.378
0.33188	621.296
0.332213	620.157
0.332547	615.4
0.33288	633.836
0.333213	664.563
0.333547	651.503
0.33388	692.634
0.334213	652.07
0.334547	664.916
0.33488	676.861
0.335213	643.644
0.335547	644.357
0.33588	655.902
0.336213	622.989
0.336547	626.729
0.33688	616.985
0.337213	646.878
0.337547	629.815
0.33788	651.164
0.338213	710.08
0.338547	716.278
0.33888	655.03
0.339213	635.935
0.339547	635.902
0.33988	698.507
0.340247	694.968
0.340547	616.618
0.34088	612.904
0.341213	665.447
0.341547	647.376
0.34188	622.89
0.342247	642.548
0.342547	645.406
0.342913	708.744
0.343247	662.621
0.343547	676.282
0.34388	702.186
0.344247	706.054
0.344547	696.883
0.34488	648.421
0.345213	661.371
0.34558	693.817
0.345913	665.546
0.346247	646.786
0.34658	708.4
0.346913	709.932
0.347247	664.822
0.34758	735.23
0.347913	660.388
0.348247	714.755
0.34858	701.261
0.348913	707.611
0.349247	650.038
0.34958	629.767
0.349913	648.28
0.350247	615.255
0.35058	615.22
0.350913	606.529
0.351247	637.829
0.35158	698.442
0.351913	620.364
0.352247	703.648
0.35258	656.559
0.352913	668.411
0.353247	675.871
0.35358	631.061
0.353913	662.755
0.354247	645.365
0.35458	592.88
0.354913	591.431
0.355247	575.402
0.35558	598.58
0.355913	574.961
0.356247	604.356
0.35658	601.692
0.356913	617.262
0.357247	643.695
0.35758	674.552
0.357913	722.374
0.358247	705.927
0.35858	660.515
0.358913	641.805
0.359247	631.852
0.35958	622.57
0.359913	609.952
0.360247	609.654
0.36058	631.204
0.360913	631.591
0.361247	622.798
0.36158	617.915
0.361913	639.995
0.362247	654.67
0.36258	719.461
0.362913	726.194
0.363247	651.069
0.36358	632.064
0.363913	623.398
0.364247	645.78
0.36458	620.86
0.364913	578.541
0.365247	577.676
0.36558	598.619
0.365913	609.085
0.366247	584.084
0.36658	582.659
0.366913	606.448
0.367247	626.955
0.36758	610.559
0.367913	647.228
0.368247	640.133
0.36858	620.413
0.368913	642.218
0.369247	692.179
0.36958	635.898
0.369913	621.774
0.370247	618.069
0.37058	650.682
0.370913	647.731
0.371247	634.403
0.37158	638.613
0.371913	623.878
0.372247	652.439
0.37258	644.253
0.372913	631.54
0.373247	629.497
0.37358	637.686
0.373913	606.243
0.374247	620.826
0.37458	712.827
0.374913	625.511
0.375247	646.709
0.37558	647.385
0.375913	640.82
0.376247	682.175
0.37658	658.769
0.376913	718.822
0.377247	659.475
0.37758	747.322
0.377913	635.15
0.378247	632.86
0.37858	662.73
0.378913	659.618
0.379247	653.588
0.37958	666.55
0.379913	630.881
0.380247	648.546
0.38058	649.215
0.380913	609.299
0.381247	628.708
0.38158	658.257
0.381913	628.11
0.382247	629.273
0.38258	664.275
0.382913	689.188
0.383247	735.991
0.38358	696.731
0.383913	652.001
0.384247	634.018
0.38458	647.353
0.384913	645.997
0.385247	633.22
0.38558	636.62
0.385913	642.954
0.386247	658.543
0.38658	643.063
0.386913	663.092
0.387247	645.545
0.38758	653.89
0.387913	690.562
0.388247	690.493
0.38858	666.759
0.388913	640.703
0.389247	648.038
0.38958	642.668
0.389913	660.536
0.390247	611.777
0.39058	606.217
0.390913	592.887
0.391247	584.682
0.39158	595.496
0.391913	593.989
0.392247	604.358
0.39258	610.143
0.392913	612.45
0.393247	609.788
0.39358	583.076
0.393913	595.339
0.394247	599.304
0.39458	603.179
0.394913	607.908
0.395247	612.012
0.39558	642.894
0.395913	616.104
0.396247	629.423
0.39658	645.496
0.396913	642.347
0.397247	626.048
0.39758	632.987
0.397913	634.749
0.398247	605.505
0.39858	629.386
0.398913	609.804
0.39928	630.08
0.39958	622.332
0.399913	641.635
0.400247	618.904
0.40058	620.447
0.400913	604.43
0.401247	602.241
0.401613	592.483
0.401947	600.591
0.402247	612.63
0.402613	636.094
0.402947	599.56
0.40328	616.918
0.403613	609.274
0.403947	608.344
0.40428	610.492
0.404613	637.233
0.404947	605.848
0.40528	602.169
0.405613	644.031
0.405947	687.082
0.40628	597.636
0.406613	614.708
0.406947	590.165
0.40728	612.173
0.407613	596.656
0.407947	582.124
0.40828	610.572
0.408613	649.579
0.408947	619.543
0.40928	637.37
0.409613	615.257
0.409947	614.464
0.41028	596.898
0.410613	627.73
0.410947	608.284
0.41128	587.798
0.411613	596.229
0.411947	590.938
0.41228	586.776
0.412613	658.351
0.412947	584.991
0.41328	594.864
0.413613	570.839
0.413947	584.389
0.41428	603.698
0.414613	590.965
0.414947	591.671
0.41528	612.863
0.415613	623.073
0.415947	572.046
0.41628	585.731
0.416613	577.623
0.416947	571.683
0.41728	558.736
0.417613	559.059
0.417947	573.284
0.41828	572.424
0.418613	584.2
0.418947	598.033
0.41928	612.51
0.419613	600.619
0.419947	666.303
0.42028	620.053
0.420613	601.904
0.420947	636.532
0.42128	603.77
0.421613	612.644
0.421947	590.052
0.42228	599.648
0.422613	573.884
0.422947	598.287
0.42328	675.539
0.423613	620.323
0.423947	594.287
0.42428	601.878
0.424613	641.556
0.424947	622.68
0.42528	597.825
0.425613	600.988
0.425947	598.192
0.42628	589.625
0.426613	565.268
0.426947	592.405
0.42728	568.463
0.427613	552.164
0.427947	544.217
0.42828	568.159
0.428613	614.575
0.428947	545.89
0.42928	569.87
0.429613	565.079
0.429947	592.31
0.43028	586.283
0.430613	599.11
0.430947	604.674
0.43128	577.882
0.431613	574.994
0.431947	565.919
0.43228	547.765
0.432613	563.008
0.432947	578.343
0.43328	611.389
0.433613	587.743
0.433947	596.026
0.43428	593.766
0.434613	598.7
0.434947	617.253
0.43528	580.031
0.435613	582.165
0.435947	565.49
0.43628	560.902
0.436613	642.548
0.436947	593.039
0.43728	577.593
0.437613	572.758
0.437947	592.206
0.43828	583.325
0.438613	633.16
0.438947	596.162
0.43928	585.325
0.439613	570.203
0.439947	564.57
0.44028	565.658
0.440613	556.971
0.440947	558.92
0.44128	552.194
0.441613	566.583
0.441947	577.755
0.44228	577.411
0.442613	564.463
0.442947	609.467
0.44328	662.098
0.443613	617.029
0.443947	621.495
0.44428	615.592
0.444613	617.638
0.444947	586.788
0.44528	596.956
0.445613	556.824
0.445947	547.641
0.44628	573.3
0.446613	571.231
0.446947	568.048
0.44728	579
0.447613	594.112
0.447947	561.073
0.44828	583.436
0.448613	545.362
0.448947	553.147
0.44928	559.502
0.449613	558.621
0.449947	552.284
0.45028	552.261
0.450613	545.862
0.450947	582.412
0.45128	576.86
0.451613	560.27
0.451947	565.377
0.45228	548.425
0.452613	536.222
0.452947	527.129
0.45328	506.436
0.453613	552.432
0.453947	520.89
0.45428	512.493
0.454613	533.517
0.454947	534.333
0.45528	524.945
0.455613	533.703
0.45598	534.972
0.456313	555.227
0.456647	555.546
0.45698	639.033
0.457313	564.32
0.457647	554.778
0.45798	547.465
0.458313	547.29
0.458647	511.778
0.45898	510.978
0.459313	496.222
0.459647	506.479
0.45998	505.121
0.460313	453.524
0.460647	442.392
0.46098	503.144
0.461313	472.409
0.461647	507.926
0.46198	534.624
0.462313	537.136
0.462647	533.318
0.46298	463.319
0.463313	521.383
0.463647	536.891
0.46398	515.494
0.464313	525.925
0.464647	527.567
0.46498	581.635
0.465313	525.122
0.465647	547.714
0.46598	615.502
0.466313	530.91
0.466647	542.723
0.46698	524.601
0.467313	495.686
0.467647	517.718
0.46798	523.501
0.468313	546.69
0.468647	517.27
0.46898	517.792
0.469313	521.113
0.469647	547.355
0.46998	553.638
0.470313	514.336
0.470647	522.518
0.47098	510.083
0.471313	504.343
0.471647	438.118
0.47198	472.308
0.472313	415.71
0.472647	428.01
0.47298	412.954
0.473313	484.577
0.473647	436.604
0.47398	459.074
0.474313	423.004
0.474647	427.675
0.47498	487.336
0.475313	457.333
0.475647	496.833
0.47598	523.346
0.476313	545.431
0.476647	549.274
0.47698	565.901
0.477313	564.634
0.477647	592.515
0.47798	562.973
0.478313	543.74
0.478647	543.435
0.47898	529.586
0.479313	515.969
0.479647	521.261
0.47998	487.993
0.480313	485.809
0.480647	475.484
0.48098	433.781
0.481313	440.54
0.481647	484.397
0.48198	530.308
0.482313	527.441
0.482647	534.958
0.48298	565.045
0.483313	576.221
0.483647	551.883
0.48398	556.568
0.484313	560.062
0.484647	555.13
0.48498	552.152
0.485313	525.886
0.485647	536.13
0.48598	545.92
0.486313	522.131
0.486647	513.443
0.48698	531.729
0.487313	556.847
0.487647	557.707
0.48798	553.933
0.488313	595.159
0.488647	622.766
0.48898	574.191
0.489313	569.536
0.489647	576.129
0.48998	623.594
0.490313	561.269
0.490647	552.685
0.49098	541.113
0.491313	550.522
0.491647	554.978
0.49198	524.862
0.492313	532.714
0.492647	539.44
0.49298	573.54
0.493313	527.692
0.493647	527.095
0.49398	552.955
0.494313	545.142
0.494647	530.225
0.49498	540.049
0.495313	554.397
0.495647	538.31
0.49598	570.574
0.496313	585.771
0.496647	605.698
0.49698	619.486
0.497313	612.268
0.497647	611.68
0.49798	604.893
0.498313	669.283
0.498647	611.71
0.49898	604.217
0.499313	577.886
0.499647	633.6
0.49998	598.607
0.500313	589.604
0.500647	573.988
0.50098	564.143
0.501313	588.476
0.501647	563.149
0.50198	591.118
0.502313	586.453
0.502647	596.075
0.50298	547.934
0.503313	546.842
0.503647	564.429
0.50398	550.201
0.504313	557.276
0.504647	557.903
0.50498	587.685
0.505313	561.137
0.505647	634.622
0.50598	562.773
0.506313	546.995
0.506647	563.312
0.50698	556.736
0.507313	588.735
0.507647	565.776
0.50798	540.153
0.508313	576.364
0.508647	559.665
0.50898	574.83
0.509313	571.776
0.50968	593.111
0.50998	602.074
0.510313	609.447
0.51068	602.593
0.511013	595.08
0.511347	591.773
0.511647	597.244
0.51198	574.182
0.512347	576.099
0.512647	549.624
0.513013	552.826
0.513347	548.665
0.51368	552.824
0.514013	561.578
0.514347	573.58
0.51468	572.562
0.515013	567.305
0.515347	596.458
0.51568	581.695
0.516013	553.933
0.516347	571.254
0.51668	574.488
0.517013	563.714
0.517347	572.779
0.51768	561.695
0.518013	568.599
0.518347	548.104
0.51868	577.75
0.519013	531.826
0.519347	550.448
0.51968	554.445
0.520013	550.985
0.520347	561.818
0.52068	561.02
0.521013	553.359
0.521347	538.497
0.52168	534.919
0.522013	539.147
0.522347	548.111
0.52268	518.161
0.523013	641.298
0.523347	539.385
0.52368	547.682
0.524013	591
0.524347	582.274
0.52468	573.58
0.525013	583.66
0.525347	579.722
0.52568	569.836
0.526013	558.311
0.526347	551.585
0.52668	530.05
0.527013	535.129
0.527347	548.955
0.52768	509.801
0.528013	529.06
0.528347	539.872
0.52868	543.057
0.529013	563.603
0.529347	553.557
0.52968	571.268
0.530013	573.543
0.530347	574.016
0.53068	586.28
0.531013	566.332
0.531347	577.268
0.53168	578.707
0.532013	586.792
0.532347	593.337
0.53268	583.727
0.533013	583.849
0.533347	589.351
0.53368	607.899
0.534013	569.79
0.534347	550.478
0.53468	525.688
0.535013	516.131
0.535347	523.358
0.53568	486.353
0.536013	479.371
0.536347	523.969
0.53668	527.037
0.537013	558.125
0.537347	545.521
0.53768	561.61
0.538013	561.299
0.538347	568.348
0.53868	583.381
0.53898	595.161
0.539347	581.863
0.53968	613.343
0.540013	583.9
0.540347	659.419
0.54068	579.422
0.541013	579.042
0.541347	579.946
0.54168	565.042
0.542013	553.047
0.542347	537.565
0.54268	526.239
0.543013	533.081
0.543347	531.47
0.54368	542.372
0.544013	541.133
0.544347	616.404
0.54468	549.004
0.545013	533.962
0.545347	564.567
0.54568	560.431
0.546013	558.533
0.546347	578.583
0.54668	575.464
0.547013	573.538
0.547347	583.415
0.54768	570.431
0.548013	576.523
0.548347	563.601
0.54868	584.223
0.549013	579.023
0.549347	565.88
0.54968	556.081
0.550013	586.873
0.550347	566.122
0.55068	567.259
0.551013	571.591
0.551347	573.206
0.55168	568.378
0.552013	585.581
0.552347	556.235
0.55268	567.589
0.553013	576.638
0.553347	550.976
0.55368	533.597
0.554013	559.638
0.554347	549.86
0.55468	551.523
0.555013	565.418
0.555347	564.076
0.55568	583.904
0.556013	569.158
0.556347	589.586
0.55668	599.327
0.557013	602.813
0.557347	604.693
0.55768	615.643
0.558013	598.328
0.558347	607.975
0.55868	585.355
0.559013	597.899
0.559347	600.298
0.55968	578.682
0.560013	567.321
0.560347	564.782
0.56068	561.654
0.561013	575.485
0.561347	565.485
0.56168	569.13
0.562013	593.293
0.562347	591.431
0.56268	605.89
0.563013	623.156
0.563347	631.125
0.56368	640.91
0.564013	657.067
0.564347	648.979
0.56468	715.325
0.565013	626.996
0.565347	633.819
0.56568	636.045
0.566013	609.629
0.566347	609.79
0.56668	590.562
0.567013	587.219
0.567347	589.406
0.56768	602.942
0.568013	612.946
0.568347	596.97
0.56868	615.165
0.569013	617.684
0.569347	623.458
0.56968	636.996
0.570013	633.187
0.570347	645.494
0.57068	669.744
0.571013	705.879
0.571347	642.811
0.57168	639.538
0.572013	621.017
0.572347	605.338
0.57268	592.234
0.573013	583.33
0.573347	586.504
0.57368	592.628
0.574013	596.58
0.574347	608.893
0.57468	634.046
0.575013	672.522
0.575347	661.034
0.57568	674.231
0.576013	603.848
0.576347	575.709
0.57668	531.747
0.577013	511.674
0.577347	487.991
0.57768	477.556
0.578013	493.119
0.578347	494.528
0.57868	485.712
0.579013	505.561
0.579347	455.3
0.57968	514.225
0.580013	526.001
0.580347	543.345
0.58068	553.659
0.581013	579.914
0.581347	592.172
0.58168	613.79
0.582013	616.263
0.582347	577.358
0.58268	582.786
0.583013	569.547
0.583347	548.826
0.58368	535.364
0.584013	565.571
0.584347	575.213
0.58468	587.893
0.585013	580.585
0.585347	576.235
0.58568	577.711
0.586013	598.545
0.586347	586.384
0.58668	612.628
0.587013	590.834
0.587347	587.328
0.58768	572.253
0.588013	574.511
0.588347	561.506
0.58868	557.456
0.589013	549.767
0.589347	551.297
0.58968	589.694
0.590013	573.372
0.590347	579.621
0.59068	563.008
0.591013	560.93
0.591347	579.704
0.59168	579.655
0.592013	566.985
0.592347	553.931
0.59268	565.492
0.593047	547.749
0.59338	552.413
0.593713	553.829
0.594047	563.665
0.59438	557.818
0.594713	572.364
0.595047	575.42
0.595347	597.429
0.59568	589.581
0.596013	592.914
0.59638	587.39
0.596713	582.308
0.597047	589.007
0.59738	575.001
0.597713	570.138
0.598047	536.368
0.59838	557.303
0.598713	571.245
0.599047	574.279
0.59938	573.079
0.599713	590.211
0.600047	567.13
0.60038	562.872
0.600713	564.962
0.601047	565.873
0.60138	596.866
0.601713	560.75
0.602047	537.708
0.60238	523.655
0.602713	483.675
0.603047	519.45
0.60338	518.654
0.603713	537.023
0.604047	553.647
0.60438	561.202
0.604713	569.859
0.605047	599.802
0.60538	570.814
0.605713	567.462
0.606047	585.397
0.60638	548.524
0.606713	529.717
0.607047	520.264
0.60738	547.83
0.607713	520.357
0.608047	503.363
0.60838	532.126
0.608713	534.7
0.609047	556.565
0.60938	574.971
0.609713	565.679
0.610047	569.282
0.61038	575.642
0.610713	565.204
0.611047	564.048
0.61138	542.559
0.611713	516.255
0.612047	538.372
0.61238	541.126
0.612713	533.66
0.613047	560.028
0.61338	555.193
0.613713	571.547
0.614047	595.892
0.61438	598.384
0.614713	559.778
0.615047	593.081
0.61538	593.344
0.615713	567.13
0.616047	590.149
0.61638	577.044
0.616713	583.784
0.617047	581.143
0.61738	583.171
0.617713	563.991
0.618047	572.816
0.61838	566.383
0.618713	564.346
0.619047	574.765
0.61938	572.539
0.619713	541.023
0.620047	543.117
0.62038	559.315
0.620713	550.219
0.621047	565.638
0.62138	547.744
0.621713	563.492
0.622047	556.69
0.62238	552.088
0.622713	537.076
0.623047	546.333
0.62338	545.604
0.623713	547.837
0.624047	564.823
0.62438	596.965
0.624713	578.454
0.625047	580.744
0.62538	575.515
0.625713	584.465
0.626047	571.824
0.62638	548.003
0.626713	553.797
0.627047	558.305
0.62738	560.692
0.627713	555.592
0.628047	561.474
0.62838	559.393
0.628713	545.421
0.629047	553.463
0.62938	564.63
0.629713	557.864
0.630047	512.528
0.63038	535.784
0.630713	532.202
0.631047	546.379
0.63138	541.682
0.631713	571.748
0.632047	554.219
0.63238	553.433
0.632713	556.985
0.633047	556.593
0.63338	539.073
0.633713	550.482
0.634047	550.715
0.63438	537.127
0.634713	547.103
0.635047	547.966
0.63538	561.437
0.635713	546.164
0.636047	552.332
0.63638	570.442
0.636713	556.66
0.637047	595.486
0.63738	567.386
0.637713	588.23
0.638047	579.194
0.63838	579.669
0.638713	581.173
0.639047	558.609
0.63938	575.803
0.639713	562.004
0.640047	618.794
0.64038	566.929
0.640713	546.432
0.641047	551.564
0.64138	538.591
0.641713	556.565
0.642047	560.738
0.64238	552.646
0.642713	549.774
0.643047	564.184
0.64338	556.962
0.643713	571.875
0.644047	587.055
0.64438	560.706
0.644713	564.98
0.645047	554.222
0.64538	542.817
0.645713	566.881
0.646047	612.865
0.64638	539.343
0.646713	557.903
0.647047	565.285
0.64738	570.445
0.647713	552.113
0.648047	559.626
0.64838	571.534
0.648713	555.087
0.649047	577.402
0.649413	576.426
0.649713	570.385
0.65008	585.307
0.650413	551.839
0.650747	562.699
0.651047	574.964
0.651413	636.897
0.651713	592.038
0.65208	600.52
0.652413	572.844
0.652713	576.943
0.653047	567.285
0.653413	542.898
0.653747	557.428
0.65408	545.002
0.654413	535.606
0.654747	527.909
0.65508	539.246
0.655413	551.304
0.655747	556.468
0.65608	555.114
0.656413	570.957
0.656747	568
0.65708	566.228
0.657413	574.066
0.657747	586.513
0.65808	580.031
0.658413	580.495
0.658747	570.761
0.65908	566.127
0.659413	565.875
0.659747	564.756
0.66008	579.337
0.660413	545.228
0.660747	554.217
0.66108	555.703
0.661413	554.434
0.661747	555.133
0.66208	542.153
0.662413	548.649
0.662747	547.885
0.66308	552.215
0.663413	557.46
0.663747	562.844
0.66408	551.624
0.664413	551.576
0.664747	526.382
0.66508	516.922
0.665413	534.737
0.665747	515.365
0.66608	512.505
[truncated: 28,280 more rows]

## Sheet: Fig. 4D (ii)
FD-curve of non-supercoiled, torsionally constrained lambda-DNA		FD-curve recorded at time point 1 in Fig. 4D(i)		FD-curve recorded at time point 2 in Fig. 4D(i)		FD-curve recorded at time point 3 in Fig. 4D(i)		FD-curve recorded at time point 4 in Fig. 4D(i)		FD-curve recorded at time point 5 in Fig. 4D(i)
DNA extension (micrometers)	Force (pN)	DNA extension (micrometers)	Force (pN)	DNA extension (micrometers)	Force (pN)	DNA extension (micrometers)	Force (pN)	DNA extension (micrometers)	Force (pN)	DNA extension (micrometers)	Force (pN)
11.7564	0.20295	15.9494	10.8887	12.6446	-0.0286317	12.5265	-0.107162	12.4739	0.192577	12.5656	0.12313
11.7575	-0.03441	15.9501	10.798	12.6464	0.104442	12.5266	-0.26445	12.471	0.168426	12.5677	-0.04185
11.7593	-0.05282	15.9535	11.0895	12.6426	0.0587304	12.5269	-0.0396025	12.4736	0.210435	12.5664	-0.15375
11.7577	0.16938	15.9517	11.1485	12.644	-0.0704012	12.5245	0.126679	12.4721	0.157871	12.5643	0.07533
11.7576	0.04324	15.9522	10.9909	12.6468	-0.248875	12.5255	0.066642	12.4731	0.213905	12.5655	0.16298
11.7568	-0.05009	15.9486	10.8268	12.6436	0.163889	12.5269	-0.245423	12.4722	0.270362	12.5655	-0.06119
11.7567	-0.10357	15.9487	11.0641	12.6458	-0.118103	12.5268	0.0669274	12.4725	0.143657	12.5659	0.08816
11.7539	0.18581	15.9497	10.8247	12.6458	-0.241041	12.5263	-0.250225	12.4716	0.250816	12.5679	-0.27243
11.7567	-0.17657	15.9506	11.1732	12.6456	-0.184157	12.5262	0.0818307	12.4708	0.227492	12.5676	0.05511
11.7585	-0.18377	15.9516	11.2067	12.6445	-0.107	12.5251	-0.186787	12.4723	0.063781	12.568	-0.01385
11.7579	0.14566	15.9488	11.0561	12.6448	-0.0620317	12.5279	-0.166899	12.4714	0.247875	12.5666	-0.07801
11.7577	0.12733	15.9483	10.9266	12.6447	0.0250976	12.5252	0.115518	12.4733	0.152254	12.5661	0.07178
11.7577	-0.11051	15.9526	10.8808	12.6438	-0.050772	12.5239	0.148918	12.4745	0.165202	12.5644	0.07137
11.7574	0.02478	15.9542	11.0223	12.6443	-0.128633	12.527	-0.0569706	12.4725	0.321589	12.5645	0.01508
11.7575	0.06421	15.9495	11.1529	12.6438	0.0515679	12.5274	0.088726	12.474	-0.163139	12.5643	0.14347
11.7569	0.01266	15.9497	11.1404	12.6461	-0.0847888	12.5265	-0.159119	12.4717	0.193419	12.5663	-0.1004
11.754	0.17549	15.9463	10.8456	12.6462	0.156174	12.5267	-0.0237007	12.4728	0.137068	12.5648	-0.0929
11.7602	-0.14559	15.9494	10.7829	12.6455	0.0205282	12.527	-0.143966	12.4722	0.0154381	12.5639	0.03589
11.7581	-0.0678	15.9495	10.9858	12.6451	0.186377	12.5272	0.0573683	12.4731	0.220425	12.5654	-0.14583
11.7576	0.26669	15.9527	10.9347	12.6425	0.0135311	12.5266	-0.144972	12.4705	0.175821	12.5664	-0.12236
11.7566	-0.05467	15.9546	11.0084	12.6434	0.133725	12.5275	-0.00474072	12.4711	0.186367	12.5661	-0.03329
11.7577	-0.04806	15.957	11.0997	12.6445	-0.0364661	12.5253	-0.0988288	12.4742	0.1004	12.565	-0.05974
11.7579	0.09546	15.9556	10.9	12.6428	-0.0584207	12.5251	-0.00472045	12.4736	0.143141	12.5679	-0.1448
11.7586	-0.02724	15.9588	11.0787	12.6435	-0.146342	12.5318	0.00273061	12.4709	0.44734	12.5653	-0.1556
11.7589	0.3339	15.956	11.0333	12.6434	-0.201484	12.5419	0.232699	12.4704	0.157799	12.5656	-0.10617
11.7567	0.19716	15.9524	11.2235	12.6445	-0.161959	12.5514	0.18591	12.4724	0.215962	12.5662	0.02671
11.7569	-0.05682	15.9538	10.8615	12.6448	-0.129281	12.5606	0.204216	12.4709	0.148861	12.5666	-0.21472
11.7576	0.23897	15.955	10.9	12.6451	0.070973	12.5702	0.105815	12.4737	-0.00125194	12.5647	-0.04527
11.7609	0.26243	15.9541	10.9166	12.6449	-0.11739	12.5778	0.126082	12.4709	0.416433	12.5688	-0.01935
11.7557	0.02523	15.9525	11.0809	12.6461	0.119502	12.5913	0.19684	12.4736	0.0783517	12.5651	0.01229
11.7576	0.11494	15.9542	11.1296	12.6413	0.276207	12.5989	0.168359	12.4721	0.239249	12.5654	-0.21187
11.7551	0.03709	15.9529	11.1841	12.645	-0.0961547	12.6106	-0.0449214	12.472	0.139412	12.5632	0.28395
11.7554	-0.17559	15.9476	11.0565	12.6456	0.06251	12.6204	0.108336	12.4723	-0.0234044	12.5624	0.02885
11.7585	0.0871	15.945	10.837	12.6441	0.163663	12.6263	0.185005	12.4724	0.0653968	12.5649	-0.05611
11.7585	-0.00875	15.9458	10.76	12.6439	0.00918591	12.6361	0.0345325	12.472	0.167779	12.5667	-0.1697
11.7592	-0.0219	15.9497	11.0426	12.6426	0.101743	12.6478	-0.0904312	12.4716	0.162977	12.564	0.12831
11.7567	0.23937	15.948	10.9729	12.6434	0.0157123	12.6592	-0.0789549	12.4715	0.0649703	12.5646	-0.000201225
11.7556	0.24018	15.9492	11.1136	12.6434	0.215312	12.668	-0.221835	12.4711	0.250608	12.5659	-0.07529
11.7578	-0.19695	15.9481	10.8779	12.6473	0.0314784	12.6781	-0.0924664	12.4739	0.0132782	12.5628	0.17433
11.7562	0.18441	15.9474	11.0451	12.6442	0.0134763	12.6823	0.210071	12.472	0.224687	12.5657	-0.11988
11.7594	-0.03205	15.9465	11.0332	12.644	0.0594544	12.6925	0.13068	12.4715	0.166824	12.5645	0.08152
11.759	-0.15536	15.9456	11.0494	12.6445	-0.118462	12.7065	-0.0346	12.4715	0.21385	12.5657	-0.12841
11.7551	0.21503	15.9483	10.8783	12.6446	0.157216	12.7142	0.166841	12.4718	0.110047	12.567	-0.08091
11.7558	0.23595	15.9447	10.8721	12.645	0.101883	12.7202	0.27492	12.4752	-0.053215	12.5635	-0.14174
11.7558	-0.07964	15.9481	10.8111	12.6447	0.00843704	12.7314	0.034405	12.4716	0.186226	12.5674	-0.29627
11.7548	0.11547	15.9544	10.968	12.6474	-0.0207429	12.742	0.0605588	12.4715	0.00822067	12.5685	-0.33877
11.7559	0.38105	15.956	11.3033	12.6427	0.064736	12.7489	0.134071	12.4715	0.366411	12.5652	-0.23538
11.7578	-0.08433	15.9497	11.1412	12.6457	-0.168307	12.7606	-0.0558984	12.4702	0.24464	12.5651	0.10463
11.7561	0.24929	15.9501	11.2148	12.6451	-0.0253949	12.7697	0.170764	12.4705	0.170849	12.5667	-0.16691
11.7557	-0.000214423	15.9455	11.0248	12.6461	-0.108103	12.7813	-0.0290883	12.4715	-0.0315185	12.5642	0.19206
11.7545	-0.25179	15.9453	10.8336	12.6453	-0.0946925	12.7888	-0.0306809	12.4715	0.118764	12.5669	-0.05569
11.7777	-0.01421	15.9419	11.0029	12.6463	-0.0700467	12.7985	-0.172929	12.4746	0.148854	12.5672	-0.01281
11.7979	0.45183	15.9407	11.0001	12.6449	0.0934105	12.8094	0.0783737	12.4716	0.115037	12.5627	-0.10661
11.8164	-0.13468	15.94	10.8395	12.6426	0.218138	12.8164	0.113037	12.4744	0.110096	12.5658	-0.10811
11.8351	0.13178	15.9416	10.9101	12.6438	-0.0458908	12.8314	0.0080266	12.4731	0.0391974	12.5661	0.18939
11.8514	0.40509	15.9439	10.9671	12.6452	0.0563209	12.8375	-0.116865	12.474	-0.0413988	12.5656	0.01627
11.8744	-0.34435	15.9433	10.751	12.6434	0.0423461	12.8477	-0.165441	12.4732	0.0122483	12.5662	-0.02909
11.8903	0.16314	15.9473	11.1068	12.646	-0.0555353	12.8525	0.233797	12.4757	0.0748806	12.5663	-0.03465
11.9095	0.32955	15.9491	10.9261	12.644	0.0645936	12.8617	-0.0811608	12.4733	0.200338	12.5648	0.01748
11.9245	-0.08058	15.9499	11.1743	12.6445	0.135102	12.8728	-0.0761821	12.4735	-0.0366907	12.5674	-0.24479
11.9466	0.05731	15.9523	11.0469	12.6466	0.184471	12.8846	-0.0657277	12.4732	0.123952	12.5647	-0.04504
11.9643	0.29547	15.952	11.0268	12.648	-0.157411	12.8928	0.187449	12.4713	0.270405	12.5663	0.05048
11.9858	-0.14915	15.9494	11.0971	12.6471	-0.162402	12.9041	-0.122096	12.4703	0.190042	12.5665	-0.00443
12.0049	0.14459	15.9495	11.049	12.6482	-0.292615	12.9143	-0.183417	12.4737	-0.023931	12.5669	-0.0588
12.0233	0.12627	15.947	10.9498	12.6455	0.0118796	12.9182	0.250659	12.4712	0.323549	12.567	-0.04252
12.0417	0.05766	15.9506	10.7677	12.6461	-0.00211835	12.9283	0.102293	12.4729	-0.000122309	12.5671	0.05136
12.0593	-0.16748	15.9493	11.0517	12.645	-0.0190213	12.9383	0.204129	12.4756	0.211305	12.5661	0.1844
12.075	0.22457	15.9474	11.0894	12.6439	0.00107467	12.9479	-0.00967479	12.4729	0.114187	12.5644	-0.11557
12.0926	-0.000288123	15.9526	10.8444	12.645	0.050827	12.9589	0.0948331	12.4734	0.227524	12.5637	0.21442
12.1072	0.13701	15.9551	11.0017	12.6447	0.143849	12.972	-0.0168846	12.4709	0.154725	12.5655	-0.1541
12.128	0.06468	15.9567	10.9971	12.649	-0.184586	12.9783	-0.0492463	12.4752	-0.0624053	12.5653	0.14645
12.1468	0.16134	15.9566	11.0477	12.6448	0.116704	12.9902	-0.0847299	12.4718	-0.025954	12.5659	-0.21274
12.1646	-0.0734	15.9534	11.2211	12.6455	-0.0130262	12.9976	0.109658	12.4744	0.0494413	12.5658	-0.17376
12.1839	-0.33098	15.9536	10.8567	12.6462	-0.208502	13.0091	0.00137877	12.4727	0.140017	12.5661	-0.05389
12.1991	0.23418	15.9558	10.9915	12.6435	0.336322	13.0167	-0.0395002	12.4735	0.0266764	12.5677	-0.25942
12.2197	-0.05245	15.9553	10.9466	12.6442	-0.0368466	13.0248	0.0560172	12.4735	0.287705	12.5651	-0.17575
12.2343	-0.1585	15.9533	11.2176	12.6462	0.0457133	13.0336	-0.00567675	12.4722	0.200206	12.5662	-0.24673
12.2527	-0.03139	15.9516	11.1464	12.6445	0.203742	13.0426	0.209505	12.473	0.0308404	12.567	0.05649
12.2701	0.23152	15.9487	11.0215	12.644	0.0187035	13.0523	0.0396008	12.4737	0.234256	12.5648	-0.03201
12.2863	-0.02196	15.9465	10.7264	12.6457	-0.136128	13.0652	0.0896966	12.468	0.477072	12.5674	-0.11596
12.3018	0.10937	15.9452	10.9943	12.6443	0.172522	13.0759	0.155658	12.4712	0.321762	12.5657	-0.09157
12.3252	-0.2247	15.9471	10.7449	12.6434	0.022954	13.0817	0.239809	12.4785	-0.136224	12.5679	-0.09324
12.3392	-0.06555	15.9468	11.1447	12.6456	-0.167204	13.0925	0.0623639	12.4733	0.110799	12.5664	0.16721
12.3592	0.15012	15.95	10.7994	12.6454	-0.0503278	13.1012	-0.0317175	12.4734	-0.0585108	12.5651	-0.11491
12.3787	-0.08672	15.9508	10.9332	12.6454	-0.023582	13.1104	0.160347	12.4726	0.217809	12.5653	-0.19798
12.3973	-0.32921	15.9522	11.3099	12.6441	-0.169488	13.1194	0.196275	12.4735	0.204407	12.5667	-0.06526
12.4134	0.10131	15.9486	10.9312	12.6453	-0.091223	13.1296	0.0183241	12.4733	0.0854058	12.5649	-0.0516
12.4276	-0.19418	15.9511	10.8587	12.6473	-0.203863	13.1395	0.0479529	12.4727	0.101636	12.5623	0.21421
12.4439	-0.20903	15.9513	11.1609	12.6456	-0.105468	13.1515	0.0905015	12.4728	0.164438	12.5653	0.03103
12.4635	0.1274	15.9516	11.1386	12.6471	-0.0844808	13.1602	0.223898	12.4712	0.329441	12.5666	0.07376
12.4816	0.08873	15.9485	11.0342	12.6446	-0.115391	13.1706	0.0254529	12.4716	0.296673	12.5651	0.03328
12.4972	-0.28671	15.9472	10.95	12.6484	-0.21787	13.1791	0.00408602	12.4717	0.149056	12.5673	0.00233
12.5183	-0.00201	15.9469	11.0966	12.6482	-0.159377	13.1893	0.212111	12.4723	0.109013	12.5642	0.22936
12.5358	0.09481	15.944	10.8735	12.6458	-0.00519872	13.1969	0.199275	12.4722	0.0875006	12.5648	0.0465
12.5575	-0.0512	15.9432	10.8826	12.6482	-0.0999482	13.2054	0.211091	12.4736	0.231542	12.5674	0.03579
12.5746	0.247	15.9463	10.9409	12.6429	-0.00668454	13.2173	0.11872	12.4695	0.340722	12.5624	-0.04673
12.592	-0.2963	15.9459	10.8464	12.6437	0.136663	13.2257	0.08761	12.4725	0.164876	12.5655	-0.02219
12.6061	-0.05858	15.9482	10.9544	12.6446	-0.0205503	13.2341	0.210489	12.4701	0.309056	12.5654	0.01958
12.6305	0.08493	15.9484	10.9683	12.6438	-0.0585265	13.2442	0.184046	12.4712	0.189378	12.5643	-0.11491
12.6473	-0.1139	15.9505	11.1039	12.6446	0.0641176	13.2562	0.0502329	12.4713	0.156984	12.5659	0.11269
12.6608	0.01447	15.9511	10.971	12.6459	-0.124932	13.2636	0.246967	12.4724	0.261488	12.5641	0.21524
12.6884	0.05904	15.9497	11.0503	12.6449	-0.0919001	13.2744	0.113698	12.4725	0.0892143	12.5653	-0.05902
12.7073	0.05668	15.9515	11.1158	12.6431	0.128739	13.2868	-0.106146	12.4697	0.277188	12.5656	0.04441
12.7268	0.26432	15.9507	10.9842	12.6436	0.0922983	13.2921	0.234886	12.4732	0.0339706	12.5644	0.09537
12.7452	-0.21862	15.9452	11.0742	12.6429	0.00414801	13.3034	0.0896859	12.4715	0.307496	12.5651	-0.04917
12.7629	-0.03194	15.9451	11.0138	12.6447	-0.0713749	13.3104	0.169175	12.4722	0.0809796	12.5628	0.12774
12.7803	-0.04019	15.9454	10.8125	12.6455	-0.10542	13.3204	0.225084	12.474	0.132108	12.5633	-0.00456
12.7975	0.11402	15.9467	10.9447	12.6447	-0.00452304	13.3302	0.290166	12.4714	0.14151	12.5649	0.00844
12.8185	0.10164	15.9489	10.7761	12.6451	-0.172163	13.339	0.267855	12.474	0.123991	12.566	0.08539
12.8369	0.17804	15.9537	10.9325	12.6452	-0.00194073	13.3507	0.280273	12.4731	-0.0781662	12.5657	0.07328
12.8536	-0.04823	15.9518	11.2568	12.6426	0.0619245	13.3591	0.250398	12.4722	0.277551	12.5661	-0.0895
12.8801	0.26821	15.9523	11.1599	12.6453	-0.01915	13.3702	0.205883	12.4735	0.134877	12.5661	-0.03749
12.8959	0.12988	15.9506	11.0709	12.6439	0.0421984	13.3787	0.393887	12.473	0.125871	12.5671	-0.11017
12.9137	-0.00219	15.948	11.1941	12.6445	0.0178878	13.3879	0.468305	12.4728	0.255302	12.5662	-0.23349
12.9351	0.10182	15.9496	10.8747	12.6456	-0.147401	13.399	0.156519	12.4696	0.157086	12.5631	-0.22762
12.951	0.11499	15.9443	10.9657	12.6459	-0.0717497	13.4058	0.331854	12.4725	-0.0228345	12.5662	0.19859
12.9696	0.0565	15.9464	11.0031	12.6468	-0.16425	13.4178	0.230526	12.4709	0.175478	12.5638	0.07698
12.9877	-0.02346	15.9461	10.8223	12.6442	-0.0151861	13.4275	0.130235	12.4741	-0.0282114	12.566	-0.01563
13.0055	0.09033	15.9492	11.1053	12.6451	-0.0140016	13.4362	0.519244	12.4702	0.433724	12.566	-0.02818
13.0275	0.27282	15.9477	11.0919	12.6443	-0.0734789	13.4457	0.291007	12.4747	0.119099	12.5651	0.02541
13.0458	0.27507	15.9483	10.9694	12.6441	-0.0866644	13.4569	0.29184	12.4721	0.170502	12.5646	-0.12379
13.0688	0.11363	15.9514	10.9145	12.6456	0.0614369	13.4663	0.316073	12.4738	0.0522292	12.5667	0.09865
13.0867	0.06676	15.9484	10.9027	12.6452	-0.0468338	13.4748	0.417803	12.4707	0.294428	12.5624	0.2226
13.1067	0.06799	15.9488	10.824	12.6455	-0.137642	13.4844	0.42498	12.4702	0.362644	12.5645	0.06274
13.124	0.20094	15.9515	11.1529	12.6454	0.0253459	13.4941	0.420829	12.4732	0.195778	12.5667	-0.17007
13.143	0.34705	15.9527	11.0412	12.6449	0.159125	13.5022	0.377697	12.473	0.0684948	12.5646	0.06664
13.1586	0.0889	15.9536	11.0388	12.6444	-0.0934191	13.5145	0.308846	12.4721	0.152731	12.5639	-0.03622
13.1738	0.06466	15.9538	11.0587	12.6438	-0.00597954	13.523	0.486252	12.4746	0.247092	12.568	-0.20777
13.1979	0.22874	15.9525	11.1624	12.6435	0.157539	13.5352	0.241899	12.471	0.208185	12.5654	-0.02428
13.22	0.36304	15.9514	11.0901	12.6465	-0.111564	13.5439	0.339642	12.4701	0.336036	12.5637	0.20879
13.2342	-0.02692	15.9481	10.9591	12.6449	-0.198103	13.551	0.412625	12.4727	0.210946	12.5675	-0.08146
13.2525	0.20035	15.9441	11.0478	12.6452	0.0684836	13.5623	0.293919	12.472	0.0887828	12.5668	0.011
13.2718	0.17733	15.9393	10.8211	12.6447	-0.0360949	13.5714	0.22925	12.47	0.367738	12.5668	-0.04727
13.2902	0.16971	15.9437	10.6144	12.6444	0.133855	13.5806	0.254404	12.4712	0.278804	12.5695	-0.30844
13.3111	0.31726	15.9458	11.0049	12.6441	-0.0385265	13.5885	0.401095	12.47	0.283103	12.5671	-0.11929
13.3276	0.08146	15.9481	10.7904	12.6414	0.383675	13.6011	0.154371	12.4738	0.184431	12.5642	-0.02137
13.3463	0.18548	15.9534	10.9983	12.6448	-0.12219	13.6081	0.297395	12.4715	0.169267	12.5655	-0.03521
13.3676	0.40197	15.9556	11.1187	12.6435	-0.0265634	13.6175	0.439226	12.4718	0.224386	12.5661	0.07917
13.3886	0.19486	15.957	11.2149	12.6435	0.114912	13.6283	0.347614	12.4723	0.234309	12.566	-0.03158
13.4066	0.29806	15.9556	11.3165	12.6451	-0.22539	13.6378	0.41885	12.4721	0.128461	12.5631	0.12645
13.4259	0.49633	15.953	10.8903	12.6449	-0.0456007	13.6485	0.294104	12.4745	0.0442338	12.5637	-0.05458
13.4438	0.27127	15.9506	11.2524	12.6471	-0.140467	13.6559	0.408338	12.4744	0.21927	12.5639	0.1567
13.462	0.25607	15.9463	11.099	12.646	-0.0768468	13.6638	0.439512	12.4725	0.112265	12.5647	0.00513
13.483	0.28526	15.9412	10.9515	12.6431	0.142808	13.6728	0.399269	12.4743	0.266672	12.5624	0.0979
13.4958	0.49317	15.9409	10.7533	12.645	-0.0626001	13.6813	0.489487	12.4718	0.227201	12.5623	-0.18889
13.5152	0.35387	15.9397	10.8098	12.6466	-0.179388	13.6925	0.29247	12.4733	-0.0302877	12.5672	-0.0221
13.5328	0.23095	15.9424	10.687	12.6457	-0.114871	13.7024	0.151464	12.4704	0.231572	12.5621	0.07422
13.5522	0.5605	15.9464	11.1957	12.6446	-0.0595331	13.7134	0.468495	12.472	0.214971	12.5643	0.1882
13.5743	0.13561	15.9501	10.924	12.6465	-0.368529	13.7235	0.420129	12.4734	0.228442	12.5669	-0.07778
13.5947	0.38699	15.9501	11.1159	12.6466	-0.263536	13.7311	0.326533	12.4722	0.443616	12.5662	-0.10499
13.6136	0.47664	15.9503	11.0032	12.6464	-0.0927165	13.7394	0.370631	12.4715	0.319976	12.5621	0.04364
13.632	0.16571	15.9486	11.0753	12.6453	-0.17702	13.748	0.543916	12.4726	0.0668154	12.5631	-0.03801
13.6492	0.37552	15.9555	11.0085	12.6467	-0.264837	13.758	0.588506	12.4742	0.0720692	12.5637	-0.05698
13.6657	0.55054	15.9564	10.8027	12.6456	-0.0260553	13.7667	0.51471	12.4736	0.0720074	12.5671	-0.03131
13.6836	0.31823	15.9569	11.1332	12.6446	-0.0861146	13.7783	0.452472	12.4721	0.11945	12.5667	0.10516
13.7007	0.0872	15.9594	11.2644	12.6477	-0.143086	13.7878	0.451502	12.4711	0.145687	12.5643	0.15619
13.7197	0.47782	15.9579	11.1725	12.647	-0.153801	13.8004	0.409405	12.4713	0.218233	12.5637	0.08413
13.7428	0.30132	15.9537	11.1105	12.6434	0.0242165	13.8088	0.490733	12.4745	-0.027983	12.5662	0.19889
13.7626	0.24767	15.9513	10.987	12.6453	-0.142434	13.8177	0.501803	12.4756	0.0238707	12.564	0.01971
13.7798	0.64042	15.9486	11.048	12.6455	-0.132863	13.8245	0.327618	12.4706	0.121802	12.5659	-0.11832
13.7978	0.41752	15.9456	10.7043	12.6462	-0.234432	13.8363	0.437043	12.4711	0.307442	12.5659	0.01041
13.8142	0.37434	15.9497	10.8337	12.6448	-0.0728405	13.8449	0.33341	12.4727	0.0873246	12.5644	-0.32347
13.8322	0.64102	15.9463	11.0944	12.6433	0.13142	13.8546	0.317947	12.4721	0.350895	12.5647	-0.10062
13.8498	0.41557	15.9497	10.7972	12.6446	-0.0717545	13.8616	0.734211	12.4722	0.151654	12.565	-0.04397
13.8669	0.45169	15.9478	11.1928	12.6456	-0.0854445	13.8718	0.474068	12.4718	0.0862603	12.5641	-0.16541
13.8853	0.54627	15.947	11.0435	12.6432	0.0170372	13.8803	0.655896	12.4756	-0.00725079	12.5654	0.24469
13.9073	0.57571	15.9442	11.0702	12.6465	-0.191404	13.8928	0.442719	12.4725	0.278228	12.5629	0.06605
13.9231	0.43323	15.9427	11.0128	12.6441	0.106379	13.9017	0.57706	12.4731	0.107212	12.5633	0.02974
13.9461	0.64861	15.9404	10.8628	12.6429	0.0133966	13.9133	0.371562	12.4739	0.104099	12.565	-0.14744
13.9669	0.85506	15.9429	10.6397	12.6447	0.00143468	13.9231	0.437848	12.4749	-0.00579524	12.5638	0.04047
13.9809	0.4407	15.9498	11.118	12.6443	-0.131562	13.9316	0.428118	12.474	0.306835	12.5643	-0.04175
13.9955	0.66391	15.9492	11.0413	12.6428	0.0538559	13.9403	0.70564	12.4719	0.167483	12.5623	0.01302
14.0186	0.74404	15.9533	10.9839	12.6425	0.280175	13.9503	0.424972	12.4744	0.061085	12.5656	-0.25002
14.0325	0.66289	15.9498	11.2135	12.6446	-0.029778	13.958	0.497691	12.4749	0.0689139	12.5642	0.06325
14.0541	0.64828	15.952	10.8376	12.6442	-0.00821233	13.9677	0.510114	12.4734	0.252788	12.565	-0.01908
14.0721	0.88388	15.9509	11.1146	12.6461	-0.140289	13.9781	0.486533	12.4716	0.207351	12.5635	0.04999
14.0909	0.44605	15.9513	11.0421	12.6449	-0.0364461	13.988	0.571419	12.4714	0.0661485	12.5671	-0.15941
14.1108	0.70618	15.9499	11.1409	12.6443	0.0289448	13.9976	0.768147	12.4719	0.174108	12.5624	-0.02044
14.1356	0.73242	15.9463	10.858	12.6467	-0.0789979	14.0073	0.799185	12.4698	0.187401	12.5637	0.03278
14.1509	0.71917	15.9486	10.9824	12.6446	-0.14841	14.0149	0.673202	12.4727	0.101761	12.5631	0.12036
14.1673	0.64341	15.95	10.94	12.6444	0.0257038	14.025	0.650475	12.4716	0.199307	12.5668	-0.19249
14.1861	0.8738	15.949	11.1334	12.6448	-0.0614057	14.0354	0.529812	12.4756	0.175098	12.5645	0.07018
14.203	0.68489	15.9498	11.0603	12.6476	-0.135385	14.0448	0.707149	12.4714	0.136242	12.5654	-0.10627
14.2184	0.87989	15.9502	11.107	12.6456	-0.18104	14.0543	0.53326	12.4688	0.226303	12.5613	0.14912
14.2388	0.7935	15.9454	11.1515	12.6445	-0.0517902	14.0624	0.734748	12.4731	0.189895	12.5625	0.21439
14.2604	0.73879	15.9438	10.847	12.6451	0.0762479	14.0714	0.726267	12.4745	-0.0653265	12.5646	-0.0211
14.2787	0.82234	15.9458	11.0246	12.645	0.100927	14.0829	0.794279	12.4733	-0.0237808	12.5644	0.03365
14.2971	0.84	15.9452	11.0055	12.6461	-0.305689	14.0914	0.870739	12.4729	0.0599449	12.5644	-0.07979
14.3148	0.70765	15.947	10.9031	12.6463	-0.0997641	14.1038	0.6682	12.4749	-0.0796728	12.5649	-0.01316
14.3348	0.71736	15.9463	10.8052	12.6443	-0.0972455	14.1126	0.636585	12.4737	0.170906	12.5648	0.00727
14.3528	1.35464	15.9498	11.0017	12.646	-0.0527415	14.1189	0.920941	12.4734	0.0993564	12.5644	0.13922
14.3702	0.99703	15.9488	11.0461	12.644	0.218896	14.1308	0.516782	12.4748	0.0472238	12.5635	0.05026
14.3851	0.76612	15.949	10.997	12.6479	-0.127321	14.1398	0.730787	12.4727	0.228577	12.5658	-0.02541
14.4026	1.03127	15.9506	10.8765	12.6446	-0.143901	14.1484	0.789925	12.4718	0.263768	12.5647	-0.06265
14.4269	0.90418	15.9535	11.0821	12.6433	0.022202	14.1593	0.843674	12.4738	0.0903304	12.5646	-0.08322
14.4455	1.05476	15.9512	11.0978	12.6434	-0.112915	14.1686	0.756377	12.4728	0.123991	12.5633	0.11278
14.4662	0.98633	15.9513	11.192	12.6443	0.0219927	14.1772	0.838109	12.4745	-0.0810399	12.5633	-0.03969
14.4817	0.92749	15.9462	11.1782	12.6468	-0.131618	14.1891	0.658341	12.472	0.220501	12.569	-0.25455
14.5005	1.31892	15.9448	10.7526	12.647	0.0092392	14.1981	0.554556	12.4706	0.0342405	12.5674	-0.0516
14.5213	0.94135	15.9459	10.82	12.646	-0.0616062	14.2061	0.767388	12.4738	0.111823	12.563	0.10987
14.5381	1.09027	15.9459	11.1669	12.6443	-0.0720265	14.217	0.735391	12.4722	0.0266986	12.5657	-0.1728
14.557	1.34353	15.9407	10.8634	12.6441	0.0184374	14.2257	0.671326	12.4701	0.157403	12.5641	-0.1152
14.5788	1.1182	15.9422	10.9107	12.6464	-0.107127	14.2345	0.701402	12.4719	0.169577	12.566	0.02235
14.5884	1.27988	15.9464	10.973	12.6466	-0.163971	14.2443	0.717717	12.474	-0.0492725	12.5659	-0.09375
14.613	1.18201	15.9529	10.906	12.6454	0.0866121	14.2539	0.767808	12.4736	0.148903	12.5668	0.02138
14.6304	1.33974	15.9545	11.1929	12.6469	-0.127879	14.264	0.945123	12.4728	0.194163	12.5636	0.01771
14.6553	1.42022	15.9553	11.0769	12.6438	0.119229	14.2726	0.760255	12.4705	0.246047	12.5658	-0.18128
14.6687	1.62756	15.9532	11.281	12.6433	0.174203	14.2809	0.802949	12.4719	0.261945	12.5642	0.16932
14.6894	1.24951	15.9519	10.8169	12.6451	0.0137535	14.2921	0.718998	12.4692	0.208823	12.563	0.18743
14.7	1.29821	15.95	11.1392	12.645	-0.0780082	14.3	0.879596	12.4738	0.186599	12.5644	0.12907
14.7218	1.58584	15.9514	10.7783	12.6469	-0.0336106	14.308	0.790404	12.47	0.402173	12.5632	0.0185
14.7323	1.39676	15.9533	11.0132	12.6452	-0.108294	14.315	1.01365	12.472	0.0689299	12.5645	-0.04639
14.7345	1.56278	15.9521	10.8354	12.647	-0.259345	14.3262	0.907467	12.4719	0.159314	12.5664	-0.09356
14.7339	2.0132	15.9511	11.2801	12.6461	-0.101948	14.3353	0.828552	12.4702	0.424816	12.5678	-0.16124
14.7307	1.38168	15.9508	11.0508	12.6441	0.0519977	14.3436	0.889117	12.4727	0.244677	12.5643	0.12149
14.7288	1.23699	15.9464	11.095	12.6452	-0.0927427	14.3542	1.09778	12.4736	-0.145234	12.5641	0.0453
14.7363	1.65826	15.9457	10.8251	12.6465	-0.0769413	14.364	0.912118	12.4752	-0.104344	12.5642	0.04433
14.7554	1.47765	15.9439	11.1079	12.6465	0.00520849	14.3739	1.062	12.4739	0.222629	12.5637	0.10613
14.7724	1.78255	15.942	11.0537	12.6478	-0.29923	14.3818	1.21449	12.4724	0.196343	12.5642	-0.1173
14.7937	1.62984	15.941	10.5023	12.6445	-0.0411117	14.3907	0.957692	12.4697	0.323264	12.5632	0.03399
14.8126	1.29594	15.9457	10.8516	12.643	0.061891	14.4002	0.682452	12.4725	0.247184	12.5619	0.00947
14.834	1.5659	15.9498	10.9458	12.6451	-0.259735	14.4078	0.973629	12.473	0.00689435	12.5633	-0.02281
14.8501	1.78644	15.9552	11.0739	12.6432	0.0451401	14.4182	0.977548	12.4712	0.190222	12.5652	-0.00482
14.8649	1.66157	15.9587	11.1026	12.6431	0.179485	14.4293	0.911904	12.4757	0.141868	12.5649	-0.09592
14.8865	1.57864	15.9563	11.3908	12.6461	-0.335667	14.4379	1.06017	12.4727	0.155169	12.5651	-0.07539
14.9018	1.89485	15.953	11.1447	12.6435	0.272831	14.4473	1.06957	12.4726	0.155473	12.5643	0.02763
14.9215	1.90985	15.948	10.9478	12.6432	-0.0748017	14.456	1.02941	12.473	0.113768	12.5629	0.04941
14.9367	1.75288	15.9468	10.9329	12.645	0.0510334	14.4645	1.03506	12.4731	0.0654271	12.5648	-0.19176
14.9597	1.99799	15.9467	10.9446	12.6463	-0.244895	14.4762	1.15871	12.4736	-0.0073669	12.5643	-0.113
14.9764	2.06681	15.9464	10.8223	12.6433	-0.0830319	14.4827	1.09471	12.4715	0.15533	12.5655	0.10752
14.9954	2.11534	15.9484	11.1153	12.645	-0.135643	14.4947	1.14449	12.4723	-0.0130813	12.5648	-0.12643
15.014	1.87443	15.9475	11.0704	12.6437	0.0573376	14.5	1.17669	12.4731	0.0832498	12.5633	-0.03677
15.0336	2.22278	15.9458	11.0109	12.6427	-0.0837862	14.5088	1.14818	12.4746	0.0441527	12.5664	-0.07571
15.0492	2.04578	15.9449	10.8779	12.6463	-0.0375459	14.5213	1.22355	12.4738	0.0941632	12.5648	-0.07305
15.0656	2.32545	15.9474	10.8869	12.6434	-0.115416	14.5309	1.05586	12.4727	0.022078	12.5661	0.04935
15.0839	2.77502	15.9473	11.0411	12.6442	-0.0336044	14.537	1.32042	12.4737	0.0547063	12.5665	-0.03785
15.1008	2.49114	15.9451	11.0806	12.6436	-0.0211627	14.5469	1.32468	12.4746	0.122564	12.5635	0.09245
15.1166	2.51195	15.9443	11.0155	12.6441	0.135734	14.5568	1.31388	12.47	0.362441	12.564	0.27357
15.1381	2.82808	15.9444	11.0306	12.6439	0.0850558	14.5658	1.11214	12.472	0.299837	12.5638	0.09744
15.1571	2.66228	15.9427	10.8893	12.6431	0.127806	14.5738	1.0983	12.4708	0.380378	12.5652	-0.07169
15.1769	2.84289	15.946	10.9155	12.6442	-0.0319641	14.584	1.09409	12.4698	0.302739	12.564	0.00653
15.1946	2.9632	15.9458	11.0364	12.6468	-0.167825	14.5895	1.34917	12.4721	-0.0739822	12.5656	0.03712
15.2101	2.81102	15.9484	11.0398	12.6411	0.0764285	14.6037	1.21514	12.4695	0.169238	12.5662	-0.08392
15.2234	2.81884	15.9492	10.902	12.6479	-0.252319	14.6131	1.1935	12.4709	0.18984	12.567	-0.09183
15.2433	3.25238	15.9511	11.0057	12.6438	0.146443	14.6214	1.23002	12.4724	0.10901	12.5643	-0.07756
15.2602	3.17209	15.9555	10.9832	12.6456	-0.0815599	14.6334	1.11293	12.4717	0.23964	12.5662	-0.08855
15.2783	3.34779	15.9572	11.2261	12.644	0.072279	14.6387	1.45882	12.4713	-0.0320659	12.5641	0.03599
15.2994	3.59025	15.9543	11.0671	12.6436	-0.105292	14.651	1.2485	12.474	0.0358014	12.5644	0.02119
15.3139	3.2292	15.9496	11.1585	12.6438	-0.217525	14.6572	1.26984	12.472	0.0513868	12.5645	0.06466
15.3351	3.67199	15.9506	10.8585	12.6455	-0.111832	14.6674	1.27435	12.473	0.0996003	12.5671	-0.16916
15.3571	3.51078	15.9517	10.9506	12.6444	0.00576186	14.6746	1.34964	12.4705	0.195828	12.5668	-0.13666
15.3679	3.68745	15.9494	11.2423	12.6456	-0.16496	14.6815	1.43855	12.476	0.0610192	12.5658	-0.04369
15.39	3.87859	15.947	10.9358	12.6462	-0.220225	14.6933	1.32452	12.4735	0.13732	12.5668	0.10015
15.4029	4.11672	15.9472	11.0366	12.6438	-0.070029	14.7013	1.38239	12.475	0.0335839	12.5678	-0.24821
15.4199	3.90676	15.9459	10.8976	12.6446	-0.0302746	14.7124	1.51038	12.4721	0.178381	12.5652	-0.05447
15.4369	4.23246	15.9462	10.7354	12.6445	0.0660129	14.7237	1.40509	12.474	0.152231	12.5598	0.3115
15.4548	4.29891	15.951	10.948	12.6448	-0.0944061	14.7331	1.43056	12.4733	-0.024369	12.5661	-0.24719
15.4693	4.40751	15.952	11.2355	12.6465	-0.0778043	14.7386	1.51095	12.4726	0.143217	12.5645	0.0878
15.4676	4.36571	15.9472	11.0476	12.646	-0.13473	14.7491	1.46084	12.4721	0.214254	12.5648	-0.04487
15.4651	4.50466	15.947	11.0682	12.6461	-0.107807	14.7558	1.79015	12.474	0.0174186	12.5659	0.09198
15.4765	4.54485	15.9471	10.8705	12.642	-0.184969	14.7643	1.62101	12.473	0.175004	12.5627	0.22772
15.4989	4.99371	15.9484	11.0225	12.6446	-0.130558	14.7738	1.75306	12.4738	-0.0134599	12.5635	-0.08149
15.5129	4.74839	15.9474	10.8393	12.6469	0.105323	14.784	1.74199	12.4734	0.0913851	12.5659	0.0351
15.5304	5.08658	15.9503	10.9481	12.6447	-0.141414	14.7938	1.72097	12.4715	0.0883601	12.5646	-0.02053
15.5487	5.19774	15.9536	11.0309	12.6454	0.167471	14.8022	1.76725	12.4726	0.0918975	12.5636	-0.05107
15.5626	5.10778	15.9558	11.0553	12.6453	-0.0937443	14.8142	1.70602	12.4726	-0.0162251	12.5664	0.05846
15.5805	5.60456	15.9546	11.2004	12.6441	0.235302	14.8219	1.58759	12.472	0.228597	12.563	0.07482
15.5963	5.66952	15.9489	11.2012	12.6443	0.288655	14.8305	1.75439	12.4719	0.105837	12.5624	0.04617
15.6104	5.77441	15.9441	11.0189	12.6447	-0.131765	14.8389	1.99291	12.4714	0.118114	12.5633	0.09524
15.6247	6.04966	15.9401	10.9523	12.6452	-0.130463	14.8475	1.76651	12.4715	0.110325	12.5637	0.07623
15.65	5.86178	15.9407	10.8403	12.6464	-0.0349252	14.8577	1.74803	12.4706	0.213191	12.5642	0.04131
15.668	6.28829	15.9411	10.758	12.6442	0.0112877	14.8688	1.65122	12.4722	0.1614	12.5659	-0.13006
15.6823	6.43763	15.9429	10.9151	12.6443	-0.20157	14.8775	1.8282	12.4726	0.142642	12.565	0.00802
15.6988	6.95378	15.9472	10.9923	12.6434	0.050127	14.8887	1.50115	12.4715	0.298506	12.5646	-0.03567
15.7152	7.05826	15.9455	10.9051	12.6463	0.0530955	14.8971	1.89758	12.4727	0.163966	12.5635	-0.11718
15.7318	7.36305	15.9504	10.9483	12.6449	-0.148754	14.907	1.90752	12.4735	0.0793266	12.5661	-0.14064
15.7453	7.80743	15.9556	11.093	12.6435	0.126668	14.9125	2.06402	12.4742	0.00735211	12.5674	-0.15268
15.7607	7.94056	15.9562	11.0463	12.6465	0.0182266	14.9215	2.02503	12.4732	0.197144	12.5648	-0.05265
15.7731	8.1254	15.9561	11.1771	12.6474	-0.243087	14.9315	1.84085	12.4734	-0.0785196	12.5668	-0.07896
15.7916	8.16025	15.9548	11.2257	12.6447	-0.156429	14.9421	1.84087	12.4733	0.0369945	12.5633	0.09196
15.8099	8.71368	15.9501	11.0219	12.6473	-0.051512	14.9488	1.85399	12.4731	0.0497258	12.5635	0.21455
15.8293	8.85342	15.951	10.9836	12.6444	-0.098655	14.9574	2.11583	12.4748	-0.0941846	12.5641	0.07227
15.8457	9.0594	15.9474	11.0586	12.6445	-0.105218	14.9716	1.87433	12.4739	0.193698	12.5642	0.13471
15.8565	9.5855	15.9476	10.8711	12.6453	-0.0384769	14.9791	2.0366	12.4738	0.0747232	12.5657	0.01037
15.876	9.41907	15.9438	11.0186	12.6445	0.00346756	14.9886	2.19241	12.4739	-0.140437	12.5668	-0.19697
15.8902	10.061	15.945	10.9367	12.6485	-0.314611	14.9945	2.18005	12.4731	-0.0301218	12.5675	-0.14423
15.9057	10.7508	15.9463	10.8026	12.6426	-0.123448	15.0053	2.20102	12.4747	0.000338793	12.5663	-0.15072
15.9181	10.3063	15.9476	10.9839	12.6448	0.00154841	15.0175	1.86196	12.4729	0.0980484	12.5666	-0.15443
15.9322	11.1005	15.95	10.855	12.6416	0.135332	15.0244	2.10618	12.4727	0.0515342	12.5641	-0.05595
15.9488	11.2966	15.9554	11.258	12.6463	-0.073103	15.0336	2.14267	12.4715	0.0930476	12.565	0.04252
15.9688	11.6187	15.9564	11.1944	12.6449	0.0238833	15.0434	2.19965	12.4731	-0.0526369	12.5651	-0.10055
15.9811	12.1939	15.9508	11.1452	12.644	0.0168431	15.0502	2.34522	12.4745	-0.0945919	12.5649	0.02337
15.996	12.5155	15.9517	11.1411	12.6452	0.0846043	15.0596	2.3884	12.4733	0.113152	12.5622	-0.0094
16.0119	12.8407	15.9442	10.8258	12.6439	0.027915	15.0714	2.30997	12.4749	-0.0122986	12.565	-0.09908
16.0251	13.6995	15.9407	11.0324	12.6441	0.194377	15.081	2.36015	12.4741	0.112298	12.5645	0.09424
16.0374	13.5553	15.9392	11.0253	12.6456	-0.0275044	15.0891	2.50119	12.473	0.205875	12.5639	-0.14268
16.0477	14.1954	15.9375	10.7315	12.6438	-0.00557542	15.0967	2.45213	12.4725	0.111989	12.5635	0.28244
16.0649	14.6043	15.9387	10.8143	12.6441	-0.224546	15.1088	2.37359	12.4751	-0.0409694	12.5632	0.1849
16.0758	15.0343	15.9435	10.9407	12.6468	-0.129219	15.1156	2.50531	12.4746	0.132206	12.5652	-0.18674
16.09	15.4872	15.9502	10.84	12.6448	-0.13182	15.1283	2.25601	12.4727	-0.00598931	12.5638	-0.17964
16.1036	16.0533	15.9536	11.0905	12.6468	-0.182392	15.1367	2.55593	12.4746	0.209163	12.5638	-0.00916
16.1191	16.4779	15.9563	11.2075	12.6462	-0.00106192	15.1421	2.70548	12.4691	0.321575	12.5616	0.18478
16.1377	17.101	15.9557	11.0167	12.6423	-0.0770388	15.1502	2.68219	12.4715	0.176122	12.5645	-0.16881
16.149	17.3101	15.9566	11.0722	12.644	-0.00184298	15.163	2.73439	12.4701	0.161154	12.5638	-0.18374
16.1629	18.1081	15.9552	11.0861	12.6446	-0.138156	15.1724	2.79756	12.4731	0.166394	12.5662	-0.02031
16.1713	18.4369	15.9545	11.1284	12.6473	-0.288904	15.1808	2.62631	12.4747	0.141622	12.5659	-0.0181
16.1847	19.1946	15.9496	11.0776	12.6463	-0.0834723	15.1909	2.7316	12.4738	0.0488813	12.5675	-0.12558
16.1977	19.5145	15.9507	10.9049	12.6442	0.116161	15.1988	2.97865	12.4707	0.292516	12.5646	0.00447
16.2088	20.1703	15.9498	10.9892	12.6449	-0.0190642	15.2075	2.942	12.4737	0.196876	12.5653	-0.26124
16.2213	20.8564	15.9476	10.9525	12.6453	0.0353702	15.2196	2.84552	12.475	-0.00467873	12.5657	-0.22012
16.2366	21.1225	15.9495	10.911	12.6485	-0.173282	15.2242	3.0982	12.4724	0.197843	12.5641	0.10251
16.2492	21.9509	15.9518	10.7452	12.6463	-0.153104	15.2362	2.96562	12.4751	-0.0369117	12.5667	-0.20338
16.2642	22.3346	15.9567	11.0955	12.6443	-0.062952	15.2445	2.96942	12.4717	0.00732946	12.5642	0.15118
16.2779	23.1035	15.9561	10.9697	12.6471	-0.281955	15.2533	3.30454	12.4728	0.215549	12.5627	0.17716
16.2912	23.6264	15.9571	11.0509	12.6442	-0.0585437	15.2626	2.9983	12.4741	0.422433	12.5636	0.02094
16.3026	24.4946	15.9569	11.1602	12.6484	-0.291828	15.2691	3.25669	12.4733	0.236679	12.564	-0.25086
16.3141	24.6778	15.9547	11.2436	12.6448	-0.0768747	15.2816	3.18884	12.4707	0.0380657	12.5665	0.0502
16.3243	25.418	15.9515	11.2892	12.6476	-0.249672	15.2914	3.33601	12.4728	0.493879	12.5624	0.11707
16.3385	26.0941	15.9465	10.9733	12.6452	-0.10443	15.2975	3.26256	12.4746	0.139842	12.5639	0.0922
16.3462	26.4759	15.9421	10.8824	12.6442	-0.170671	15.3066	3.23591	12.4708	0.259008	12.5621	0.11829
16.358	27.3259	15.9386	10.8652	12.6439	-0.181734	15.3131	3.51652	12.4751	0.0638003	12.5649	-0.0082
16.3686	28.0191	15.9403	10.9231	12.6445	-0.0826483	15.3256	3.38483	12.4719	0.120767	12.5655	-0.11156
16.3829	28.3915	15.939	10.6632	12.6454	0.052339	15.334	3.59404	12.4722	0.256624	12.5641	0.08843
16.3969	29.0143	15.9436	10.9818	12.6468	-0.128479	15.3444	3.33604	12.4718	0.190189	12.5646	0.13707
16.4115	29.9062	15.9461	10.8276	12.6455	-0.0309081	15.3521	3.67577	12.4757	-0.0878494	12.5648	-0.01119
16.4232	30.3692	15.9525	11.1424	12.6462	-0.153789	15.3605	3.87262	12.4713	0.226145	12.5643	-0.02374
16.4351	30.8716	15.9526	11.2017	12.6477	-0.521203	15.3692	3.67535	12.4737	0.122175	12.5637	0.02721
16.4454	31.946	15.9505	11.0083	12.6463	-0.161268	15.3791	4.0221	12.4716	0.201979	12.5647	-0.1727
16.4584	32.186	15.9495	10.9296	12.6468	-0.228252	15.3861	4.07868	12.4724	0.0541184	12.5651	-0.09694
16.4674	33.2073	15.9481	11.1984	12.6444	-0.0527811	15.3966	4.03022	12.4716	0.365351	12.5617	0.014
16.4754	33.6669	15.9513	10.9422	12.6457	-0.0586026	15.4063	3.92921	12.4735	0.153597	12.5614	-0.09291
16.4889	34.1179	15.9488	10.7472	12.6449	0.167279	15.4144	4.08396	12.4724	0.084796	12.5641	0.16251
16.4988	35.0272	15.9512	11.029	12.6473	-0.026823	15.4235	4.01703	12.4734	0.145929	12.5659	-0.11131
16.5124	36.0022	15.9515	11.0419	12.6427	0.00549901	15.4333	4.35414	12.4743	0.108215	12.563	-0.01464
16.5242	36.1422	15.9557	10.9855	12.6445	0.0940635	15.4424	4.21407	12.4714	0.0846546	12.5625	0.02246
16.5388	36.6913	15.9518	11.3842	12.6447	-0.108124	15.4505	4.29686	12.4728	0.0972416	12.5666	-0.12106
16.5507	37.5031	15.9484	10.8269	12.6457	-0.358669	15.459	4.36087	12.4783	-0.0755012	12.5647	-0.13435
16.5624	38.0195	15.9483	10.9214	12.6441	-0.172423	15.4684	4.6236	12.4724	0.125792	12.5635	-0.09114
16.5729	38.9482	15.9512	10.8946	12.6446	0.0368953	15.4773	4.62471	12.4722	0.0672362	12.5646	0.01458
16.5858	39.3118	15.9547	10.8698	12.6451	-0.137632	15.4869	4.5632	12.4762	0.0132058	12.5679	-0.09548
16.5959	39.7338	15.9554	11.2475	12.6449	-0.0974202	15.4935	4.51937	12.4726	0.180412	12.5663	-0.22664
16.6068	40.4426	15.955	10.8332	12.6429	0.100547	15.5031	4.81058	12.4706	0.311409	12.5655	-0.02041
16.6178	41.1101	15.9602	10.9974	12.6477	-0.224495	15.5106	5.01315	12.4725	0.247502	12.5657	0.02962
16.6299	41.5948	15.9587	11.1185	12.6462	-0.0742519	15.5226	4.68631	12.4746	-0.166046	12.5661	-0.11249
16.6369	42.4452	15.9566	11.1638	12.6433	0.0915545	15.5291	4.98277	12.472	0.283608	12.5651	-0.03554
16.6529	42.8106	15.9514	11.1378	12.6469	-0.379192	15.5392	4.98595	12.4726	0.114013	12.5644	-0.06351
16.6643	43.4706	15.9492	10.8359	12.6444	-0.276968	15.5489	4.93588	12.4704	0.225162	12.5652	-0.17986
16.6759	44.1409	15.9475	11.0396	12.6445	-0.103088	15.5555	5.07496	12.471	0.144014	12.566	-0.10014
16.6894	44.6854	15.9467	11.1178	12.6472	-0.218931	15.5632	5.34238	12.4724	0.195347	12.5653	-0.02839
16.7016	45.3494	15.945	11.0786	12.6446	0.0807685	15.5735	5.08967	12.4723	0.323056	12.5651	-0.04438
16.7146	46.1559	15.9396	10.9288	12.6435	-0.185699	15.5796	5.56383	12.4735	-0.0443335	12.5629	0.04782
16.7243	46.2779	15.9396	10.7726	12.6459	-0.131567	15.5895	5.59927	12.4759	-0.145094	12.5626	-0.01971
16.7332	46.9292	15.9416	10.5682	12.6465	-0.245359	15.597	5.59992	12.475	0.00376487	12.5639	0.02281
16.7432	47.6355	15.9449	10.8424	12.6441	-0.228656	15.6069	5.79125	12.4773	-0.14106	12.562	0.18361
16.755	48.0949	15.9488	11.0394	12.6453	-0.185444	15.6195	5.58041	12.4724	0.0851216	12.5642	-0.1811
16.7678	48.7173	15.9536	11.0597	12.6451	-0.00387454	15.6255	5.67869	12.4731	0.0546193	12.5646	-0.18377
16.781	49.6395	15.9506	11.0268	12.6453	0.0782291	15.6329	5.92716	12.4712	0.370398	12.5653	0.07221
16.7936	49.8135	15.9525	11.2104	12.6446	-0.152191	15.641	6.03514	12.4727	0.0928469	12.5652	-0.0544
16.8083	50.1163	15.948	11.1124	12.6471	-0.240661	15.6497	5.97971	12.4743	-0.0326164	12.5658	-0.20878
16.822	50.9809	15.949	11.0204	12.645	-0.0444934	15.6559	6.32484	12.4713	0.272555	12.5668	-0.15932
16.8337	51.132	15.9462	11.1406	12.6453	-0.273208	15.6652	6.26819	12.4724	0.239134	12.5647	-0.10518
16.8462	51.8203	15.9444	11.1026	12.6454	-0.172406	15.6731	6.56845	12.4738	0.039803	12.5656	0.14468
16.8572	52.3742	15.9387	10.6648	12.6439	0.177166	15.6848	6.48916	12.4717	0.161323	12.5655	-0.12099
16.8709	52.7574	15.9432	11.0334	12.6483	-0.132249	15.6929	6.73885	12.4693	0.300958	12.5649	-0.07457
16.8845	53.3505	15.9392	10.7824	12.6465	-0.20097	15.7012	6.62309	12.4732	0.202531	12.5654	-0.10718
16.8939	53.9783	15.9405	10.9207	12.6416	0.144267	15.7102	6.69626	12.4712	0.21788	12.5646	-0.00633
16.9055	54.3347	15.9434	10.8327	12.6459	-0.192179	15.7184	6.83876	12.4714	0.0886023	12.5636	0.11076
16.9216	54.7542	15.9458	11.0183	12.6474	-0.134576	15.7224	7.27238	12.475	0.010797	12.5651	-0.13643
16.9327	55.2611	15.9522	10.9135	12.6472	0.0368267	15.7323	7.20797	12.4718	0.14104	12.5668	-0.22886
16.9501	55.8139	15.9539	11.2426	12.6449	-0.199899	15.7388	7.32952	12.4724	0.131549	12.5665	-0.26357
16.965	56.2503	15.9518	11.3044	12.6466	0.040814	15.748	7.42003	12.4737	0.0130904	12.5637	-0.13194
16.9766	56.9174	15.9478	11.2197	12.6454	-0.0743558	15.7568	7.77413	12.4722	0.20707	12.5623	0.06891
16.9903	57.3285	15.9479	10.9433	12.6472	-0.308657	15.7661	7.68392	12.4745	-0.0153995	12.5657	-0.08564
17.0028	57.5934	15.9432	11.0614	12.6446	0.119956	15.7725	7.86384	12.4717	0.0703535	12.5665	-0.09881
17.0143	57.9898	15.9416	10.7929	12.6448	0.06268	15.7808	8.02654	12.4717	0.161182	12.5627	-0.000709057
17.0275	58.5464	15.9411	10.8125	12.6441	0.194728	15.7902	8.11874	12.4714	0.0908294	12.5653	-0.07763
17.0403	58.8074	15.9419	10.8794	12.644	-0.117595	15.7953	8.5959	12.4725	0.136353	12.5651	-0.08111
17.0514	59.3711	15.9428	10.908	12.6455	-0.0369978	15.8042	8.18734	12.4708	0.328976	12.5637	0.08115
17.0649	59.9402	15.9457	11.1701	12.644	-0.0151031	15.8103	8.63468	12.4709	0.166547	12.5654	0.17105
17.0811	60.1944	15.9459	10.8294	12.6425	0.0325686	15.8177	8.61176	12.4749	-0.00744343	12.5662	-0.1996
17.0971	60.8128	15.9484	11.314	12.6433	0.112664	15.8273	8.75248	12.473	0.076375	12.5665	-0.11886
17.1126	61.4598	15.9464	11.0694	12.6455	-0.146547	15.8357	8.90356	12.4732	0.0157115	12.5657	-0.05429
17.1264	61.5228	15.9437	11.0481	12.6453	-0.0893624	15.8439	8.97884	12.4736	0.100974	12.5618	-0.11012
17.1391	61.9207	15.9444	11.0444	12.6459	-0.155838	15.8528	9.17937	12.4732	0.105448	12.5644	-0.04592
17.1553	62.1025	15.9436	10.7349	12.6461	-0.0666349	15.8598	9.36509	12.4735	0.03269	12.5647	-0.12479
17.1681	63.0209	15.9415	10.7883	12.6442	-0.0850298	15.8659	9.3984	12.4738	-0.0306454	12.5636	0.11277
17.1797	63.2551	15.9451	10.9028	12.643	0.0950238	15.8749	9.70919	12.4726	0.122724	12.5656	-0.05796
17.1917	63.8977	15.9496	11.0176	12.6443	-0.187936	15.8832	9.66874	12.4728	0.0848091	12.566	-0.02494
17.205	64.1063	15.9496	11.0981	12.6463	-0.109143	15.886	10.0279	12.4721	0.189024	12.5648	-0.06829
17.2218	64.8207	15.9523	11.1265	12.6428	0.281641	15.8962	10.169	12.4747	-0.0379813	12.5646	0.12059
17.2323	65.0635	15.9515	11.0391	12.6453	-0.0436313	15.9043	10.3561	12.4755	0.0722933	12.5652	0.08428
17.2509	65.352	15.9506	11.0294	12.6458	-0.0740759	15.9097	10.4155	12.4719	0.0521789	12.5639	-0.10608
17.2655	65.6899	15.9505	11.1041	12.6447	0.0205109	15.9197	10.5503	12.4735	-0.118943	12.5642	-0.00536
17.2789	66.2395	15.949	11.0444	12.645	0.0596693	15.9285	10.7607	12.473	0.0995197	12.5647	-0.09367
17.2938	66.7389	15.9507	10.9327	12.6458	-0.0140002	15.9345	10.9108	12.4709	0.186184	12.5669	-0.1477
17.3053	66.8582	15.9467	10.8086	12.6433	0.0878818	15.9424	11.0773	12.4706	0.304506	12.565	0.10734
17.3201	67.5344	15.9503	10.9109	12.6447	0.106209	15.9485	11.4376	12.4698	0.344587	12.5651	0.02766
17.3323	67.7572	15.9512	10.968	12.644	0.108074	15.9559	11.4989	12.4734	0.0640762	12.5641	0.03452
17.3478	68.1755	15.9521	10.9825	12.6426	0.0772954	15.9623	11.6295	12.4744	0.0546005	12.5633	0.09404
17.3613	68.6119	15.9538	11.0682	12.6459	-0.0678046	15.9705	11.7276	12.4723	0.247855	12.5638	-0.01125
17.3754	69.1266	15.9554	11.1904	12.6447	-0.0149338	15.9794	12.0998	12.4719	0.079725	12.5642	-0.05325
17.3933	69.3177	15.9518	11.0769	12.6479	-0.167051	15.9852	12.2544	12.4729	0.0293765	12.5639	-0.0048
17.4057	69.792	15.9527	10.8308	12.6464	0.0137295	15.993	12.5286	12.4733	0.0670888	12.567	-0.22004
17.4194	70.1015	15.9542	11.1775	12.6467	0.0495603	15.9997	12.6509	12.4733	0.130653	12.564	0.01849
17.4335	70.5601	15.9513	11.1405	12.6442	0.0891557	16.0113	12.8065	12.4733	0.129492	12.564	-0.00919
17.446	70.7952	15.9516	10.8509	12.6447	-0.0445061	16.0153	12.8684	12.472	0.242458	12.5633	-0.12833
17.4609	71.3457	15.9499	11.0408	12.6456	-0.0777853	16.0242	13.0307	12.4732	-0.0983603	12.566	-0.10966
17.4783	71.681	15.9492	10.8033	12.645	-0.0272748	16.0308	13.2953	12.4752	0.0209973	12.5639	-0.02441
17.4875	71.8794	15.9492	11.1761	12.6434	-0.0913749	16.0368	13.5106	12.4739	-0.0367696	12.5631	0.15335
17.5051	72.5356	15.9439	11.2216	12.6437	-0.0100217	16.0406	14.2915	12.47	0.478816	12.5661	-0.17033
17.5151	72.6656	15.9433	10.7004	12.644	-0.120245	16.0483	13.9906	12.4707	0.148892	12.566	-0.18889
17.5321	73.0525	15.9446	10.7862	12.6458	-0.0198088	16.0566	14.2237	12.4731	0.28678	12.5634	0.00588
17.5483	73.5427	15.9481	10.919	12.644	0.0386471	16.0627	14.5505	12.4724	0.156826	12.5669	-0.00736
17.5622	73.4055	15.9468	10.9771	12.6447	-0.127312	16.0686	14.5672	12.4727	0.189907	12.5647	-0.0405
17.5783	74.0126	15.9521	11.0073	12.6469	0.0554235	16.0794	14.7452	12.4731	0.0691464	12.565	0.17715
17.5947	74.5127	15.9557	11.0988	12.6433	-0.0277143	16.0869	14.9639	12.4723	0.170334	12.5631	0.01924
17.6094	74.842	15.9558	11.0308	12.6452	0.0732026	16.092	15.2667	12.4733	0.0634878	12.5634	0.00501
17.6196	75.0982	15.9556	11.1411	12.6457	0.0324755	16.0985	15.5421	12.47	0.265573	12.5641	-0.07299
17.6336	75.4328	15.9535	11.1283	12.6433	0.00341582	16.1046	15.6813	12.4716	0.0947971	12.5632	0.00548
17.6422	75.9371	15.9529	11.1039	12.6456	0.0705405	16.1086	16.1408	12.4726	0.143315	12.5654	0.10343
17.6559	76.3479	15.9499	11.0367	12.6465	-0.0803926	16.1169	16.366	12.4707	0.196859	12.5668	-0.04026
17.6731	76.6518	15.9485	10.9489	12.6444	-0.13197	16.1262	16.3601	12.4705	0.28762	12.5675	-0.0836
17.6871	77.0391	15.9506	10.7301	12.6475	-0.0107152	16.1297	16.589	12.4736	0.0222368	12.5653	-0.0489
17.7021	77.1637	15.9484	11.0775	12.6439	-0.136158	16.1384	16.9417	12.474	0.106391	12.5666	0.13332
17.7154	77.4904	15.9497	10.9322	12.6463	-0.00550199	16.1436	16.9756	12.4734	0.0270169	12.5629	0.05617
17.736	77.9854	15.951	10.9146	12.6434	-0.0932083	16.1514	17.4862	12.4728	0.298737	12.5657	0.05487
17.7464	78.0814	15.9508	11.044	12.6472	-0.146093	16.1588	17.5232	12.4736	0.0579691	12.5657	-0.08729
17.7596	78.5592	15.9482	11.1341	12.6436	0.00276041	16.168	17.5955	12.4738	0.0848942	12.5639	0.16133
17.777	78.9212	15.9475	10.9754	12.6456	-0.0711515	16.1747	17.9791	12.47	0.287569	12.5651	0.13544
17.7853	79.0838	15.9474	10.9372	12.6442	0.17594	16.1782	18.3025	12.4694	0.0695319	12.5642	0.07874
17.8	79.6229	15.9484	10.963	12.6446	-0.0675161	16.1894	18.3194	12.4725	0.109996	12.5653	0.08681
17.8137	80.157	15.9514	10.9829	12.6439	0.042639	16.1935	18.6616	12.4733	0.0830858	12.5644	0.01237
17.8297	80.1096	15.9527	10.8943	12.6467	-0.0363402	16.1979	18.7106	12.4708	0.010293	12.5633	0.10591
17.8487	80.7476	15.957	11.0674	12.6467	-0.136015	16.2054	19.2273	12.4708	0.333731	12.5633	0.13202
17.8636	80.8797	15.9549	11.2408	12.6467	-0.0984256	16.2109	19.4213	12.4705	-0.0162244	12.5653	0.02094
17.8788	81.2226	15.9551	11.1125	12.6464	-0.0679603	16.2148	19.6008	12.4732	0.126734	12.5652	-0.09356
17.8966	81.5978	15.9519	11.0268	12.6429	0.21802	16.2264	20.0199	12.4731	0.243921	12.5641	0.07458
17.907	82.0239	15.9497	10.9703	12.647	0.0020951	16.2315	20.1935	12.4695	0.301917	12.5649	0.02871
17.9239	82.2161	15.9507	11.1126	12.6471	-0.0689845	16.2402	20.4214	12.4721	0.201551	12.5669	-0.09041
17.9336	82.4552	15.946	11.1159	12.6457	-0.184114	16.244	20.7586	12.4721	0.082927	12.5679	-0.08024
17.9499	82.7203	15.9449	10.9188	12.6462	-0.0223136	16.2516	20.9766	12.4738	0.228245	12.566	-0.04854
17.9648	82.9147	15.9444	11.0072	12.6448	-0.0634727	16.2566	21.2996	12.4726	0.309231	12.5643	0.01407
17.9773	83.6092	15.9411	10.7951	12.6453	-0.123995	16.2601	21.4402	12.4744	0.149224	12.5653	0.1251
17.9915	83.6672	15.9427	10.7966	12.6465	-0.0586522	16.2695	21.8873	12.472	0.111335	12.5666	-0.21116
18.0117	83.9364	15.9472	11.0368	12.6454	-0.100203	16.276	22.0461	12.4737	-0.0626569	12.5655	-0.0587
18.0265	84.679	15.948	10.7842	12.6465	-0.202415	16.2774	22.3962	12.4728	0.0839243	12.5676	-0.10774
18.0417	84.6754	15.95	11.0732	12.6451	0.167174	16.2838	22.6667	12.4724	0.173857	12.5649	-0.06256
18.0572	84.9101	15.9558	11.0654	12.6451	-0.170204	16.2916	22.8937	12.4715	0.127145	12.5633	0.10626
18.0691	85.572	15.9544	10.9574	12.6474	0.10566	16.2983	23.0304	12.4739	-0.0424747	12.5647	0.23758
18.0838	85.5876	15.9535	10.9733	12.6462	-0.077199	16.3049	23.2177	12.4715	-0.000205994	12.5663	-0.00761
18.0993	85.814	15.9577	11.1594	12.6411	0.220677	16.3111	23.5244	12.4734	-0.0201945	12.5659	0.01521
18.1128	86.0008	15.9583	11.0952	12.6449	0.195763	16.3177	23.8151	12.4728	0.0958178	12.5642	0.13233
18.1285	86.78	15.9564	11.1885	12.6454	0.105147	16.3217	24.1345	12.474	0.0137842	12.5643	0.12904
18.1457	86.9161	15.9544	10.9919	12.6458	-0.196987	16.3278	24.4699	12.4742	-0.0399239	12.5627	0.02408
18.161	87.2555	15.9518	11.0428	12.6479	-0.203102	16.3338	24.7931	12.4736	0.0656521	12.5627	0.03142
18.1817	87.6507	15.9536	11.1354	12.6431	0.0427126	16.3398	25.1652	12.4726	0.292133	12.5661	0.14147
18.1958	87.8156	15.952	10.8235	12.6471	-0.0288372	16.3447	25.4061	12.4712	0.192375	12.5642	0.04843
18.21	88.1689	15.9511	10.9876	12.6474	-0.0346611	16.3501	25.5855	12.4716	0.227984	12.5643	-0.01862
18.2255	88.5202	15.9485	11.0317	12.6462	0.12517	16.3579	25.8468	12.4732	0.10926	12.5654	0.03797
18.2408	88.7013	15.9492	10.8434	12.6432	-0.0599453	16.3623	26.0778	12.474	0.0355752	12.5618	0.1576
18.2543	89.2689	15.951	10.9514	12.6456	0.0846778	16.3717	26.2351	12.4729	0.171155	12.5642	-0.11042
18.2701	89.5705	15.9545	10.9927	12.6451	-0.336062	16.3782	26.3451	12.4758	-0.165729	12.5663	0.00393
18.2834	89.5601	15.9532	11.1301	12.6433	0.0362151	16.3867	26.6788	12.474	0.0152514	12.5651	-0.1661
18.2982	90.0054	15.9554	11.1222	12.6416	0.204157	16.3898	27.1877	12.4737	0.112098	12.568	-0.19265
18.3173	90.1313	15.9543	11.0612	12.6419	0.164602	16.3966	27.3614	12.4732	0.0714762	12.5678	-0.05928
18.3375	90.5037	15.9513	11.0831	12.6451	-0.0542815	16.4001	27.807	12.4745	0.0986519	12.5662	-0.16195
18.3531	90.7776	15.9499	10.8313	12.6421	0.269295	16.408	28.026	12.4731	0.0988395	12.5657	-0.15231
18.367	91.3379	15.9527	11.0238	12.6451	-0.0375593	16.4137	28.1206	12.4733	0.147436	12.5648	0.17733
18.3829	91.3131	15.9531	10.9193	12.6448	-0.0477307	16.4174	28.5572	12.4735	0.00647545	12.5642	-0.14727
18.3946	91.8888	15.9543	11.2036	12.6453	0.0888498	16.4246	28.761	12.4717	0.418328	12.5655	-0.17155
18.4102	91.8637	15.9523	10.9392	12.6465	-0.0857804	16.4315	29.0144	12.4737	0.0770857	12.5675	-0.11755
18.4269	92.1155	15.9529	10.9069	12.6478	-0.0980792	16.4374	29.4025	12.4739	-0.0890794	12.5657	-0.20601
18.4422	92.4155	15.9523	11.1692	12.6468	0.216108	16.4412	29.6658	12.4746	0.0167384	12.5639	-0.05314
18.4544	92.8868	15.9505	11.1207	12.6459	-0.215749	16.4471	29.955	12.4746	0.171844	12.5648	0.04042
18.4745	92.9058	15.9479	11.0677	12.643	0.0348889	16.4538	30.1175	12.4704	0.198094	12.5644	-0.15641
18.4949	93.2283	15.9451	10.9337	12.6459	0.0414875	16.4611	30.4465	12.4718	0.182921	12.5665	-0.05734
18.5111	93.8882	15.9404	10.816	12.647	-0.110387	16.468	30.8265	12.4725	0.245924	12.5654	-0.11645
18.5244	93.6564	15.9457	10.7063	12.6443	0.163986	16.4732	31.0126	12.4729	-0.135238	12.563	0.02851
18.5399	93.9059	15.947	10.8118	12.6477	-0.169479	16.4777	31.354	12.4727	0.0975575	12.5653	-0.2329
18.5547	94.2951	15.9504	11.1524	12.6473	-0.0203409	16.4838	31.788	12.4716	0.0989556	12.5621	0.03341
18.5708	94.6592	15.9523	11.0886	12.6438	0.147934	16.4914	31.837	12.4712	0.292215	12.5642	-0.02424
18.585	94.8769	15.9511	11.2172	12.6454	-0.160804	16.4963	32.1479	12.4734	0.165513	12.5635	0.12455
18.5998	95.4209	15.9506	11.1641	12.6459	-0.108769	16.5027	32.5752	12.4726	0.21849	12.5656	0.06335
18.6153	95.2876	15.9479	10.8582	12.6461	-0.0888202	16.5062	32.9318	12.4738	-0.00744033	12.5655	-0.04
18.6329	95.6749	15.9522	11.0925	12.6445	-0.0722802	16.5152	33.0327	12.4745	0.227571	12.5641	-0.06964
18.6551	96.0802	15.9452	11.4282	12.6443	0.0667527	16.5227	33.3111	12.4704	0.216513	12.5656	-0.01731
18.6647	96.0683	15.9418	10.773	12.6452	0.0962306	16.5286	33.5402	12.4731	0.0884669	12.5658	0.1588
18.6828	96.1635	15.9406	10.8935	12.6439	0.156145	16.5338	33.7826	12.4686	0.179168	12.5632	-0.16732
18.6984	96.699	15.9405	10.8609	12.6476	-0.107723	16.5362	34.0092	12.4752	0.0616527	12.5653	-0.15519
18.715	96.8793	15.9419	10.9329	12.645	0.0345948			12.4727	0.105562	12.5633	0.15056
18.7354	96.6886	15.9397	10.8675	12.6468	-0.325529			12.4709	0.183852	12.5642	0.06359
18.7452	97.0814	15.9428	10.8574	12.6447	0.216378			12.4746	-0.0266349	12.5637	-0.06749
18.7616	97.464	15.9467	10.933	12.6465	0.0288733			12.4734	-0.0359893	12.567	-0.15954
18.7773	97.6154	15.9444	11.0596	12.6409	0.270948			12.4731	0.24126	12.5626	-0.15083
18.7953	97.8115	15.9439	11.1093	12.6455	0.113402			12.4727	0.471283	12.5643	0.01367
18.812	97.8242	15.9473	10.9776	12.6457	0.102488			12.472	0.161154	12.5622	0.06641
18.8287	98.0694	15.9494	11.1196	12.6461	0.0545698			12.4719	0.202365	12.566	-0.12838
18.8473	98.2492	15.9448	11.0498	12.6453	0.0475959			12.4735	0.0937119	12.5638	0.15013
18.8663	98.7155	15.9477	10.9384	12.6451	0.065164			12.4724	0.078413	12.5662	-0.08579
18.8759	98.703	15.9444	11.1697	12.6432	0.134298			12.4718	0.287073	12.5658	0.02072
18.8934	98.533	15.9425	10.8632	12.6455	-0.0109079			12.4702	0.403691	12.5654	-0.11212
18.9137	99.3784	15.9431	10.8892	12.6445	-0.0486073			12.4731	0.0830345	12.5663	0.14113
18.9255	99.2659	15.9489	10.8303	12.6464	-0.116788			12.4732	0.176927	12.565	-0.11117
18.9451	99.2793	15.9497	11.0557	12.6454	-0.0494697			12.4723	0.177159	12.565	-0.14092
18.962	99.3946	15.95	11.11	12.6447	0.1163			12.4708	0.277378	12.5646	-0.14514
18.9842	99.3723	15.9482	11.1407	12.646	-0.00431657			12.4738	0.207124	12.5641	-0.10305
19.0005	99.4293	15.9467	11.0476	12.6465	-0.102897			12.4723	0.137323	12.5638	-0.08949
19.0192	99.7467	15.9471	11.042	12.6457	-0.0494418			12.4751	0.0329149	12.5647	-0.28913
19.034	100.089	15.9451	10.9073	12.6479	-0.142115			12.4735	0.0261886	12.5636	-0.06546
19.0536	99.855	15.947	11.0087	12.6444	0.0614177			12.4712	0.168567	12.5638	0.094
19.0685	99.9674	15.9479	11.0238	12.6453	-0.128495			12.4741	0.177246	12.5651	-0.14432
19.0838	100.257	15.9494	10.9872	12.6476	-0.0376844			12.4702	0.0330625	12.5641	0.0051
19.1016	100.27	15.946	11.1228	12.6445	-0.0569072			12.4703	0.217598	12.5652	-0.07148
19.1165	100.348	15.945	10.97	12.6435	0.0264874			12.4712	0.365262	12.5649	0.10408
19.1336	100.711	15.9487	10.6776	12.6466	-0.0271323			12.4716	0.0511966	12.5643	-0.04567
19.1576	100.712	15.9517	10.9711	12.6456	0.0312693			12.4751	0.0438197	12.5671	-0.12043
19.1784	100.79	15.9535	11.1713	12.646	-0.180752			12.4702	0.29018	12.5661	0.16825
19.1905	100.926	15.9541	11.1954	12.6452	-0.0573325			12.4725	-0.00498486	12.5655	0.20189
19.2073	100.823	15.9515	11.2683	12.645	0.0452822			12.4746	-0.112324	12.566	-0.21968
19.2239	101.286	15.9449	10.9363	12.6433	0.214703			12.4729	-0.00876427	12.5658	-0.04842
19.2404	101.394	15.9432	11.102	12.6449	0.035907			12.4726	0.187694	12.5669	0.00726
19.2587	100.982	15.9387	10.6603	12.6446	0.109861			12.4743	0.0816047	12.5645	-0.03155
19.2739	101.369	15.9395	10.8299	12.6454	-0.116492			12.4716	0.0873601	12.5643	-0.11915
19.2923	101.558	15.9424	10.8674	12.6452	-0.00636935			12.4735	0.163851	12.5625	-0.0361
19.3159	101.429	15.9462	11.0272	12.6456	-0.11812			12.4717	0.0715425	12.5647	-0.05351
19.3292	101.404	15.9469	10.937	12.6473	-0.142309			12.4724	0.0194311	12.5651	-0.03076
19.3507	101.669	15.946	10.9233	12.6445	0.115151			12.4721	0.339705	12.5641	-0.1029
19.3685	101.917	15.9486	11.2076	12.647	-0.198605			12.4718	0.290428	12.5652	0.00746
19.3869	101.933	15.9532	10.8377	12.643	0.158194			12.4743	0.0706837	12.565	0.06674
19.3996	101.829	15.9533	11.0447	12.6425	-0.0050292			12.4713	0.17219	12.5648	-0.14112
19.4153	102.419	15.9546	11.2405	12.6471	0.0140749			12.4739	-0.0533504	12.5645	-0.19788
19.4386	102.251	15.9551	11.1075	12.6442	0.0497305			12.4713	0.222632	12.5655	-0.07733
19.4485	102.207	15.9545	11.0927	12.647	0.165326			12.4716	0.179748	12.5648	0.22349
19.4696	102.326	15.9551	10.9857	12.6463	-0.0758443			12.4719	0.308964	12.5659	0.02947
19.4887	102.485	15.9534	11.2038	12.647	0.114623			12.4731	0.11017	12.5637	0.00293
19.5083	102.501	15.9486	10.8825	12.6436	0.00604939			12.4719	0.145936	12.5648	0.10369
19.5285	102.551	15.948	10.8653	12.6474	-0.0890567			12.4734	0.0623853	12.5632	0.12539
19.5429	102.728	15.9491	11.0222	12.6463	-0.0650895			12.4737	0.020576	12.5645	-0.01621
19.5641	102.956	15.9482	11.0846	12.643	0.00866485			12.4698	0.358128	12.565	-0.01365
19.5766	102.923	15.9451	11.0162	12.6457	-0.0146115			12.4717	0.131344	12.5639	0.01398
19.5928	102.934	15.9453	10.9586	12.6461	-0.0696709			12.4724	0.252991	12.5658	0.01079
19.6113	102.97	15.9448	10.911	12.6458	-0.0982678			12.4693	0.241643	12.5648	-0.038
19.6253	103.137	15.9435	10.8457	12.6466	-0.00691605			12.4728	0.094521	12.5643	0.11495
19.6458	103.253	15.9447	11.0391	12.6433	0.100459			12.4711	0.26943	12.5637	-0.06284
19.6693	103.278	15.9462	11.1953	12.6457	-0.125602			12.4742	-0.08939	12.561	0.20625
19.687	103.515	15.9416	10.9696	12.6459	0.0436695			12.4731	0.244538	12.5632	-0.04002
19.7073	103.499	15.9443	11.1259	12.647	-0.0233414			12.4734	0.0765247	12.5643	-0.14834
19.7223	103.427	15.9391	11.0419	12.6454	-0.111434			12.4723	0.219208	12.5631	0.09821
19.7368	103.598	15.9394	10.7926	12.6467	0.0125332			12.4712	0.127417	12.5655	0.11348
19.7533	103.799	15.9415	10.8319	12.6433	0.0792427			12.4741	0.0548544	12.5634	0.08215
19.7687	103.499	15.9421	11.062	12.6441	-0.00588417			12.473	0.118376	12.565	0.0475
19.7877	103.88	15.9454	10.8616	12.6451	0.165665			12.4737	0.094193	12.5635	0.00406
19.8074	103.607	15.9474	11.0224	12.6472	0.0816492			12.4715	0.324391	12.5648	-0.05464
19.8274	103.842	15.9514	11.0017	12.6453	-0.151048			12.4712	0.127791	12.5643	-0.09282
19.8505	104.077	15.951	10.9544	12.6485	-0.193515			12.4731	0.0978873	12.5656	-0.04432
19.8615	104.044	15.9517	11.1045	12.6486	-0.168051			12.4731	0.25683	12.564	-0.01946
19.8808	103.968	15.9538	11.2054	12.6449	0.0532893			12.4724	0.052906	12.5643	-0.04357
19.8971	104.291	15.954	11.1191	12.6437	0.150614			12.473	0.192077	12.5646	-0.03627
19.913	104.363	15.9489	11.1159	12.6454	-0.00886273			12.4697	0.456819	12.5624	0.02906
19.9288	104.286	15.9451	10.8402	12.644	-0.0860898			12.4708	0.277921	12.5635	0.09018
19.948	104.306	15.9462	10.9887	12.6466	0.116614			12.4729	0.207857	12.566	-0.27514
19.9652	104.808	15.9471	10.9393	12.6472	-0.0842509			12.4687	0.266864	12.566	-0.1238
19.9864	104.765	15.9455	11.1064	12.6461	-0.0283341			12.4734	0.0219231	12.5614	0.10769
20.0043	104.531	15.9451	10.9547	12.6442	0.269998			12.4721	0.0940351	12.5644	-0.16751
20.0245	105.118	15.9431	10.8796	12.6457	0.140643			12.4733	0.226485	12.5668	0.0333
20.0421	104.769	15.9452	10.9667	12.6455	-0.105732			12.4733	0.0662565	12.566	-0.11757
20.0572	104.887	15.9439	11.0893	12.6451	0.0161046			12.4735	0.0632231	12.5662	0.03906
20.073	105.252	15.9443	10.9044	12.6447	0.0696611			12.472	0.0819116	12.5643	-0.10037
20.0895	105.114	15.9447	11.0047	12.6464	0.192477			12.4729	0.131688	12.5646	-0.14329
20.1106	105.32	15.945	11.0233	12.6468	0.129683			12.4709	0.154551	12.5662	-0.12072
20.1273	105.418	15.9431	10.8984	12.6438	0.0627295			12.4723	0.0860984	12.5665	-0.33457
20.1473	105.238	15.9433	11.0046	12.6443	0.0938851			12.4721	0.336275	12.565	0.02563
20.1645	105.315	15.9452	10.8489	12.6467	-0.04263			12.4712	0.415458	12.5639	0.03407
20.1864	105.517	15.9496	11.0162	12.6454	0.102015			12.4697	0.326837	12.5657	0.06914
20.2006	105.48	15.9494	11.0399	12.6469	0.0915368			12.4714	0.248956	12.5644	0.04361
20.2217	105.456	15.9481	11.0533	12.6464	0.0495429			12.4718	0.290117	12.5667	-0.03924
20.2365	105.809	15.946	11.018	12.6467	-0.0523136			12.4725	0.281558	12.5687	-0.33003
20.2592	105.475	15.943	11.251	12.6464	-0.079514			12.4743	-0.119391	12.5645	0.1102
20.2726	105.563	15.9418	10.8793	12.6457	0.0820663			12.4699	0.19145	12.5625	-0.01561
20.2917	106.072	15.9418	10.9009	12.6475	0.0451523			12.4735	0.0933449	12.5655	-0.25358
20.3088	105.866	15.9437	10.7402	12.6486	-0.115501			12.4711	0.115136	12.5649	0.04621
20.3271	106.287	15.9455	11.0037	12.6466	-0.170798			12.4732	0.208805	12.5657	-0.13092
20.3447	106.16	15.9473	11.0289	12.6464	-0.0644529			12.4727	0.276983	12.5668	-0.14266
20.3677	105.975	15.9465	10.9004	12.6477	0.0787543			12.472	0.292166	12.5633	0.14257
20.3837	106.159	15.9471	11.039	12.6472	-0.122634			12.4724	0.221988	12.5649	0.09226
20.4039	106.55	15.9474	11.0172	12.6446	-0.0475445			12.4719	0.104607	12.565	-0.05885
20.4181	106.312	15.9479	11.1281	12.6461	0.0334325			12.4707	0.359288	12.5649	0.000889778
20.4371	106.537	15.9448	10.9676	12.6475	-0.0620975			12.4716	0.101848	12.5663	-0.17352
20.4525	106.517	15.9434	10.9787	12.6466	0.0532192			12.4693	0.377493	12.5649	0.10131
20.4698	106.49	15.9435	10.9693	12.6461	0.0205195			12.4735	0.114094	12.5621	0.14309
20.4895	106.793	15.947	11.0184	12.6491	-0.151855			12.4699	0.483032	12.5627	0.04937
20.5114	106.863	15.9436	10.8617	12.6455	-0.0290778			12.473	0.204607	12.5648	-0.01326
20.526	106.443	15.9436	11.0302	12.6467	-0.0316994			12.4723	0.105229	12.5647	0.10195
20.5491	106.702	15.9467	11.0598	12.6453	0.0534302			12.4734	0.121345	12.5665	-0.01302
20.5686	107.103	15.9442	11.202	12.6472	-0.184575			12.474	0.0323882	12.5658	-0.09013
20.5843	106.942	15.9413	10.9535	12.6472	-0.172999			12.4755	0.0282366	12.5656	-0.03182
20.6016	107.215	15.9408	10.9385	12.6486	-0.203722			12.4718	0.262362	12.5661	-0.12506
20.6159	107.126	15.9426	10.8607	12.6464	-0.161283			12.4736	0.173249	12.563	0.19622
20.633	107.112	15.9423	10.9593	12.647	-0.111599			12.4741	0.196349	12.565	0.19357
20.653	107.441	15.9444	10.9432	12.6431	0.165686			12.4748	-0.103738	12.5643	0.11113
20.6746	107.389	15.9465	11.1533	12.6459	0.0793686			12.4729	0.385525	12.5648	0.13693
20.694	107.157	15.9442	11.0123	12.6451	-0.166874			12.4724	0.125568	12.5648	-0.04976
20.7147	107.512	15.9451	10.8842	12.6485	-0.0781567			12.4737	0.228059	12.5629	0.02612
20.7325	107.533	15.9486	10.9246	12.6461	-0.21786			12.474	0.123645	12.5648	-0.1629
20.7517	107.49	15.9503	11.086	12.6462	0.0753329			12.4734	0.108275	12.5652	-0.08272
20.7663	107.323	15.9471	11.078	12.6487	-0.177302			12.4727	0.190208	12.564	0.07044
20.7839	107.922	15.9492	11.0596	12.6462	0.10378			12.4734	0.0639925	12.5631	-0.11483
20.8012	107.801	15.949	11.0441	12.6445	0.0340525			12.4708	0.0903573	12.5666	-0.03453
20.8181	107.721	15.95	10.8023	12.6444	-0.113113			12.4709	0.264761	12.5623	-0.12221
20.8421	107.871	15.9526	11.1143	12.6468	-0.309131			12.4747	0.0168011	12.5646	0.0143
20.8573	107.961	15.9507	11.1029	12.6449	-0.0944104			12.4719	0.0579774	12.5671	-0.2782
20.875	107.884	15.9502	10.9899	12.6479	-0.155132			12.4715	0.140548	12.5646	-0.07623
20.8948	108.001	15.9518	11.0122	12.6447	0.0246344			12.4733	0.180604	12.5656	-0.10782
20.9134	108.097	15.9509	10.9095	12.6443	-0.0951765			12.4734	0.31882	12.5638	0.00665
20.9336	107.798	15.9521	11.0132	12.6467	-0.102442			12.4708	0.115367	12.5634	0.0037
20.9541	108.075	15.9509	10.9147	12.6462	0.0157349			12.4731	0.147317	12.5639	-0.0269
20.9687	107.936	15.9537	11.0472	12.6459	-0.101683			12.473	0.0154381	12.5656	-0.00912
20.9872	107.563	15.9539	10.9784	12.6463	-0.148206			12.4733	0.270972	12.5638	-0.21217
21.0013	108.044	15.9542	11.1329	12.6464	-0.0850821			12.4713	0.170169	12.564	0.15885
21.0185	108.167	15.9532	11.0562	12.644	-0.0058465			12.4707	0.330941	12.5659	0.03246
21.043	108.283	15.9521	10.9921	12.6471	-0.131112			12.4731	0.208392	12.5652	-0.01188
21.0652	107.954	15.9515	11.1693	12.6464	-0.064898			12.4751	0.0502503	12.5632	0.05973
21.0805	108.342	15.9468	11.1461	12.6453	-0.128019			12.4753	0.0618579	12.564	0.000818014
21.0984	108.048	15.9464	10.7034	12.6461	-0.0292776			12.4716	0.165575	12.5662	-0.02824
21.1173	108.373	15.9463	10.8625	12.6468	-0.156126			12.4738	0.0538805	12.567	-0.08994
21.1374	108.53	15.9482	10.7694	12.6457	-0.228039			12.4749	-0.156789	12.5622	0.22619
21.1501	108.516	15.9494	11.0303	12.6459	0.044565			12.4741	0.0804548	12.5672	-0.20508
21.1706	108.11	15.9529	10.9752	12.6434	0.0242136			12.4721	0.106637	12.5639	0.17342
21.1877	108.499	15.9595	11.0663	12.646	-0.252558			12.4708	0.15348	12.5652	-0.08589
21.2116	108.329	15.9569	11.0355	12.6446	0.104398			12.4738	0.147998	12.5645	-0.12826
21.2309	108.156	15.9595	11.0869	12.6466	-0.141955			12.4705	0.139859	12.566	-0.12426
21.2527	108.757	15.9602	11.0009	12.6468	-0.192091			12.4715	0.175941	12.5662	-0.04109
21.2688	108.465	15.9598	11.1929	12.6493	-0.0911522			12.4731	0.0962839	12.5667	-0.03104
21.2857	108.165	15.9566	10.944	12.6452	-0.034575			12.4726	-0.011246	12.5634	0.0284
21.3003	108.672	15.9575	10.9131	12.6457	-0.0909934			12.4744	0.180524	12.5649	-0.12095
21.3221	108.584	15.956	11.1902	12.6454	-0.0804474			12.4702	0.327437	12.5646	-0.10743
21.3376	108.449	15.9529	11.0751	12.6459	-0.0440063			12.474	0.140091	12.5658	-0.22509
21.3573	108.806	15.9512	11.0154	12.646	0.0421033			12.4737	-0.112146	12.5628	0.02889
21.3765	108.952	15.9461	11.0027	12.6444	-0.10075			12.4707	0.12468	12.5652	-0.15514
21.3947	108.723	15.9425	11.0945	12.6454	0.125478			12.4726	-0.00698233	12.5662	-0.22456
21.4129	108.574	15.9419	10.7661	12.6448	0.0386803			12.4746	-0.13123	12.564	0.08738
21.4353	108.773	15.9384	11.0878	12.6456	-0.0049088			12.4723	0.194755	12.5663	-0.1548
21.4512	108.78	15.9397	10.6037	12.646	-0.0541546			12.4723	0.313418	12.5634	0.01641
21.4704	108.931	15.9438	11.1445	12.6454	0.0291308			12.4723	0.177832	12.5679	-0.27851
21.4905	108.832	15.9435	11.1155	12.645	-0.0380819			12.4722	0.17482	12.5646	-0.21667
21.5053	108.886	15.9442	10.9011	12.6465	0.0408155			12.4743	0.0937915	12.5659	-0.10804
21.5195	108.919	15.9437	11.0394	12.6444	0.089331			12.4708	0.281541	12.5662	-0.09052
21.5387	108.8	15.9455	10.8065	12.6443	-0.137997			12.4727	0.235022	12.563	0.21714
21.5624	108.957	15.9489	10.9545	12.6476	-0.206265			12.4717	0.175552	12.5639	-0.07349
21.5812	109.113	15.952	10.9669	12.6463	0.16753			12.4729	0.306345	12.5669	-0.20429
21.6001	108.94	15.9536	11.1376	12.6467	-0.0179238			12.4714	0.275118	12.5667	-0.19938
21.6174	109.161	15.959	10.9913	12.6451	-0.000800371			12.4733	0.138865	12.5663	-0.03689
21.6381	108.956	15.9576	11.2305	12.645	0.363414			12.4703	0.375346	12.5627	0.11795
21.6521	108.997	15.9542	11.3164	12.6463	-0.0794368			12.4743	0.20844	12.5641	-0.11853
21.6706	108.944	15.9485	11.2003	12.6463	0.107411			12.4715	0.234843	12.5626	-0.00149
21.6892	109.02	15.9448	11.0537	12.646	0.0742472			12.4769	0.152367	12.5637	0.02058
21.7101	109.397	15.94	10.9591	12.645	-0.0417843			12.4738	0.0709262	12.565	-0.12561
21.73	108.999	15.9384	10.7084	12.6471	-0.0444047			12.4731	0.305278	12.5656	-0.1309
21.752	108.972	15.939	10.8765	12.6464	-0.109453			12.4746	0.144123	12.5659	-0.18743
21.7693	109.101	15.9386	11.0174	12.6459	0.0775349			12.4711	0.155258	12.5672	-0.29635
21.7885	109.049	15.9431	10.6742	12.6462	-0.118772			12.4709	0.294906	12.5648	-0.0902
21.8077	109.133	15.9451	10.9627	12.6421	0.177547			12.4738	-0.0151565	12.5651	0.01072
21.8261	109.002	15.9439	11.166	12.6469	-0.125734			12.4708	0.0887165	12.5646	-0.05206
21.8426	108.84	15.9394	11.0091	12.647	0.12354			12.4718	0.216365	12.5623	0.0171
21.8618	109.32	15.9432	10.9587	12.6451	-0.0787683			12.4722	0.397237	12.5633	0.13926
21.8821	109.481	15.9422	11.0303	12.6477	-0.0669665			12.4699	0.0835958	12.5633	-0.04601
21.9034	109.234	15.9409	10.9566	12.6475	-0.134377			12.4749	0.0656435	12.5631	-0.15228
21.9212	109.07	15.9423	10.8365	12.6461	0.0353572			12.4742	0.151173	12.5676	-0.0535
21.9381	109.227	15.9452	11.1797	12.6449	-0.00375199			12.4731	0.119195	12.5669	-0.10195
21.9608	109.422	15.9444	11.0014	12.6464	0.0290707			12.4737	0.150107	12.5627	0.0926
21.9759	109.063	15.9443	11.2431	12.6444	0.263589			12.4726	0.173268	12.5629	0.06948
21.9928	109.051	15.9428	10.8993	12.6454	-0.0760472			12.4741	0.00582409	12.5665	-0.29029
22.0124	109.163	15.9396	11.0657	12.6486	-0.0318661			12.4716	0.320545	12.5654	-0.06999
22.029	109.187	15.9402	10.9838	12.6449	-0.0614405			12.473	0.105527	12.5647	0.01786
22.0481	109.396	15.939	11.032	12.6492	-0.0626142			12.4733	0.239531	12.5615	0.06688
22.0694	109.137	15.9407	10.7913	12.6449	0.105882			12.4733	0.195261	12.5647	-0.01774
22.0864	109.348	15.9435	10.9897	12.6472	-0.169169			12.4751	0.115942	12.5653	-0.08795
22.1088	109.327	15.9408	10.9	12.6474	-0.0914848			12.4734	0.114482	12.5656	-0.0986
22.1241	109.266	15.9472	10.945	12.6454	-0.170406			12.4707	0.201172	12.5625	-0.00148
22.143	109.245	15.9466	11.0179	12.6465	-0.317437			12.4761	-0.0958383	12.5659	-0.06752
22.1691	109.309	15.9459	11.1428	12.6438	0.0213798			12.4724	0.204883	12.5623	-0.06448
22.1813	109.606	15.9439	11.1677	12.6446	-0.0405457			12.4729	0.0478816	12.5675	-0.21659
22.1968	109.398	15.9426	10.9458	12.6473	-0.160944			12.474	0.0977585	12.5645	0.11303
22.2185	109.659	15.9436	10.9107	12.6474	-0.00523329			12.4713	0.148364	12.5635	-0.17659
22.2367	109.595	15.9419	10.9282	12.6456	-0.101496			12.4743	0.0636098	12.5664	-0.08594
22.2579	109.666	15.9455	10.8204	12.6475	-0.314967			12.4728	-0.00991893	12.5632	0.01555
22.2771	109.678	15.9498	10.8772	12.6464	-0.0108831			12.4753	0.116652	12.5666	0.06134
22.3002	109.375	15.9508	11.2988	12.6455	-0.0378637			12.4729	0.113604	12.5666	-0.19542
22.3179	109.444	15.9523	11.2014	12.6476	-0.22193			12.4717	0.106821	12.5669	-0.01808
22.3327	109.627	15.9512	11.0512	12.6463	0.0562069			12.4726	-0.0238657	12.5653	-0.17408
22.3534	109.307	15.9455	11.2166	12.647	-0.00270653			12.4735	-0.0886645	12.5666	0.01192
22.3681	109.476	15.9425	10.9878	12.6456	-0.264193			12.4733	0.102791	12.5647	-0.121
22.3889	109.744	15.9402	11.1935	12.6446	-0.0864804			12.4717	0.130512	12.5641	-0.20994
22.406	109.494	15.9355	10.845	12.6478	-0.194434			12.4739	0.0184464	12.5628	0.1646
22.4273	109.615	15.9308	10.8897	12.6432	0.0793726			12.472	0.00773644	12.5631	-0.0133
22.4469	109.599	15.9323	10.6075	12.645	-0.132248			12.4728	0.0328815	12.5648	-0.18364
22.4647	109.744	15.9354	10.8059	12.6453	0.0998389			12.4736	0.00931597	12.5615	-0.03739
22.4856	109.514	15.9367	11.0541	12.6459	0.0231189			12.4736	-0.0232849	12.564	-0.0615
22.5014	109.672	15.9377	10.8403	12.6476	-0.200151			12.4769	-0.0308356	12.5631	0.24074
22.5217	109.431	15.9429	10.999	12.6497	-0.267489			12.4718	0.073756	12.5616	0.03636
22.5408	109.56	15.9449	11.0739	12.6484	-0.155418			12.4737	0.148937	12.5665	-0.24005
22.5571	109.791	15.9484	11.1482	12.6479	-0.321125			12.471	0.165462	12.5641	-0.08208
22.5738	109.792	15.9474	11.1905	12.6462	-0.180251			12.4729	0.183838	12.5642	0.03031
22.5955	109.644	15.9431	11.0126	12.6459	-0.00179005			12.4741	0.0389326	12.5645	0.12115
22.617	109.894	15.9439	10.8995	12.6502	0.0242894			12.4725	0.119676	12.566	0.00929
22.634	109.672	15.9458	10.8179	12.6473	-0.186616			12.4725	0.0599685	12.5667	-0.09629
22.6578	109.35	15.9499	10.9456	12.6466	-0.116791			12.4751	-0.0515471	12.566	-0.21625
22.6758	109.863	15.9494	10.9865	12.6475	-0.20173			12.4735	0.164589	12.5651	-0.10109
22.6932	109.635	15.953	11.1064	12.646	0.054075			12.4722	0.204213	12.5626	-0.05365
22.7106	109.717	15.9553	10.9027	12.6478	-0.221989			12.4731	0.363047	12.5626	-0.05876
22.7276	109.625	15.9574	11.17	12.645	-0.102482			12.4719	0.114581	12.5665	-0.04548
22.7462	109.959	15.9577	11.0899	12.6418	0.289772			12.4722	0.104544	12.5637	-0.17687
22.7643	109.581	15.955	10.9941	12.643	0.19558			12.4705	0.095643	12.5649	0.14299
22.7899	110.035	15.959	11.1539	12.6451	-0.138358			12.4719	0.155626	12.5655	-0.19579
22.8101	109.916	15.9556	11.0773	12.6464	-0.120616			12.4715	0.129601	12.5661	0.0352
22.827	109.679	15.951	10.9192	12.6473	-0.0520532			12.4728	0.0861852	12.5607	0.25651
22.843	109.942	15.9535	11.1036	12.6453	0.0891659			12.4722	0.247441	12.5658	0.02824
22.8647	109.542	15.9499	10.7385	12.6468	-0.0387049			12.4732	0.0476754	12.5651	-0.0869
22.8815	109.712	15.9519	10.7868	12.6455	-0.130544			12.4747	0.0248606	12.568	-0.01167
22.8991	109.782	15.9537	11.1171	12.6456	-0.257272			12.4704	0.235778	12.5653	0.25109
22.9187	109.813	15.9518	10.9773	12.6465	-0.142329			12.4728	0.0693171	12.5672	-0.10694
22.9389	109.756	15.9513	11.0202	12.6493	-0.143008			12.4705	0.0447938	12.5623	0.00535
22.961	109.934	15.9507	10.8489	12.646	-0.215753			12.4735	0.0468843	12.5655	0.01334
22.9749	109.954	15.9562	10.8997	12.6471	-0.305064			12.4729	-0.122942	12.5636	-0.06976
22.9928	109.865	15.9543	11.2134	12.6452	0.00436842			12.473	0.193933	12.5623	0.00144
23.0129	109.842	15.9542	11.0601	12.6458	-0.00867748			12.4715	0.128314	12.5649	0.22247
23.0317	110.178	15.9475	11.1262	12.6457	-0.0391939			12.4702	0.102993	12.5621	0.0599
23.0467	109.861	15.9462	11.0142	12.6482	-0.259626			12.4714	0.19012	12.5645	-0.19685
23.0646	109.648	15.9436	10.8504	12.646	-0.203602			12.4712	0.195408	12.5664	-0.12336
23.082	110.091	15.942	10.8609	12.6478	-0.136545			12.472	0.266131	12.5663	-0.11576
23.1034	110.3	15.9442	10.7778	12.6465	-0.0658689			12.472	0.240586	12.5659	0.15046
23.1263	109.95	15.9471	10.7372	12.648	-0.141122			12.4727	0.197441	12.5661	-0.09901
23.144	110.004	15.9517	11.1954	12.6468	-0.0476754			12.4705	0.1488	12.565	-0.06942
23.1662	109.973	15.9534	11.1075	12.6468	0.0664411			12.4737	0.0264568	12.5663	-0.097
23.1787	109.842	15.9569	11.0262	12.6474	-0.0762146			12.473	0.0809193	12.5633	-0.03569
23.2	110.065	15.9546	11.1953	12.6451	0.0404043			12.4729	0.139597	12.5665	0.11308
23.2198	109.85	15.9524	11.1427	12.6465	-0.0352182			12.4703	0.28349	12.5634	0.02928
23.2316	109.813	15.9498	10.9445	12.6479	-0.0406747			12.4745	0.149018	12.5668	-0.08554
23.2505	109.952	15.9502	11.1305	12.6453	-0.0238657			12.4718	0.295345	12.5633	0.0948
23.2703	109.894	15.9468	10.8737	12.647	-0.0697999			12.4732	0.228584	12.5663	-0.10523
23.2937	110.162	15.9482	11.0868	12.6471	-0.0727994			12.4744	0.0796475	12.564	-0.05302
23.3136	110.08	15.9462	10.8689	12.6465	-0.000709295			12.4711	0.227848	12.5645	-0.0215
23.329	110.008	15.947	10.7733	12.6438	-0.033417			12.4712	0.125234	12.5644	0.01592
23.3509	110.165	15.9496	10.9334	12.6454	0.227119			12.4737	0.115573	12.5659	0.11273
23.3655	110.246	15.9549	10.8395	12.6454	-0.0125153			12.4735	0.225628	12.5632	-0.1561
23.3896	110.176	15.9547	11.2302	12.6465	0.0476501			12.4709	0.159546	12.5684	0.01262
23.4049	110.351	15.9567	11.1225	12.6439	0.21078			12.4716	0.211994	12.5651	0.01936
23.4213	110.172	15.9549	11.2362	12.648	-0.196176			12.4706	0.156531	12.5665	-0.2331
23.4384	110.116	15.9527	11.0005	12.6465	0.0840299			12.4743	0.0544097	12.568	-0.000591755
23.4566	110.017	15.9498	11.0579	12.6467	-0.15363			12.472	0.117901	12.5648	0.16292
23.4821	110.119	15.9483	10.8951	12.6468	-0.478929			12.4728	0.154761	12.5654	-0.01245
23.5013	110.055	15.947	10.8535	12.6458	-0.0836468			12.4734	0.315397	12.5671	-0.06978
23.5192	110.254	15.9465	10.8706	12.6479	-0.179629			12.4719	0.328008	12.5666	-0.09575
23.5384	110.09	15.9505	11.0688	12.6449	0.159636			12.4747	-0.0392525	12.5645	0.17343
23.5545	110.339	15.95	11.0395	12.6436	0.137033			12.4739	0.130617	12.5647	-0.13587
23.5708	110.449	15.9506	11.0681	12.6464	0.0332119			12.4769	0.119528	12.5625	-0.02881
23.5923	110.188	15.9511	10.8118	12.6442	0.0365521			12.4738	0.210234	12.5655	0.07201
23.6079	110.006	15.9551	10.8336	12.6467	-0.125576			12.4735	0.0144937	12.5629	-0.000930786
23.6242	110.089	15.9596	11.0669	12.6467	-0.181837			12.4719	0.168169	12.5618	-0.06671
23.6474	110.279	15.9614	11.0746	12.6456	-0.119439			12.4728	0.121564	12.5657	0.1001
23.6694	110.171	15.9602	11.2214	12.6459	-0.206922			12.4717	0.14139	12.565	-0.11061
23.6843	110.354	15.9619	11.0417	12.6482	-0.106413			12.472	0.227239	12.5687	-0.26549
23.7046	110.274	15.9582	11.2199	12.6463	0.0477223			12.4702	0.181337	12.5642	0.13917
23.7264	110.212	15.9551	11.1082	12.6487	-0.0748672			12.4716	0.151978	12.5635	-0.03432
23.7399	110.275	15.9499	10.9588	12.6467	0.00979793			12.4748	0.206666	12.5656	-0.05277
23.758	109.992	15.9513	10.8046	12.6451	0.00257611			12.4736	0.117077	12.5645	-0.05111
23.7753	110.307	15.9527	10.8585	12.6468	-0.196921			12.4732	0.211121	12.5617	0.07929
23.7941	110.147	15.9556	10.8035	12.6467	0.145184			12.4723	0.183741	12.5632	0.0471
23.8167	110.194	15.959	11.0012	12.6485	-0.164503			12.4706	0.0768631	12.5641	0.02848
23.8326	110.227	15.9575	11.253	12.6484	-0.111444			12.4738	0.0212286	12.5653	-0.16908
23.8564	110.278	15.9571	10.9627	12.6472	-0.0263712			12.4719	0.097796	12.5647	-0.00249
23.8769	110.105	15.9582	11.0254	12.6466	-0.0810938			12.472	-0.0573545	12.5615	0.03836
23.8934	110.498	15.955	11.0045	12.6485	-0.236014			12.4731	-0.0328543	12.5621	0.13514
23.9119	110.249	15.9545	11.0452	12.6462	-0.12767			12.4694	0.20431	12.5651	-0.19843
23.9298	110.427	15.9527	11.1095	12.6455	-0.163136			12.4744	-0.0774546	12.563	0.09384
23.9478	110.41	15.9524	11.0214	12.6468	-0.111623			12.4727	0.159004	12.5649	-0.09932
23.9636	110.468	15.9506	10.729	12.6474	-0.0506368			12.4712	0.22138	12.5663	-0.10909
23.9819	110.388	15.9537	10.9713	12.648	-0.22269			12.4734	0.0677724	12.5656	-0.14143
24.0045	110.403	15.9552	11.0556	12.6473	-0.101419			12.4704	0.0726125	12.566	-0.25994
24.0214	110.245	15.9568	11.0085	12.648	0.0748003			12.4739	0.127524	12.5651	-0.07559
24.0428	110.119	15.952	11.2508	12.6481	-0.215046			12.4753	-0.146827	12.5672	-0.10016
24.0648	110.291	15.9516	10.9019	12.648	-0.0592258			12.472	0.161634	12.5633	0.11164
24.0805	110.181	15.9525	10.8994	12.6485	0.141797			12.4741	0.12109	12.566	-0.15059
24.0955	110.161	15.9526	10.9061	12.6458	0.017929			12.4705	0.229756	12.5644	0.02403
24.1168	110.444	15.9543	11.0347	12.6459	-0.225155			12.4701	0.156498	12.5648	-0.08999
24.1305	110.459	15.9551	10.7927	12.6465	-0.268817			12.4714	0.157141	12.565	-0.13215
24.1497	110.696	15.9584	11.2507	12.6483	-0.109196			12.4718	-0.0559309	12.5641	0.02435
24.1688	110.497	15.9574	11.203	12.6478	-0.166437			12.4729	-0.0396307	12.5645	-0.11283
24.1899	110.324	15.9537	10.9837	12.6453	-0.0835867			12.4735	0.127118	12.5655	-0.17963
24.2117	110.545	15.9543	11.0784	12.646	-0.13392			12.4743	0.0284722	12.5646	0.12195
24.2317	110.654	15.9499	11.1044	12.6464	-0.00399709			12.4737	0.100968	12.5637	0.20597
24.2496	110.483	15.9488	10.7256	12.6471	-0.150262			12.472	0.160705	12.5664	-0.00704
24.2656	110.429	15.9522	11.0701	12.6465	-0.0800691			12.4724	0.0827107	12.5671	-0.22146
24.2841	110.637	15.9517	10.8998	12.6471	-0.0531561			12.4732	-0.0707512	12.5648	-0.05291
24.3061	110.603	15.9502	11.059	12.6468	0.00419486			12.472	0.00344944	12.567	-0.12068
24.3222	110.469	15.9535	10.9334	12.6467	-0.0594633			12.4712	0.217621	12.5642	0.07569
24.3411	110.684	15.9538	10.9624	12.6454	-0.183226			12.4738	-0.0120256	12.5659	-0.12751
24.3634	110.656	15.9489	10.9667	12.6476	-0.0816209			12.4731	-0.188319	12.5633	0.22985
24.3859	110.389	15.9491	10.915	12.6446	-0.0469813			12.475	0.0981271	12.5618	0.09184
24.4022	110.624	15.9536	10.9496	12.6473	0.103381			12.4727	0.286068	12.5646	-0.06384
24.4198	110.769	15.9539	11.0044	12.6443	-0.115704			12.4727	0.060818	12.5669	-0.05772
24.4363	110.647	15.9569	11.1872	12.6477	-0.110717			12.4755	-0.0990391	12.5646	0.0275
24.4595	110.991	15.9537	11.0605	12.6464	-0.0857017			12.4711	0.278314	12.5654	0.04628
24.4761	110.707	15.9521	10.9846	12.6474	-0.280674			12.4713	0.364535	12.5659	-0.06425
24.4919	110.521	15.9538	10.8157	12.6491	-0.107286			12.4726	-0.0843444	12.5661	-0.09073
24.515	110.64	15.9575	11.1534	12.6483	-0.242838			12.4748	-0.0101988	12.5651	-0.07038
24.5353	110.787	15.9586	11.003	12.6471	-0.0180762			12.4743	-0.0979869	12.5663	-0.09218
24.5576	110.715	15.9568	11.0638	12.6456	0.056836			12.4734	0.0822902	12.5643	-0.000532627
24.577	110.705	15.9602	10.9402	12.6462	0.0168978			12.4723	0.0255122	12.566	-0.06821
24.5958	110.572	15.9595	11.1442	12.6483	-0.06564			12.4716	0.303246	12.5633	-0.07549
24.6128	110.538	15.9571	11.3624	12.6438	0.0681648			12.4743	-0.0521541	12.5673	-0.14599
24.6362	110.713	15.949	10.8773	12.6464	-0.113079			12.4751	-0.178546	12.565	-0.015
24.65	110.813	15.9483	10.9725	12.6491	-0.159687			12.4727	0.312799	12.5649	0.02293
24.6689	110.786	15.9453	10.8602	12.6449	-0.0955937			12.4723	0.0983977	12.5646	0.12882
24.6853	110.826	15.9444	10.959	12.6467	-0.269077			12.4767	-0.111879	12.5662	-0.08858
24.7042	110.723	15.9481	10.8712	12.6502	-0.375655			12.4741	0.0945544	12.5622	-0.08166
24.7302	110.707	15.9519	11.0842	12.6468	0.028815			12.4716	0.113072	12.5633	0.18851
24.7445	110.741	15.9507	11.1185	12.6445	0.0471646			12.4733	0.0743892	12.5638	0.16722
24.7661	110.978	15.9507	11.0644	12.6453	-0.002877			12.4763	0.0504158	12.5633	-0.13494
24.784	110.841	15.9508	10.9034	12.6465	-0.0717957			12.4746	0.0450335	12.5637	-0.00736
24.8023	110.927	15.9505	10.9875	12.6471	-0.275963			12.4714	0.280322	12.5648	-0.07196
24.8178	111.093	15.9503	11.0953	12.645	-0.156936			12.4704	0.0543513	12.5653	-0.17156
24.8357	110.737	15.9471	10.8892	12.6485	-0.251322			12.472	0.280606	12.5628	0.04551
24.8559	110.903	15.9533	11.0458	12.6465	-0.20993			12.4711	0.288523	12.5632	-0.19782
24.8712	110.984	15.9499	11.0639	12.6471	-0.202304			12.4696	0.244114	12.5655	-0.1026
24.8964	110.83	15.9511	11.0155	12.6464	-0.12633			12.4734	0.257836	12.565	0.0341
24.9153	110.839	15.9487	10.9762	12.6449	0.0551316			12.4721	0.140501	12.5623	-0.13881
24.935	110.978	15.9475	11.0076	12.6445	0.115526			12.4719	0.132637	12.5644	0.07687
24.95	110.829	15.9474	10.9741	12.646	-0.0671155			12.4709	0.091223	12.5636	0.03355
24.9718	110.994	15.9466	10.9437	12.644	0.0585214			12.473	-0.0796247	12.565	-0.12674
24.9897	110.952	15.948	10.7047	12.6479	-0.232632			12.4723	0.0993955	12.5653	-0.1114
25.0068	110.919	15.9483	11.0083	12.6459	-0.108783			12.4736	0.048861	12.5645	-0.09837
25.024	110.76	15.9489	11.1304	12.645	-0.109945			12.4734	0.122631	12.5648	-0.17573
25.0459	111.035	15.9515	10.9164	12.6466	0.0409155			12.474	0.149206	12.5648	0.01494
25.0706	111.226	15.9552	10.932	12.6454	-0.0558555			12.4726	0.223554	12.5653	-0.04908
25.0831	110.743	15.957	11.16	12.6451	-0.199953			12.474	-0.133596	12.5639	0.05681
25.1024	111.02	15.9572	11.0478	12.6489	-0.350945			12.4777	-0.111694	12.5613	-0.00126
25.1208	110.975	15.9561	11.1201	12.6471	-0.00583434			12.4751	-0.180354	12.5641	0.04884
25.1405	111.225	15.9586	11.1806	12.647	-0.289499			12.4768	0.0134809	12.5643	-0.15164
25.1589	111.067	15.9563	10.8495	12.6472	0.157404			12.4737	0.0765367	12.5622	0.18012
25.1744	111.091	15.9595	10.8696	12.6496	-0.143476			12.4724	0.162754	12.5643	-0.07189
25.1924	111.316	15.9603	11.0908	12.6447	-0.0669036			12.4731	0.0392778	12.5616	0.0922
25.2143	111.116	15.9607	11.1638	12.6458	-0.0241492			12.4746	0.284014	12.566	-0.31771
25.2338	111.124	15.9631	10.7925	12.6471	-0.26002			12.4744	-0.07915	12.5645	-0.22269
25.2572	111.192	15.9643	11.1838	12.646	-0.0509877			12.471	0.175942	12.5648	-0.16868
25.275	110.896	15.9609	11.2744	12.6464	-0.112207			12.4758	0.0519969	12.5632	-0.03334
25.2944	111.344	15.9606	10.8419	12.6458	0.120981			12.4728	0.0286164	12.5648	-0.27455
25.3122	111.12	15.9595	10.9004	12.6447	0.0209702			12.476	-0.0111325	12.5666	-0.24474
25.3278	111.01	15.9611	10.9313	12.6448	0.0133923			12.4733	-0.037276	12.5642	-0.20642
25.3452	111.293	15.9616	11.1535	12.6447	0.0851086			12.4743	-0.111305	12.5652	-0.17037
25.365	111.236	15.9585	11.0899	12.6444	-0.037756			12.4723	0.0420723	12.5619	-0.01632
25.3832	111.174	15.9547	11.1811	12.6444	0.0786475			12.4737	0.0371141	12.5631	0.02258
25.4035	111.443	15.9529	11.0236	12.6466	-0.256623			12.4739	0.0855308	12.5644	-0.235
25.4241	111.347	15.9503	11.1432	12.6462	-0.0409224			12.4732	-0.0792289	12.5648	-0.10253
25.4453	111.02	15.9484	10.8222	12.6452	-0.283272			12.4737	0.155165	12.5656	-0.17367
25.4648	111.401	15.9453	10.6839	12.6471	-0.154188			12.4725	-0.00122285	12.5649	-0.00575
25.4793	111.408	15.9476	10.8146	12.6439	-0.0269375			12.473	0.208872	12.5655	-0.12873
25.4981	111.085	15.953	10.6632	12.6469	-0.402414			12.4736	-0.16238	12.5641	-0.02833
25.5167	111.413	15.9582	10.9891	12.6436	-0.0165613			12.4753	0.0907989	12.5649	-0.21018
25.5334	111.471	15.9615	10.9444	12.6458	-0.0842278			12.4728	-0.0438194	12.5646	-0.08409
25.5533	111.195	15.9649	11.1557	12.6474	-0.124945			12.4755	0.105588	12.5658	-0.12608
25.5704	111.412	15.9629	11.0684	12.647	-0.136277			12.4745	0.168076	12.5631	0.01634
25.5941	111.265	15.9632	11.2749	12.646	-0.0298238			12.473	0.054491	12.5619	0.335
25.6132	111.445	15.9615	11.2087	12.646	-0.0196044			12.4747	0.122222	12.5633	-0.05577
25.6305	111.518	15.9593	11.0601	12.6461	-0.271377			12.4708	0.317461	12.5655	-0.14941
25.6498	111.377	15.9544	10.9712	12.6463	-0.179543			12.4724	0.105285	12.5628	-0.05493
25.6628	111.428	15.9517	10.9813	12.6455	-0.0698893			12.4726	0.182686	12.5659	-0.06508
25.6831	111.234	15.9483	10.8243	12.6472	-0.212969			12.4725	0.104864	12.5645	-0.18556
25.7028	111.397	15.9514	10.7834	12.6483	-0.087297			12.476	0.0652928	12.5637	0.00762
25.721	111.341	15.9519	10.8184	12.6435	-0.0421548			12.4757	0.131653	12.5637	-0.00788
25.7432	111.469	15.9576	10.8122	12.644	-0.0264583			12.4727	0.104395	12.5623	-0.12893
25.7604	110.956	15.9618	11.0755	12.6457	-0.133108			12.4747	0.0207415	12.5668	-0.07609
25.7822	111.575	15.9634	11.2367	12.6443	-0.152059			12.4752	-0.0493889	12.5646	-0.11081
25.8023	111.447	15.9612	11.3545	12.6472	0.0807362			12.4725	0.156935	12.5658	-0.14296
25.822	111.414	15.9588	11.1192	12.6419	0.0685204			12.4722	0.140552	12.5656	-0.09392
25.8375	111.558	15.9523	11.0716	12.6438	0.101429			12.4747	0.0627108	12.5631	0.02348
25.8569	111.437	15.9509	11.0349	12.6464	-0.137557			12.4745	0.00545645	12.562	0.12122
25.8726	111.471	15.9518	10.8459	12.6483	-0.00371194			12.4726	0.277294	12.5656	-0.03042
25.8918	111.872	15.9536	10.7941	12.6462	-0.123832			12.4719	0.125365	12.5643	0.09195
25.9114	111.266	15.9553	10.9718	12.6476	-0.315503			12.4729	0.171794	12.5651	-0.07319
25.9274	111.739	15.9544	10.9134	12.6458	-0.116682			12.4742	0.00318956	12.5632	0.03137
25.9522	111.803	15.9526	11.1692	12.6453	-0.120397			12.4723	0.0833147	12.5648	0.04674
25.9725	111.533	15.953	11.1757	12.648	0.0458419			12.4731	0.122274	12.5633	0.0423
25.9899	111.427	15.9496	10.993	12.6443	-0.0810707			12.4742	-0.0376811	12.564	-0.10851
26.0065	111.872	15.9517	10.8457	12.6469	-0.139949			12.4749	0.0475929	12.5646	0.04639
26.0279	111.586	15.9494	10.9499	12.6452	0.0413152			12.4748	0.0762439	12.5646	0.09078
26.0439	111.702	15.9507	11.037	12.647	-0.139317			12.4725	0.134112	12.5656	-0.05282
26.0601	111.92	15.9493	10.8386	12.6463	-0.0979397			12.474	0.0370879	12.5648	-0.38279
26.0778	111.601	15.9497	11.0018	12.6453	-0.0185893			12.4754	0.0929689	12.5638	-0.00148
26.0985	111.542	15.9555	10.7247	12.6458	0.222297			12.4738	0.0832288	12.563	0.10841
26.1235	111.811	15.957	11.0633	12.6459	-0.0767078			12.4733	0.118101	12.5648	-0.1074
26.1397	111.791	15.9572	11.2413	12.646	-0.273771			12.4749	0.00420332	12.5634	-0.14194
26.1587	111.604	15.9569	11.1705	12.6454	-0.0983756			12.4744	-0.0147119	12.5627	0.09283
26.1763	111.694	15.9573	10.927	12.6445	-0.188997			12.4744	0.239089	12.562	0.12264
26.1946	111.797	15.9545	11.1024	12.6448	0.0771252			12.4725	0.285593	12.5657	-0.07778
26.2127	111.586	15.9549	10.7469	12.6453	0.0313359			12.471	0.228419	12.5667	-0.19631
26.2348	112.018	15.9537	11.1568	12.6462	-0.138882			12.4741	0.13712	12.5644	-0.05833
26.2493	111.703	15.9543	11.1756	12.6478	-0.258328			12.474	-0.0165312	12.5647	0.05208
26.2702	111.582	15.9526	11.0595	12.6476	-0.120116			12.4716	0.0216789	12.5671	-0.10862
26.293	111.931	15.9504	10.8867	12.6462	-0.0831747			12.4716	0.049154	12.5633	-0.09595
26.3107	111.755	15.9506	10.8857	12.6463	-0.195226			12.4734	-0.0331736	12.5639	-0.05613
26.3254	111.746	15.9503	11.0524	12.6458	-0.195008			12.4731	0.258262	12.566	0.05078
26.3467	111.844	15.9499	11.0991	12.6482	-0.112517			12.4731	0.0417333	12.564	-0.0854
26.3641	111.881	15.947	11.095	12.6464	0.0992057			12.4735	-0.0774131	12.5661	-0.08978
26.3843	111.791	15.9475	10.9302	12.6459	-0.122086			12.4753	0.0819113	12.563	-0.12746
26.4034	111.91	15.9492	10.987	12.6437	0.056765			12.4723	0.158113	12.5639	-0.05859
26.4202	112.317	15.9499	10.8088	12.6436	-0.000451326			12.4745	0.0213034	12.5642	0.05375
26.4379	111.741	15.952	10.9258	12.6434	0.129528			12.4747	0.0510726	12.5639	-0.14778
26.4599	112.047	15.9505	11.0754	12.6453	0.024647			12.4733	-0.0508556	12.5679	-0.11524
26.479	111.987	15.9541	11.0117	12.6572	0.000520587			12.4749	-0.0289679	12.5643	-0.07035
26.4965	112.031	15.9568	11.1266	12.6675	-0.0476131			12.4712	0.216055	12.5649	-0.08926
26.519	112.071	15.9539	11.0934	12.6767	-0.334151			12.4757	-0.00799656	12.5619	-0.12272
26.5386	112.02	15.9528	11.0753	12.6868	0.0165792			12.4743	0.0875685	12.5642	-0.08285
26.5525	111.974	15.9508	11.0847	12.696	-0.169778			12.4767	-0.0451386	12.5646	-0.06374
26.5687	111.971	15.9494	10.704	12.7089	-0.264123			12.4735	0.0640256	12.5664	-0.21506
26.5871	112.099	15.9524	11.1116	12.7128	0.107288			12.4754	0.291354	12.5636	-0.13011
26.6081	111.989	15.9495	10.9795	12.7213	-0.174108			12.4754	-0.0940287	12.5658	0.02686
26.6327	112.031	15.9504	11.1108	12.7357	-0.112103			12.4761	0.181305	12.5619	-0.04951
26.6493	112.262	15.9465	11.0735	12.7429	-0.141852			12.4734	0.304191	12.5641	0.01603
26.6704	112.163	15.9445	10.89	12.7498	-0.10449			12.4746	-0.00505233	12.5661	-0.21495
26.6883	112.243	15.9477	10.7649	12.7579	-0.0750265			12.4749	0.078258	12.5637	0.07794
26.7036	112.565	15.9535	10.7662	12.7703	-0.122215			12.473	0.150081	12.5638	-0.09682
26.7213	111.922	15.9552	11.002	12.7828	-0.139927			12.4716	0.0608346	12.5621	0.07436
26.744	112.115	15.9602	11.1579	12.79	-0.0786912			12.4725	0.239601	12.5651	-0.16281
26.7585	112.551	15.959	11.1431	12.7999	-0.197032			12.4743	0.127727	12.563	-0.02396
26.7755	112.327	15.9596	11.2048	12.8076	0.207716			12.4739	0.160106	12.5629	-0.11844
26.7991	112.311	15.9612	10.8675	12.8154	0.0510757			12.4732	0.174659	12.5655	-0.03057
26.8181	112.326	15.9632	11.2763	12.8277	0.0688927			12.4744	0.00765204	12.5636	0.02168
26.8424	112.224	15.9582	11.138	12.8362	-0.0408082			12.4731	0.0826957	12.5662	-0.11719
26.8571	112.365	15.9554	11.0107	12.8467	0.102504			12.4731	0.237549	12.5629	-0.17791
26.8781	112.489	15.9528	10.9344	12.858	-0.27301			12.4741	-0.0398369	12.5629	-0.05076
26.8938	112.23	15.9517	10.8505	12.8634	-0.0963471			12.4755	0.0325904	12.5654	-0.20039
26.9099	112.614	15.9504	10.9237	12.8751	-0.175112			12.4751	0.16703	12.5619	-0.07873
26.9333	112.425	15.9504	10.816	12.8827	0.0864418			12.4735	0.0599174	12.5627	-0.08291
26.9427	112.24	15.9524	10.9879	12.8952	0.000190139			12.475	-0.0956728	12.5644	-0.0151
26.9655	112.615	15.9533	10.929	12.9031	0.148726			12.4734	0.0987644	12.5657	-0.09269
26.9885	112.559	15.9533	10.8465	12.912	0.270761			12.473	0.0520911	12.5665	-0.14652
27.0045	112.539	15.955	11.0372	12.9229	-0.0424786			12.4749	0.0744305	12.5648	0.08537
27.0274	112.494	15.9551	11.2231	12.9325	-0.10408			12.4717	0.145683	12.5647	-0.01014
27.0474	112.585	15.9568	10.8335	12.9411	-0.283067			12.4716	0.110269	12.5632	0.10267
27.0649	112.757	15.9548	11.1266	12.9511	0.0174246			12.4736	-0.115189	12.564	-0.01499
27.0819	112.493	15.9551	11.1277	12.9607	-0.0742729			12.4738	-0.191605	12.5636	-0.01541
27.1019	112.482	15.9537	10.9503	12.9707	-0.0525229			12.4731	0.123808	12.565	0.21982
27.1202	112.665	15.957	10.8518	12.9791	-0.104842			12.4742	0.106973	12.5627	0.04067
27.1389	112.938	15.9584	11.081	12.9865	0.0356443			12.4732	0.126372	12.565	-0.04311
27.1556	112.879	15.9556	11.1476	13.0004	-0.325313			12.4725	0.010165	12.5667	-0.00629
27.1769	112.964	15.951	11.0524	13.009	0.0682929			12.474	0.163024	12.5638	0.03566
27.1985	112.98	15.951	10.7526	13.0154	-0.0879455			12.4741	0.247324	12.5621	0.25147
27.2155	112.733	15.9502	10.8934	13.0236	0.179042			12.4733	0.20248	12.5645	-0.14866
27.2312	113.054	15.9563	10.9012	13.0345	-0.144583			12.4741	0.010927	12.5658	-0.13775
27.2537	113.02	15.9589	10.8714	13.0454	0.00364399			12.4769	-0.104876	12.5626	0.04313
27.2672	112.917	15.9609	11.0824	13.0558	-0.422564			12.4736	0.183728	12.5652	-0.09857
27.2843	112.885	15.9618	11.0998	13.0662	-0.0300622			12.4701	0.165267	12.5631	0.10963
27.3038	113.216	15.968	11.0303	13.0746	-0.161108			12.4738	0.134531	12.5618	0.14624
27.3262	113.407	15.9645	11.3294	13.0844	0.200584			12.4718	0.228359	12.5626	0.19584
27.3474	113.217	15.9624	11.0216	13.0918	0.0365573			12.4746	0.023551	12.562	-0.14881
27.3627	113.138	15.9594	11.025	13.1025	-0.168151			12.4736	0.0298162	12.567	-0.21398
27.3821	113.056	15.9551	11.1427	13.1122	0.271094			12.4753	-0.00355148	12.5643	-0.11161
27.4022	113.532	15.952	11.0344	13.124	-0.349468			12.474	0.0567579	12.5634	-0.0568
27.4223	113.247	15.9483	10.9496	13.1324	-0.169167			12.4756	0.0412166	12.5669	-0.17487
27.4376	113.261	15.9405	11.0195	13.1426	-0.273933			12.4748	0.0131884	12.5647	0.06288
27.4541	113.239	15.9424	10.6602	13.1523	0.167844			12.4741	0.228397	12.5633	0.03732
27.4738	113.34	15.943	10.7459	13.1616	0.0377295			12.4706	0.335081	12.5659	-0.12109
27.4941	113.69	15.947	10.9405	13.1691	0.107359			12.473	0.136405	12.5622	0.16974
27.5105	113.426	15.9506	11.0356	13.1802	-0.113718			12.476	-0.0634587	12.5615	-0.08233
27.5294	113.566	15.9501	11.117	13.1911	0.0804691			12.4754	-0.10357	12.5651	-0.02427
27.5527	113.721	15.9515	11.336	13.1976	0.0973368			12.4734	0.107734	12.5651	-0.15215
27.5673	113.745	15.9475	10.851	13.21	-0.147287			12.4709	0.181093	12.565	0.2844
27.5823	113.917	15.9498	10.7411	13.218	0.0110216			12.4734	0.0423882	12.566	-0.32768
27.6019	113.844	15.9526	10.9613	13.227	0.174346			12.4742	-0.00284505	12.5657	0.11992
27.6188	114.016	15.9525	11.0425	13.2359	0.0916488			12.4733	-0.138885	12.5659	-0.13095
27.6388	113.816	15.9509	11.0487	13.2464	0.00332713			12.4739	-0.0391009	12.564	-0.16437
27.6561	113.821	15.9491	10.9711	13.255	0.169726			12.471	0.122328	12.5641	-0.03274
27.6785	114.055	15.9523	10.9954	13.2674	-0.00647902			12.4714	-0.071744	12.564	-0.06944
27.7005	113.844	15.9507	11.1281	13.2752	0.0704988			12.4731	0.16217	12.564	-0.15432
27.7186	114.294	15.9502	10.9201	13.2849	0.136724			12.4757	0.0648363	12.562	0.30158
27.7338	114.505	15.9519	10.9737	13.296	-0.0088253			12.4743	0.0572937	12.5609	0.09377
27.7546	114.066	15.9514	10.9887	13.304	0.14446			12.472	0.108141	12.5644	-0.19245
27.7708	114.529	15.9497	11.0974	13.3144	0.16579			12.4749	0.11348	12.5661	-0.10518
27.7861	114.687	15.951	10.7468	13.3238	0.0171086			12.4741	0.156363	12.5635	0.09477
27.801	114.409	15.951	11.1321	13.3335	0.143111			12.4729	0.222985	12.5638	-0.19265
27.818	114.508	15.9506	10.8132	13.3407	0.271245			12.4725	0.22011	12.5613	0.11649
27.8371	114.934	15.9532	10.9494	13.353	0.00308526			12.4741	-0.0362167	12.5654	-0.05974
27.8572	114.873	15.9528	11.1648	13.3649	0.0903945			12.4763	-0.147223	12.5652	0.28099
27.8769	115.422	15.9504	11.0966	13.3704	0.0763783			12.474	0.111057	12.5665	-0.10012
27.8949	115.38	15.9477	10.9705	13.3793	0.143344			12.4723	0.0903554	12.5642	0.21541
27.9111	115.287	15.9487	10.9805	13.3908	0.258208			12.4762	-0.162689	12.5667	-0.02063
27.9306	115.548	15.9513	10.8253	13.3969	0.0451311			12.4759	-0.0253251	12.5631	-0.01558
27.9438	116.339	15.9502	10.9281	13.4097	0.0217893			12.4729	0.218396	12.5636	-0.08384
27.9596	116.08	15.9558	10.9068	13.418	0.0592443			12.4727	0.0818615	12.5652	0.01741
27.9745	116.381	15.9542	11.1989	13.4262	0.211018			12.4726	0.25433	12.565	-0.07168
27.9921	116.796	15.9559	11.2756	13.4384	0.0641314			12.4717	0.444024	12.5632	0.03254
28.0118	116.811	15.9505	11.0992	13.449	-0.0275016			12.4729	0.0551038	12.5681	-0.10424
28.0295	117.2	15.9475	11.1135	13.4588	-0.129055			12.4739	0.184413	12.565	0.00707
28.0468	117.34	15.945	11.0238	13.4679	0.150215			12.4739	0.233438	12.5644	0.09473
28.0649	117.693	15.9457	10.8544	13.4766	0.150493			12.4719	0.190447	12.5644	-0.0207
28.0817	118.176	15.9472	10.7819	13.486	0.256168			12.4716	0.132185	12.5667	-0.00584
28.0974	118.495	15.948	10.8392	13.4949	0.357466			12.4719	0.312078	12.5638	-0.00119
28.1096	118.847	15.9523	10.8583	13.5051	0.358726			12.4761	-0.00545287	12.5627	0.01321
28.1235	119.389	15.9531	11.1189	13.5154	0.295767			12.4729	0.377401	12.5675	-0.12548
28.1383	119.982	15.9511	11.103	13.5243	0.0927544			12.4721	0.299616	12.5652	0.03837
28.1562	119.896	15.9533	11.1612	13.5339	0.13792			12.4737	0.0923109	12.5621	0.11544
28.173	120.351	15.954	10.9775	13.5438	0.175012			12.4752	-0.0187366	12.5631	0.04231
28.1912	120.982	15.9591	11.0483	13.5561	0.210073			12.4733	0.35653	12.566	0.06863
28.2097	121.078	15.9559	11.1877	13.5629	0.327326			12.4727	0.130712	12.5685	-0.13518
28.2242	121.88	15.951	11.0359	13.5737	0.189801			12.4729	0.370782	12.5638	0.25834
28.2341	122.295	15.9497	10.9153	13.58	0.178034			12.4727	0.0799751	12.5662	0.03277
28.2522	122.577	15.9538	10.8394	13.5882	0.398144			12.4723	0.224601	12.5626	0.06147
28.2679	123.092	15.9538	10.8925	13.6001	0.303331			12.4766	-0.217772	12.5643	0.25585
28.2823	123.343	15.9573	10.8994	13.6088	0.309903			12.472	-0.127766	12.5618	-0.01113
28.295	124.313	15.9567	11.1592	13.6192	0.210186			12.4729	0.109036	12.5642	0.12964
28.3071	124.363	15.9552	11.0002	13.629	0.266346			12.4734	0.284284	12.5631	0.15095
28.3234	125.166	15.9552	11.1613	13.6384	0.065141			12.4736	0.283092	12.5665	-0.12524
28.3455	125.374	15.956	10.8434	13.649	0.0724014			12.4764	-0.0603123	12.5637	0.09731
28.3612	125.93	15.9548	10.8563	13.6561	0.314241			12.474	0.0435545	12.5637	-0.07544
28.3758	126.351	15.9587	11.2031	13.6664	0.290928			12.4758	0.323033	12.5623	0.08983
28.3949	126.545	15.9587	11.013	13.6744	0.401237			12.4736	0.232658	12.563	-0.01082
28.4077	127.041	15.9568	11.1634	13.6859	0.293312			12.4734	0.22707	12.5669	-0.1346
28.4215	127.72	15.9538	11.187	13.6944	0.269896			12.4719	0.280976	12.5645	0.00953
28.4377	127.874	15.951	11.0206	13.7023	0.153986			12.4748	0.156902	12.5672	-0.14576
28.451	128.795	15.9465	10.9712	13.7132	0.327514			12.4754	0.0738168	12.5624	0.00589
		15.9464	10.5913	13.7252	0.0861248			12.4735	-0.0734949	12.5667	-0.13996
		15.9485	11.0881	13.7318	0.55311			12.4727	0.0622888	12.5636	0.08139
		15.947	10.9632	13.7426	0.128824			12.476	-0.0943353	12.5672	-0.15377
		15.9497	10.9885	13.7534	0.200254			12.4736	0.0182645	12.5634	0.07294
		15.9488	11.0004	13.7615	0.419074			12.4731	0.181	12.5663	-0.29792
		15.9493	10.8827	13.7719	0.16168			12.4729	0.269626	12.5673	-0.05813
		15.9501	11.069	13.7779	0.22895			12.4732	0.26724	12.5648	0.11246
		15.9538	10.7347	13.792	0.309899			12.4711	0.257772	12.5665	-0.32812
		15.9568	10.9693	13.7994	0.289883			12.4721	0.237515	12.5644	-0.00919
		15.9599	11.1416	13.8106	0.378643			12.4714	0.222789	12.5635	0.00599
		15.9573	11.2123	13.8193	0.280674			12.4736	-0.00643039	12.5643	-0.10462
		15.9555	11.1556	13.8325	0.207705			12.4732	0.0167601	12.5648	-0.08301
		15.9532	11.0956	13.8397	0.491909			12.4736	0.23389	12.5654	-0.2187
		15.9468	11.0449	13.8465	0.472899			12.4728	0.177621	12.5673	-0.29319
		15.943	11.1156	13.8575	0.291601			12.4732	0.332304	12.565	-0.12254
		15.9383	10.8536	13.8638	0.408764			12.473	0.212563	12.5659	-0.0306
		15.9403	10.6408	13.8749	0.552587			12.4717	0.0402799	12.565	-0.06395
		15.9408	10.8382	13.8845	0.336344			12.4734	0.0706413	12.5632	0.06141
		15.9449	10.9035	13.8955	0.496057			12.472	0.00826883	12.564	-0.2323
		15.9474	10.8387	13.902	0.362124			12.4748	-0.0660284	12.5654	-0.00246
		15.9529	11.1039	13.9124	0.467447			12.4739	0.180475	12.5657	-0.04995
		15.9571	11.0752	13.9218	0.438905			12.4739	-0.00774622	12.563	-0.24858
		15.9565	11.0596	13.9339	0.410802			12.4743	0.0125861	12.5655	-0.18937
		15.9565	11.1223	13.9409	0.588238			12.4716	0.22453	12.5617	-0.00976
		15.9572	11.1669	13.9511	0.431579			12.4718	0.189736	12.5647	-0.16692
		15.9588	11.172	13.9581	0.335559			12.4768	0.0785079	12.5607	-0.08065
		15.9514	11.1928	13.969	0.589226			12.475	0.125419	12.5644	-0.11089
		15.9489	10.7687	13.9791	0.569929			12.474	0.119997	12.5678	-0.20035
		15.9473	10.8732	13.9904	0.612962			12.4726	0.153825	12.5657	-0.03061
		15.9475	10.7502	13.9956	0.656945			12.4733	0.387815	12.5662	-0.0404
		15.9522	11.0249	14.0055	0.576337			12.4712	0.211498	12.565	0.03966
		15.9535	11.007	14.0178	0.285806			12.4741	0.119545	12.5665	-0.24441
		15.9572	11.1805	14.0293	0.364012			12.4731	0.124332	12.5674	-0.17243
		15.9536	11.1477	14.0355	0.673223			12.473	0.145614	12.5691	-0.25608
		15.953	10.9375	14.0428	0.410658			12.4759	0.0763228	12.566	-0.18589
		15.9493	11.0167	14.0524	0.685045			12.4738	-0.00945592	12.5668	-0.10071
		15.9484	10.9119	14.0618	0.650919			12.4746	-0.0467906	12.568	-0.28763
		15.9494	11.0831	14.0731	0.477085			12.475	-0.0132699	12.5641	-0.12826
		15.9506	10.9152	14.0812	0.722809			12.4748	-0.0948393	12.5653	0.01048
		15.9506	10.9332	14.0909	0.829107			12.475	0.122644	12.5654	-0.39528
		15.9538	10.9563	14.1043	0.376762			12.4741	0.080637	12.5627	0.18917
		15.9525	11.0771	14.1107	0.86366			12.4732	0.206234	12.5621	0.00171
		15.9532	11.1303	14.1208	0.589485			12.4737	0.0175433	12.5685	-0.18102
		15.9471	11.097	14.1306	0.726502			12.4745	0.0831542	12.5648	-0.21859
		15.9492	10.9784	14.1389	0.60521			12.4761	0.0698824	12.5648	-0.04128
		15.9477	10.8365	14.1492	0.611284			12.4733	0.150418	12.5651	0.02629
		15.9494	10.907	14.1584	0.804892			12.4738	0.0137777	12.5655	-0.07947
		15.9519	10.8709	14.1678	0.74217			12.473	0.0823381	12.5694	-0.16746
		15.9512	11.1583	14.1774	0.796127			12.4731	-0.118231	12.5669	-0.08077
		15.9533	11.0787	14.1855	0.717612			12.4749	0.00341368	12.5672	-0.12134
		15.953	10.9067	14.1969	0.670547			12.4752	0.155722	12.5644	0.01821
		15.9568	10.9429	14.2064	0.673401			12.4749	-0.0279031	12.565	-0.12976
		15.9603	11.1375	14.2156	0.711071			12.473	0.236348	12.5658	-0.12174
		15.9574	11.0456	14.226	0.584526			12.4743	0.120464	12.5645	-0.0042
		15.9569	11.1516	14.2326	0.846273			12.4734	0.20514	12.5644	-0.12082
		15.9562	11.1313	14.2402	0.814713			12.4742	0.155817	12.5661	-0.0887
		15.9509	10.943	14.2498	0.759706			12.4732	0.192784	12.5628	0.04611
		15.9494	11.1357	14.2609	1.01355			12.4773	0.0081389	12.565	-0.17324
		15.9462	10.7333	14.2704	0.882126			12.4741	0.143747	12.5671	-0.11876
		15.9474	11.0901	14.2806	0.855629			12.4742	-0.0790615	12.563	0.03924
		15.9489	11.0248	14.2905	0.862012			12.4777	-0.0414433	12.5651	-0.07769
		15.9491	10.7799	14.3011	0.578829			12.475	0.231065	12.5652	-0.00418
		15.9522	10.8818	14.3095	1.03855			12.4726	-0.0279646	12.5637	0.06554
		15.9516	10.9613	14.3164	0.840778			12.4735	0.241771	12.5655	-0.14763
		15.956	10.8716	14.3265	0.927762			12.4733	0.161036	12.5643	-0.1907
		15.9545	11.3202	14.3334	0.934775			12.4751	-0.0290287	12.5648	-0.30736
		15.9558	11.0537	14.3471	0.649822			12.4743	0.0691042	12.5639	0.15399
		15.9562	11.1962	14.3541	1.04622			12.4746	0.114398	12.565	-0.12784
		15.9535	10.9722	14.3653	0.911509			12.4734	0.105478	12.5642	-0.07344
		15.9549	10.9333	14.3741	0.877391			12.4741	0.0290704	12.5653	-0.27185
		15.952	10.9831	14.3825	0.803654			12.4729	0.155527	12.566	-0.26178
		15.9504	10.7528	14.3901	0.929432			12.4745	0.057344	12.566	-0.39412
		15.9524	10.8288	14.4009	0.922032			12.4748	0.0196385	12.5645	-0.22573
		15.9556	11.1659	14.4102	0.845569			12.473	0.152485	12.5639	0.21785
		15.9565	10.9275	14.4166	1.02237			12.475	0.0073185	12.5634	0.04578
		15.956	11.2402	14.4289	0.958577			12.4741	0.150363	12.5659	-0.02902
		15.9566	10.9545	14.4362	1.10897			12.4735	0.143055	12.5645	-0.30054
		15.9545	11.0313	14.4484	0.844913			12.4726	0.0989923	12.5635	-0.02087
		15.9545	10.9614	14.4556	0.802563			12.472	0.218036	12.5686	-0.28071
		15.9536	11.0333	14.4673	1.03274			12.4732	-0.00712109	12.5655	-0.10766
		15.9511	10.899	14.4755	1.2821			12.4746	0.0400019	12.567	-0.18216
		15.952	10.9616	14.4829	0.988902			12.4733	0.0892551	12.5639	-0.01137
		15.9529	10.8754	14.4928	1.03862			12.4748	0.15676	12.5661	-0.15223
		15.9527	10.9878	14.4976	1.03084			12.474	0.114756	12.5665	-0.17308
		15.9561	10.9274	14.5092	1.05637			12.4746	0.157285	12.5644	-0.22288
		15.9553	11.2951	14.5173	1.09865			12.4735	-0.0194726	12.564	0.08831
		15.9551	10.7573	14.5291	0.830795			12.4738	0.230097	12.565	-0.17872
		15.9577	11.0376	14.5423	0.874969			12.4739	0.142846	12.5653	-0.12022
		15.9587	11.2606	14.5476	1.16674			12.4742	0.159199	12.5653	-0.09261
		15.9569	11.2243	14.5601	0.931373			12.4736	0.205035	12.5632	-0.00993
		15.955	10.9538	14.5668	1.15989			12.4714	0.316333	12.5626	0.04876
		15.9535	11.0346	14.574	1.33203			12.4744	0.179899	12.5632	-0.05938
		15.9522	10.9666	14.5849	1.0436			12.4738	0.279285	12.566	-0.2228
		15.9497	11.0042	14.5941	0.886364			12.474	0.208715	12.5653	-0.27164
		15.9511	10.9252	14.6038	1.05731			12.4755	0.0303087	12.5659	-0.03194
		15.9541	10.6949	14.6107	1.25445			12.47	0.159979	12.5637	-0.21096
		15.9567	11.0393	14.6189	1.45285			12.4736	0.00216269	12.5641	0.11467
		15.9577	11.0343	14.6298	1.26599			12.4755	0.103908	12.5672	-0.01845
		15.9601	11.1223	14.6401	1.07907			12.4705	0.256079	12.5635	0.1576
		15.9563	10.9579	14.6484	1.04327			12.4739	0.0113502	12.5651	-0.04411
		15.958	11.102	14.658	1.29232			12.4742	-0.0918267	12.5661	-0.18861
		15.9583	11.0216	14.6673	1.12853			12.4739	0.00669408	12.5647	0.09418
		15.955	10.9541	14.6724	1.29895			12.4711	0.244088	12.564	0.042
		15.9556	11.0252	14.6838	1.41299			12.4743	0.0301647	12.5637	0.07308
		15.9543	11.0115	14.6909	1.33489			12.4732	0.243515	12.5661	-0.07902
		15.9549	10.9027	14.7046	1.12263			12.473	0.203079	12.5659	-0.1281
		15.9553	11.0241	14.7127	1.2724			12.4726	0.152645	12.5655	-0.12293
		15.9604	10.7881	14.722	1.33517			12.474	0.0577464	12.5639	-0.1835
		15.9627	10.9714	14.7308	1.27061			12.4728	0.227107	12.5676	-0.17514
		15.9636	11.0646	14.7384	1.48375			12.4713	0.287092	12.5639	-0.05664
		15.9631	11.0701	14.75	1.1493			12.4725	0.214144	12.5648	0.06165
		15.9631	11.1814	14.7588	0.84658			12.4707	0.168928	12.563	-0.15971
		15.9633	11.0254	14.7661	1.44789			12.4726	0.116326	12.5636	-0.02974
		15.9597	10.9627	14.7751	1.25477			12.4746	-0.00328541	12.5626	-0.03534
		15.9638	10.8063	14.7839	1.30707			12.4741	0.195353	12.5674	-0.33157
		15.9627	11.2847	14.7921	1.54459			12.4739	0.0780189	12.5648	-0.04404
		15.9605	11.0696	14.8028	1.49188			12.4739	0.0793853	12.5647	-0.24411
		15.9596	11.1097	14.8125	1.3832			12.4721	0.0501888	12.5652	-0.01216
		15.9521	11.1519	14.8202	1.59859			12.4719	0.17189	12.5649	-0.0409
		15.9512	10.954	14.8307	1.54575			12.4741	0.28917	12.5663	-0.23381
		15.949	10.9857	14.8391	1.62573			12.4728	0.218771	12.5665	0.0856
		15.949	10.7136	14.8486	1.56649			12.4729	0.291023	12.5668	-0.18356
		15.9489	10.8788	14.8614	1.45766			12.4765	-0.148064	12.5646	-0.01319
		15.9529	10.8103	14.8653	1.50355			12.4741	0.209946	12.5649	-0.02861
		15.9543	10.898	14.8797	1.38731			12.472	0.0779707	12.5656	-0.02275
		15.9571	11.1856	14.8891	1.36113			12.4764	-0.0899835	12.5651	-0.28234
		15.9555	11.1096	14.8963	1.71416			12.4701	0.238942	12.5677	-0.20801
		15.9578	11.082	14.9028	1.68627			12.4757	-0.0554364	12.5669	-0.24533
		15.9557	11.1166	14.9112	1.80677			12.4723	0.201385	12.5656	-0.06945
		15.952	11.179	14.9225	1.73765			12.4746	-0.0826919	12.563	0.02348
		15.9494	10.7878	14.9322	1.90606			12.476	0.00892496	12.5674	-0.29922
		15.9479	10.9713	14.9399	2.06228			12.4761	0.000955582	12.5644	-0.05251
		15.9472	10.9094	14.9473	1.99734			12.4733	0.185904	12.5606	0.13771
		15.9498	10.8696	14.9581	1.97223			12.4726	0.217971	12.5668	-0.23282
		15.9498	11.1712	14.9695	1.92909			12.4719	0.133585	12.566	-0.08051
		15.9486	10.8399	14.9775	1.73557			12.4738	0.323179	12.5657	-0.11151
		15.9503	10.9797	14.9888	2.12317			12.4732	0.156007	12.5664	-0.000896454
		15.9468	11.1005	14.9926	2.15172			12.4742	0.344252	12.566	-0.22833
		15.9517	11.1096	15.0029	2.18106			12.4752	0.173898	12.5654	-0.09107
		15.9487	10.9296	15.0148	1.78615			12.4738	0.0773115	12.5666	-0.16852
		15.949	11.0543	15.0241	1.87126			12.4739	0.0523648	12.5643	0.105
		15.9487	10.9757	15.0346	1.96288			12.4717	0.132823	12.5642	-0.11238
		15.9495	10.9551	15.0407	2.06068			12.4738	0.21673	12.5637	-0.03922
		15.9469	10.866	15.0513	2.11245			12.4716	0.507208	12.5653	0.0059
		15.9502	10.9475	15.0617	2.15395			12.4734	-0.0385809	12.5644	-0.03517
		15.952	10.6516	15.0717	1.99851			12.4743	-0.0424709	12.5678	-0.2096
		15.9578	11.1837	15.0796	2.23009			12.4718	0.196959	12.5642	0.05671
		15.9597	11.118	15.0868	2.44833			12.4729	0.119902	12.5657	-0.13658
		15.959	11.0243	15.099	2.14941			12.4745	0.0742068	12.5665	-0.14082
		15.961	11.2753	15.1085	2.36132			12.4725	0.0655971	12.5635	0.03044
		15.9569	11.2805	15.1163	2.3112			12.4743	-0.123403	12.5668	0.09816
		15.9545	10.9814	15.1253	2.35946			12.4722	0.102064	12.564	0.17593
		15.9493	11.0487	15.1346	2.45063			12.4728	0.144389	12.5651	0.11704
		15.9485	10.7346	15.1414	2.52509			12.472	0.256245	12.5635	-0.16111
		15.946	10.987	15.1528	2.46175			12.4717	0.129046	12.5653	0.11171
		15.9489	10.828	15.1654	2.32003			12.4761	-0.0323062	12.5643	0.15865
		15.9494	10.8641	15.1741	2.42939			12.4739	-0.0884645	12.5648	-0.0216
		15.9517	11.0741	15.1791	2.85616			12.4738	0.266333	12.5676	-0.12053
		15.9554	10.9792	15.1897	2.71213			12.473	-0.0730381	12.5636	0.01185
		15.9559	10.9696	15.2004	2.78779			12.4757	-0.0366757	12.566	-0.07961
		15.9592	11.1934	15.2076	2.74633			12.4726	0.150939	12.5661	0.11092
		15.9547	11.2658	15.2182	2.66967			12.4731	0.035465	12.5633	-0.00564
		15.9526	11.0669	15.2246	2.822			12.4728	0.175678	12.5629	0.04451
		15.9489	11.2395	15.234	2.9571			12.4729	-0.0568037	12.5648	0.02841
		15.9424	11.0716	15.2437	3.09087			12.4745	0.063412	12.5666	-0.02302
		15.9393	10.709	15.2531	3.03172			12.4721	0.117303	12.5645	-0.09664
		15.9395	10.7559	15.2612	3.19037			12.4712	0.508296	12.5654	0.12798
		15.9382	10.9144	15.2737	3.033			12.474	0.279868	12.566	-0.22619
		15.9424	10.7956	15.2807	2.96321			12.4731	0.121012	12.5651	0.09273
		15.9449	10.7928	15.2906	3.07403			12.4739	0.191772	12.5632	0.14711
		15.9504	11.0683	15.298	3.32399			12.474	0.0248389	12.5645	0.08521
		15.9544	11.0161	15.306	3.10617			12.4739	0.228638	12.5646	0.17116
		15.9563	11.158	15.3151	3.33612			12.4738	0.0123985	12.5648	0.01947
		15.9561	11.1255	15.3255	3.40922			12.4726	0.14644	12.5657	-0.14078
		15.9573	11.1631	15.3329	3.47173			12.4726	0.00869393	12.5683	-0.08909
		15.9551	11.0947	15.3445	3.36468			12.4742	-0.0311017	12.564	0.16254
		15.9542	10.9169	15.3541	3.45896			12.4759	-0.211364	12.5642	-0.0179
		15.9516	11.1415	15.3641	3.49332			12.4718	0.278474	12.5653	-0.09276
		15.9524	10.8075	15.3718	3.44671			12.4704	0.0593307	12.5654	-0.16222
		15.9537	11.1988	15.3804	3.73031			12.4718	0.068572	12.5673	-0.08755
		15.9524	10.8956	15.3884	3.64728			12.4732	0.290932	12.563	0.03846
		15.95	11.0138	15.3995	3.67885			12.4731	0.0678914	12.5637	-0.11627
		15.9498	10.9957	15.4067	3.67918			12.4736	0.0821416	12.5648	0.07317
		15.9476	11.0711	15.4169	3.77292			12.4734	0.114341	12.5636	0.09094
		15.9445	11.0645	15.4241	3.7768			12.4745	0.183059	12.5658	0.04213
		15.9431	10.9785	15.4336	3.95326			12.4739	0.112843	12.5643	-0.08108
		15.9422	11.1181	15.4439	4.10056			12.4744	0.0566351	12.5648	-0.05281
		15.9379	10.8604	15.453	4.20152			12.4716	0.170204	12.5657	0.10479
		15.9408	10.7839	15.4615	4.17211			12.4762	-0.00200891	12.567	0.01214
		15.9455	10.8902	15.4701	4.16255			12.4736	0.0447636	12.5663	-0.22847
		15.9439	10.9315	15.4765	4.19803			12.4747	0.176015	12.5658	-0.19947
		15.9472	10.9744	15.4863	4.26121			12.474	0.237987	12.5694	-0.40679
		15.9509	11.2276	15.495	4.39647			12.4735	0.176146	12.5658	-0.24905
		15.95	11.0451	15.5041	4.40847			12.4717	0.0623217	12.5679	-0.11719
		15.9464	10.8235	15.5143	4.6191			12.4717	0.211964	12.5674	-0.23959
		15.9492	10.9982	15.5214	4.86365			12.4729	0.293814	12.5679	0.04977
		15.9526	10.9145	15.5336	4.49607			12.4713	0.257041	12.566	-0.18126
		15.9526	11.0526	15.5391	4.97255			12.4731	0.187775	12.5653	0.08484
		15.9509	11.0218	15.5476	4.78343			12.469	0.238829	12.5658	-0.10568
		15.953	11.0804	15.5606	4.87515			12.4716	0.366085	12.564	-0.05558
		15.9532	11.1149	15.5661	4.95752			12.4692	0.38289	12.5643	0.03148
		15.9518	11.0402	15.5743	5.19158			12.4738	0.0909181	12.5648	0.00571
		15.9509	11.1997	15.5846	5.0743			12.4715	-0.12022	12.5641	0.00735
		15.9472	10.9611	15.5912	5.3706			12.4731	-0.0101693	12.566	0.0136
		15.9475	10.9821	15.5999	5.37716			12.4725	0.188454	12.5677	-0.01461
		15.9479	10.8322	15.6091	5.2807			12.4728	0.2381	12.5652	-0.16098
		15.948	10.7088	15.619	5.34599			12.4735	0.273734	12.5668	-0.07036
		15.9582	10.7205	15.6252	5.66769			12.4735	0.0971732	12.5655	-0.11283
		15.961	11.1281	15.6349	5.65918			12.4733	0.121438	12.5652	-0.07292
		15.9622	11.3142	15.643	5.81994			12.4716	0.221291	12.564	-0.10462
		15.9625	11.3483	15.6506	5.89413			12.4737	0.100605	12.5667	-0.20226
		15.9563	11.1556	15.6613	5.82317			12.472	0.302969	12.5634	-0.0162
		15.9557	10.7891	15.6681	6.05194			12.4741	-0.0352428	12.5659	-0.0496
		15.9551	11.0491	15.6762	6.30506			12.4713	0.176867	12.5635	0.13413
		15.9525	11.0711	15.6856	6.07198			12.4713	0.0371866	12.5625	0.05769
		15.9532	10.6748	15.6935	6.39161			12.4741	0.0332348	12.565	-0.09734
		15.9549	10.9137	15.7005	6.65704			12.4757	0.00470257	12.5648	-0.00944
		15.9567	11.0091	15.7103	6.65034			12.4752	0.094095	12.566	0.08016
		15.9573	11.1653	15.7175	6.64408			12.4735	0.0758398	12.563	0.01374
		15.9534	11.2913	15.7266	6.60314			12.4743	0.23899	12.5637	0.09233
		15.9485	11.1333	15.7353	6.74513			12.4724	0.0232449	12.5649	-0.08801
		15.9454	10.7427	15.7431	7.08504			12.4728	0.174443	12.5645	-0.10542
		15.9522	10.685	15.7499	6.99403			12.4721	0.0333936	12.5643	0.06253
		15.9522	11.0454	15.7631	7.09227			12.4712	0.145318	12.5667	-0.10553
		15.9558	11.0155	15.7677	7.28686			12.4741	0.112411	12.5639	0.14871
		15.9587	10.8379	15.7753	7.38426			12.4708	0.235469	12.5642	0.04549
		15.9611	11.1323	15.784	7.7998			12.4721	0.332399	12.5658	-0.06258
		15.9576	11.1912	15.7901	7.64286			12.4721	-0.0366015	12.564	0.01626
		15.9563	10.941	15.799	8.03476			12.4722	0.0901394	12.5667	-0.06457
		15.9574	11.0577	15.8115	7.74106			12.4687	0.457839	12.5655	0.03374
		15.9557	10.9546	15.8162	8.15635			12.4727	0.112475	12.5674	-0.14157
		15.954	11.0183	15.8248	8.25871			12.4719	0.136831	12.5652	0.02916
		15.9538	10.8157	15.831	8.20235			12.4735	-0.0764413	12.5643	0.14088
		15.9549	11.2416	15.838	8.46606			12.4732	0.0589397	12.564	0.13561
		15.9492	11.0326	15.8467	8.88927			12.4728	0.244682	12.5654	-0.13749
		15.9501	10.8406	15.8546	8.87788			12.474	-0.0431662	12.5672	-0.15961
		15.9516	10.903	15.861	8.99882			12.4707	0.300459	12.565	-0.04205
		15.9545	10.8723	15.8698	9.22636			12.4722	0.0544419	12.5649	-0.02848
		15.9545	11.1084	15.8776	9.04551			12.4726	0.123325	12.5645	0.12458
		15.9548	11.0187	15.8835	9.63976			12.4689	0.340975	12.5641	0.09735
		15.9538	11.0597	15.8918	9.52928			12.4741	0.170069	12.5658	0.10863
		15.956	10.8969	15.8987	9.80338			12.4731	0.156992	12.5652	0.1759
		15.9554	10.752	15.9073	9.85605			12.477	0.0144844	12.5646	-0.0704
		15.9613	11.023	15.9136	10.0806			12.4744	0.182306	12.5652	-0.2076
		15.9618	11.2068	15.9226	10.2453			12.4734	-0.0805047	12.5646	-0.04674
		15.9612	11.0985	15.9301	10.4901			12.4732	0.13763	12.5647	-0.00273
		15.9597	11.2329	15.9365	10.6229			12.4724	0.27866	12.5613	0.16786
		15.951	11.2579	15.9453	10.7981			12.4735	-0.0486791	12.5654	-0.14705
		15.9484	10.89	15.9531	10.9597			12.474	0.147774	12.567	0.04239
		15.9427	10.9232	15.9582	11.1358			12.4739	0.101757	12.5663	0.00674
		15.9403	10.8554	15.9683	11.2291			12.4741	-0.0672812	12.5648	0.02484
		15.9445	10.6996	15.975	11.4592			12.4762	0.163687	12.5674	0.00136
		15.9452	10.7873	15.9816	11.4999			12.4727	0.115503	12.5652	-0.18811
		15.9454	11.2625	15.9902	11.8155			12.4734	0.0836504	12.5665	-0.14688
		15.9482	11.0074	15.9933	12.0029			12.4747	0.0416036	12.5651	-0.13299
		15.9509	10.8629	16.0047	12.1095			12.4742	-0.200343	12.5666	-0.14106
		15.9513	11.1168	16.0124	12.2614			12.4749	0.0517957	12.5664	-0.1719
		15.9505	10.9683	16.0196	12.3878			12.4732	0.0464094	12.5644	0.03911
		15.9523	11.002	16.0258	12.7266			12.4739	0.190156	12.5643	0.04783
		15.9554	11.0519	16.0333	13.1196			12.4722	0.0985777	12.5651	-0.14669
		15.955	11.045	16.0406	13.1286			12.4745	-0.152552	12.5672	-0.17586
		15.9556	10.8687	16.0465	13.3002			12.4753	-0.174614	12.5662	0.01728
		15.9531	11.3089	16.056	13.4258			12.472	0.138329	12.5643	-0.03228
		15.9508	10.999	16.0599	13.8991			12.4738	-0.0751755	12.5659	0.05992
		15.9497	11.0724	16.0683	13.8064			12.4765	-0.131286	12.5658	-0.26745
		15.9474	11.1355	16.0759	13.9824			12.4739	0.28375	12.5663	-0.0298
		15.9414	10.9099	16.085	14.3178			12.4739	0.043874	12.5671	-0.26984
		15.9405	10.7358	16.088	14.667			12.4739	0.072783	12.5654	-0.05056
		15.9454	10.7693	16.0931	14.7935			12.4737	-0.0551035	12.5662	-0.17223
		15.9466	10.8476	16.1041	15.0957			12.4693	0.310419	12.5642	-0.09365
		15.9497	10.9322	16.109	15.3122			12.4736	0.19788	12.5659	-0.22366
		15.9541	11.169	16.1146	15.3844			12.4728	0.0901976	12.5642	-0.01722
		15.9529	11.038	16.1211	15.592			12.4736	0.00870657	12.5657	-0.01282
		15.9544	11.1742	16.1258	16.0597			12.4754	-0.0612013	12.564	-0.09245
		15.9534	10.9201	16.1336	16.1989			12.4737	-0.0100517	12.5665	-0.20878
		15.9549	11.3207	16.1399	16.4342			12.4743	0.0614061	12.564	0.03212
		15.955	11.0144	16.147	16.619			12.4725	0.175031	12.5646	-0.17853
		15.9505	11.115	16.1576	16.6739			12.4715	0.128517	12.5655	-0.08454
		15.9485	10.9753	16.1626	16.9794			12.4721	0.125314	12.566	0.01506
		15.9474	10.9721	16.1709	17.3438			12.4701	0.0656784	12.5634	-0.1282
		15.9402	11.1243	16.177	17.3872			12.4711	0.15457	12.5653	-0.15417
		15.9391	10.8377	16.1825	17.8698			12.4728	0.201546	12.5654	-0.16991
		15.9409	10.9018	16.1883	17.8913			12.4719	0.0411959	12.5687	-0.14198
		15.9431	10.7625	16.1942	18.2037			12.4694	0.18732	12.5649	-0.13686
		15.9483	10.9108	16.202	18.5742			12.4732	0.251283	12.5629	-0.11823
		15.9529	11.0871	16.2091	18.8486			12.4734	0.193484	12.5636	-0.17273
		15.953	11.0816	16.2155	18.8416			12.472	0.277485	12.5646	-0.23945
		15.9546	11.076	16.2206	19.0863			12.4716	0.194785	12.5644	-0.03537
		15.9535	11.1893	16.2255	19.6095			12.4722	0.257824	12.5685	-0.34208
		15.9565	11.0963	16.2332	19.8617			12.4737	0.113043	12.5649	-0.06233
		15.9544	10.9225	16.239	19.9401			12.4742	0.237062	12.5656	0.04721
		15.9486	11.1807	16.2456	20.2916			12.473	0.0700421	12.5666	-0.18692
		15.9468	10.9994	16.2532	20.5361			12.4703	0.10255	12.5673	-0.17162
		15.9452	10.9179	16.2607	20.6947			12.4724	0.134127	12.5666	-0.18661
		15.9454	10.781	16.264	21.0389			12.4737	0.115727	12.5643	-0.26764
		15.946	11.0232	16.27	21.3539			12.472	0.120426	12.5701	-0.21499
		15.9471	10.8271	16.2757	21.5354			12.4704	0.230755	12.5679	-0.0625
		15.9548	11.0814	16.2821	21.7513			12.4725	0.265137	12.5626	0.00349
		15.9527	11.07	16.2884	22.0509			12.4722	0.172477	12.5654	0.10309
		15.9555	10.8909	16.2942	22.4598			12.472	0.190448	12.5639	0.14719
		15.9563	11.0438	16.3009	22.543			12.472	0.20715	12.5653	-0.0506
		15.9533	11.1677	16.3072	22.997			12.4717	0.0068233	12.5661	0.04593
		15.9545	11.1613	16.3118	23.2632			12.4713	0.188607	12.5654	-0.24093
		15.9497	11.1296	16.3173	23.6053			12.4736	0.189484	12.5637	0.01608
		15.9479	11.0141	16.3276	23.7334			12.4707	0.361594	12.5671	-0.12544
		15.9462	10.9436	16.3286	24.0739			12.4687	0.212601	12.5666	-0.13736
		15.9449	10.798	16.3374	24.3358			12.4716	0.20867	12.5638	0.11229
		15.9477	10.8134	16.3405	24.7827			12.4734	0.167713	12.5663	-0.27328
		15.9493	10.8888	16.3471	24.8858			12.4726	0.0340133	12.5667	-0.02157
		15.9538	10.7894	16.355	25.0832			12.4734	0.0333519	12.5658	-0.32861
		15.9548	11.2295	16.359	25.3382			12.4761	0.0443025	12.5623	-0.02103
		15.9571	10.9782	16.3675	25.5987			12.4731	0.166207	12.5642	-0.01837
		15.9582	11.036	16.3714	25.9872			12.4751	0.0715728	12.5666	-0.29777
		15.9598	10.9397	16.3759	26.2654			12.4706	0.212549	12.5613	0.17748
		15.963	11.1564	16.3816	26.4853			12.472	0.251797	12.5672	-0.07776
		15.9601	11.1116	16.3902	26.9323			12.4732	0.0334463	12.5652	-0.04728
		15.9621	11.1374	16.3971	26.9058			12.4705	0.236084	12.5659	-0.06087
		15.9574	11.0075	16.4027	27.3681			12.4726	0.176866	12.5655	-0.21982
		15.9558	10.8904	16.4076	27.7277			12.4739	-0.0371945	12.5645	0.09101
		15.9553	10.8541	16.4118	27.8332			12.4706	0.208873	12.5653	0.07585
		15.9568	11.0653	16.4196	28.1756			12.4715	0.145672	12.5651	0.05724
		15.9538	11.1074	16.4241	28.4788			12.4726	0.159518	12.5665	-0.2177
		15.9514	10.9943	16.4309	28.8526			12.4712	0.00993896	12.5628	0.08187
		15.951	11.0319	16.4346	29.2309			12.4735	-0.179939	12.5663	0.01294
		15.9481	10.839	16.4415	29.6279			12.4723	0.0462003	12.5644	0.00622
		15.95	10.8844	16.449	29.676			12.4739	0.0541339	12.5644	0.0709
		15.9513	10.8706	16.4549	29.9221			12.471	0.213329	12.5647	0.00704
		15.9542	10.9304	16.4607	30.2177			12.474	0.161995	12.5636	-0.26727
		15.9538	11.0459	16.4694	30.3418			12.472	0.27542	12.5652	-0.13137
		15.9569	11.1756	16.475	30.5157			12.4716	0.17398	12.5633	-0.12798
		15.9541	11.086	16.479	30.9727			12.4709	0.167659	12.5657	-0.0343
		15.9551	10.829	16.4855	31.2666			12.472	0.0224154	12.5649	-0.07612
		15.954	11.1955	16.4924	31.3512			12.4718	-0.0427797	12.5652	-0.14707
		15.9533	10.9816	16.4965	31.8486			12.4725	0.112365	12.5669	-0.17319
		15.9541	10.9981	16.501	32.2988			12.4738	0.0716953	12.5654	-0.26452
		15.9493	11.1732	16.5116	32.4347			12.4726	0.0490856	12.5641	-0.2042
		15.9503	10.9733	16.5178	32.6916			12.4748	0.0152764	12.5646	0.00447
		15.9478	10.9914	16.5229	32.899			12.4705	0.23804	12.5657	0.10449
		15.9476	11.0607	16.5293	33.06			12.4707	0.259648	12.5648	-0.07204
		15.9459	10.9944	16.5328	33.6027			12.4718	0.136459	12.5639	-0.04107
		15.9471	10.8162	16.5403	33.8016			12.4739	0.0047121	12.5648	-0.15305
		15.949	10.7578	16.5472	33.8134			12.4744	0.0314591	12.5634	0.23279
		15.9532	10.8189	16.5529	34.3425			12.474	0.034481	12.5667	-0.19526
		15.9584	10.9676	16.5566	34.544			12.472	0.164782	12.5669	-0.09866
		15.958	11.2923	16.5649	34.9204			12.4713	0.118429	12.5665	-0.11483
		15.9588	10.9862	16.5703	34.9436			12.4715	0.16481	12.5633	0.10785
		15.9576	11.1294	16.5782	35.2777			12.4731	-0.103572	12.5636	0.25984
		15.9565	11.2696	16.5833	35.651			12.4719	0.146823	12.5663	0.00563
		15.9515	11.0079	16.5899	35.9439			12.4733	0.0699902	12.5635	-0.0315
		15.9476	10.9153	16.5968	36.3613			12.473	0.176512	12.5648	-0.01164
		15.9468	10.8058	16.6016	36.6728			12.4724	-0.0662138	12.5654	-0.02179
		15.9475	11.119	16.6086	36.8827			12.4725	0.12822	12.5638	-0.27678
		15.9475	10.8736	16.6125	37.0382			12.471	0.217749	12.5668	-0.09149
		15.9446	10.9782	16.6121	37.0619			12.4712	0.263881	12.5666	0.11341
		15.948	11.0035	16.6127	36.9892			12.4747	0.0382347	12.5655	-0.26136
		15.9481	10.9795	16.6133	37.2062			12.4712	0.186487	12.5665	-0.15587
		15.9503	11.0307	16.6123	37.088			12.4703	0.204632	12.5646	0.12872
		15.9495	11.0834	16.6149	37.0466			12.4708	0.349265	12.5668	-0.09881
		15.9504	10.9711	16.6137	37.201			12.4711	0.330519	12.5655	-0.13109
		15.9458	11.0531	16.6125	37.155			12.4711	0.0856726	12.5656	-0.06735
		15.9428	11.0496	16.6129	36.9944			12.4699	0.352604	12.566	-0.21206
		15.9436	10.913	16.6129	37.092			12.4711	0.0371606	12.5671	-0.01292
		15.9429	10.8089	16.6111	37.1326			12.4734	0.178434	12.5653	0.10378
		15.9482	10.6922	16.6131	37.1739			12.4732	0.0105121	12.5638	-0.05535
		15.9551	10.9262	16.615	36.9834			12.4729	0.159441	12.5634	0.12401
		15.9565	11.0045	16.6127	37.1121			12.4729	0.0839844	12.5656	0.06816
		15.9551	11.0274	16.6133	37.1523			12.4693	0.235052	12.5657	-0.18402
		15.961	11.2208	16.6136	36.9907			12.4715	0.167532	12.5661	-0.23118
		15.9602	11.0763	16.6109	37.2668			12.4698	0.27053	12.5659	-0.06526
		15.9599	11.1278	16.6137	36.8245			12.4694	0.00595498	12.5639	-0.12791
		15.9584	11.2218	16.6137	37.223			12.4729	0.0864594	12.5643	0.17862
		15.9555	11.0248	16.6125	37.1216			12.4732	0.0133712	12.566	0.06605
		15.9562	10.8333	16.6113	37.2664			12.4721	-0.0401525	12.5669	0.03665
		15.9571	11.0078	16.6109	37.1267			12.4715	0.162937	12.5639	-0.0443
		15.9543	10.912	16.611	37.1892			12.4727	0.129275	12.5655	-0.02129
		15.9541	11.1298	16.6137	37.1187			12.4731	0.101869	12.5688	-0.21363
		15.955	10.8971	16.6129	37.0676			12.4723	0.135425	12.5638	0.03838
		15.9536	10.9372	16.612	37.0447			12.4725	0.168611	12.5647	-0.08217
		15.9524	11.1641	16.6159	37.1794			12.4718	0.163247	12.5651	-0.06002
		15.9527	10.9389	16.6116	37.1629			12.4732	-0.0358667	12.5654	-0.01561
		15.9538	10.9027	16.6109	37.0992			12.473	0.131644	12.5661	0.01733
		15.9552	10.8327	16.6143	36.9701			12.469	0.201314	12.565	-0.13733
		15.9548	11.0337	16.6116	37.3293			12.4718	-0.046792	12.5681	-0.137
		15.9569	11.1052	16.611	37.2234			12.4737	-0.212054	12.5661	0.01028
		15.9546	11.1589	16.6135	37.1644			12.4729	0.119808	12.5649	-0.17039
		15.9525	11.0909	16.6097	37.0948			12.4727	-0.0568671	12.5665	0.13535
		15.9537	11.0502	16.6112	37.1905			12.4732	-0.060003	12.5655	-0.04543
		15.9496	11.0337	16.6143	37.1957			12.4744	0.186751	12.5658	0.02981
		15.9515	10.8556	16.6118	37.0659			12.4731	0.0957444	12.5649	-0.01445
		15.9462	11.0062	16.613	37.1054			12.4729	0.0562546	12.5652	-0.26747
		15.946	10.9168	16.6112	37.2482			12.4731	0.0100403	12.5645	-0.01102
		15.9453	10.9023	16.6115	37.158			12.4743	0.141794	12.5662	-0.22514
		15.9448	10.9714	16.6114	37.1849			12.4741	-0.14588	12.5638	-0.05483
		15.9454	10.9405	16.6122	37.1658			12.4715	0.139046	12.5663	-0.12617
		15.9458	10.9278	16.6111	37.2004			12.4723	0.152923	12.5639	-0.06924
		15.9483	10.8576	16.614	37.0236			12.4734	0.0490134	12.5678	-0.25958
		15.9538	11.017	16.6114	37.2123			12.4732	-0.0344119	12.5685	-0.08793
		15.9558	11.0256	16.6124	37.1785			12.4745	-0.0932474	12.5632	0.06613
		15.9592	10.9876	16.6137	37.1632			12.4743	0.0266073	12.5649	-0.08877
		15.9524	11.252	16.6125	36.9531			12.4723	0.230245	12.5659	-0.01796
		15.9514	11.0786	16.6144	37.0731			12.4721	-0.170912	12.5654	-0.13645
		15.9503	11.0563	16.6139	36.8884			12.4748	-0.0781946	12.5678	-0.11904
		15.9492	10.8538	16.6141	36.7492			12.4739	-0.0628691	12.5653	-0.0321
		15.9493	10.9151	16.6122	37.2328			12.473	0.0949454	12.5671	-0.01328
		15.9484	11.1173	16.6133	37.0893			12.4729	0.099534	12.566	0.2719
		15.9467	10.8569	16.6143	36.8724			12.4741	0.0130987	12.5642	0.11176
		15.9456	10.9656	16.6142	37.0351			12.4721	-0.113351	12.5653	-0.0187
		15.949	11.0106	16.613	37.0148			12.4719	-0.0578201	12.5668	-0.11556
		15.9484	10.7638	16.6148	37.0807			12.4718	0.11822	12.5643	-0.04097
		15.952	11.1264	16.6151	37.0366			12.4713	-0.055095	12.5617	0.01746
		15.9536	11.0703	16.6137	36.9638			12.4757	-0.00388432	12.5658	-0.08439
		15.9525	11.0695	16.6158	36.9951			12.4727	-0.0531497	12.5639	-0.06786
		15.9507	11.0119	16.6151	37.1016			12.4701	0.079118	12.565	-0.32325
		15.9511	10.9755	16.6143	36.8843			12.4743	-0.0960252	12.5671	-0.18171
		15.9553	10.748	16.6129	36.8608			12.4718	-0.0820887	12.5643	-0.12961
		15.9579	10.9423	16.6144	37.0854			12.4723	-0.0220098	12.565	-0.04447
		15.9556	11.1874	16.612	37.0425			12.4724	0.0900316	12.5662	-0.10266
		15.9535	10.9326	16.614	36.9466			12.4749	0.111259	12.5655	-0.25029
		15.9591	11.1304	16.6145	36.9827			12.4738	-0.189091	12.5659	-0.18509
		15.957	11.1339	16.6148	37.0484			12.4729	-0.000235796	12.5654	-0.15515
		15.9566	11.1966	16.6145	37.019			12.4746	-0.0435233	12.5636	-0.1039
		15.955	11.069	16.6135	37.0276			12.4766	-0.143978	12.5662	-0.10972
		15.9525	10.9204	16.6122	37.0962			12.4721	0.0887196	12.5686	-0.33712
		15.9501	10.9009	16.6126	36.9694			12.4713	0.15444	12.5663	-0.12423
		15.9461	11.0446	16.6123	37.2547			12.4713	0.10287	12.565	0.05213
		15.9454	10.8346	16.6127	37.1694			12.4736	-0.0827713	12.5641	-0.07047
		15.947	10.8162	16.6128	37.185			12.473	0.0239673	12.5654	0.04816
		15.9494	10.7687	16.6118	37.1749			12.4738	-0.0651019	12.5666	-0.30281
		15.9534	11.1168	16.6141	37.1571			12.4738	0.0537531	12.5639	-0.06087
		15.9555	10.9	16.6112	37.1056			12.474	-0.155575	12.5647	-0.02499
		15.9584	11.0304	16.6124	37.1719			12.4742	-0.0539234	12.568	-0.30113
		15.9608	11.0535	16.6124	37.0205			12.4739	0.134519	12.5641	-0.08605
		15.9592	11.0795	16.6127	37.1604			12.472	0.0563977	12.564	-0.06105
		15.9625	11.0276	16.6116	37.3143			12.4747	-0.0404787	12.5654	-0.13161
		15.9603	11.2578	16.6108	37.1794			12.4724	0.0987084	12.5636	0.06933
		15.9557	11.4245	16.6119	37.1788			12.4714	-0.0210345	12.5647	-0.04721
		15.9523	10.9267	16.611	37.2433			12.4716	0.302738	12.5666	-0.14243
		15.9511	10.9227	16.6118	37.142			12.4773	-0.15298	12.5655	0.03403
		15.9467	10.9847	16.6126	37.1829			12.4731	0.245566	12.5665	-0.19581
		15.9441	10.7513	16.6101	37.2219			12.4722	-0.0389655	12.5656	-0.09645
		15.9454	10.847	16.6142	37.0425			12.4753	-0.0604398	12.566	-0.3693
		15.9492	10.7936	16.6128	37.1491			12.474	-0.076055	12.5648	-0.2324
		15.9493	10.9842	16.6111	37.0692			12.4742	-0.0239019	12.568	-0.23065
		15.9563	10.8861	16.6126	37.2401			12.4756	0.020189	12.565	-0.08046
		15.957	10.9464	16.6099	37.2582			12.4742	0.258881	12.5658	-0.15414
		15.9622	11.0819	16.6103	37.2167			12.4726	-0.108604	12.5651	-0.04723
		15.9634	11.4276	16.6125	37.237			12.4734	-0.0292358	12.5677	-0.28333
		15.9653	11.0109	16.6142	37.2521			12.4742	0.117814	12.5659	-0.06806
		15.9633	11.2037	16.6142	37.2235			12.4754	-0.0932281	12.5652	-0.18074
		15.9549	11.1647	16.6135	37.0798			12.4731	0.221006	12.5631	0.15016
		15.9515	10.937	16.6124	37.247			12.472	0.309114	12.5681	-0.29308
		15.95	10.8443	16.612	37.1754			12.4734	0.0477085	12.5669	-0.24754
		15.9501	10.8402	16.6129	37.1155			12.4725	0.0452352	12.5635	0.00162
		15.9501	10.8101	16.6113	37.1596			12.4729	0.0430424	12.5637	-0.00363
		15.9552	10.8396	16.613	36.8909			12.4716	0.0481331	12.5651	-0.13465
		15.959	10.9689	16.6128	37.2212			12.4739	0.0198863	12.5634	0.08588
		15.9579	11.0292	16.6129	36.9536			12.473	0.112132	12.565	-0.07207
		15.9637	10.9855	16.6104	37.1255			12.4723	0.0428102	12.5646	0.09109
		15.9601	11.3445	16.6129	37.1289			12.4752	-0.108935	12.5638	-0.0942
		15.9625	11.016	16.6113	37.0479			12.4748	-0.0380671	12.5662	-0.18949
		15.9575	11.1242	16.6143	37.1642			12.4733	0.0209706	12.5631	-0.0338
		15.9569	11.1256	16.6137	37.1408			12.4733	-0.102154	12.564	-0.2017
		15.9543	10.9295	16.6129	37.2269			12.472	0.24923	12.5657	-0.04752
		15.9532	10.9947	16.6132	36.9315			12.4719	0.111536	12.5652	-0.0981
		15.9523	10.907	16.6137	37.0103			12.472	-0.0741675	12.5668	-0.21765
		15.9509	10.8782	16.6133	37.1191			12.4716	0.199354	12.5645	0.06861
		15.9494	10.824	16.6121	37.1706			12.471	0.268733	12.5669	-0.13373
		15.9544	10.7623	16.6119	37.1025			12.472	0.0315146	12.567	-0.35097
		15.9596	10.9166	16.6108	36.9912			12.4734	-0.019666	12.5681	-0.23874
		15.9616	11.2241	16.612	37.0147			12.4728	-0.0318863	12.5655	-0.19491
		15.9588	11.0763	16.6125	36.9994			12.4702	0.00114942	12.5642	-0.08744
		15.9623	10.9468	16.6139	37.019			12.4722	0.0353482	12.5642	0.13792
		15.9649	11.2813	16.613	37.1401			12.4727	0.0501344	12.5634	0.20625
		15.957	11.0928	16.6126	37.2579			12.4707	-0.0682168	12.5674	-0.19862
		15.9574	10.9016					12.4738	0.0432479	12.567	-0.20577
		15.9549	10.9641					12.4731	-0.0212936	12.5638	-0.34126
		15.9542	10.9636					12.4714	-0.156455	12.5657	-0.02724
		15.9566	10.9167					12.4743	0.117206	12.5638	-0.1442
		15.9543	11.001					12.4722	0.193099	12.567	-0.24036
		15.9557	10.9587					12.473	0.129719	12.5636	-0.24725
		15.957	10.9419					12.4719	0.0671325	12.5649	-0.01688
		15.9566	11.0749					12.4722	0.011796	12.566	-0.14762
		15.9529	11.2865					12.4715	0.19611	12.5648	-0.0163
		15.9476	11.0782					12.4722	0.126672	12.566	-0.3481
		15.9437	10.8746					12.4736	0.100927	12.5653	-0.1008
		15.9418	10.9355					12.4708	0.296438	12.5665	-0.20682
		15.9411	10.6748					12.4718	0.024174	12.5636	0.02702
		15.9401	10.8167					12.4731	0.0108092	12.5688	-0.16372
		15.9442	10.8849					12.4733	0.0692687	12.5651	-0.10231
		15.9485	10.8103					12.4731	0.0217443	12.5654	-0.32212
		15.9543	10.9786					12.4733	0.0153368	12.5663	-0.11755
		15.9621	10.9099					12.4728	0.253832	12.5671	-0.31374
		15.9633	11.1632					12.4698	0.250842	12.5649	-0.15255
		15.9645	11.3388					12.473	-0.00179482	12.5635	-0.06432
		15.961	11.3043					12.4731	0.141729	12.5661	-0.1712
		15.9575	11.1943					12.4711	-0.138854	12.5669	-0.09985
		15.9545	11.0303					12.475	-0.00112629	12.5624	0.07034
		15.9484	11.0056					12.4747	0.183455	12.5641	-0.07758
		15.9488	10.8716					12.4726	0.135503	12.5636	0.03611
		15.9443	10.769					12.4753	0.0263829	12.5633	-0.14401
		15.946	10.8835					12.4767	0.148867	12.5649	-0.00315
		15.9474	10.8568					12.4751	0.0785863	12.5668	-0.02981
		15.9476	10.9351					12.4737	-0.0844102	12.5648	-0.26756
		15.9508	11.0849					12.4726	0.101322	12.5642	0.12326
		15.9496	11.001					12.4761	0.0808122	12.5664	-0.21407
		15.953	11.1158					12.4729	0.10532	12.5643	-0.0841
		15.9515	11.0564					12.4729	0.183018	12.5671	-0.01769
		15.9496	11.1872					12.4714	0.0837476	12.5667	-0.19662
		15.9454	10.9831					12.473	0.0929072	12.564	-0.06475
		15.9452	10.9354					12.4736	-0.195643	12.5637	0.00722
		15.9441	11.132					12.4718	0.163932	12.5641	-0.06344
		15.9405	10.7155					12.474	-0.0769804	12.5661	-0.01527
		15.9464	10.7342					12.474	0.129954	12.5646	-0.07546
		15.9482	11.0556					12.4708	0.108393	12.5685	-0.18052
		15.9512	10.9144					12.4726	0.155549	12.5643	0.09762
		15.9519	11.1501					12.4723	0.162791	12.5638	-0.02954
		15.9511	10.9214					12.4709	-0.0489209	12.5692	-0.20991
		15.9525	11.0536					12.474	-0.0144968	12.5661	0.03441
		15.9523	11.117					12.4749	-0.0554507	12.5643	-0.08797
		15.9531	10.9939					12.4749	0.0402243	12.5628	-0.04488
		15.9527	11.0769					12.4713	0.0561173	12.5648	-0.40252
		15.9516	10.9785					12.4731	0.111609	12.5637	0.00652
		15.9511	11.0055					12.4745	-0.223073	12.5667	-0.13578
		15.9493	10.784					12.4743	0.0765331	12.566	-0.31178
		15.9513	11.0581					12.4716	0.113248	12.5663	-0.25615
		15.9561	11.0134					12.4725	0.00515652	12.5667	-0.18953
		15.9542	11.2469					12.472	0.192803	12.5668	-0.30385
		15.9556	11.0558					12.4756	-0.142162	12.5657	0.01038
		15.9556	10.9826					12.4726	0.067486	12.5649	-0.01133
		15.952	11.022					12.4713	-0.00764918	12.571	-0.06761
		15.9523	10.8027					12.4734	0.168798	12.58	-0.05502
		15.9536	11.0896					12.4727	-0.0181074	12.5898	-0.23994
		15.9512	10.947					12.474	0.0648482	12.5966	-0.17456
		15.9529	10.8611					12.4743	0.0581105	12.6107	-0.15715
		15.9511	10.9066					12.4732	-0.0382047	12.6164	0.23365
		15.955	11.1048					12.4714	0.160796	12.631	-0.20061
		15.9543	11.0765					12.4723	0.151939	12.6403	-0.17186
		15.9537	11.421					12.4721	0.259718	12.6492	-0.19317
		15.9477	10.8684					12.4718	-0.108184	12.6568	-0.10197
		15.9437	11.0496					12.4747	-0.202086	12.6671	-0.05368
		15.9416	11.0039					12.4719	0.268412	12.6746	-0.00808
		15.9384	10.7709					12.4707	0.0884554	12.6858	-0.08188
		15.9435	10.6352					12.4753	-0.159205	12.6939	0.04748
		15.948	10.7866					12.4732	-0.123897	12.703	0.1961
		15.9522	11.0738					12.4728	0.184199	12.715	-0.12574
		15.9564	11.0319					12.4737	0.181583	12.7251	0.01685
		15.9601	11.1282					12.4716	0.163938	12.735	-0.08515
		15.9622	11.2838					12.4724	0.056174	12.7402	0.01789
		15.9594	11.0142					12.473	-0.0974391	12.7511	-0.04891
		15.9576	11.1202					12.4745	0.0439744	12.7608	-0.09057
		15.9605	10.9792					12.4728	0.00979137	12.7706	-0.03023
		15.9569	11.1332					12.471	0.283133	12.7794	0.04469
		15.9553	11.1786					12.4743	0.0823691	12.79	0.09007
		15.9519	10.8875					12.4732	-0.0680816	12.7995	0.15273
		15.9482	11.0236					12.4726	0.0965741	12.8121	-0.28073
		15.9479	10.8589					12.475	0.000800133	12.8188	-0.06463
		15.9474	10.7525					12.4751	-0.190048	12.8265	-0.09274
		15.9462	10.9235					12.4729	0.0479474	12.8371	-0.02995
		15.9498	10.8738					12.4756	0.0144269	12.8471	-0.05259
		15.9515	11.0327					12.4714	0.0916572	12.8544	0.04648
		15.952	11.1044					12.4732	0.0345759	12.8659	-0.0753
		15.9541	11.1582					12.4739	0.000938892	12.8752	-0.02585
		15.9507	11.1051					12.4708	0.145128	12.8837	0.01652
		15.9478	11.0815					12.4738	-0.0603521	12.8943	-0.14438
		15.9449	11.0492					12.4724	0.037621	12.9032	-0.24911
		15.9412	11.0383					12.4732	-0.0795517	12.9121	0.04423
		15.9393	10.8636					12.4693	0.238957	12.9215	0.05062
		15.941	10.6081					12.4705	0.275401	12.9324	-0.15511
		15.9439	10.6775					12.4726	-0.0221179	12.9431	-0.12326
		15.9486	11.0544					12.4732	-0.16369	12.9491	-0.10413
		15.951	11.0079					12.4724	-0.00948715	12.9626	-0.14603
		15.9533	11.0694					12.4728	-0.0262823	12.9718	-0.04739
		15.956	11.0602					12.4725	-0.0628445	12.9779	0.06018
		15.956	11.0465					12.4723	-0.0904775	12.9866	0.11546
		15.9546	10.9838					12.4746	-0.0149508	12.9999	-0.19683
		15.955	11.2422					12.4728	0.180993	13.005	0.15194
		15.9536	10.9878					12.4719	0.0044384	13.0175	0.00836
		15.9553	10.8872					12.4715	0.125572	13.0249	-0.03206
		15.9577	10.8685					12.4733	-0.237605	13.0338	0.03077
		15.9582	10.9857					12.4711	0.0166256	13.0468	-0.11581
		15.9629	10.8945					12.4717	0.160418	13.0572	-0.15344
		15.9642	11.2334					12.47	0.039005	13.0662	0.01148
		15.9604	11.1538					12.4721	-0.141633	13.074	0.12234
		15.9601	11.0976					12.4734	0.216821	13.0835	-0.06037
		15.9547	11.1086					12.4749	-0.0409739	13.092	-0.05925
		15.9536	10.964					12.4739	0.129935	13.1038	0.1043
		15.9494	11.2048					12.472	0.0990088	13.1123	0.06472
		15.9424	10.9669					12.473	0.0249434	13.1234	-0.07458
		15.9418	10.7173					12.4728	0.0270104	13.1291	0.07035
		15.9402	10.9899					12.4742	0.0898335	13.1394	0.10897
		15.9395	10.8379					12.4741	0.129472	13.1533	-0.16056
		15.9421	10.5661					12.4695	0.179191	13.1621	-0.23554
		15.9482	10.8451					12.4712	0.106422	13.17	0.1709
		15.9511	11.1517					12.4737	0.00921035	13.1778	0.16146
		15.9538	11.0266					12.4722	-0.0797627	13.1897	0.18482
		15.9554	11.1727					12.4748	0.00738597	13.1985	-0.07247
		15.9532	11.227					12.473	0.117189	13.2087	-0.16069
		15.9534	11.0807					12.4724	0.179723	13.2166	-0.01581
		15.9538	11.0784					12.4721	0.138934	13.2241	0.21851
		15.9484	11.0113					12.4735	-0.0558789	13.2338	0.13884
		15.9476	10.9942					12.4745	-0.0386784	13.247	-0.1182
		15.9479	10.8773					12.4742	-0.108551	13.2543	0.35954
		15.9501	10.7746					12.4727	0.159723	13.266	0.16076
		15.9506	11.1258					12.4744	0.0190349	13.2724	0.24688
		15.9508	10.9863					12.4728	0.133981	13.2856	0.21011
		15.9531	11.126					12.4725	0.101298	13.2908	0.30779
		15.9527	11.0116					12.4718	-0.0636756	13.3012	0.14205
		15.952	10.9253					12.4717	-0.122467	13.31	0.1477
		15.9545	10.8654					12.4728	0.197878	13.3211	0.20747
		15.958	10.8573					12.4748	0.099833	13.3316	0.08068
		15.959	11.1981					12.4736	0.0596478	13.3396	0.19103
		15.9581	11.1033					12.4707	0.189546	13.3506	0.22951
		15.9583	11.0811					12.473	-0.0286717	13.3605	0.06357
		15.9565	11.0166					12.4724	0.215829	13.3697	0.16572
		15.9544	10.9768					12.4729	-0.0138776	13.3815	0.1606
		15.9544	10.9195					12.4761	-0.114089	13.3871	0.32853
		15.9543	11.0245					12.474	-0.0709627	13.397	0.32266
		15.953	11.1566					12.4724	0.160486	13.4062	0.21935
		15.9534	10.8944					12.4742	-0.0354834	13.4168	0.24237
		15.9523	10.9375					12.4722	0.261124	13.4255	0.26538
		15.9542	10.9934					12.4724	0.170337	13.435	0.30315
		15.9518	11.0928					12.47	0.0880988	13.4489	0.25889
		15.9475	11.1548					12.4747	-0.108336	13.4567	0.2437
		15.9499	10.6325					12.4754	-0.00216246	13.4657	0.5168
		15.9531	10.9296					12.4706	-0.056344	13.4738	0.3729
		15.9551	10.8101					12.4737	-0.0757158	13.484	0.30337
		15.9569	11.1354					12.4727	0.160049	13.4964	0.26093
		15.957	11.0017					12.472	0.0853815	13.5061	0.32661
		15.9588	11.3153					12.4731	-0.0292249	13.5151	0.04384
		15.9592	11.0093					12.4719	-0.0409904	13.5218	0.36547
		15.9557	11.0562					12.4711	0.155045	13.5333	0.10086
		15.9559	10.8043					12.4727	0.120729	13.5459	0.08051
		15.9578	10.9537					12.4728	0.19135	13.5513	0.28849
		15.958	11.0039					12.4721	0.165083	13.5638	0.04897
		15.9552	10.939					12.4717	-0.0299287	13.5729	0.26786
		15.9588	11.1515					12.4713	0.147575	13.5793	0.16934
		15.9582	10.9853					12.4719	-0.0978596	13.5876	0.23598
		15.9571	10.9339					12.4727	-0.0312364	13.602	0.29617
		15.9584	10.9481					12.4731	0.00889397	13.6096	0.22931
		15.9574	11.1002					12.4731	-0.0486159	13.6216	0.19187
		15.9571	10.9568					12.4721	0.0872962	13.6292	0.15719
		15.9593	10.9782					12.4753	-0.143082	13.638	0.30783
		15.9588	10.9102					12.4729	0.0667274	13.6497	0.17845
		15.961	11.1082					12.4724	0.159813	13.657	0.50767
		15.9669	10.9269					12.4714	0.163816	13.6636	0.39794
		15.9634	10.9403					12.4735	0.0205851	13.6768	0.16754
		15.966	10.9186					12.4718	-0.0417504	13.6835	0.32966
		15.9688	11.224					12.4731	0.0461414	13.6949	0.32529
		15.9673	10.925					12.4737	-0.0589495	13.7022	0.28923
		15.9676	10.9686					12.4732	0.0960069	13.7143	0.13764
		15.9669	11.2683					12.4721	0.168237	13.7242	0.3324
		15.9632	11.0929					12.4726	-0.0668931	13.7328	0.27976
		15.9643	10.8802					12.4754	0.0496604	13.7411	0.31223
		15.9609	11.0681					12.4727	-0.045378	13.7501	0.28101
		15.9592	11.0785					12.4732	0.0862265	13.7591	0.14599
		15.9588	10.9438					12.4734	-0.0160158	13.7686	0.41246
		15.9574	10.7642					12.4732	-0.0640337	13.7762	0.40368
		15.9597	10.9072					12.473	0.108346	13.7897	0.3873
		15.9611	11.0305					12.474	-0.129596	13.8005	0.2208
		15.9619	11.0178					12.4732	0.064992	13.8087	0.51196
		15.961	11.2092					12.4736	0.0733149	13.8188	0.55855
		15.9619	10.9684					12.4714	0.141411	13.827	0.25141
		15.9599	10.9849					12.474	-0.204662	13.8387	0.18573
		15.9572	11.0752					12.4742	-0.110265	13.846	0.37829
		15.9571	10.7741					12.4691	0.179397	13.8566	0.2879
		15.9574	10.8555					12.4739	0.106479	13.8626	0.65018
		15.9599	11.0046					12.4755	-0.0115163	13.8737	0.35918
		15.9607	11.114					12.4747	-0.0958157	13.8825	0.68449
		15.9614	11.029					12.475	-0.116678	13.8942	0.58261
		15.9617	11.1167					12.4739	-0.0766342	13.9069	0.27832
		15.9589	10.8842					12.4718	0.204393	13.9154	0.5156
		15.9609	11.0732					12.4726	0.0540128	13.9212	0.48088
		15.9621	10.9508					12.4706	0.0209153	13.9322	0.36821
		15.9614	11.111					12.4724	-0.137969	13.9443	0.377
		15.9633	11.0342					12.474	-0.0586782	13.9497	0.70159
		15.9623	10.9823					12.4714	0.163166	13.9596	0.61249
		15.9616	11.1642					12.4739	0.00547814	13.9707	0.23985
		15.9601	10.791					12.4745	-0.0852916	13.9807	0.33164
		15.9647	10.9416					12.4743	0.193761	13.9912	0.46639
		15.9618	11.0688					12.4732	0.0816357	14.0018	0.40347
		15.9612	11.0355					12.4747	-0.01334	14.0084	0.46255
		15.961	11.0504					12.4746	-0.106066	14.0172	0.66968
		15.9614	10.7997					12.4719	0.196651	14.0272	0.74039
		15.964	10.9086					12.4725	0.0436928	14.0351	0.5037
		15.9644	11.0765					12.4704	0.0184627	14.0424	0.49774
		15.9675	11.0114					12.4752	-0.0639598	14.0528	0.53891
		15.9719	11.0191					12.4725	0.0561967	14.0627	0.73484
		15.9689	11.0343					12.4732	0.110356	14.0733	0.63375
		15.9701	11.2269					12.4739	0.0651486	14.0851	0.41867
		15.9653	10.9203					12.4726	0.138607	14.0956	0.50955
		15.9642	11.0953					12.4721	0.01245	14.1066	0.37058
		15.9614	10.9424					12.4728	0.0917337	14.1127	0.64161
		15.9588	11.011					12.4747	0.0106263	14.1217	0.65487
		15.9602	10.8166					12.4737	0.0287139	14.1307	0.69483
		15.9587	11.0216					12.4706	0.231586	14.1397	0.65681
		15.9603	11.0218					12.4746	0.000708342	14.1496	0.61361
		15.9613	10.98					12.4736	-0.14646	14.1605	0.5691
		15.9628	10.924					12.4739	0.23601	14.1682	0.57734
		15.965	11.088					12.4738	0.0393105	14.1798	0.47024
		15.9631	10.9622					12.4736	0.016058	14.1864	0.8362
		15.9651	10.879					12.4729	0.162932	14.1951	0.93265
		15.9669	11.0822					12.4728	0.143082	14.2048	0.7111
		15.9652	11.047					12.4732	0.115838	14.2152	0.54447
		15.9664	10.9369					12.4752	0.00337672	14.2232	0.69557
		15.9669	10.9563					12.4717	0.137461	14.2332	0.6508
		15.9663	11.0383					12.4717	0.168488	14.2446	0.7113
		15.965	11.0748					12.4712	0.199823	14.2566	0.41051
		15.9608	11.0811					12.4752	0.0191064	14.2642	0.46107
		15.9597	11.0345					12.473	0.172795	14.2742	0.66131
		15.9569	10.8575					12.4738	0.120414	14.2841	0.76735
		15.9602	10.7794					12.4748	-0.213306	14.2895	0.97325
		15.959	11.142					12.4731	0.276082	14.2997	0.69356
		15.9605	11.0668					12.4737	0.207979	14.31	0.69986
		15.9556	11.0539					12.4752	-0.116081	14.3193	0.59999
		15.9531	11.0099					12.4743	0.0682628	14.3285	1.0088
		15.9543	10.883					12.4743	-0.0376	14.3364	0.83487
		15.9555	10.6588					12.4741	0.174166	14.3484	0.89443
		15.9557	10.9985					12.4736	0.0955417	14.358	0.55399
		15.9624	10.8818					12.4746	-0.0486581	14.3679	0.84271
		15.964	11.1477					12.4727	0.0313129	14.374	0.87329
		15.9644	11.2164					12.4733	0.201132	14.3844	0.90013
		15.9599	11.0395					12.472	-0.076659	14.3956	0.78735
		15.9595	10.958					12.4741	0.0762413	14.3999	1.05446
		15.9618	10.9711					12.4735	0.128876	14.4108	0.73977
		15.9596	11.0648					12.4746	-0.297736	14.4195	1.02356
		15.9602	11.0756					12.4756	-0.0305593	14.4292	0.71057
		15.9582	10.9446					12.4737	0.0920382	14.4383	0.85855
		15.9592	10.7841					12.4747	0.0718753	14.4494	0.94804
		15.9663	10.7741					12.4751	-0.156596	14.4575	0.9703
		15.9683	11.1071					12.4722	0.103743	14.4668	0.75673
		15.9707	11.1719					12.4737	-0.0728545	14.4765	0.99984
		15.9702	11.0753					12.4728	0.153255	14.4856	0.95236
		15.9681	11.131					12.4686	0.162905	14.4907	1.04758
		15.9654	11.0247					12.4746	-0.0243299	14.5032	1.03159
		15.9624	11.0732					12.4738	-0.0168345	14.5105	1.06571
		15.9626	10.973					12.4773	-0.138517	14.5225	1.1164
		15.9592	11.0443					12.4745	-0.167988	14.5297	1.03178
		15.9587	10.944					12.4742	0.0357926	14.5402	1.03641
		15.9573	10.8411					12.474	-0.0871305	14.5505	1.09013
		15.9596	11.0017					12.476	0.0617132	14.5623	0.98751
		15.9612	10.9647					12.4715	0.211067	14.5673	1.0179
		15.9632	10.9777					12.4746	0.179432	14.5767	1.3659
		15.9624	11.1284					12.477	-0.0907967	14.5832	0.99233
		15.9599	11.1198					12.4743	0.0749424	14.5974	1.0327
		15.9558	10.9127					12.4718	0.0604544	14.6049	1.02714
		15.9555	10.8621					12.4724	0.0884609	14.6152	1.22837
		15.9622	10.6964					12.4702	0.0868254	14.6237	1.20987
		15.9658	11.304					12.4752	-0.0319436	14.6316	1.14435
		15.9641	11.0554					12.4728	-0.00261188	14.6409	1.21992
		15.9641	10.9407					12.4719	-0.0709789	14.6518	1.08767
		15.9639	10.8876					12.474	-0.0258141	14.658	1.20522
		15.964	11.077					12.4753	-0.0403993	14.6674	1.28811
		15.9649	11.3864					12.4726	0.085088	14.6729	1.43482
		15.9641	11.2356					12.4715	-0.0870931	14.6847	1.22176
		15.9653	11.0881					12.4713	0.278885	14.6924	1.37854
		15.9672	11.1226					12.4736	-0.0195017	14.7029	1.33036
		15.9662	11.0405					12.4722	-0.0525208	14.7148	1.26396
		15.9662	11.0001					12.4714	0.0488808	14.7221	1.357
		15.9649	11.0836					12.4739	0.0257568	14.7315	1.25703
		15.9675	10.9714					12.4732	0.207222	14.7396	1.58394
		15.9648	11.2365					12.4717	-0.0406477	14.7504	1.36464
		15.9655	11.2858					12.4703	0.144202	14.7588	1.37489
		15.9655	11.1122					12.4742	-0.0258312	14.7663	1.5221
		15.9681	11.0237					12.4737	0.229545	14.7764	1.48937
		15.966	11.1221					12.4692	0.110828	14.7856	1.25955
		15.9627	11.3172					12.4718	0.145255	14.7955	1.46697
		15.9661	11.1821					12.4729	-0.0105081	14.8042	1.43596
		15.9637	11.314					12.4711	-0.0117717	14.8146	1.41634
		15.9616	11.1718					12.4744	-0.0888999	14.8226	1.68918
		15.9631	11.1069					12.4736	-0.110834	14.8345	1.31682
		15.9648	11.1129					12.4716	0.114817	14.8423	1.46949
		15.9646	11.2392					12.4719	0.131122	14.8486	1.44877
		15.9665	11.0678					12.4725	0.0528715	14.859	1.61389
		15.965	11.15					12.4751	-0.128536	14.8664	1.76692
		15.9631	11.2659					12.4738	0.0100822	14.8807	1.50872
		15.9642	11.1516					12.4729	0.251529	14.8883	1.5159
		15.9663	11.2174					12.4709	0.25829	14.8987	1.895
		15.9629	11.3378					12.4712	0.105063	14.9066	1.72317
		15.9652	11.105					12.4755	-0.0188453	14.9159	1.90435
		15.9672	11.1571					12.4743	0.222704	14.9275	1.70065
		15.9629	11.2553					12.4755	0.0869684	14.9331	1.78854
		15.9663	11.1544					12.474	0.0176394	14.9394	1.76354
		15.964	11.2962					12.4734	0.0364752	14.9503	1.95989
		15.9645	11.2019					12.472	0.0347121	14.9625	1.684
		15.9628	11.3884					12.4721	0.258039	14.9701	1.93617
		15.9635	11.3317					12.4726	-0.160204	14.9805	1.98142
		15.9638	11.1987					12.4753	-0.0101712	14.9877	1.98376
		15.9655	11.0768					12.4733	-0.118271	14.9988	1.73284
		15.9636	11.1905					12.4741	0.0416183	15.0092	1.96409
		15.9641	11.0805					12.4736	0.0764518	15.0163	2.02001
		15.9629	11.1418					12.4749	-0.0982068	15.0242	2.04799
		15.9618	11.4318					12.4766	-0.131871	15.0334	2.1639
		15.9634	11.3002					12.4733	0.00963545	15.043	2.0371
		15.9601	11.3035					12.4725	0.181629	15.0514	2.12636
		15.9642	11.3159					12.4744	0.0105565	15.0647	2.11428
		15.9616	11.4035					12.4722	0.237516	15.0743	2.39425
		15.9629	11.132					12.4729	0.245734	15.0789	2.39746
		15.9645	11.2513					12.4719	0.0721703	15.089	2.17257
		15.9637	11.3776					12.4738	-0.024344	15.1009	2.2568
		15.9627	11.3017					12.4742	0.125857	15.1091	2.31312
		15.9624	11.249					12.4706	-0.0727053	15.1187	2.21589
		15.9621	11.4324					12.4717	0.225136	15.1249	2.58824
		15.963	11.5151					12.4709	0.28985	15.134	2.54934
		15.9642	11.1706					12.47	0.181297	15.146	2.60528
		15.9656	11.2576					12.4723	0.0415411	15.1534	2.6966
		15.965	11.1958					12.4739	-0.0473888	15.1663	2.53673
		15.9632	11.2867					12.4736	-0.18518	15.173	2.75565
		15.9637	11.2153					12.4725	0.0889819	15.1828	2.5688
		15.9644	11.336					12.4739	-0.00296593	15.1943	2.59659
		15.9662	11.3034					12.4731	0.135544	15.2025	2.61267
		15.9634	11.2715					12.4722	0.0897014	15.2108	2.6141
		15.9633	11.181					12.4741	-0.0227451	15.2189	2.62383
		15.967	11.3505					12.47	0.00859785	15.2287	2.84019
		15.964	11.1834					12.473	-0.0845242	15.2374	2.80175
		15.9632	11.2705					12.4716	-0.0781326	15.2453	2.85431
		15.9647	11.2786					12.473	0.0119908	15.2558	2.87414
		15.9652	11.3646					12.4759	-0.188759	15.2637	3.07744
		15.9629	11.2478					12.4732	-0.0477686	15.275	3.02962
		15.9637	11.3144					12.4779	0.0281391	15.2832	3.07757
		15.9652	11.1962					12.4731	-0.0148284	15.2909	3.0221
		15.9644	11.1602					12.4703	0.00756788	15.3022	3.04248
		15.9642	11.1689					12.4708	0.0761652	15.3078	3.28876
		15.9617	11.5562					12.4735	0.115306	15.3169	3.31958
		15.9617	11.1672					12.4732	0.0887687	15.3257	3.44229
		15.9651	11.2701					12.4723	0.0857627	15.3362	3.37913
		15.9636	11.5298					12.474	-0.0419123	15.3444	3.49299
		15.9619	11.5515					12.4724	-0.0709393	15.3541	3.59246
		15.9652	11.4629					12.4732	0.00914454	15.3644	3.41524
		15.9612	11.4345					12.4723	0.0255642	15.372	3.60751
		15.9633	11.2352					12.4732	-0.0625563	15.3819	3.60748
		15.9615	11.6136					12.4757	-0.0289984	15.3902	3.98829
		15.9643	11.2703					12.4726	0.115865	15.3996	3.83831
		15.9635	11.468					12.4721	0.119041	15.406	3.98419
		15.9657	11.2623					12.4735	-0.08079	15.4171	3.83663
		15.9638	11.2701					12.4734	-0.0603466	15.427	3.96123
		15.9633	11.6192					12.4718	0.011492	15.4378	4.00457
		15.9645	11.1374					12.4732	-0.0906227	15.4447	4.08394
		15.9634	11.2174					12.4751	-0.0111814	15.4523	4.05362
		15.9641	11.0703					12.473	0.136604	15.4639	4.14876
		15.9629	11.2524					12.4749	-0.0721188	15.4692	4.15019
		15.9635	11.4142					12.475	-0.0318844	15.4782	4.33672
		15.9638	11.2226					12.4731	-0.087678	15.4874	4.62207
		15.9634	11.0264					12.4728	0.185679	15.4964	4.43289
		15.9626	11.4197					12.4745	0.183226	15.5048	4.56506
		15.9638	11.2161					12.4748	0.0285494	15.5129	4.76026
		15.9651	11.1691					12.4768	-0.0308223	15.5234	4.58529
		15.9649	11.3118					12.4721	0.341524	15.5316	4.71708
		15.9643	11.408					12.473	0.115162	15.5404	4.73438
		15.9674	11.2182					12.4746	0.00379062	15.5526	4.82685
		15.9594	11.4947					12.4757	0.0173383	15.557	5.03157
		15.9649	11.4385					12.4751	-0.0125542	15.5661	5.06881
		15.9619	11.4986					12.4735	0.128357	15.5762	5.25036
		15.9622	11.2544					12.475	-0.188358	15.5828	5.17458
		15.9652	11.2109					12.4738	0.128053	15.591	5.28846
		15.9636	11.3916					12.4742	0.123876	15.6032	5.29866
		15.9655	11.086					12.474	0.0725377	15.6077	5.45914
		15.9629	11.4778					12.4735	-0.0798464	15.6192	5.58757
		15.9627	11.1374					12.4734	-0.0948801	15.626	5.72057
		15.9656	11.1542					12.4715	0.16327	15.636	5.75834
		15.9679	11.1154					12.4722	0.161188	15.6435	5.78166
		15.9649	11.3555					12.4724	-0.0293612	15.6506	6.13309
		15.9654	11.3262					12.4745	-0.126516	15.6602	6.1
		15.9672	11.3082					12.4732	0.184563	15.6649	6.24716
		15.9626	11.0976					12.4717	0.136514	15.6761	6.3292
		15.9662	11.0007					12.4694	0.21352	15.6854	6.37417
		15.9669	11.102					12.471	0.153071	15.6956	6.65223
		15.9648	11.2011					12.4737	0.0549705	15.7036	6.43405
		15.9688	11.116					12.4702	0.116986	15.7116	6.85136
		15.9645	11.2196					12.4709	-0.0276637	15.7176	6.98624
		15.9648	11.3245					12.4725	0.000457048	15.7277	6.82392
		15.9647	11.06					12.472	0.0672424	15.7375	6.86689
		15.9636	11.2609					12.4714	0.159894	15.7442	7.04621
		15.963	11.2941					12.4745	-0.070179	15.7511	7.06868
		15.9653	11.2393					12.4745	-0.06845	15.7591	7.26452
		15.9663	11.0966					12.474	0.139245	15.7669	7.45835
		15.9638	11.3305					12.4757	-0.0688162	15.7781	7.69291
		15.9637	11.3533					12.4747	-0.0459325	15.7829	7.72806
		15.967	11.186					12.4719	0.0300536	15.792	8.08669
		15.9636	11.269					12.473	-0.12719	15.8003	7.97136
		15.9629	11.2292					12.4727	-0.0438514	15.8076	8.09786
		15.9666	10.9856					12.4707	0.0431342	15.8188	8.17325
		15.9666	11.007					12.473	0.0389907	15.8254	8.41798
		15.9652	11.1626					12.4735	-0.00674176	15.8308	8.47605
		15.9673	11.0167					12.4749	0.101074	15.8403	8.71808
		15.9657	11.4169					12.4708	0.116366	15.85	8.73462
		15.9635	11.4197					12.4727	-0.117029	15.8536	8.99549
		15.9633	11.5487					12.4769	0.0285325	15.8642	8.98356
		15.9625	11.541					12.4738	0.260871	15.8724	9.37955
		15.963	11.3041					12.4748	-0.0940468	15.8782	9.28803
		15.9646	11.2622					12.4746	0.0799444	15.8883	9.41029
		15.9639	11.2274					12.4752	-0.23131	15.8929	9.8862
		15.9637	11.4107					12.4731	0.0854647	15.8996	9.93728
		15.9641	11.3457					12.4761	0.0120296	15.9077	9.97358
		15.9684	11.246					12.4758	0.0204589	15.9162	10.1596
		15.9669	11.0028					12.4722	-0.0321608	15.9226	10.3698
		15.9655	11.1455					12.4745	-0.0167434	15.9298	10.5974
		15.9637	11.1979					12.473	0.11271	15.9367	10.5762
		15.9643	11.2897					12.4717	0.117193	15.946	10.8198
		15.964	11.1569					12.4723	-0.0527499	15.9525	10.9746
		15.9671	11.0913					12.4733	0.0548265	15.9608	11.4337
		15.9621	11.3258					12.4745	-0.0323927	15.9683	11.4017
		15.965	11.0862					12.4733	0.31251	15.9749	11.6479
		15.963	11.2251					12.4742	0.140075	15.9806	11.8709
		15.964	11.1274					12.4744	-0.132077	15.9901	11.8622
		15.9663	11.2663					12.4762	0.0351639	15.9976	11.9884
		15.9649	11.3059					12.4729	0.266399	16.0038	12.3019
		15.9772	11.6578					12.474	-0.224046	16.009	12.7288
		15.9863	11.5483					12.4735	-0.151404	16.0201	12.6142
		15.9932	11.8649					12.4729	0.0713754	16.0242	12.967
		15.9996	12.2513					12.4748	0.0147793	16.0348	13.118
		16.0094	12.1934					12.4726	0.0119705	16.0385	13.5933
		16.0147	12.6297					12.475	0.0615306	16.0469	13.5529
		16.0231	12.5743					12.4749	-0.0477207	16.0523	13.9347
		16.0302	12.8315					12.4743	0.0724289	16.059	14.0951
		16.0386	12.9113					12.4728	0.0738583	16.0675	14.2747
		16.0412	13.1186					12.4743	-0.00192785	16.0718	14.4166
		16.0519	13.5035					12.4761	-0.10074	16.0778	14.6566
		16.062	13.5551					12.4757	-0.216541	16.0882	14.8016
		16.0667	13.7257					12.4722	0.108853	16.0975	15.055
		16.0764	13.9771					12.4742	-0.048234	16.1022	15.1676
		16.0816	14.0823					12.4759	-0.163634	16.1096	15.4662
		16.091	14.1316					12.4712	0.259136	16.1141	15.8819
		16.098	14.3295					12.4744	-0.00210476	16.1235	15.9499
		16.1036	14.7048					12.4758	0.0832551	16.1247	16.3594
		16.1094	14.8087					12.4738	0.0538874	16.1309	16.5012
		16.1187	15.1556					12.4726	0.119708	16.1418	16.6392
		16.1249	15.3123					12.4722	-0.130932	16.1439	16.9847
		16.1322	15.4412					12.4726	0.188928	16.1524	17.2634
		16.1386	15.8499					12.4723	0.101889	16.16	17.5191
		16.1469	15.8851					12.4715	0.0433495	16.1651	17.6421
		16.1533	16.1741					12.4757	-0.212168	16.1742	17.7348
		16.1595	16.2549					12.4746	-0.0908144	16.1787	18.0718
		16.1696	16.3998					12.4709	0.281651	16.1891	18.3246
		16.1743	16.8321					12.473	0.167723	16.1933	18.7031
		16.185	16.8422					12.4696	0.320545	16.1989	18.706
		16.1901	17.1381					12.4734	-0.129724	16.2068	19.1496
		16.1969	17.5121					12.4758	-0.0864084	16.2117	19.3658
		16.204	17.6673					12.4751	-0.044992	16.219	19.537
		16.2096	17.8293					12.4742	-0.0271139	16.2263	19.6809
		16.2176	17.8371					12.4732	0.0325766	16.2348	20.0325
		16.2269	18.0774					12.4743	-0.0827079	16.239	20.2144
		16.2347	18.3378					12.4706	-0.0809383	16.2459	20.6101
		16.2399	18.728					12.4755	-0.0827093	16.25	20.8297
		16.2483	18.9141					12.4744	-0.0342054	16.2608	20.99
		16.2547	18.9882					12.4738	-0.175578	16.2653	21.2156
		16.2594	19.2421					12.4766	0.107468	16.2694	21.7259
		16.2675	19.4051					12.4762	-0.0466909	16.2766	21.8188
		16.2726	19.4943					12.4765	0.00679779	16.283	22.1229
		16.28	19.9856					12.4726	0.191577	16.2857	22.4673
		16.29	20.1967					12.4741	-0.136194	16.2959	22.6579
		16.296	20.32					12.4722	0.122716	16.3007	22.9458
		16.3017	20.572					12.4744	-0.0863235	16.3062	23.0886
		16.3083	20.75					12.4735	0.0592947	16.312	23.4243
		16.3124	21.1222					12.473	0.0685923	16.3193	23.6386
		16.3241	21.3108					12.4726	-0.100797	16.3249	24.0367
		16.3276	21.5655					12.4737	0.0789204	16.3302	24.2942
		16.3345	21.7453					12.4742	0.108306	16.3358	24.5119
		16.3418	22.1242					12.4726	0.145711	16.3407	24.7139
		16.3478	22.2706					12.4748	0.0980682	16.348	25.0883
		16.3529	22.6547					12.4759	-0.172242	16.3522	25.5511
		16.3603	22.7215					12.4734	0.223096	16.3595	25.5601
		16.368	23.0495					12.4736	0.0440636	16.3668	26.0878
		16.3739	23.4674					12.4734	0.203997	16.3678	26.3178
		16.3784	23.6159					12.4729	0.123194	16.3763	26.4353
		16.3838	24.1259					12.4723	0.102054	16.3853	26.8159
		16.3919	24.2209					12.4735	0.035193	16.3903	27.2126
		16.3997	24.1666					12.4754	-0.00728035	16.3959	27.3523
		16.4062	24.5798					12.4731	-0.142978	16.4004	27.6756
		16.4109	24.9341					12.472	0.245559	16.407	27.9485
		16.4184	24.8375					12.4748	0.0111976	16.4125	28.2122
		16.4251	25.2118					12.4747	0.196319	16.4176	28.3644
		16.4341	25.4875					12.4762	-0.176425	16.4222	28.5843
		16.4388	25.6774					12.4742	-0.0443428	16.4229	28.5886
		16.4458	26.0701					12.4726	0.15808	16.4231	28.7212
		16.4547	26.2148					12.4738	-0.0474031	16.4211	28.6511
		16.4597	26.3057					12.4724	0.106121	16.4221	28.5971
		16.4633	26.8036					12.4743	0.00295973	16.422	28.702
[truncated: 6,185 more rows]

## Sheet: Fig. 4D (iii) (Top)
			Fig. 4D (snapshot 1) start_0pN
			Fig. 4D (snapshot 2) 5min_0pN
			Fig. 4D (snapshot 3) 10min_0pN
			Fig. 4D (snapshot 4) 15min_0pN
			Fig. 4D (snapshot 5) 20min_0pN

## Sheet: Fig. 4D (iii) (Bottom)
	Time (minutes)	Normalized fluorescence intensity
Fluorescence snapshot 1	11.0677	1
Fluorescence snapshot 2	16.4544	0.91688
Fluorescence snapshot 3	21.8884	1.02839
Fluorescence snapshot 4	27.3518	0.91943
Fluorescence snapshot 5	32.7665	1.02964

## Sheet: Fig. 4E (i) Bottom
Time (minutes)	Normalized mean fluoresence intensity	SEM of normalized mean fluoresence intensity
0	1	0
1	1.01233	0.01015
2	0.96058	0.02157
3	0.95768	0.01888
4	0.98063	0.01529
5	0.96746	0.01231
6	0.97918	0.01971
7	0.94914	0.02462
8	0.95241	0.03145
9	0.98152	0.01424
10	0.96211	0.01637
11	0.96425	0.01959
12	0.96891	0.01742
13	0.96399	0.01953
14	0.95738	0.02393
15	0.95506	0.02794
16	0.9796	0.02329
17	0.97239	0.02679
18	0.97074	0.02074
19	0.97467	0.03457
20	0.99398	0.01418
21	1.00018	0.02168
22	1.00522	0.01142
23	1.00535	0.00914
24	1.00156	0.01364
25	1.00689	0.01881
26	0.98662	0.01849
27	1.01714	0.019
28	1.00629	0.01311
29	0.99109	0.02133
30	1.00699	0.01618
		0.01837
		0.01865
		0.000586899
		0

## Sheet: Fig. 4E (ii) Bottom
Time (minutes)	Normalized mean fluoresence intensity	SEM of normalized mean fluoresence intensity
0	1	0
1	0.9903	0.00911
2	0.95079	0.01802
3	0.95757	0.01057
4	0.95482	0.0121
5	0.96341	0.01401
6	0.95641	0.01444
7	0.95059	0.00991
8	0.95042	0.01482
9	0.95001	0.01783
10	0.95897	0.00987
11	0.9532	0.01073
12	0.96381	0.01883
13	0.98124	0.00745
14	0.97781	0.01041
15	0.96807	0.01101
16	0.98122	0.0125
17	0.95104	0.00686
18	0.96381	0.00926
19	0.99079	0.01367
20	0.95456	0.01693
21	0.98606	0.01559
22	0.96654	0.01384
23	0.96832	0.01086
24	0.95623	0.01359
25	0.96577	0.01456
26	0.9738	0.01302
27	0.95259	0.01774
28	0.96024	0.01787
29	0.96548	0.01658
30	0.97927	0.0093
