# Supplementary material for: Mechanistic basis for relaxation of DNA supercoils by human topoisomerase IIIα–RMI1–RMI2
Source: Proc Natl Acad Sci U S A. 2026 Jan 23;123(4):e2406949123. doi: 10.1073/pnas.2406949123 (PMC12849704; doi:10.1073/pnas.2406949123)
Supplement: Supplementary file 6 — Dataset S05 (XLSX) [file pnas.2406949123.sd05.xlsx]

## Sheet: Fig. S1(i)
5 pN		7.5 pN		10 pN		15 pN		20 pN		30 pN
delta distance (micrometers)	sigma	delta distance (micrometers)	sigma	delta distance (micrometers)	sigma	delta distance (micrometers)	sigma	delta distance (micrometers)	sigma	delta distance (micrometers)	sigma
-0.25	0.10443	-0.25	0.08944	-0.25	0.09406	-0.25	0.09069	-0.25	0.08478	-0.1	0.03834
-0.248	0.10326	-0.248	0.08836	-0.248	0.09302	-0.248	0.08972	-0.248	0.08391	-0.0978	0.03748
-0.246	0.10209	-0.246	0.08729	-0.246	0.09198	-0.246	0.08876	-0.246	0.08303	-0.0956	0.03662
-0.24399	0.10092	-0.24399	0.08621	-0.24399	0.09094	-0.24399	0.08779	-0.24399	0.08215	-0.09339	0.03576
-0.24199	0.09975	-0.24199	0.08514	-0.24199	0.08989	-0.24199	0.08682	-0.24199	0.08127	-0.09119	0.0349
-0.23999	0.09858	-0.23999	0.08406	-0.23999	0.08885	-0.23999	0.08585	-0.23999	0.08039	-0.08899	0.03404
-0.23799	0.09741	-0.23799	0.08299	-0.23799	0.08781	-0.23799	0.08489	-0.23799	0.07952	-0.08679	0.03319
-0.23599	0.09624	-0.23599	0.08191	-0.23599	0.08677	-0.23599	0.08392	-0.23599	0.07864	-0.08458	0.03233
-0.23398	0.09507	-0.23398	0.08084	-0.23398	0.08573	-0.23398	0.08295	-0.23398	0.07776	-0.08238	0.03147
-0.23198	0.0939	-0.23198	0.07976	-0.23198	0.08468	-0.23198	0.08198	-0.23198	0.07688	-0.08018	0.03061
-0.22998	0.09273	-0.22998	0.07869	-0.22998	0.08364	-0.22998	0.08102	-0.22998	0.076	-0.07798	0.02975
-0.22798	0.09156	-0.22798	0.07761	-0.22798	0.0826	-0.22798	0.08005	-0.22798	0.07512	-0.07578	0.02889
-0.22598	0.09039	-0.22598	0.07654	-0.22598	0.08156	-0.22598	0.07908	-0.22598	0.07425	-0.07357	0.02803
-0.22397	0.08922	-0.22397	0.07546	-0.22397	0.08051	-0.22397	0.07811	-0.22397	0.07337	-0.07137	0.02718
-0.22197	0.08804	-0.22197	0.07439	-0.22197	0.07947	-0.22197	0.07715	-0.22197	0.07249	-0.06917	0.02632
-0.21997	0.08687	-0.21997	0.07331	-0.21997	0.07843	-0.21997	0.07618	-0.21997	0.07161	-0.06697	0.02546
-0.21797	0.0857	-0.21797	0.07224	-0.21797	0.07739	-0.21797	0.07521	-0.21797	0.07073	-0.06476	0.0246
-0.21597	0.08453	-0.21597	0.07117	-0.21597	0.07635	-0.21597	0.07425	-0.21597	0.06986	-0.06256	0.02374
-0.21396	0.08336	-0.21396	0.07009	-0.21396	0.0753	-0.21396	0.07328	-0.21396	0.06898	-0.06036	0.02288
-0.21196	0.08219	-0.21196	0.06902	-0.21196	0.07426	-0.21196	0.07231	-0.21196	0.0681	-0.05816	0.02203
-0.20996	0.08102	-0.20996	0.06794	-0.20996	0.07322	-0.20996	0.07134	-0.20996	0.06722	-0.05596	0.02117
-0.20796	0.07985	-0.20796	0.06687	-0.20796	0.07218	-0.20796	0.07038	-0.20796	0.06634	-0.05375	0.02031
-0.20596	0.07868	-0.20596	0.06579	-0.20596	0.07114	-0.20596	0.06941	-0.20596	0.06546	-0.05155	0.01945
-0.20395	0.07751	-0.20395	0.06472	-0.20395	0.07009	-0.20395	0.06844	-0.20395	0.06459	-0.04935	0.01859
-0.20195	0.07634	-0.20195	0.06364	-0.20195	0.06905	-0.20195	0.06747	-0.20195	0.06371	-0.04715	0.01773
-0.19995	0.07517	-0.19995	0.06257	-0.19995	0.06801	-0.19995	0.06651	-0.19995	0.06283	-0.04494	0.01687
-0.19795	0.074	-0.19795	0.06149	-0.19795	0.06697	-0.19795	0.06554	-0.19795	0.06195	-0.04274	0.01602
-0.19595	0.07283	-0.19595	0.06042	-0.19595	0.06593	-0.19595	0.06457	-0.19595	0.06107	-0.04054	0.01516
-0.19394	0.07166	-0.19394	0.05934	-0.19394	0.06488	-0.19394	0.06361	-0.19394	0.0602	-0.03834	0.0143
-0.19194	0.07049	-0.19194	0.05827	-0.19194	0.06384	-0.19194	0.06264	-0.19194	0.05932	-0.03614	0.01344
-0.18994	0.06932	-0.18994	0.05719	-0.18994	0.0628	-0.18994	0.06167	-0.18994	0.05844	-0.03393	0.01258
-0.18794	0.06815	-0.18794	0.05612	-0.18794	0.06176	-0.18794	0.0607	-0.18794	0.05756	-0.03173	0.01172
-0.18594	0.06698	-0.18594	0.05504	-0.18594	0.06072	-0.18594	0.05974	-0.18594	0.05668	-0.02953	0.01087
-0.18393	0.06581	-0.18393	0.05397	-0.18393	0.05967	-0.18393	0.05877	-0.18393	0.0558	-0.02733	0.01001
-0.18193	0.06464	-0.18193	0.0529	-0.18193	0.05863	-0.18193	0.0578	-0.18193	0.05493	-0.02513	0.00915
-0.17993	0.06347	-0.17993	0.05182	-0.17993	0.05759	-0.17993	0.05683	-0.17993	0.05405	-0.02292	0.00829
-0.17793	0.0623	-0.17793	0.05075	-0.17793	0.05655	-0.17793	0.05587	-0.17793	0.05317	-0.02072	0.00743
-0.17593	0.06113	-0.17593	0.04967	-0.17593	0.0555	-0.17593	0.0549	-0.17593	0.05229	-0.01852	0.00657
-0.17392	0.05995	-0.17392	0.0486	-0.17392	0.05446	-0.17392	0.05393	-0.17392	0.05141	-0.01632	0.00571
-0.17192	0.05878	-0.17192	0.04752	-0.17192	0.05342	-0.17192	0.05296	-0.17192	0.05054	-0.01411	0.00486
-0.16992	0.05761	-0.16992	0.04645	-0.16992	0.05238	-0.16992	0.052	-0.16992	0.04966	-0.01191	0.004
-0.16792	0.05644	-0.16792	0.04537	-0.16792	0.05134	-0.16792	0.05103	-0.16792	0.04878	-0.00971	0.00314
-0.16592	0.05527	-0.16592	0.0443	-0.16592	0.05029	-0.16592	0.05006	-0.16592	0.0479	-0.00751	0.00228
-0.16391	0.0541	-0.16391	0.04322	-0.16391	0.04925	-0.16391	0.0491	-0.16391	0.04702	-0.00531	0.00142
-0.16191	0.05293	-0.16191	0.04215	-0.16191	0.04821	-0.16191	0.04813	-0.16191	0.04614	-0.0031	0.000563617
-0.15991	0.05176	-0.15991	0.04107	-0.15991	0.04717	-0.15991	0.04716	-0.15991	0.04527	-0.000900901	-0.000294854
-0.15791	0.05059	-0.15791	0.04	-0.15791	0.04613	-0.15791	0.04619	-0.15791	0.04439	0.0013	-0.00115
-0.15591	0.04942	-0.15591	0.03892	-0.15591	0.04508	-0.15591	0.04523	-0.15591	0.04351	0.0035	-0.00201
-0.1539	0.04825	-0.1539	0.03785	-0.1539	0.04404	-0.1539	0.04426	-0.1539	0.04263	0.00571	-0.00287
-0.1519	0.04708	-0.1519	0.03677	-0.1519	0.043	-0.1519	0.04329	-0.1519	0.04175	0.00791	-0.00373
-0.1499	0.04591	-0.1499	0.0357	-0.1499	0.04196	-0.1499	0.04232	-0.1499	0.04088	0.01011	-0.00459
-0.1479	0.04474	-0.1479	0.03463	-0.1479	0.04092	-0.1479	0.04136	-0.1479	0.04	0.01231	-0.00545
-0.1459	0.04357	-0.1459	0.03355	-0.1459	0.03987	-0.1459	0.04039	-0.1459	0.03912	0.01451	-0.0063
-0.14389	0.0424	-0.14389	0.03248	-0.14389	0.03883	-0.14389	0.03942	-0.14389	0.03824	0.01672	-0.00716
-0.14189	0.04123	-0.14189	0.0314	-0.14189	0.03779	-0.14189	0.03846	-0.14189	0.03736	0.01892	-0.00802
-0.13989	0.04006	-0.13989	0.03033	-0.13989	0.03675	-0.13989	0.03749	-0.13989	0.03648	0.02112	-0.00888
-0.13789	0.03889	-0.13789	0.02925	-0.13789	0.03571	-0.13789	0.03652	-0.13789	0.03561	0.02332	-0.00974
-0.13589	0.03772	-0.13589	0.02818	-0.13589	0.03466	-0.13589	0.03555	-0.13589	0.03473	0.02553	-0.0106
-0.13388	0.03655	-0.13388	0.0271	-0.13388	0.03362	-0.13388	0.03459	-0.13388	0.03385	0.02773	-0.01145
-0.13188	0.03538	-0.13188	0.02603	-0.13188	0.03258	-0.13188	0.03362	-0.13188	0.03297	0.02993	-0.01231
-0.12988	0.03421	-0.12988	0.02495	-0.12988	0.03154	-0.12988	0.03265	-0.12988	0.03209	0.03213	-0.01317
-0.12788	0.03304	-0.12788	0.02388	-0.12788	0.0305	-0.12788	0.03168	-0.12788	0.03122	0.03433	-0.01403
-0.12588	0.03186	-0.12588	0.0228	-0.12588	0.02945	-0.12588	0.03072	-0.12588	0.03034	0.03654	-0.01489
-0.12387	0.03069	-0.12387	0.02173	-0.12387	0.02841	-0.12387	0.02975	-0.12387	0.02946	0.03874	-0.01575
-0.12187	0.02952	-0.12187	0.02065	-0.12187	0.02737	-0.12187	0.02878	-0.12187	0.02858	0.04094	-0.01661
-0.11987	0.02835	-0.11987	0.01958	-0.11987	0.02633	-0.11987	0.02781	-0.11987	0.0277	0.04314	-0.01746
-0.11787	0.02718	-0.11787	0.01851	-0.11787	0.02528	-0.11787	0.02685	-0.11787	0.02682	0.04535	-0.01832
-0.11587	0.02601	-0.11587	0.01743	-0.11587	0.02424	-0.11587	0.02588	-0.11587	0.02595	0.04755	-0.01918
-0.11386	0.02484	-0.11386	0.01636	-0.11386	0.0232	-0.11386	0.02491	-0.11386	0.02507	0.04975	-0.02004
-0.11186	0.02367	-0.11186	0.01528	-0.11186	0.02216	-0.11186	0.02395	-0.11186	0.02419	0.05195	-0.0209
-0.10986	0.0225	-0.10986	0.01421	-0.10986	0.02112	-0.10986	0.02298	-0.10986	0.02331	0.05415	-0.02176
-0.10786	0.02133	-0.10786	0.01313	-0.10786	0.02007	-0.10786	0.02201	-0.10786	0.02243	0.05636	-0.02262
-0.10586	0.02016	-0.10586	0.01206	-0.10586	0.01903	-0.10586	0.02104	-0.10586	0.02156	0.05856	-0.02347
-0.10385	0.01899	-0.10385	0.01098	-0.10385	0.01799	-0.10385	0.02008	-0.10385	0.02068	0.06076	-0.02433
-0.10185	0.01782	-0.10185	0.00991	-0.10185	0.01695	-0.10185	0.01911	-0.10185	0.0198	0.06296	-0.02519
-0.09985	0.01665	-0.09985	0.00883	-0.09985	0.01591	-0.09985	0.01814	-0.09985	0.01892	0.06517	-0.02605
-0.09785	0.01548	-0.09785	0.00776	-0.09785	0.01486	-0.09785	0.01717	-0.09785	0.01804	0.06737	-0.02691
-0.09585	0.01431	-0.09585	0.00668	-0.09585	0.01382	-0.09585	0.01621	-0.09585	0.01717	0.06957	-0.02777
-0.09384	0.01314	-0.09384	0.00561	-0.09384	0.01278	-0.09384	0.01524	-0.09384	0.01629	0.07177	-0.02862
-0.09184	0.01197	-0.09184	0.00453	-0.09184	0.01174	-0.09184	0.01427	-0.09184	0.01541	0.07397	-0.02948
-0.08984	0.0108	-0.08984	0.00346	-0.08984	0.0107	-0.08984	0.01331	-0.08984	0.01453	0.07618	-0.03034
-0.08784	0.00963	-0.08784	0.00238	-0.08784	0.00965	-0.08784	0.01234	-0.08784	0.01365	0.07838	-0.0312
-0.08584	0.00846	-0.08584	0.00131	-0.08584	0.00861	-0.08584	0.01137	-0.08584	0.01277	0.08058	-0.03206
-0.08383	0.00729	-0.08383	0.000235325	-0.08383	0.00757	-0.08383	0.0104	-0.08383	0.0119	0.08278	-0.03292
-0.08183	0.00612	-0.08183	-0.00083937	-0.08183	0.00653	-0.08183	0.00944	-0.08183	0.01102	0.08498	-0.03378
-0.07983	0.00495	-0.07983	-0.00191	-0.07983	0.00549	-0.07983	0.00847	-0.07983	0.01014	0.08719	-0.03463
-0.07783	0.00377	-0.07783	-0.00299	-0.07783	0.00444	-0.07783	0.0075	-0.07783	0.00926	0.08939	-0.03549
-0.07583	0.0026	-0.07583	-0.00406	-0.07583	0.0034	-0.07583	0.00653	-0.07583	0.00838	0.09159	-0.03635
-0.07382	0.00143	-0.07382	-0.00514	-0.07382	0.00236	-0.07382	0.00557	-0.07382	0.00751	0.09379	-0.03721
-0.07182	0.000263737	-0.07182	-0.00621	-0.07182	0.00132	-0.07182	0.0046	-0.07182	0.00663	0.096	-0.03807
-0.06982	-0.000906677	-0.06982	-0.00729	-0.06982	0.000275059	-0.06982	0.00363	-0.06982	0.00575	0.0982	-0.03893
-0.06782	-0.00208	-0.06782	-0.00836	-0.06782	-0.000767015	-0.06782	0.00267	-0.06782	0.00487	0.1004	-0.03978
-0.06582	-0.00325	-0.06582	-0.00944	-0.06582	-0.00181	-0.06582	0.0017	-0.06582	0.00399	0.1026	-0.04064
-0.06381	-0.00442	-0.06381	-0.01051	-0.06381	-0.00285	-0.06381	0.000730424	-0.06381	0.00311	0.1048	-0.0415
-0.06181	-0.00559	-0.06181	-0.01159	-0.06181	-0.00389	-0.06181	-0.00023688	-0.06181	0.00224	0.10701	-0.04236
-0.05981	-0.00676	-0.05981	-0.01266	-0.05981	-0.00494	-0.05981	-0.0012	-0.05981	0.00136	0.10921	-0.04322
-0.05781	-0.00793	-0.05781	-0.01374	-0.05781	-0.00598	-0.05781	-0.00217	-0.05781	0.000479877	0.11141	-0.04408
-0.05581	-0.0091	-0.05581	-0.01481	-0.05581	-0.00702	-0.05581	-0.00314	-0.05581	-0.000398292	0.11361	-0.04494
-0.0538	-0.01027	-0.0538	-0.01589	-0.0538	-0.00806	-0.0538	-0.00411	-0.0538	-0.00128	0.11582	-0.04579
-0.0518	-0.01144	-0.0518	-0.01696	-0.0518	-0.0091	-0.0518	-0.00507	-0.0518	-0.00215	0.11802	-0.04665
-0.0498	-0.01261	-0.0498	-0.01803	-0.0498	-0.01015	-0.0498	-0.00604	-0.0498	-0.00303	0.12022	-0.04751
-0.0478	-0.01378	-0.0478	-0.01911	-0.0478	-0.01119	-0.0478	-0.00701	-0.0478	-0.00391	0.12242	-0.04837
-0.0458	-0.01495	-0.0458	-0.02018	-0.0458	-0.01223	-0.0458	-0.00798	-0.0458	-0.00479	0.12462	-0.04923
-0.04379	-0.01612	-0.04379	-0.02126	-0.04379	-0.01327	-0.04379	-0.00894	-0.04379	-0.00567	0.12683	-0.05009
-0.04179	-0.01729	-0.04179	-0.02233	-0.04179	-0.01431	-0.04179	-0.00991	-0.04179	-0.00655	0.12903	-0.05094
-0.03979	-0.01846	-0.03979	-0.02341	-0.03979	-0.01536	-0.03979	-0.01088	-0.03979	-0.00742	0.13123	-0.0518
-0.03779	-0.01963	-0.03779	-0.02448	-0.03779	-0.0164	-0.03779	-0.01184	-0.03779	-0.0083	0.13343	-0.05266
-0.03579	-0.0208	-0.03579	-0.02556	-0.03579	-0.01744	-0.03579	-0.01281	-0.03579	-0.00918	0.13564	-0.05352
-0.03378	-0.02197	-0.03378	-0.02663	-0.03378	-0.01848	-0.03378	-0.01378	-0.03378	-0.01006	0.13784	-0.05438
-0.03178	-0.02314	-0.03178	-0.02771	-0.03178	-0.01952	-0.03178	-0.01475	-0.03178	-0.01094	0.14004	-0.05524
-0.02978	-0.02431	-0.02978	-0.02878	-0.02978	-0.02057	-0.02978	-0.01571	-0.02978	-0.01181	0.14224	-0.0561
-0.02778	-0.02549	-0.02778	-0.02986	-0.02778	-0.02161	-0.02778	-0.01668	-0.02778	-0.01269	0.14444	-0.05695
-0.02578	-0.02666	-0.02578	-0.03093	-0.02578	-0.02265	-0.02578	-0.01765	-0.02578	-0.01357	0.14665	-0.05781
-0.02377	-0.02783	-0.02377	-0.03201	-0.02377	-0.02369	-0.02377	-0.01862	-0.02377	-0.01445	0.14885	-0.05867
-0.02177	-0.029	-0.02177	-0.03308	-0.02177	-0.02473	-0.02177	-0.01958	-0.02177	-0.01533	0.15105	-0.05953
-0.01977	-0.03017	-0.01977	-0.03415	-0.01977	-0.02578	-0.01977	-0.02055	-0.01977	-0.01621	0.15325	-0.06039
-0.01777	-0.03134	-0.01777	-0.03523	-0.01777	-0.02682	-0.01777	-0.02152	-0.01777	-0.01708	0.15546	-0.06125
-0.01577	-0.03251	-0.01577	-0.0363	-0.01577	-0.02786	-0.01577	-0.02248	-0.01577	-0.01796	0.15766	-0.0621
-0.01376	-0.03368	-0.01376	-0.03738	-0.01376	-0.0289	-0.01376	-0.02345	-0.01376	-0.01884	0.15986	-0.06296
-0.01176	-0.03485	-0.01176	-0.03845	-0.01176	-0.02995	-0.01176	-0.02442	-0.01176	-0.01972	0.16206	-0.06382
-0.00976	-0.03602	-0.00976	-0.03953	-0.00976	-0.03099	-0.00976	-0.02539	-0.00976	-0.0206	0.16426	-0.06468
-0.00776	-0.03719	-0.00776	-0.0406	-0.00776	-0.03203	-0.00776	-0.02635	-0.00776	-0.02147	0.16647	-0.06554
-0.00576	-0.03836	-0.00576	-0.04168	-0.00576	-0.03307	-0.00576	-0.02732	-0.00576	-0.02235	0.16867	-0.0664
-0.00375	-0.03953	-0.00375	-0.04275	-0.00375	-0.03411	-0.00375	-0.02829	-0.00375	-0.02323	0.17087	-0.06726
-0.00175	-0.0407	-0.00175	-0.04383	-0.00175	-0.03516	-0.00175	-0.02926	-0.00175	-0.02411	0.17307	-0.06811
0.00025025	-0.04187	0.00025025	-0.0449	0.00025025	-0.0362	0.00025025	-0.03022	0.00025025	-0.02499	0.17528	-0.06897
0.00225	-0.04304	0.00225	-0.04598	0.00225	-0.03724	0.00225	-0.03119	0.00225	-0.02587	0.17748	-0.06983
0.00425	-0.04421	0.00425	-0.04705	0.00425	-0.03828	0.00425	-0.03216	0.00425	-0.02674	0.17968	-0.07069
0.00626	-0.04538	0.00626	-0.04813	0.00626	-0.03932	0.00626	-0.03313	0.00626	-0.02762	0.18188	-0.07155
0.00826	-0.04655	0.00826	-0.0492	0.00826	-0.04037	0.00826	-0.03409	0.00826	-0.0285	0.18408	-0.07241
0.01026	-0.04772	0.01026	-0.05028	0.01026	-0.04141	0.01026	-0.03506	0.01026	-0.02938	0.18629	-0.07326
0.01226	-0.04889	0.01226	-0.05135	0.01226	-0.04245	0.01226	-0.03603	0.01226	-0.03026	0.18849	-0.07412
0.01426	-0.05006	0.01426	-0.05242	0.01426	-0.04349	0.01426	-0.03699	0.01426	-0.03113	0.19069	-0.07498
0.01627	-0.05123	0.01627	-0.0535	0.01627	-0.04453	0.01627	-0.03796	0.01627	-0.03201	0.19289	-0.07584
0.01827	-0.0524	0.01827	-0.05457	0.01827	-0.04558	0.01827	-0.03893	0.01827	-0.03289	0.1951	-0.0767
0.02027	-0.05358	0.02027	-0.05565	0.02027	-0.04662	0.02027	-0.0399	0.02027	-0.03377	0.1973	-0.07756
0.02227	-0.05475	0.02227	-0.05672	0.02227	-0.04766	0.02227	-0.04086	0.02227	-0.03465	0.1995	-0.07842
0.02427	-0.05592	0.02427	-0.0578	0.02427	-0.0487	0.02427	-0.04183	0.02427	-0.03553	0.2017	-0.07927
0.02628	-0.05709	0.02628	-0.05887	0.02628	-0.04974	0.02628	-0.0428	0.02628	-0.0364	0.2039	-0.08013
0.02828	-0.05826	0.02828	-0.05995	0.02828	-0.05079	0.02828	-0.04377	0.02828	-0.03728	0.20611	-0.08099
0.03028	-0.05943	0.03028	-0.06102	0.03028	-0.05183	0.03028	-0.04473	0.03028	-0.03816	0.20831	-0.08185
0.03228	-0.0606	0.03228	-0.0621	0.03228	-0.05287	0.03228	-0.0457	0.03228	-0.03904	0.21051	-0.08271
0.03428	-0.06177	0.03428	-0.06317	0.03428	-0.05391	0.03428	-0.04667	0.03428	-0.03992	0.21271	-0.08357
0.03629	-0.06294	0.03629	-0.06425	0.03629	-0.05495	0.03629	-0.04763	0.03629	-0.04079	0.21491	-0.08442
0.03829	-0.06411	0.03829	-0.06532	0.03829	-0.056	0.03829	-0.0486	0.03829	-0.04167	0.21712	-0.08528
0.04029	-0.06528	0.04029	-0.0664	0.04029	-0.05704	0.04029	-0.04957	0.04029	-0.04255	0.21932	-0.08614
0.04229	-0.06645	0.04229	-0.06747	0.04229	-0.05808	0.04229	-0.05054	0.04229	-0.04343	0.22152	-0.087
0.04429	-0.06762	0.04429	-0.06855	0.04429	-0.05912	0.04429	-0.0515	0.04429	-0.04431	0.22372	-0.08786
0.0463	-0.06879	0.0463	-0.06962	0.0463	-0.06017	0.0463	-0.05247	0.0463	-0.04518	0.22593	-0.08872
0.0483	-0.06996	0.0483	-0.07069	0.0483	-0.06121	0.0483	-0.05344	0.0483	-0.04606	0.22813	-0.08958
0.0503	-0.07113	0.0503	-0.07177	0.0503	-0.06225	0.0503	-0.05441	0.0503	-0.04694	0.23033	-0.09043
0.0523	-0.0723	0.0523	-0.07284	0.0523	-0.06329	0.0523	-0.05537	0.0523	-0.04782	0.23253	-0.09129
0.0543	-0.07347	0.0543	-0.07392	0.0543	-0.06433	0.0543	-0.05634	0.0543	-0.0487	0.23473	-0.09215
0.05631	-0.07464	0.05631	-0.07499	0.05631	-0.06538	0.05631	-0.05731	0.05631	-0.04958	0.23694	-0.09301
0.05831	-0.07581	0.05831	-0.07607	0.05831	-0.06642	0.05831	-0.05828	0.05831	-0.05045	0.23914	-0.09387
0.06031	-0.07698	0.06031	-0.07714	0.06031	-0.06746	0.06031	-0.05924	0.06031	-0.05133	0.24134	-0.09473
0.06231	-0.07815	0.06231	-0.07822	0.06231	-0.0685	0.06231	-0.06021	0.06231	-0.05221	0.24354	-0.09559
0.06431	-0.07932	0.06431	-0.07929	0.06431	-0.06954	0.06431	-0.06118	0.06431	-0.05309	0.24575	-0.09644
0.06632	-0.08049	0.06632	-0.08037	0.06632	-0.07059	0.06632	-0.06214	0.06632	-0.05397	0.24795	-0.0973
0.06832	-0.08167	0.06832	-0.08144	0.06832	-0.07163	0.06832	-0.06311	0.06832	-0.05484	0.25015	-0.09816
0.07032	-0.08284	0.07032	-0.08252	0.07032	-0.07267	0.07032	-0.06408	0.07032	-0.05572	0.25235	-0.09902
0.07232	-0.08401	0.07232	-0.08359	0.07232	-0.07371	0.07232	-0.06505	0.07232	-0.0566	0.25455	-0.09988
0.07432	-0.08518	0.07432	-0.08467	0.07432	-0.07475	0.07432	-0.06601	0.07432	-0.05748	0.25676	-0.10074
0.07633	-0.08635	0.07633	-0.08574	0.07633	-0.0758	0.07633	-0.06698	0.07633	-0.05836	0.25896	-0.10159
0.07833	-0.08752	0.07833	-0.08681	0.07833	-0.07684	0.07833	-0.06795	0.07833	-0.05924	0.26116	-0.10245
0.08033	-0.08869	0.08033	-0.08789	0.08033	-0.07788	0.08033	-0.06892	0.08033	-0.06011	0.26336	-0.10331
0.08233	-0.08986	0.08233	-0.08896	0.08233	-0.07892	0.08233	-0.06988	0.08233	-0.06099	0.26557	-0.10417
0.08433	-0.09103	0.08433	-0.09004	0.08433	-0.07996	0.08433	-0.07085	0.08433	-0.06187	0.26777	-0.10503
0.08634	-0.0922	0.08634	-0.09111	0.08634	-0.08101	0.08634	-0.07182	0.08634	-0.06275	0.26997	-0.10589
0.08834	-0.09337	0.08834	-0.09219	0.08834	-0.08205	0.08834	-0.07278	0.08834	-0.06363	0.27217	-0.10675
0.09034	-0.09454	0.09034	-0.09326	0.09034	-0.08309	0.09034	-0.07375	0.09034	-0.0645	0.27437	-0.1076
0.09234	-0.09571	0.09234	-0.09434	0.09234	-0.08413	0.09234	-0.07472	0.09234	-0.06538	0.27658	-0.10846
0.09434	-0.09688	0.09434	-0.09541	0.09434	-0.08517	0.09434	-0.07569	0.09434	-0.06626	0.27878	-0.10932
0.09635	-0.09805	0.09635	-0.09649	0.09635	-0.08622	0.09635	-0.07665	0.09635	-0.06714	0.28098	-0.11018
0.09835	-0.09922	0.09835	-0.09756	0.09835	-0.08726	0.09835	-0.07762	0.09835	-0.06802	0.28318	-0.11104
0.10035	-0.10039	0.10035	-0.09864	0.10035	-0.0883	0.10035	-0.07859	0.10035	-0.0689	0.28539	-0.1119
0.10235	-0.10156	0.10235	-0.09971	0.10235	-0.08934	0.10235	-0.07956	0.10235	-0.06977	0.28759	-0.11275
0.10435	-0.10273	0.10435	-0.10079	0.10435	-0.09039	0.10435	-0.08052	0.10435	-0.07065	0.28979	-0.11361
0.10636	-0.1039	0.10636	-0.10186	0.10636	-0.09143	0.10636	-0.08149	0.10636	-0.07153	0.29199	-0.11447
0.10836	-0.10507	0.10836	-0.10294	0.10836	-0.09247	0.10836	-0.08246	0.10836	-0.07241	0.29419	-0.11533
0.11036	-0.10624	0.11036	-0.10401	0.11036	-0.09351	0.11036	-0.08342	0.11036	-0.07329	0.2964	-0.11619
0.11236	-0.10741	0.11236	-0.10508	0.11236	-0.09455	0.11236	-0.08439	0.11236	-0.07416	0.2986	-0.11705
0.11436	-0.10858	0.11436	-0.10616	0.11436	-0.0956	0.11436	-0.08536	0.11436	-0.07504	0.3008	-0.11791
0.11637	-0.10976	0.11637	-0.10723	0.11637	-0.09664	0.11637	-0.08633	0.11637	-0.07592	0.303	-0.11876
0.11837	-0.11093	0.11837	-0.10831	0.11837	-0.09768	0.11837	-0.08729	0.11837	-0.0768	0.30521	-0.11962
0.12037	-0.1121	0.12037	-0.10938	0.12037	-0.09872	0.12037	-0.08826	0.12037	-0.07768	0.30741	-0.12048
0.12237	-0.11327	0.12237	-0.11046	0.12237	-0.09976	0.12237	-0.08923	0.12237	-0.07856	0.30961	-0.12134
0.12437	-0.11444	0.12437	-0.11153	0.12437	-0.10081	0.12437	-0.0902	0.12437	-0.07943	0.31181	-0.1222
0.12638	-0.11561	0.12638	-0.11261	0.12638	-0.10185	0.12638	-0.09116	0.12638	-0.08031	0.31401	-0.12306
0.12838	-0.11678	0.12838	-0.11368	0.12838	-0.10289	0.12838	-0.09213	0.12838	-0.08119	0.31622	-0.12391
0.13038	-0.11795	0.13038	-0.11476	0.13038	-0.10393	0.13038	-0.0931	0.13038	-0.08207	0.31842	-0.12477
0.13238	-0.11912	0.13238	-0.11583	0.13238	-0.10497	0.13238	-0.09407	0.13238	-0.08295	0.32062	-0.12563
0.13438	-0.12029	0.13438	-0.11691	0.13438	-0.10602	0.13438	-0.09503	0.13438	-0.08382	0.32282	-0.12649
0.13639	-0.12146	0.13639	-0.11798	0.13639	-0.10706	0.13639	-0.096	0.13639	-0.0847	0.32503	-0.12735
0.13839	-0.12263	0.13839	-0.11906	0.13839	-0.1081	0.13839	-0.09697	0.13839	-0.08558	0.32723	-0.12821
0.14039	-0.1238	0.14039	-0.12013	0.14039	-0.10914	0.14039	-0.09793	0.14039	-0.08646	0.32943	-0.12907
0.14239	-0.12497	0.14239	-0.12121	0.14239	-0.11018	0.14239	-0.0989	0.14239	-0.08734	0.33163	-0.12992
0.14439	-0.12614	0.14439	-0.12228	0.14439	-0.11123	0.14439	-0.09987	0.14439	-0.08822	0.33383	-0.13078
0.1464	-0.12731	0.1464	-0.12335	0.1464	-0.11227	0.1464	-0.10084	0.1464	-0.08909	0.33604	-0.13164
0.1484	-0.12848	0.1484	-0.12443	0.1484	-0.11331	0.1484	-0.1018	0.1484	-0.08997	0.33824	-0.1325
0.1504	-0.12965	0.1504	-0.1255	0.1504	-0.11435	0.1504	-0.10277	0.1504	-0.09085	0.34044	-0.13336
0.1524	-0.13082	0.1524	-0.12658	0.1524	-0.1154	0.1524	-0.10374	0.1524	-0.09173	0.34264	-0.13422
0.1544	-0.13199	0.1544	-0.12765	0.1544	-0.11644	0.1544	-0.10471	0.1544	-0.09261	0.34484	-0.13507
0.15641	-0.13316	0.15641	-0.12873	0.15641	-0.11748	0.15641	-0.10567	0.15641	-0.09348	0.34705	-0.13593
0.15841	-0.13433	0.15841	-0.1298	0.15841	-0.11852	0.15841	-0.10664	0.15841	-0.09436	0.34925	-0.13679
0.16041	-0.1355	0.16041	-0.13088	0.16041	-0.11956	0.16041	-0.10761	0.16041	-0.09524	0.35145	-0.13765
0.16241	-0.13667	0.16241	-0.13195	0.16241	-0.12061	0.16241	-0.10857	0.16241	-0.09612	0.35365	-0.13851
0.16441	-0.13785	0.16441	-0.13303	0.16441	-0.12165	0.16441	-0.10954	0.16441	-0.097	0.35586	-0.13937
0.16642	-0.13902	0.16642	-0.1341	0.16642	-0.12269	0.16642	-0.11051	0.16642	-0.09788	0.35806	-0.14023
0.16842	-0.14019	0.16842	-0.13518	0.16842	-0.12373	0.16842	-0.11148	0.16842	-0.09875	0.36026	-0.14108
0.17042	-0.14136	0.17042	-0.13625	0.17042	-0.12477	0.17042	-0.11244	0.17042	-0.09963	0.36246	-0.14194
0.17242	-0.14253	0.17242	-0.13733	0.17242	-0.12582	0.17242	-0.11341	0.17242	-0.10051	0.36466	-0.1428
0.17442	-0.1437	0.17442	-0.1384	0.17442	-0.12686	0.17442	-0.11438	0.17442	-0.10139	0.36687	-0.14366
0.17643	-0.14487	0.17643	-0.13948	0.17643	-0.1279	0.17643	-0.11535	0.17643	-0.10227	0.36907	-0.14452
0.17843	-0.14604	0.17843	-0.14055	0.17843	-0.12894	0.17843	-0.11631	0.17843	-0.10314	0.37127	-0.14538
0.18043	-0.14721	0.18043	-0.14162	0.18043	-0.12998	0.18043	-0.11728	0.18043	-0.10402	0.37347	-0.14623
0.18243	-0.14838	0.18243	-0.1427	0.18243	-0.13103	0.18243	-0.11825	0.18243	-0.1049	0.37568	-0.14709
0.18443	-0.14955	0.18443	-0.14377	0.18443	-0.13207	0.18443	-0.11922	0.18443	-0.10578	0.37788	-0.14795
0.18644	-0.15072	0.18644	-0.14485	0.18644	-0.13311	0.18644	-0.12018	0.18644	-0.10666	0.38008	-0.14881
0.18844	-0.15189	0.18844	-0.14592	0.18844	-0.13415	0.18844	-0.12115	0.18844	-0.10753	0.38228	-0.14967
0.19044	-0.15306	0.19044	-0.147	0.19044	-0.13519	0.19044	-0.12212	0.19044	-0.10841	0.38448	-0.15053
0.19244	-0.15423	0.19244	-0.14807	0.19244	-0.13624	0.19244	-0.12308	0.19244	-0.10929	0.38669	-0.15139
0.19444	-0.1554	0.19444	-0.14915	0.19444	-0.13728	0.19444	-0.12405	0.19444	-0.11017	0.38889	-0.15224
0.19645	-0.15657	0.19645	-0.15022	0.19645	-0.13832	0.19645	-0.12502	0.19645	-0.11105	0.39109	-0.1531
0.19845	-0.15774	0.19845	-0.1513	0.19845	-0.13936	0.19845	-0.12599	0.19845	-0.11193	0.39329	-0.15396
0.20045	-0.15891	0.20045	-0.15237	0.20045	-0.1404	0.20045	-0.12695	0.20045	-0.1128	0.3955	-0.15482
0.20245	-0.16008	0.20245	-0.15345	0.20245	-0.14145	0.20245	-0.12792	0.20245	-0.11368	0.3977	-0.15568
0.20445	-0.16125	0.20445	-0.15452	0.20445	-0.14249	0.20445	-0.12889	0.20445	-0.11456	0.3999	-0.15654
0.20646	-0.16242	0.20646	-0.1556	0.20646	-0.14353	0.20646	-0.12986	0.20646	-0.11544	0.4021	-0.1574
0.20846	-0.16359	0.20846	-0.15667	0.20846	-0.14457	0.20846	-0.13082	0.20846	-0.11632	0.4043	-0.15825
0.21046	-0.16476	0.21046	-0.15774	0.21046	-0.14562	0.21046	-0.13179	0.21046	-0.11719	0.40651	-0.15911
0.21246	-0.16593	0.21246	-0.15882	0.21246	-0.14666	0.21246	-0.13276	0.21246	-0.11807	0.40871	-0.15997
0.21446	-0.16711	0.21446	-0.15989	0.21446	-0.1477	0.21446	-0.13372	0.21446	-0.11895	0.41091	-0.16083
0.21647	-0.16828	0.21647	-0.16097	0.21647	-0.14874	0.21647	-0.13469	0.21647	-0.11983	0.41311	-0.16169
0.21847	-0.16945	0.21847	-0.16204	0.21847	-0.14978	0.21847	-0.13566	0.21847	-0.12071	0.41532	-0.16255
0.22047	-0.17062	0.22047	-0.16312	0.22047	-0.15083	0.22047	-0.13663	0.22047	-0.12159	0.41752	-0.1634
0.22247	-0.17179	0.22247	-0.16419	0.22247	-0.15187	0.22247	-0.13759	0.22247	-0.12246	0.41972	-0.16426
0.22447	-0.17296	0.22447	-0.16527	0.22447	-0.15291	0.22447	-0.13856	0.22447	-0.12334	0.42192	-0.16512
0.22648	-0.17413	0.22648	-0.16634	0.22648	-0.15395	0.22648	-0.13953	0.22648	-0.12422	0.42412	-0.16598
0.22848	-0.1753	0.22848	-0.16742	0.22848	-0.15499	0.22848	-0.1405	0.22848	-0.1251	0.42633	-0.16684
0.23048	-0.17647	0.23048	-0.16849	0.23048	-0.15604	0.23048	-0.14146	0.23048	-0.12598	0.42853	-0.1677
0.23248	-0.17764	0.23248	-0.16957	0.23248	-0.15708	0.23248	-0.14243	0.23248	-0.12685	0.43073	-0.16856
0.23448	-0.17881	0.23448	-0.17064	0.23448	-0.15812	0.23448	-0.1434	0.23448	-0.12773	0.43293	-0.16941
0.23649	-0.17998	0.23649	-0.17172	0.23649	-0.15916	0.23649	-0.14437	0.23649	-0.12861	0.43514	-0.17027
0.23849	-0.18115	0.23849	-0.17279	0.23849	-0.1602	0.23849	-0.14533	0.23849	-0.12949	0.43734	-0.17113
0.24049	-0.18232	0.24049	-0.17387	0.24049	-0.16125	0.24049	-0.1463	0.24049	-0.13037	0.43954	-0.17199
0.24249	-0.18349	0.24249	-0.17494	0.24249	-0.16229	0.24249	-0.14727	0.24249	-0.13125	0.44174	-0.17285
0.24449	-0.18466	0.24449	-0.17601	0.24449	-0.16333	0.24449	-0.14823	0.24449	-0.13212	0.44394	-0.17371
0.2465	-0.18583	0.2465	-0.17709	0.2465	-0.16437	0.2465	-0.1492	0.2465	-0.133	0.44615	-0.17456
0.2485	-0.187	0.2485	-0.17816	0.2485	-0.16541	0.2485	-0.15017	0.2485	-0.13388	0.44835	-0.17542
0.2505	-0.18817	0.2505	-0.17924	0.2505	-0.16646	0.2505	-0.15114	0.2505	-0.13476	0.45055	-0.17628
0.2525	-0.18934	0.2525	-0.18031	0.2525	-0.1675	0.2525	-0.1521	0.2525	-0.13564	0.45275	-0.17714
0.2545	-0.19051	0.2545	-0.18139	0.2545	-0.16854	0.2545	-0.15307	0.2545	-0.13651	0.45495	-0.178
0.25651	-0.19168	0.25651	-0.18246	0.25651	-0.16958	0.25651	-0.15404	0.25651	-0.13739	0.45716	-0.17886
0.25851	-0.19285	0.25851	-0.18354	0.25851	-0.17063	0.25851	-0.15501	0.25851	-0.13827	0.45936	-0.17972
0.26051	-0.19402	0.26051	-0.18461	0.26051	-0.17167	0.26051	-0.15597	0.26051	-0.13915	0.46156	-0.18057
0.26251	-0.1952	0.26251	-0.18569	0.26251	-0.17271	0.26251	-0.15694	0.26251	-0.14003	0.46376	-0.18143
0.26451	-0.19637	0.26451	-0.18676	0.26451	-0.17375	0.26451	-0.15791	0.26451	-0.14091	0.46597	-0.18229
0.26652	-0.19754	0.26652	-0.18784	0.26652	-0.17479	0.26652	-0.15887	0.26652	-0.14178	0.46817	-0.18315
0.26852	-0.19871	0.26852	-0.18891	0.26852	-0.17584	0.26852	-0.15984	0.26852	-0.14266	0.47037	-0.18401
0.27052	-0.19988	0.27052	-0.18999	0.27052	-0.17688	0.27052	-0.16081	0.27052	-0.14354	0.47257	-0.18487
0.27252	-0.20105	0.27252	-0.19106	0.27252	-0.17792	0.27252	-0.16178	0.27252	-0.14442	0.47477	-0.18572
0.27452	-0.20222	0.27452	-0.19214	0.27452	-0.17896	0.27452	-0.16274	0.27452	-0.1453	0.47698	-0.18658
0.27653	-0.20339	0.27653	-0.19321	0.27653	-0.18	0.27653	-0.16371	0.27653	-0.14617	0.47918	-0.18744
0.27853	-0.20456	0.27853	-0.19428	0.27853	-0.18105	0.27853	-0.16468	0.27853	-0.14705	0.48138	-0.1883
0.28053	-0.20573	0.28053	-0.19536	0.28053	-0.18209	0.28053	-0.16565	0.28053	-0.14793	0.48358	-0.18916
0.28253	-0.2069	0.28253	-0.19643	0.28253	-0.18313	0.28253	-0.16661	0.28253	-0.14881	0.48579	-0.19002
0.28453	-0.20807	0.28453	-0.19751	0.28453	-0.18417	0.28453	-0.16758	0.28453	-0.14969	0.48799	-0.19088
0.28654	-0.20924	0.28654	-0.19858	0.28654	-0.18521	0.28654	-0.16855	0.28654	-0.15057	0.49019	-0.19173
0.28854	-0.21041	0.28854	-0.19966	0.28854	-0.18626	0.28854	-0.16951	0.28854	-0.15144	0.49239	-0.19259
0.29054	-0.21158	0.29054	-0.20073	0.29054	-0.1873	0.29054	-0.17048	0.29054	-0.15232	0.49459	-0.19345
0.29254	-0.21275	0.29254	-0.20181	0.29254	-0.18834	0.29254	-0.17145	0.29254	-0.1532	0.4968	-0.19431
0.29454	-0.21392	0.29454	-0.20288	0.29454	-0.18938	0.29454	-0.17242	0.29454	-0.15408	0.499	-0.19517
0.29655	-0.21509	0.29655	-0.20396	0.29655	-0.19042	0.29655	-0.17338	0.29655	-0.15496	0.5012	-0.19603
0.29855	-0.21626	0.29855	-0.20503	0.29855	-0.19147	0.29855	-0.17435	0.29855	-0.15583	0.5034	-0.19688
0.30055	-0.21743	0.30055	-0.20611	0.30055	-0.19251	0.30055	-0.17532	0.30055	-0.15671	0.50561	-0.19774
0.30255	-0.2186	0.30255	-0.20718	0.30255	-0.19355	0.30255	-0.17629	0.30255	-0.15759	0.50781	-0.1986
0.30455	-0.21977	0.30455	-0.20826	0.30455	-0.19459	0.30455	-0.17725	0.30455	-0.15847	0.51001	-0.19946
0.30656	-0.22094	0.30656	-0.20933	0.30656	-0.19563	0.30656	-0.17822	0.30656	-0.15935	0.51221	-0.20032
0.30856	-0.22211	0.30856	-0.2104	0.30856	-0.19668	0.30856	-0.17919	0.30856	-0.16023	0.51441	-0.20118
0.31056	-0.22329	0.31056	-0.21148	0.31056	-0.19772	0.31056	-0.18016	0.31056	-0.1611	0.51662	-0.20204
0.31256	-0.22446	0.31256	-0.21255	0.31256	-0.19876	0.31256	-0.18112	0.31256	-0.16198	0.51882	-0.20289
0.31456	-0.22563	0.31456	-0.21363	0.31456	-0.1998	0.31456	-0.18209	0.31456	-0.16286	0.52102	-0.20375
0.31657	-0.2268	0.31657	-0.2147	0.31657	-0.20085	0.31657	-0.18306	0.31657	-0.16374	0.52322	-0.20461
0.31857	-0.22797	0.31857	-0.21578	0.31857	-0.20189	0.31857	-0.18402	0.31857	-0.16462	0.52543	-0.20547
0.32057	-0.22914	0.32057	-0.21685	0.32057	-0.20293	0.32057	-0.18499	0.32057	-0.16549	0.52763	-0.20633
0.32257	-0.23031	0.32257	-0.21793	0.32257	-0.20397	0.32257	-0.18596	0.32257	-0.16637	0.52983	-0.20719
0.32457	-0.23148	0.32457	-0.219	0.32457	-0.20501	0.32457	-0.18693	0.32457	-0.16725	0.53203	-0.20804
0.32658	-0.23265	0.32658	-0.22008	0.32658	-0.20606	0.32658	-0.18789	0.32658	-0.16813	0.53423	-0.2089
0.32858	-0.23382	0.32858	-0.22115	0.32858	-0.2071	0.32858	-0.18886	0.32858	-0.16901	0.53644	-0.20976
0.33058	-0.23499	0.33058	-0.22223	0.33058	-0.20814	0.33058	-0.18983	0.33058	-0.16988	0.53864	-0.21062
0.33258	-0.23616	0.33258	-0.2233	0.33258	-0.20918	0.33258	-0.1908	0.33258	-0.17076	0.54084	-0.21148
0.33458	-0.23733	0.33458	-0.22438	0.33458	-0.21022	0.33458	-0.19176	0.33458	-0.17164	0.54304	-0.21234
0.33659	-0.2385	0.33659	-0.22545	0.33659	-0.21127	0.33659	-0.19273	0.33659	-0.17252	0.54525	-0.2132
0.33859	-0.23967	0.33859	-0.22653	0.33859	-0.21231	0.33859	-0.1937	0.33859	-0.1734	0.54745	-0.21405
0.34059	-0.24084	0.34059	-0.2276	0.34059	-0.21335	0.34059	-0.19466	0.34059	-0.17428	0.54965	-0.21491
0.34259	-0.24201	0.34259	-0.22867	0.34259	-0.21439	0.34259	-0.19563	0.34259	-0.17515	0.55185	-0.21577
0.34459	-0.24318	0.34459	-0.22975	0.34459	-0.21543	0.34459	-0.1966	0.34459	-0.17603	0.55405	-0.21663
0.3466	-0.24435	0.3466	-0.23082	0.3466	-0.21648	0.3466	-0.19757	0.3466	-0.17691	0.55626	-0.21749
0.3486	-0.24552	0.3486	-0.2319	0.3486	-0.21752	0.3486	-0.19853	0.3486	-0.17779	0.55846	-0.21835
0.3506	-0.24669	0.3506	-0.23297	0.3506	-0.21856	0.3506	-0.1995	0.3506	-0.17867	0.56066	-0.2192
0.3526	-0.24786	0.3526	-0.23405	0.3526	-0.2196	0.3526	-0.20047	0.3526	-0.17954	0.56286	-0.22006
0.3546	-0.24903	0.3546	-0.23512	0.3546	-0.22064	0.3546	-0.20144	0.3546	-0.18042	0.56507	-0.22092
0.35661	-0.2502	0.35661	-0.2362	0.35661	-0.22169	0.35661	-0.2024	0.35661	-0.1813	0.56727	-0.22178
0.35861	-0.25138	0.35861	-0.23727	0.35861	-0.22273	0.35861	-0.20337	0.35861	-0.18218	0.56947	-0.22264
0.36061	-0.25255	0.36061	-0.23835	0.36061	-0.22377	0.36061	-0.20434	0.36061	-0.18306	0.57167	-0.2235
0.36261	-0.25372	0.36261	-0.23942	0.36261	-0.22481	0.36261	-0.20531	0.36261	-0.18394	0.57387	-0.22436
0.36461	-0.25489	0.36461	-0.2405	0.36461	-0.22585	0.36461	-0.20627	0.36461	-0.18481	0.57608	-0.22521
0.36662	-0.25606	0.36662	-0.24157	0.36662	-0.2269	0.36662	-0.20724	0.36662	-0.18569	0.57828	-0.22607
0.36862	-0.25723	0.36862	-0.24265	0.36862	-0.22794	0.36862	-0.20821	0.36862	-0.18657	0.58048	-0.22693
0.37062	-0.2584	0.37062	-0.24372	0.37062	-0.22898	0.37062	-0.20917	0.37062	-0.18745	0.58268	-0.22779
0.37262	-0.25957	0.37262	-0.2448	0.37262	-0.23002	0.37262	-0.21014	0.37262	-0.18833	0.58488	-0.22865
0.37462	-0.26074	0.37462	-0.24587	0.37462	-0.23107	0.37462	-0.21111	0.37462	-0.1892	0.58709	-0.22951
0.37663	-0.26191	0.37663	-0.24694	0.37663	-0.23211	0.37663	-0.21208	0.37663	-0.19008	0.58929	-0.23037
0.37863	-0.26308	0.37863	-0.24802	0.37863	-0.23315	0.37863	-0.21304	0.37863	-0.19096	0.59149	-0.23122
0.38063	-0.26425	0.38063	-0.24909	0.38063	-0.23419	0.38063	-0.21401	0.38063	-0.19184	0.59369	-0.23208
0.38263	-0.26542	0.38263	-0.25017	0.38263	-0.23523	0.38263	-0.21498	0.38263	-0.19272	0.5959	-0.23294
0.38463	-0.26659	0.38463	-0.25124	0.38463	-0.23628	0.38463	-0.21595	0.38463	-0.1936	0.5981	-0.2338
0.38664	-0.26776	0.38664	-0.25232	0.38664	-0.23732	0.38664	-0.21691	0.38664	-0.19447	0.6003	-0.23466
0.38864	-0.26893	0.38864	-0.25339	0.38864	-0.23836	0.38864	-0.21788	0.38864	-0.19535	0.6025	-0.23552
0.39064	-0.2701	0.39064	-0.25447	0.39064	-0.2394	0.39064	-0.21885	0.39064	-0.19623	0.6047	-0.23637
0.39264	-0.27127	0.39264	-0.25554	0.39264	-0.24044	0.39264	-0.21981	0.39264	-0.19711	0.60691	-0.23723
0.39464	-0.27244	0.39464	-0.25662	0.39464	-0.24149	0.39464	-0.22078	0.39464	-0.19799	0.60911	-0.23809
0.39665	-0.27361	0.39665	-0.25769	0.39665	-0.24253	0.39665	-0.22175	0.39665	-0.19886	0.61131	-0.23895
0.39865	-0.27478	0.39865	-0.25877	0.39865	-0.24357	0.39865	-0.22272	0.39865	-0.19974	0.61351	-0.23981
0.40065	-0.27595	0.40065	-0.25984	0.40065	-0.24461	0.40065	-0.22368	0.40065	-0.20062	0.61572	-0.24067
0.40265	-0.27712	0.40265	-0.26092	0.40265	-0.24565	0.40265	-0.22465	0.40265	-0.2015	0.61792	-0.24153
0.40465	-0.27829	0.40465	-0.26199	0.40465	-0.2467	0.40465	-0.22562	0.40465	-0.20238	0.62012	-0.24238
0.40666	-0.27947	0.40666	-0.26306	0.40666	-0.24774	0.40666	-0.22659	0.40666	-0.20326	0.62232	-0.24324
0.40866	-0.28064	0.40866	-0.26414	0.40866	-0.24878	0.40866	-0.22755	0.40866	-0.20413	0.62452	-0.2441
0.41066	-0.28181	0.41066	-0.26521	0.41066	-0.24982	0.41066	-0.22852	0.41066	-0.20501	0.62673	-0.24496
0.41266	-0.28298	0.41266	-0.26629	0.41266	-0.25086	0.41266	-0.22949	0.41266	-0.20589	0.62893	-0.24582
0.41466	-0.28415	0.41466	-0.26736	0.41466	-0.25191	0.41466	-0.23046	0.41466	-0.20677	0.63113	-0.24668
0.41667	-0.28532	0.41667	-0.26844	0.41667	-0.25295	0.41667	-0.23142	0.41667	-0.20765	0.63333	-0.24753
0.41867	-0.28649	0.41867	-0.26951	0.41867	-0.25399	0.41867	-0.23239	0.41867	-0.20852	0.63554	-0.24839
0.42067	-0.28766	0.42067	-0.27059	0.42067	-0.25503	0.42067	-0.23336	0.42067	-0.2094	0.63774	-0.24925
0.42267	-0.28883	0.42267	-0.27166	0.42267	-0.25608	0.42267	-0.23432	0.42267	-0.21028	0.63994	-0.25011
0.42467	-0.29	0.42467	-0.27274	0.42467	-0.25712	0.42467	-0.23529	0.42467	-0.21116	0.64214	-0.25097
0.42668	-0.29117	0.42668	-0.27381	0.42668	-0.25816	0.42668	-0.23626	0.42668	-0.21204	0.64434	-0.25183
0.42868	-0.29234	0.42868	-0.27489	0.42868	-0.2592	0.42868	-0.23723	0.42868	-0.21292	0.64655	-0.25269
0.43068	-0.29351	0.43068	-0.27596	0.43068	-0.26024	0.43068	-0.23819	0.43068	-0.21379	0.64875	-0.25354
0.43268	-0.29468	0.43268	-0.27704	0.43268	-0.26129	0.43268	-0.23916	0.43268	-0.21467	0.65095	-0.2544
0.43468	-0.29585	0.43468	-0.27811	0.43468	-0.26233	0.43468	-0.24013	0.43468	-0.21555	0.65315	-0.25526
0.43669	-0.29702	0.43669	-0.27919	0.43669	-0.26337	0.43669	-0.2411	0.43669	-0.21643	0.65536	-0.25612
0.43869	-0.29819	0.43869	-0.28026	0.43869	-0.26441	0.43869	-0.24206	0.43869	-0.21731	0.65756	-0.25698
0.44069	-0.29936	0.44069	-0.28133	0.44069	-0.26545	0.44069	-0.24303	0.44069	-0.21818	0.65976	-0.25784
0.44269	-0.30053	0.44269	-0.28241	0.44269	-0.2665	0.44269	-0.244	0.44269	-0.21906	0.66196	-0.25869
0.44469	-0.3017	0.44469	-0.28348	0.44469	-0.26754	0.44469	-0.24496	0.44469	-0.21994	0.66416	-0.25955
0.4467	-0.30287	0.4467	-0.28456	0.4467	-0.26858	0.4467	-0.24593	0.4467	-0.22082	0.66637	-0.26041
0.4487	-0.30404	0.4487	-0.28563	0.4487	-0.26962	0.4487	-0.2469	0.4487	-0.2217	0.66857	-0.26127
0.4507	-0.30521	0.4507	-0.28671	0.4507	-0.27066	0.4507	-0.24787	0.4507	-0.22258	0.67077	-0.26213
0.4527	-0.30638	0.4527	-0.28778	0.4527	-0.27171	0.4527	-0.24883	0.4527	-0.22345	0.67297	-0.26299
0.4547	-0.30755	0.4547	-0.28886	0.4547	-0.27275	0.4547	-0.2498	0.4547	-0.22433	0.67518	-0.26385
0.45671	-0.30873	0.45671	-0.28993	0.45671	-0.27379	0.45671	-0.25077	0.45671	-0.22521	0.67738	-0.2647
0.45871	-0.3099	0.45871	-0.29101	0.45871	-0.27483	0.45871	-0.25174	0.45871	-0.22609	0.67958	-0.26556
0.46071	-0.31107	0.46071	-0.29208	0.46071	-0.27587	0.46071	-0.2527	0.46071	-0.22697	0.68178	-0.26642
0.46271	-0.31224	0.46271	-0.29316	0.46271	-0.27692	0.46271	-0.25367	0.46271	-0.22784	0.68398	-0.26728
0.46471	-0.31341	0.46471	-0.29423	0.46471	-0.27796	0.46471	-0.25464	0.46471	-0.22872	0.68619	-0.26814
0.46672	-0.31458	0.46672	-0.29531	0.46672	-0.279	0.46672	-0.2556	0.46672	-0.2296	0.68839	-0.269
0.46872	-0.31575	0.46872	-0.29638	0.46872	-0.28004	0.46872	-0.25657	0.46872	-0.23048	0.69059	-0.26985
0.47072	-0.31692	0.47072	-0.29746	0.47072	-0.28108	0.47072	-0.25754	0.47072	-0.23136	0.69279	-0.27071
0.47272	-0.31809	0.47272	-0.29853	0.47272	-0.28213	0.47272	-0.25851	0.47272	-0.23223	0.69499	-0.27157
0.47472	-0.31926	0.47472	-0.2996	0.47472	-0.28317	0.47472	-0.25947	0.47472	-0.23311	0.6972	-0.27243
0.47673	-0.32043	0.47673	-0.30068	0.47673	-0.28421	0.47673	-0.26044	0.47673	-0.23399	0.6994	-0.27329
0.47873	-0.3216	0.47873	-0.30175	0.47873	-0.28525	0.47873	-0.26141	0.47873	-0.23487	0.7016	-0.27415
0.48073	-0.32277	0.48073	-0.30283	0.48073	-0.2863	0.48073	-0.26238	0.48073	-0.23575	0.7038	-0.27501
0.48273	-0.32394	0.48273	-0.3039	0.48273	-0.28734	0.48273	-0.26334	0.48273	-0.23663	0.70601	-0.27586
0.48473	-0.32511	0.48473	-0.30498	0.48473	-0.28838	0.48473	-0.26431	0.48473	-0.2375	0.70821	-0.27672
0.48674	-0.32628	0.48674	-0.30605	0.48674	-0.28942	0.48674	-0.26528	0.48674	-0.23838	0.71041	-0.27758
0.48874	-0.32745	0.48874	-0.30713	0.48874	-0.29046	0.48874	-0.26625	0.48874	-0.23926	0.71261	-0.27844
0.49074	-0.32862	0.49074	-0.3082	0.49074	-0.29151	0.49074	-0.26721	0.49074	-0.24014	0.71481	-0.2793
0.49274	-0.32979	0.49274	-0.30928	0.49274	-0.29255	0.49274	-0.26818	0.49274	-0.24102	0.71702	-0.28016
0.49474	-0.33096	0.49474	-0.31035	0.49474	-0.29359	0.49474	-0.26915	0.49474	-0.24189	0.71922	-0.28101
0.49675	-0.33213	0.49675	-0.31143	0.49675	-0.29463	0.49675	-0.27011	0.49675	-0.24277	0.72142	-0.28187
0.49875	-0.3333	0.49875	-0.3125	0.49875	-0.29567	0.49875	-0.27108	0.49875	-0.24365	0.72362	-0.28273
0.50075	-0.33447	0.50075	-0.31358	0.50075	-0.29672	0.50075	-0.27205	0.50075	-0.24453	0.72583	-0.28359
0.50275	-0.33564	0.50275	-0.31465	0.50275	-0.29776	0.50275	-0.27302	0.50275	-0.24541	0.72803	-0.28445
0.50475	-0.33682	0.50475	-0.31572	0.50475	-0.2988	0.50475	-0.27398	0.50475	-0.24629	0.73023	-0.28531
0.50676	-0.33799	0.50676	-0.3168	0.50676	-0.29984	0.50676	-0.27495	0.50676	-0.24716	0.73243	-0.28617
0.50876	-0.33916	0.50876	-0.31787	0.50876	-0.30088	0.50876	-0.27592	0.50876	-0.24804	0.73463	-0.28702
0.51076	-0.34033	0.51076	-0.31895	0.51076	-0.30193	0.51076	-0.27689	0.51076	-0.24892	0.73684	-0.28788
0.51276	-0.3415	0.51276	-0.32002	0.51276	-0.30297	0.51276	-0.27785	0.51276	-0.2498	0.73904	-0.28874
0.51476	-0.34267	0.51476	-0.3211	0.51476	-0.30401	0.51476	-0.27882	0.51476	-0.25068	0.74124	-0.2896
0.51677	-0.34384	0.51677	-0.32217	0.51677	-0.30505	0.51677	-0.27979	0.51677	-0.25155	0.74344	-0.29046
0.51877	-0.34501	0.51877	-0.32325	0.51877	-0.30609	0.51877	-0.28075	0.51877	-0.25243	0.74565	-0.29132
0.52077	-0.34618	0.52077	-0.32432	0.52077	-0.30714	0.52077	-0.28172	0.52077	-0.25331	0.74785	-0.29217
0.52277	-0.34735	0.52277	-0.3254	0.52277	-0.30818	0.52277	-0.28269	0.52277	-0.25419	0.75005	-0.29303
0.52477	-0.34852	0.52477	-0.32647	0.52477	-0.30922	0.52477	-0.28366	0.52477	-0.25507	0.75225	-0.29389
0.52678	-0.34969	0.52678	-0.32755	0.52678	-0.31026	0.52678	-0.28462	0.52678	-0.25595	0.75445	-0.29475
0.52878	-0.35086	0.52878	-0.32862	0.52878	-0.31131	0.52878	-0.28559	0.52878	-0.25682	0.75666	-0.29561
0.53078	-0.35203	0.53078	-0.3297	0.53078	-0.31235	0.53078	-0.28656	0.53078	-0.2577	0.75886	-0.29647
0.53278	-0.3532	0.53278	-0.33077	0.53278	-0.31339	0.53278	-0.28753	0.53278	-0.25858	0.76106	-0.29733
0.53478	-0.35437	0.53478	-0.33185	0.53478	-0.31443	0.53478	-0.28849	0.53478	-0.25946	0.76326	-0.29818
0.53679	-0.35554	0.53679	-0.33292	0.53679	-0.31547	0.53679	-0.28946	0.53679	-0.26034	0.76547	-0.29904
0.53879	-0.35671	0.53879	-0.33399	0.53879	-0.31652	0.53879	-0.29043	0.53879	-0.26121	0.76767	-0.2999
0.54079	-0.35788	0.54079	-0.33507	0.54079	-0.31756	0.54079	-0.2914	0.54079	-0.26209	0.76987	-0.30076
0.54279	-0.35905	0.54279	-0.33614	0.54279	-0.3186	0.54279	-0.29236	0.54279	-0.26297	0.77207	-0.30162
0.54479	-0.36022	0.54479	-0.33722	0.54479	-0.31964	0.54479	-0.29333	0.54479	-0.26385	0.77427	-0.30248
0.5468	-0.36139	0.5468	-0.33829	0.5468	-0.32068	0.5468	-0.2943	0.5468	-0.26473	0.77648	-0.30334
0.5488	-0.36256	0.5488	-0.33937	0.5488	-0.32173	0.5488	-0.29526	0.5488	-0.26561	0.77868	-0.30419
0.5508	-0.36373	0.5508	-0.34044	0.5508	-0.32277	0.5508	-0.29623	0.5508	-0.26648	0.78088	-0.30505
0.5528	-0.36491	0.5528	-0.34152	0.5528	-0.32381	0.5528	-0.2972	0.5528	-0.26736	0.78308	-0.30591
0.5548	-0.36608	0.5548	-0.34259	0.5548	-0.32485	0.5548	-0.29817	0.5548	-0.26824	0.78529	-0.30677
0.55681	-0.36725	0.55681	-0.34367	0.55681	-0.32589	0.55681	-0.29913	0.55681	-0.26912	0.78749	-0.30763
0.55881	-0.36842	0.55881	-0.34474	0.55881	-0.32694	0.55881	-0.3001	0.55881	-0.27	0.78969	-0.30849
0.56081	-0.36959	0.56081	-0.34582	0.56081	-0.32798	0.56081	-0.30107	0.56081	-0.27087	0.79189	-0.30934
0.56281	-0.37076	0.56281	-0.34689	0.56281	-0.32902	0.56281	-0.30204	0.56281	-0.27175	0.79409	-0.3102
0.56481	-0.37193	0.56481	-0.34797	0.56481	-0.33006	0.56481	-0.303	0.56481	-0.27263	0.7963	-0.31106
0.56682	-0.3731	0.56682	-0.34904	0.56682	-0.3311	0.56682	-0.30397	0.56682	-0.27351	0.7985	-0.31192
0.56882	-0.37427	0.56882	-0.35012	0.56882	-0.33215	0.56882	-0.30494	0.56882	-0.27439	0.8007	-0.31278
0.57082	-0.37544	0.57082	-0.35119	0.57082	-0.33319	0.57082	-0.3059	0.57082	-0.27527	0.8029	-0.31364
0.57282	-0.37661	0.57282	-0.35226	0.57282	-0.33423	0.57282	-0.30687	0.57282	-0.27614	0.80511	-0.3145
0.57482	-0.37778	0.57482	-0.35334	0.57482	-0.33527	0.57482	-0.30784	0.57482	-0.27702	0.80731	-0.31535
0.57683	-0.37895	0.57683	-0.35441	0.57683	-0.33631	0.57683	-0.30881	0.57683	-0.2779	0.80951	-0.31621
0.57883	-0.38012	0.57883	-0.35549	0.57883	-0.33736	0.57883	-0.30977	0.57883	-0.27878	0.81171	-0.31707
0.58083	-0.38129	0.58083	-0.35656	0.58083	-0.3384	0.58083	-0.31074	0.58083	-0.27966	0.81391	-0.31793
0.58283	-0.38246	0.58283	-0.35764	0.58283	-0.33944	0.58283	-0.31171	0.58283	-0.28053	0.81612	-0.31879
0.58483	-0.38363	0.58483	-0.35871	0.58483	-0.34048	0.58483	-0.31268	0.58483	-0.28141	0.81832	-0.31965
0.58684	-0.3848	0.58684	-0.35979	0.58684	-0.34153	0.58684	-0.31364	0.58684	-0.28229	0.82052	-0.3205
0.58884	-0.38597	0.58884	-0.36086	0.58884	-0.34257	0.58884	-0.31461	0.58884	-0.28317	0.82272	-0.32136
0.59084	-0.38714	0.59084	-0.36194	0.59084	-0.34361	0.59084	-0.31558	0.59084	-0.28405	0.82492	-0.32222
0.59284	-0.38831	0.59284	-0.36301	0.59284	-0.34465	0.59284	-0.31655	0.59284	-0.28493	0.82713	-0.32308
0.59484	-0.38948	0.59484	-0.36409	0.59484	-0.34569	0.59484	-0.31751	0.59484	-0.2858	0.82933	-0.32394
0.59685	-0.39065	0.59685	-0.36516	0.59685	-0.34674	0.59685	-0.31848	0.59685	-0.28668	0.83153	-0.3248
0.59885	-0.39182	0.59885	-0.36624	0.59885	-0.34778	0.59885	-0.31945	0.59885	-0.28756	0.83373	-0.32566
0.60085	-0.393	0.60085	-0.36731	0.60085	-0.34882	0.60085	-0.32041	0.60085	-0.28844	0.83594	-0.32651
0.60285	-0.39417	0.60285	-0.36839	0.60285	-0.34986	0.60285	-0.32138	0.60285	-0.28932	0.83814	-0.32737
0.60485	-0.39534	0.60485	-0.36946	0.60485	-0.3509	0.60485	-0.32235	0.60485	-0.29019	0.84034	-0.32823
0.60686	-0.39651	0.60686	-0.37053	0.60686	-0.35195	0.60686	-0.32332	0.60686	-0.29107	0.84254	-0.32909
0.60886	-0.39768	0.60886	-0.37161	0.60886	-0.35299	0.60886	-0.32428	0.60886	-0.29195	0.84474	-0.32995
0.61086	-0.39885	0.61086	-0.37268	0.61086	-0.35403	0.61086	-0.32525	0.61086	-0.29283	0.84695	-0.33081
0.61286	-0.40002	0.61286	-0.37376	0.61286	-0.35507	0.61286	-0.32622	0.61286	-0.29371	0.84915	-0.33166
0.61486	-0.40119	0.61486	-0.37483	0.61486	-0.35611	0.61486	-0.32719	0.61486	-0.29458	0.85135	-0.33252
0.61687	-0.40236	0.61687	-0.37591	0.61687	-0.35716	0.61687	-0.32815	0.61687	-0.29546	0.85355	-0.33338
0.61887	-0.40353	0.61887	-0.37698	0.61887	-0.3582	0.61887	-0.32912	0.61887	-0.29634	0.85576	-0.33424
0.62087	-0.4047	0.62087	-0.37806	0.62087	-0.35924	0.62087	-0.33009	0.62087	-0.29722	0.85796	-0.3351
0.62287	-0.40587	0.62287	-0.37913	0.62287	-0.36028	0.62287	-0.33105	0.62287	-0.2981	0.86016	-0.33596
0.62487	-0.40704	0.62487	-0.38021	0.62487	-0.36132	0.62487	-0.33202	0.62487	-0.29898	0.86236	-0.33682
0.62688	-0.40821	0.62688	-0.38128	0.62688	-0.36237	0.62688	-0.33299	0.62688	-0.29985	0.86456	-0.33767
0.62888	-0.40938	0.62888	-0.38236	0.62888	-0.36341	0.62888	-0.33396	0.62888	-0.30073	0.86677	-0.33853
0.63088	-0.41055	0.63088	-0.38343	0.63088	-0.36445	0.63088	-0.33492	0.63088	-0.30161	0.86897	-0.33939
0.63288	-0.41172	0.63288	-0.38451	0.63288	-0.36549	0.63288	-0.33589	0.63288	-0.30249	0.87117	-0.34025
0.63488	-0.41289	0.63488	-0.38558	0.63488	-0.36653	0.63488	-0.33686	0.63488	-0.30337	0.87337	-0.34111
0.63689	-0.41406	0.63689	-0.38665	0.63689	-0.36758	0.63689	-0.33783	0.63689	-0.30424	0.87558	-0.34197
0.63889	-0.41523	0.63889	-0.38773	0.63889	-0.36862	0.63889	-0.33879	0.63889	-0.30512	0.87778	-0.34282
0.64089	-0.4164	0.64089	-0.3888	0.64089	-0.36966	0.64089	-0.33976	0.64089	-0.306	0.87998	-0.34368
0.64289	-0.41757	0.64289	-0.38988	0.64289	-0.3707	0.64289	-0.34073	0.64289	-0.30688	0.88218	-0.34454
0.64489	-0.41874	0.64489	-0.39095	0.64489	-0.37175	0.64489	-0.34169	0.64489	-0.30776	0.88438	-0.3454
0.6469	-0.41991	0.6469	-0.39203	0.6469	-0.37279	0.6469	-0.34266	0.6469	-0.30864	0.88659	-0.34626
0.6489	-0.42109	0.6489	-0.3931	0.6489	-0.37383	0.6489	-0.34363	0.6489	-0.30951	0.88879	-0.34712
0.6509	-0.42226	0.6509	-0.39418	0.6509	-0.37487	0.6509	-0.3446	0.6509	-0.31039	0.89099	-0.34798
0.6529	-0.42343	0.6529	-0.39525	0.6529	-0.37591	0.6529	-0.34556	0.6529	-0.31127	0.89319	-0.34883
0.6549	-0.4246	0.6549	-0.39633	0.6549	-0.37696	0.6549	-0.34653	0.6549	-0.31215	0.8954	-0.34969
0.65691	-0.42577	0.65691	-0.3974	0.65691	-0.378	0.65691	-0.3475	0.65691	-0.31303	0.8976	-0.35055
0.65891	-0.42694	0.65891	-0.39848	0.65891	-0.37904	0.65891	-0.34847	0.65891	-0.3139	0.8998	-0.35141
0.66091	-0.42811	0.66091	-0.39955	0.66091	-0.38008	0.66091	-0.34943	0.66091	-0.31478	0.902	-0.35227
0.66291	-0.42928	0.66291	-0.40063	0.66291	-0.38112	0.66291	-0.3504	0.66291	-0.31566	0.9042	-0.35313
0.66491	-0.43045	0.66491	-0.4017	0.66491	-0.38217	0.66491	-0.35137	0.66491	-0.31654	0.90641	-0.35398
0.66692	-0.43162	0.66692	-0.40278	0.66692	-0.38321	0.66692	-0.35234	0.66692	-0.31742	0.90861	-0.35484
0.66892	-0.43279	0.66892	-0.40385	0.66892	-0.38425	0.66892	-0.3533	0.66892	-0.3183	0.91081	-0.3557
0.67092	-0.43396	0.67092	-0.40492	0.67092	-0.38529	0.67092	-0.35427	0.67092	-0.31917	0.91301	-0.35656
0.67292	-0.43513	0.67292	-0.406	0.67292	-0.38633	0.67292	-0.35524	0.67292	-0.32005	0.91522	-0.35742
0.67492	-0.4363	0.67492	-0.40707	0.67492	-0.38738	0.67492	-0.3562	0.67492	-0.32093	0.91742	-0.35828
0.67693	-0.43747	0.67693	-0.40815	0.67693	-0.38842	0.67693	-0.35717	0.67693	-0.32181	0.91962	-0.35914
0.67893	-0.43864	0.67893	-0.40922	0.67893	-0.38946	0.67893	-0.35814	0.67893	-0.32269	0.92182	-0.35999
0.68093	-0.43981	0.68093	-0.4103	0.68093	-0.3905	0.68093	-0.35911	0.68093	-0.32356	0.92402	-0.36085
0.68293	-0.44098	0.68293	-0.41137	0.68293	-0.39154	0.68293	-0.36007	0.68293	-0.32444	0.92623	-0.36171
0.68493	-0.44215	0.68493	-0.41245	0.68493	-0.39259	0.68493	-0.36104	0.68493	-0.32532	0.92843	-0.36257
0.68694	-0.44332	0.68694	-0.41352	0.68694	-0.39363	0.68694	-0.36201	0.68694	-0.3262	0.93063	-0.36343
0.68894	-0.44449	0.68894	-0.4146	0.68894	-0.39467	0.68894	-0.36298	0.68894	-0.32708	0.93283	-0.36429
0.69094	-0.44566	0.69094	-0.41567	0.69094	-0.39571	0.69094	-0.36394	0.69094	-0.32796	0.93504	-0.36514
0.69294	-0.44683	0.69294	-0.41675	0.69294	-0.39676	0.69294	-0.36491	0.69294	-0.32883	0.93724	-0.366
0.69494	-0.448	0.69494	-0.41782	0.69494	-0.3978	0.69494	-0.36588	0.69494	-0.32971	0.93944	-0.36686
0.69695	-0.44917	0.69695	-0.4189	0.69695	-0.39884	0.69695	-0.36684	0.69695	-0.33059	0.94164	-0.36772
0.69895	-0.45035	0.69895	-0.41997	0.69895	-0.39988	0.69895	-0.36781	0.69895	-0.33147	0.94384	-0.36858
0.70095	-0.45152	0.70095	-0.42105	0.70095	-0.40092	0.70095	-0.36878	0.70095	-0.33235	0.94605	-0.36944
0.70295	-0.45269	0.70295	-0.42212	0.70295	-0.40197	0.70295	-0.36975	0.70295	-0.33322	0.94825	-0.3703
0.70495	-0.45386	0.70495	-0.42319	0.70495	-0.40301	0.70495	-0.37071	0.70495	-0.3341	0.95045	-0.37115
0.70696	-0.45503	0.70696	-0.42427	0.70696	-0.40405	0.70696	-0.37168	0.70696	-0.33498	0.95265	-0.37201
0.70896	-0.4562	0.70896	-0.42534	0.70896	-0.40509	0.70896	-0.37265	0.70896	-0.33586	0.95485	-0.37287
0.71096	-0.45737	0.71096	-0.42642	0.71096	-0.40613	0.71096	-0.37362	0.71096	-0.33674	0.95706	-0.37373
0.71296	-0.45854	0.71296	-0.42749	0.71296	-0.40718	0.71296	-0.37458	0.71296	-0.33762	0.95926	-0.37459
0.71496	-0.45971	0.71496	-0.42857	0.71496	-0.40822	0.71496	-0.37555	0.71496	-0.33849	0.96146	-0.37545
0.71697	-0.46088	0.71697	-0.42964	0.71697	-0.40926	0.71697	-0.37652	0.71697	-0.33937	0.96366	-0.37631
0.71897	-0.46205	0.71897	-0.43072	0.71897	-0.4103	0.71897	-0.37749	0.71897	-0.34025	0.96587	-0.37716
0.72097	-0.46322	0.72097	-0.43179	0.72097	-0.41134	0.72097	-0.37845	0.72097	-0.34113	0.96807	-0.37802
0.72297	-0.46439	0.72297	-0.43287	0.72297	-0.41239	0.72297	-0.37942	0.72297	-0.34201	0.97027	-0.37888
0.72497	-0.46556	0.72497	-0.43394	0.72497	-0.41343	0.72497	-0.38039	0.72497	-0.34288	0.97247	-0.37974
0.72698	-0.46673	0.72698	-0.43502	0.72698	-0.41447	0.72698	-0.38135	0.72698	-0.34376	0.97467	-0.3806
0.72898	-0.4679	0.72898	-0.43609	0.72898	-0.41551	0.72898	-0.38232	0.72898	-0.34464	0.97688	-0.38146
0.73098	-0.46907	0.73098	-0.43717	0.73098	-0.41655	0.73098	-0.38329	0.73098	-0.34552	0.97908	-0.38231
0.73298	-0.47024	0.73298	-0.43824	0.73298	-0.4176	0.73298	-0.38426	0.73298	-0.3464	0.98128	-0.38317
0.73498	-0.47141	0.73498	-0.43931	0.73498	-0.41864	0.73498	-0.38522	0.73498	-0.34728	0.98348	-0.38403
0.73699	-0.47258	0.73699	-0.44039	0.73699	-0.41968	0.73699	-0.38619	0.73699	-0.34815	0.98569	-0.38489
0.73899	-0.47375	0.73899	-0.44146	0.73899	-0.42072	0.73899	-0.38716	0.73899	-0.34903	0.98789	-0.38575
0.74099	-0.47492	0.74099	-0.44254	0.74099	-0.42176	0.74099	-0.38813	0.74099	-0.34991	0.99009	-0.38661
0.74299	-0.47609	0.74299	-0.44361	0.74299	-0.42281	0.74299	-0.38909	0.74299	-0.35079	0.99229	-0.38747
0.74499	-0.47726	0.74499	-0.44469	0.74499	-0.42385	0.74499	-0.39006	0.74499	-0.35167	0.99449	-0.38832
0.747	-0.47844	0.747	-0.44576	0.747	-0.42489	0.747	-0.39103	0.747	-0.35254	0.9967	-0.38918
0.749	-0.47961	0.749	-0.44684	0.749	-0.42593	0.749	-0.39199	0.749	-0.35342	0.9989	-0.39004
0.751	-0.48078	0.751	-0.44791	0.751	-0.42698	0.751	-0.39296	0.751	-0.3543	1.0011	-0.3909
0.753	-0.48195	0.753	-0.44899	0.753	-0.42802	0.753	-0.39393	0.753	-0.35518	1.0033	-0.39176
0.75501	-0.48312	0.75501	-0.45006	0.75501	-0.42906	0.75501	-0.3949	0.75501	-0.35606	1.00551	-0.39262
0.75701	-0.48429	0.75701	-0.45114	0.75701	-0.4301	0.75701	-0.39586	0.75701	-0.35693	1.00771	-0.39347
0.75901	-0.48546	0.75901	-0.45221	0.75901	-0.43114	0.75901	-0.39683	0.75901	-0.35781	1.00991	-0.39433
0.76101	-0.48663	0.76101	-0.45329	0.76101	-0.43219	0.76101	-0.3978	0.76101	-0.35869	1.01211	-0.39519
0.76301	-0.4878	0.76301	-0.45436	0.76301	-0.43323	0.76301	-0.39877	0.76301	-0.35957	1.01431	-0.39605
0.76502	-0.48897	0.76502	-0.45544	0.76502	-0.43427	0.76502	-0.39973	0.76502	-0.36045	1.01652	-0.39691
0.76702	-0.49014	0.76702	-0.45651	0.76702	-0.43531	0.76702	-0.4007	0.76702	-0.36133	1.01872	-0.39777
0.76902	-0.49131	0.76902	-0.45758	0.76902	-0.43635	0.76902	-0.40167	0.76902	-0.3622	1.02092	-0.39863
0.77102	-0.49248	0.77102	-0.45866	0.77102	-0.4374	0.77102	-0.40264	0.77102	-0.36308	1.02312	-0.39948
0.77302	-0.49365	0.77302	-0.45973	0.77302	-0.43844	0.77302	-0.4036	0.77302	-0.36396	1.02533	-0.40034
0.77503	-0.49482	0.77503	-0.46081	0.77503	-0.43948	0.77503	-0.40457	0.77503	-0.36484	1.02753	-0.4012
0.77703	-0.49599	0.77703	-0.46188	0.77703	-0.44052	0.77703	-0.40554	0.77703	-0.36572	1.02973	-0.40206
0.77903	-0.49716	0.77903	-0.46296	0.77903	-0.44156	0.77903	-0.4065	0.77903	-0.36659	1.03193	-0.40292
0.78103	-0.49833	0.78103	-0.46403	0.78103	-0.44261	0.78103	-0.40747	0.78103	-0.36747	1.03413	-0.40378
0.78303	-0.4995	0.78303	-0.46511	0.78303	-0.44365	0.78303	-0.40844	0.78303	-0.36835	1.03634	-0.40463
0.78504	-0.50067	0.78504	-0.46618	0.78504	-0.44469	0.78504	-0.40941	0.78504	-0.36923	1.03854	-0.40549
0.78704	-0.50184	0.78704	-0.46726	0.78704	-0.44573	0.78704	-0.41037	0.78704	-0.37011	1.04074	-0.40635
0.78904	-0.50301	0.78904	-0.46833	0.78904	-0.44677	0.78904	-0.41134	0.78904	-0.37099	1.04294	-0.40721
0.79104	-0.50418	0.79104	-0.46941	0.79104	-0.44782	0.79104	-0.41231	0.79104	-0.37186	1.04515	-0.40807
0.79304	-0.50535	0.79304	-0.47048	0.79304	-0.44886	0.79304	-0.41328	0.79304	-0.37274	1.04735	-0.40893
0.79505	-0.50653	0.79505	-0.47156	0.79505	-0.4499	0.79505	-0.41424	0.79505	-0.37362	1.04955	-0.40979
0.79705	-0.5077	0.79705	-0.47263	0.79705	-0.45094	0.79705	-0.41521	0.79705	-0.3745	1.05175	-0.41064
0.79905	-0.50887	0.79905	-0.47371	0.79905	-0.45199	0.79905	-0.41618	0.79905	-0.37538	1.05395	-0.4115
0.80105	-0.51004	0.80105	-0.47478	0.80105	-0.45303	0.80105	-0.41714	0.80105	-0.37625	1.05616	-0.41236
0.80305	-0.51121	0.80305	-0.47585	0.80305	-0.45407	0.80305	-0.41811	0.80305	-0.37713	1.05836	-0.41322
0.80506	-0.51238	0.80506	-0.47693	0.80506	-0.45511	0.80506	-0.41908	0.80506	-0.37801	1.06056	-0.41408
0.80706	-0.51355	0.80706	-0.478	0.80706	-0.45615	0.80706	-0.42005	0.80706	-0.37889	1.06276	-0.41494
0.80906	-0.51472	0.80906	-0.47908	0.80906	-0.4572	0.80906	-0.42101	0.80906	-0.37977	1.06496	-0.41579
0.81106	-0.51589	0.81106	-0.48015	0.81106	-0.45824	0.81106	-0.42198	0.81106	-0.38065	1.06717	-0.41665
0.81306	-0.51706	0.81306	-0.48123	0.81306	-0.45928	0.81306	-0.42295	0.81306	-0.38152	1.06937	-0.41751
0.81507	-0.51823	0.81507	-0.4823	0.81507	-0.46032	0.81507	-0.42392	0.81507	-0.3824	1.07157	-0.41837
0.81707	-0.5194	0.81707	-0.48338	0.81707	-0.46136	0.81707	-0.42488	0.81707	-0.38328	1.07377	-0.41923
0.81907	-0.52057	0.81907	-0.48445	0.81907	-0.46241	0.81907	-0.42585	0.81907	-0.38416	1.07598	-0.42009
0.82107	-0.52174	0.82107	-0.48553	0.82107	-0.46345	0.82107	-0.42682	0.82107	-0.38504	1.07818	-0.42095
0.82307	-0.52291	0.82307	-0.4866	0.82307	-0.46449	0.82307	-0.42778	0.82307	-0.38591	1.08038	-0.4218
0.82508	-0.52408	0.82508	-0.48768	0.82508	-0.46553	0.82508	-0.42875	0.82508	-0.38679	1.08258	-0.42266
0.82708	-0.52525	0.82708	-0.48875	0.82708	-0.46657	0.82708	-0.42972	0.82708	-0.38767	1.08478	-0.42352
0.82908	-0.52642	0.82908	-0.48983	0.82908	-0.46762	0.82908	-0.43069	0.82908	-0.38855	1.08699	-0.42438
0.83108	-0.52759	0.83108	-0.4909	0.83108	-0.46866	0.83108	-0.43165	0.83108	-0.38943	1.08919	-0.42524
0.83308	-0.52876	0.83308	-0.49197	0.83308	-0.4697	0.83308	-0.43262	0.83308	-0.39031	1.09139	-0.4261
0.83509	-0.52993	0.83509	-0.49305	0.83509	-0.47074	0.83509	-0.43359	0.83509	-0.39118	1.09359	-0.42695
0.83709	-0.5311	0.83709	-0.49412	0.83709	-0.47178	0.83709	-0.43456	0.83709	-0.39206	1.0958	-0.42781
0.83909	-0.53227	0.83909	-0.4952	0.83909	-0.47283	0.83909	-0.43552	0.83909	-0.39294	1.098	-0.42867
0.84109	-0.53344	0.84109	-0.49627	0.84109	-0.47387	0.84109	-0.43649	0.84109	-0.39382	1.1002	-0.42953
0.84309	-0.53462	0.84309	-0.49735	0.84309	-0.47491	0.84309	-0.43746	0.84309	-0.3947	1.1024	-0.43039
0.8451	-0.53579	0.8451	-0.49842	0.8451	-0.47595	0.8451	-0.43843	0.8451	-0.39557	1.1046	-0.43125
0.8471	-0.53696	0.8471	-0.4995	0.8471	-0.47699	0.8471	-0.43939	0.8471	-0.39645	1.10681	-0.43211
0.8491	-0.53813	0.8491	-0.50057	0.8491	-0.47804	0.8491	-0.44036	0.8491	-0.39733	1.10901	-0.43296
0.8511	-0.5393	0.8511	-0.50165	0.8511	-0.47908	0.8511	-0.44133	0.8511	-0.39821	1.11121	-0.43382
0.8531	-0.54047	0.8531	-0.50272	0.8531	-0.48012	0.8531	-0.44229	0.8531	-0.39909	1.11341	-0.43468
0.85511	-0.54164	0.85511	-0.5038	0.85511	-0.48116	0.85511	-0.44326	0.85511	-0.39997	1.11562	-0.43554
0.85711	-0.54281	0.85711	-0.50487	0.85711	-0.48221	0.85711	-0.44423	0.85711	-0.40084	1.11782	-0.4364
0.85911	-0.54398	0.85911	-0.50595	0.85911	-0.48325	0.85911	-0.4452	0.85911	-0.40172	1.12002	-0.43726
0.86111	-0.54515	0.86111	-0.50702	0.86111	-0.48429	0.86111	-0.44616	0.86111	-0.4026	1.12222	-0.43811
0.86311	-0.54632	0.86311	-0.5081	0.86311	-0.48533	0.86311	-0.44713	0.86311	-0.40348	1.12442	-0.43897
0.86512	-0.54749	0.86512	-0.50917	0.86512	-0.48637	0.86512	-0.4481	0.86512	-0.40436	1.12663	-0.43983
0.86712	-0.54866	0.86712	-0.51024	0.86712	-0.48742	0.86712	-0.44907	0.86712	-0.40523	1.12883	-0.44069
0.86912	-0.54983	0.86912	-0.51132	0.86912	-0.48846	0.86912	-0.45003	0.86912	-0.40611	1.13103	-0.44155
0.87112	-0.551	0.87112	-0.51239	0.87112	-0.4895	0.87112	-0.451	0.87112	-0.40699	1.13323	-0.44241
0.87312	-0.55217	0.87312	-0.51347	0.87312	-0.49054	0.87312	-0.45197	0.87312	-0.40787	1.13544	-0.44327
0.87513	-0.55334	0.87513	-0.51454	0.87513	-0.49158	0.87513	-0.45293	0.87513	-0.40875	1.13764	-0.44412
0.87713	-0.55451	0.87713	-0.51562	0.87713	-0.49263	0.87713	-0.4539	0.87713	-0.40963	1.13984	-0.44498
0.87913	-0.55568	0.87913	-0.51669	0.87913	-0.49367	0.87913	-0.45487	0.87913	-0.4105	1.14204	-0.44584
0.88113	-0.55685	0.88113	-0.51777	0.88113	-0.49471	0.88113	-0.45584	0.88113	-0.41138	1.14424	-0.4467
0.88313	-0.55802	0.88313	-0.51884	0.88313	-0.49575	0.88313	-0.4568	0.88313	-0.41226	1.14645	-0.44756
0.88514	-0.55919	0.88514	-0.51992	0.88514	-0.49679	0.88514	-0.45777	0.88514	-0.41314	1.14865	-0.44842
0.88714	-0.56036	0.88714	-0.52099	0.88714	-0.49784	0.88714	-0.45874	0.88714	-0.41402	1.15085	-0.44928
0.88914	-0.56153	0.88914	-0.52207	0.88914	-0.49888	0.88914	-0.45971	0.88914	-0.41489	1.15305	-0.45013
0.89114	-0.56271	0.89114	-0.52314	0.89114	-0.49992	0.89114	-0.46067	0.89114	-0.41577	1.15526	-0.45099
0.89314	-0.56388	0.89314	-0.52422	0.89314	-0.50096	0.89314	-0.46164	0.89314	-0.41665	1.15746	-0.45185
0.89515	-0.56505	0.89515	-0.52529	0.89515	-0.502	0.89515	-0.46261	0.89515	-0.41753	1.15966	-0.45271
0.89715	-0.56622	0.89715	-0.52637	0.89715	-0.50305	0.89715	-0.46358	0.89715	-0.41841	1.16186	-0.45357
0.89915	-0.56739	0.89915	-0.52744	0.89915	-0.50409	0.89915	-0.46454	0.89915	-0.41928	1.16406	-0.45443
0.90115	-0.56856	0.90115	-0.52851	0.90115	-0.50513	0.90115	-0.46551	0.90115	-0.42016	1.16627	-0.45528
0.90315	-0.56973	0.90315	-0.52959	0.90315	-0.50617	0.90315	-0.46648	0.90315	-0.42104	1.16847	-0.45614
0.90516	-0.5709	0.90516	-0.53066	0.90516	-0.50721	0.90516	-0.46744	0.90516	-0.42192	1.17067	-0.457
0.90716	-0.57207	0.90716	-0.53174	0.90716	-0.50826	0.90716	-0.46841	0.90716	-0.4228	1.17287	-0.45786
0.90916	-0.57324	0.90916	-0.53281	0.90916	-0.5093	0.90916	-0.46938	0.90916	-0.42368	1.17508	-0.45872
0.91116	-0.57441	0.91116	-0.53389	0.91116	-0.51034	0.91116	-0.47035	0.91116	-0.42455	1.17728	-0.45958
0.91316	-0.57558	0.91316	-0.53496	0.91316	-0.51138	0.91316	-0.47131	0.91316	-0.42543	1.17948	-0.46044
0.91517	-0.57675	0.91517	-0.53604	0.91517	-0.51243	0.91517	-0.47228	0.91517	-0.42631	1.18168	-0.46129
0.91717	-0.57792	0.91717	-0.53711	0.91717	-0.51347	0.91717	-0.47325	0.91717	-0.42719	1.18388	-0.46215
0.91917	-0.57909	0.91917	-0.53819	0.91917	-0.51451	0.91917	-0.47422	0.91917	-0.42807	1.18609	-0.46301
0.92117	-0.58026	0.92117	-0.53926	0.92117	-0.51555	0.92117	-0.47518	0.92117	-0.42894	1.18829	-0.46387
0.92317	-0.58143	0.92317	-0.54034	0.92317	-0.51659	0.92317	-0.47615	0.92317	-0.42982	1.19049	-0.46473
0.92518	-0.5826	0.92518	-0.54141	0.92518	-0.51764	0.92518	-0.47712	0.92518	-0.4307	1.19269	-0.46559
0.92718	-0.58377	0.92718	-0.54249	0.92718	-0.51868	0.92718	-0.47808	0.92718	-0.43158	1.19489	-0.46644
0.92918	-0.58494	0.92918	-0.54356	0.92918	-0.51972	0.92918	-0.47905	0.92918	-0.43246	1.1971	-0.4673
0.93118	-0.58611	0.93118	-0.54464	0.93118	-0.52076	0.93118	-0.48002	0.93118	-0.43334	1.1993	-0.46816
0.93318	-0.58728	0.93318	-0.54571	0.93318	-0.5218	0.93318	-0.48099	0.93318	-0.43421	1.2015	-0.46902
0.93519	-0.58845	0.93519	-0.54678	0.93519	-0.52285	0.93519	-0.48195	0.93519	-0.43509	1.2037	-0.46988
0.93719	-0.58962	0.93719	-0.54786	0.93719	-0.52389	0.93719	-0.48292	0.93719	-0.43597	1.20591	-0.47074
0.93919	-0.59079	0.93919	-0.54893	0.93919	-0.52493	0.93919	-0.48389	0.93919	-0.43685	1.20811	-0.4716
0.94119	-0.59197	0.94119	-0.55001	0.94119	-0.52597	0.94119	-0.48486	0.94119	-0.43773	1.21031	-0.47245
0.94319	-0.59314	0.94319	-0.55108	0.94319	-0.52701	0.94319	-0.48582	0.94319	-0.4386	1.21251	-0.47331
0.9452	-0.59431	0.9452	-0.55216	0.9452	-0.52806	0.9452	-0.48679	0.9452	-0.43948	1.21471	-0.47417
0.9472	-0.59548	0.9472	-0.55323	0.9472	-0.5291	0.9472	-0.48776	0.9472	-0.44036	1.21692	-0.47503
0.9492	-0.59665	0.9492	-0.55431	0.9492	-0.53014	0.9492	-0.48873	0.9492	-0.44124	1.21912	-0.47589
0.9512	-0.59782	0.9512	-0.55538	0.9512	-0.53118	0.9512	-0.48969	0.9512	-0.44212	1.22132	-0.47675
0.9532	-0.59899	0.9532	-0.55646	0.9532	-0.53222	0.9532	-0.49066	0.9532	-0.443	1.22352	-0.4776
0.95521	-0.60016	0.95521	-0.55753	0.95521	-0.53327	0.95521	-0.49163	0.95521	-0.44387	1.22573	-0.47846
0.95721	-0.60133	0.95721	-0.55861	0.95721	-0.53431	0.95721	-0.49259	0.95721	-0.44475	1.22793	-0.47932
0.95921	-0.6025	0.95921	-0.55968	0.95921	-0.53535	0.95921	-0.49356	0.95921	-0.44563	1.23013	-0.48018
0.96121	-0.60367	0.96121	-0.56076	0.96121	-0.53639	0.96121	-0.49453	0.96121	-0.44651	1.23233	-0.48104
0.96321	-0.60484	0.96321	-0.56183	0.96321	-0.53744	0.96321	-0.4955	0.96321	-0.44739	1.23453	-0.4819
0.96522	-0.60601	0.96522	-0.5629	0.96522	-0.53848	0.96522	-0.49646	0.96522	-0.44826	1.23674	-0.48276
0.96722	-0.60718	0.96722	-0.56398	0.96722	-0.53952	0.96722	-0.49743	0.96722	-0.44914	1.23894	-0.48361
0.96922	-0.60835	0.96922	-0.56505	0.96922	-0.54056	0.96922	-0.4984	0.96922	-0.45002	1.24114	-0.48447
0.97122	-0.60952	0.97122	-0.56613	0.97122	-0.5416	0.97122	-0.49937	0.97122	-0.4509	1.24334	-0.48533
0.97322	-0.61069	0.97322	-0.5672	0.97322	-0.54265	0.97322	-0.50033	0.97322	-0.45178	1.24555	-0.48619
0.97523	-0.61186	0.97523	-0.56828	0.97523	-0.54369	0.97523	-0.5013	0.97523	-0.45266	1.24775	-0.48705
0.97723	-0.61303	0.97723	-0.56935	0.97723	-0.54473	0.97723	-0.50227	0.97723	-0.45353	1.24995	-0.48791
0.97923	-0.6142	0.97923	-0.57043	0.97923	-0.54577	0.97923	-0.50323	0.97923	-0.45441	1.25215	-0.48876
0.98123	-0.61537	0.98123	-0.5715	0.98123	-0.54681	0.98123	-0.5042	0.98123	-0.45529	1.25435	-0.48962
0.98323	-0.61654	0.98323	-0.57258	0.98323	-0.54786	0.98323	-0.50517	0.98323	-0.45617	1.25656	-0.49048
0.98524	-0.61771	0.98524	-0.57365	0.98524	-0.5489	0.98524	-0.50614	0.98524	-0.45705	1.25876	-0.49134
0.98724	-0.61888	0.98724	-0.57473	0.98724	-0.54994	0.98724	-0.5071	0.98724	-0.45792	1.26096	-0.4922
0.98924	-0.62006	0.98924	-0.5758	0.98924	-0.55098	0.98924	-0.50807	0.98924	-0.4588	1.26316	-0.49306
0.99124	-0.62123	0.99124	-0.57688	0.99124	-0.55202	0.99124	-0.50904	0.99124	-0.45968	1.26537	-0.49392
0.99324	-0.6224	0.99324	-0.57795	0.99324	-0.55307	0.99324	-0.51001	0.99324	-0.46056	1.26757	-0.49477
0.99525	-0.62357	0.99525	-0.57903	0.99525	-0.55411	0.99525	-0.51097	0.99525	-0.46144	1.26977	-0.49563
0.99725	-0.62474	0.99725	-0.5801	0.99725	-0.55515	0.99725	-0.51194	0.99725	-0.46232	1.27197	-0.49649
0.99925	-0.62591	0.99925	-0.58117	0.99925	-0.55619	0.99925	-0.51291	0.99925	-0.46319	1.27417	-0.49735
1.00125	-0.62708	1.00125	-0.58225	1.00125	-0.55723	1.00125	-0.51388	1.00125	-0.46407	1.27638	-0.49821
1.00325	-0.62825	1.00325	-0.58332	1.00325	-0.55828	1.00325	-0.51484	1.00325	-0.46495	1.27858	-0.49907
1.00526	-0.62942	1.00526	-0.5844	1.00526	-0.55932	1.00526	-0.51581	1.00526	-0.46583	1.28078	-0.49992
1.00726	-0.63059	1.00726	-0.58547	1.00726	-0.56036	1.00726	-0.51678	1.00726	-0.46671	1.28298	-0.50078
1.00926	-0.63176	1.00926	-0.58655	1.00926	-0.5614	1.00926	-0.51774	1.00926	-0.46758	1.28519	-0.50164
1.01126	-0.63293	1.01126	-0.58762	1.01126	-0.56244	1.01126	-0.51871	1.01126	-0.46846	1.28739	-0.5025
1.01326	-0.6341	1.01326	-0.5887	1.01326	-0.56349	1.01326	-0.51968	1.01326	-0.46934	1.28959	-0.50336
1.01527	-0.63527	1.01527	-0.58977	1.01527	-0.56453	1.01527	-0.52065	1.01527	-0.47022	1.29179	-0.50422
1.01727	-0.63644	1.01727	-0.59085	1.01727	-0.56557	1.01727	-0.52161	1.01727	-0.4711	1.29399	-0.50508
1.01927	-0.63761	1.01927	-0.59192	1.01927	-0.56661	1.01927	-0.52258	1.01927	-0.47198	1.2962	-0.50593
1.02127	-0.63878	1.02127	-0.593	1.02127	-0.56766	1.02127	-0.52355	1.02127	-0.47285	1.2984	-0.50679
1.02327	-0.63995	1.02327	-0.59407	1.02327	-0.5687	1.02327	-0.52452	1.02327	-0.47373	1.3006	-0.50765
1.02528	-0.64112	1.02528	-0.59515	1.02528	-0.56974	1.02528	-0.52548	1.02528	-0.47461	1.3028	-0.50851
1.02728	-0.64229	1.02728	-0.59622	1.02728	-0.57078	1.02728	-0.52645	1.02728	-0.47549	1.30501	-0.50937
1.02928	-0.64346	1.02928	-0.5973	1.02928	-0.57182	1.02928	-0.52742	1.02928	-0.47637	1.30721	-0.51023
1.03128	-0.64463	1.03128	-0.59837	1.03128	-0.57287	1.03128	-0.52838	1.03128	-0.47724	1.30941	-0.51108
1.03328	-0.6458	1.03328	-0.59944	1.03328	-0.57391	1.03328	-0.52935	1.03328	-0.47812	1.31161	-0.51194
1.03529	-0.64697	1.03529	-0.60052	1.03529	-0.57495	1.03529	-0.53032	1.03529	-0.479	1.31381	-0.5128
1.03729	-0.64815	1.03729	-0.60159	1.03729	-0.57599	1.03729	-0.53129	1.03729	-0.47988	1.31602	-0.51366
1.03929	-0.64932	1.03929	-0.60267	1.03929	-0.57703	1.03929	-0.53225	1.03929	-0.48076	1.31822	-0.51452
1.04129	-0.65049	1.04129	-0.60374	1.04129	-0.57808	1.04129	-0.53322	1.04129	-0.48163	1.32042	-0.51538
1.04329	-0.65166	1.04329	-0.60482	1.04329	-0.57912	1.04329	-0.53419	1.04329	-0.48251	1.32262	-0.51624
1.0453	-0.65283	1.0453	-0.60589	1.0453	-0.58016	1.0453	-0.53516	1.0453	-0.48339	1.32482	-0.51709
1.0473	-0.654	1.0473	-0.60697	1.0473	-0.5812	1.0473	-0.53612	1.0473	-0.48427	1.32703	-0.51795
1.0493	-0.65517	1.0493	-0.60804	1.0493	-0.58224	1.0493	-0.53709	1.0493	-0.48515	1.32923	-0.51881
1.0513	-0.65634	1.0513	-0.60912	1.0513	-0.58329	1.0513	-0.53806	1.0513	-0.48603	1.33143	-0.51967
1.0533	-0.65751	1.0533	-0.61019	1.0533	-0.58433	1.0533	-0.53902	1.0533	-0.4869	1.33363	-0.52053
1.05531	-0.65868	1.05531	-0.61127	1.05531	-0.58537	1.05531	-0.53999	1.05531	-0.48778	1.33584	-0.52139
1.05731	-0.65985	1.05731	-0.61234	1.05731	-0.58641	1.05731	-0.54096	1.05731	-0.48866	1.33804	-0.52225
1.05931	-0.66102	1.05931	-0.61342	1.05931	-0.58745	1.05931	-0.54193	1.05931	-0.48954	1.34024	-0.5231
1.06131	-0.66219	1.06131	-0.61449	1.06131	-0.5885	1.06131	-0.54289	1.06131	-0.49042	1.34244	-0.52396
1.06331	-0.66336	1.06331	-0.61556	1.06331	-0.58954	1.06331	-0.54386	1.06331	-0.49129	1.34464	-0.52482
1.06532	-0.66453	1.06532	-0.61664	1.06532	-0.59058	1.06532	-0.54483	1.06532	-0.49217	1.34685	-0.52568
1.06732	-0.6657	1.06732	-0.61771	1.06732	-0.59162	1.06732	-0.5458	1.06732	-0.49305	1.34905	-0.52654
1.06932	-0.66687	1.06932	-0.61879	1.06932	-0.59266	1.06932	-0.54676	1.06932	-0.49393	1.35125	-0.5274
1.07132	-0.66804	1.07132	-0.61986	1.07132	-0.59371	1.07132	-0.54773	1.07132	-0.49481	1.35345	-0.52825
1.07332	-0.66921	1.07332	-0.62094	1.07332	-0.59475	1.07332	-0.5487	1.07332	-0.49569	1.35566	-0.52911
1.07533	-0.67038	1.07533	-0.62201	1.07533	-0.59579	1.07533	-0.54967	1.07533	-0.49656	1.35786	-0.52997
1.07733	-0.67155	1.07733	-0.62309	1.07733	-0.59683	1.07733	-0.55063	1.07733	-0.49744	1.36006	-0.53083
1.07933	-0.67272	1.07933	-0.62416	1.07933	-0.59788	1.07933	-0.5516	1.07933	-0.49832	1.36226	-0.53169
1.08133	-0.67389	1.08133	-0.62524	1.08133	-0.59892	1.08133	-0.55257	1.08133	-0.4992	1.36446	-0.53255
1.08333	-0.67506	1.08333	-0.62631	1.08333	-0.59996	1.08333	-0.55353	1.08333	-0.50008	1.36667	-0.53341
1.08534	-0.67624	1.08534	-0.62739	1.08534	-0.601	1.08534	-0.5545	1.08534	-0.50095	1.36887	-0.53426
1.08734	-0.67741	1.08734	-0.62846	1.08734	-0.60204	1.08734	-0.55547	1.08734	-0.50183	1.37107	-0.53512
1.08934	-0.67858	1.08934	-0.62954	1.08934	-0.60309	1.08934	-0.55644	1.08934	-0.50271	1.37327	-0.53598
1.09134	-0.67975	1.09134	-0.63061	1.09134	-0.60413	1.09134	-0.5574	1.09134	-0.50359	1.37548	-0.53684
1.09334	-0.68092	1.09334	-0.63169	1.09334	-0.60517	1.09334	-0.55837	1.09334	-0.50447	1.37768	-0.5377
1.09535	-0.68209	1.09535	-0.63276	1.09535	-0.60621	1.09535	-0.55934	1.09535	-0.50535	1.37988	-0.53856
1.09735	-0.68326	1.09735	-0.63383	1.09735	-0.60725	1.09735	-0.56031	1.09735	-0.50622	1.38208	-0.53941
1.09935	-0.68443	1.09935	-0.63491	1.09935	-0.6083	1.09935	-0.56127	1.09935	-0.5071	1.38428	-0.54027
1.10135	-0.6856	1.10135	-0.63598	1.10135	-0.60934	1.10135	-0.56224	1.10135	-0.50798	1.38649	-0.54113
1.10335	-0.68677	1.10335	-0.63706	1.10335	-0.61038	1.10335	-0.56321	1.10335	-0.50886	1.38869	-0.54199
1.10536	-0.68794	1.10536	-0.63813	1.10536	-0.61142	1.10536	-0.56417	1.10536	-0.50974	1.39089	-0.54285
1.10736	-0.68911	1.10736	-0.63921	1.10736	-0.61246	1.10736	-0.56514	1.10736	-0.51061	1.39309	-0.54371
1.10936	-0.69028	1.10936	-0.64028	1.10936	-0.61351	1.10936	-0.56611	1.10936	-0.51149	1.3953	-0.54457
1.11136	-0.69145	1.11136	-0.64136	1.11136	-0.61455	1.11136	-0.56708	1.11136	-0.51237	1.3975	-0.54542
1.11336	-0.69262	1.11336	-0.64243	1.11336	-0.61559	1.11336	-0.56804	1.11336	-0.51325	1.3997	-0.54628
1.11537	-0.69379	1.11537	-0.64351	1.11537	-0.61663	1.11537	-0.56901	1.11537	-0.51413	1.4019	-0.54714
1.11737	-0.69496	1.11737	-0.64458	1.11737	-0.61767	1.11737	-0.56998	1.11737	-0.51501	1.4041	-0.548
1.11937	-0.69613	1.11937	-0.64566	1.11937	-0.61872	1.11937	-0.57095	1.11937	-0.51588	1.40631	-0.54886
1.12137	-0.6973	1.12137	-0.64673	1.12137	-0.61976	1.12137	-0.57191	1.12137	-0.51676	1.40851	-0.54972
1.12337	-0.69847	1.12337	-0.64781	1.12337	-0.6208	1.12337	-0.57288	1.12337	-0.51764	1.41071	-0.55057
1.12538	-0.69964	1.12538	-0.64888	1.12538	-0.62184	1.12538	-0.57385	1.12538	-0.51852	1.41291	-0.55143
1.12738	-0.70081	1.12738	-0.64996	1.12738	-0.62289	1.12738	-0.57482	1.12738	-0.5194	1.41512	-0.55229
1.12938	-0.70198	1.12938	-0.65103	1.12938	-0.62393	1.12938	-0.57578	1.12938	-0.52027	1.41732	-0.55315
1.13138	-0.70315	1.13138	-0.6521	1.13138	-0.62497	1.13138	-0.57675	1.13138	-0.52115	1.41952	-0.55401
1.13338	-0.70433	1.13338	-0.65318	1.13338	-0.62601	1.13338	-0.57772	1.13338	-0.52203	1.42172	-0.55487
1.13539	-0.7055	1.13539	-0.65425	1.13539	-0.62705	1.13539	-0.57868	1.13539	-0.52291	1.42392	-0.55573
1.13739	-0.70667	1.13739	-0.65533	1.13739	-0.6281	1.13739	-0.57965	1.13739	-0.52379	1.42613	-0.55658
1.13939	-0.70784	1.13939	-0.6564	1.13939	-0.62914	1.13939	-0.58062	1.13939	-0.52467	1.42833	-0.55744
1.14139	-0.70901	1.14139	-0.65748	1.14139	-0.63018	1.14139	-0.58159	1.14139	-0.52554	1.43053	-0.5583
1.14339	-0.71018	1.14339	-0.65855	1.14339	-0.63122	1.14339	-0.58255	1.14339	-0.52642	1.43273	-0.55916
1.1454	-0.71135	1.1454	-0.65963	1.1454	-0.63226	1.1454	-0.58352	1.1454	-0.5273	1.43493	-0.56002
1.1474	-0.71252	1.1474	-0.6607	1.1474	-0.63331	1.1474	-0.58449	1.1474	-0.52818	1.43714	-0.56088
1.1494	-0.71369	1.1494	-0.66178	1.1494	-0.63435	1.1494	-0.58546	1.1494	-0.52906	1.43934	-0.56173
1.1514	-0.71486	1.1514	-0.66285	1.1514	-0.63539	1.1514	-0.58642	1.1514	-0.52993	1.44154	-0.56259
1.1534	-0.71603	1.1534	-0.66393	1.1534	-0.63643	1.1534	-0.58739	1.1534	-0.53081	1.44374	-0.56345
1.15541	-0.7172	1.15541	-0.665	1.15541	-0.63747	1.15541	-0.58836	1.15541	-0.53169	1.44595	-0.56431
1.15741	-0.71837	1.15741	-0.66608	1.15741	-0.63852	1.15741	-0.58932	1.15741	-0.53257	1.44815	-0.56517
1.15941	-0.71954	1.15941	-0.66715	1.15941	-0.63956	1.15941	-0.59029	1.15941	-0.53345	1.45035	-0.56603
1.16141	-0.72071	1.16141	-0.66822	1.16141	-0.6406	1.16141	-0.59126	1.16141	-0.53433	1.45255	-0.56689
1.16341	-0.72188	1.16341	-0.6693	1.16341	-0.64164	1.16341	-0.59223	1.16341	-0.5352	1.45475	-0.56774
1.16542	-0.72305	1.16542	-0.67037	1.16542	-0.64268	1.16542	-0.59319	1.16542	-0.53608	1.45696	-0.5686
1.16742	-0.72422	1.16742	-0.67145	1.16742	-0.64373	1.16742	-0.59416	1.16742	-0.53696	1.45916	-0.56946
1.16942	-0.72539	1.16942	-0.67252	1.16942	-0.64477	1.16942	-0.59513	1.16942	-0.53784	1.46136	-0.57032
1.17142	-0.72656	1.17142	-0.6736	1.17142	-0.64581	1.17142	-0.5961	1.17142	-0.53872	1.46356	-0.57118
1.17342	-0.72773	1.17342	-0.67467	1.17342	-0.64685	1.17342	-0.59706	1.17342	-0.53959	1.46577	-0.57204
1.17543	-0.7289	1.17543	-0.67575	1.17543	-0.64789	1.17543	-0.59803	1.17543	-0.54047	1.46797	-0.57289
1.17743	-0.73007	1.17743	-0.67682	1.17743	-0.64894	1.17743	-0.599	1.17743	-0.54135	1.47017	-0.57375
1.17943	-0.73124	1.17943	-0.6779	1.17943	-0.64998	1.17943	-0.59997	1.17943	-0.54223	1.47237	-0.57461
1.18143	-0.73241	1.18143	-0.67897	1.18143	-0.65102	1.18143	-0.60093	1.18143	-0.54311	1.47457	-0.57547
1.18343	-0.73359	1.18343	-0.68005	1.18343	-0.65206	1.18343	-0.6019	1.18343	-0.54398	1.47678	-0.57633
1.18544	-0.73476	1.18544	-0.68112	1.18544	-0.65311	1.18544	-0.60287	1.18544	-0.54486	1.47898	-0.57719
1.18744	-0.73593	1.18744	-0.6822	1.18744	-0.65415	1.18744	-0.60383	1.18744	-0.54574	1.48118	-0.57805
1.18944	-0.7371	1.18944	-0.68327	1.18944	-0.65519	1.18944	-0.6048	1.18944	-0.54662	1.48338	-0.5789
1.19144	-0.73827	1.19144	-0.68435	1.19144	-0.65623	1.19144	-0.60577	1.19144	-0.5475	1.48559	-0.57976
1.19344	-0.73944	1.19344	-0.68542	1.19344	-0.65727	1.19344	-0.60674	1.19344	-0.54838	1.48779	-0.58062
1.19545	-0.74061	1.19545	-0.68649	1.19545	-0.65832	1.19545	-0.6077	1.19545	-0.54925	1.48999	-0.58148
1.19745	-0.74178	1.19745	-0.68757	1.19745	-0.65936	1.19745	-0.60867	1.19745	-0.55013	1.49219	-0.58234
1.19945	-0.74295	1.19945	-0.68864	1.19945	-0.6604	1.19945	-0.60964	1.19945	-0.55101	1.49439	-0.5832
1.20145	-0.74412	1.20145	-0.68972	1.20145	-0.66144	1.20145	-0.61061	1.20145	-0.55189	1.4966	-0.58406
1.20345	-0.74529	1.20345	-0.69079	1.20345	-0.66248	1.20345	-0.61157	1.20345	-0.55277	1.4988	-0.58491
1.20546	-0.74646	1.20546	-0.69187	1.20546	-0.66353	1.20546	-0.61254	1.20546	-0.55364	1.501	-0.58577
1.20746	-0.74763	1.20746	-0.69294	1.20746	-0.66457	1.20746	-0.61351	1.20746	-0.55452	1.5032	-0.58663
1.20946	-0.7488	1.20946	-0.69402	1.20946	-0.66561	1.20946	-0.61447	1.20946	-0.5554	1.50541	-0.58749
1.21146	-0.74997	1.21146	-0.69509	1.21146	-0.66665	1.21146	-0.61544	1.21146	-0.55628	1.50761	-0.58835
1.21346	-0.75114	1.21346	-0.69617	1.21346	-0.66769	1.21346	-0.61641	1.21346	-0.55716	1.50981	-0.58921
1.21547	-0.75231	1.21547	-0.69724	1.21547	-0.66874	1.21547	-0.61738	1.21547	-0.55804	1.51201	-0.59006
1.21747	-0.75348	1.21747	-0.69832	1.21747	-0.66978	1.21747	-0.61834	1.21747	-0.55891	1.51421	-0.59092
1.21947	-0.75465	1.21947	-0.69939	1.21947	-0.67082	1.21947	-0.61931	1.21947	-0.55979	1.51642	-0.59178
1.22147	-0.75582	1.22147	-0.70047	1.22147	-0.67186	1.22147	-0.62028	1.22147	-0.56067	1.51862	-0.59264
1.22347	-0.75699	1.22347	-0.70154	1.22347	-0.6729	1.22347	-0.62125	1.22347	-0.56155	1.52082	-0.5935
1.22548	-0.75816	1.22548	-0.70262	1.22548	-0.67395	1.22548	-0.62221	1.22548	-0.56243	1.52302	-0.59436
1.22748	-0.75933	1.22748	-0.70369	1.22748	-0.67499	1.22748	-0.62318	1.22748	-0.5633	1.52523	-0.59522
1.22948	-0.7605	1.22948	-0.70476	1.22948	-0.67603	1.22948	-0.62415	1.22948	-0.56418	1.52743	-0.59607
1.23148	-0.76168	1.23148	-0.70584	1.23148	-0.67707	1.23148	-0.62511	1.23148	-0.56506	1.52963	-0.59693
1.23348	-0.76285	1.23348	-0.70691	1.23348	-0.67812	1.23348	-0.62608	1.23348	-0.56594	1.53183	-0.59779
1.23549	-0.76402	1.23549	-0.70799	1.23549	-0.67916	1.23549	-0.62705	1.23549	-0.56682	1.53403	-0.59865
1.23749	-0.76519	1.23749	-0.70906	1.23749	-0.6802	1.23749	-0.62802	1.23749	-0.5677	1.53624	-0.59951
1.23949	-0.76636	1.23949	-0.71014	1.23949	-0.68124	1.23949	-0.62898	1.23949	-0.56857	1.53844	-0.60037
1.24149	-0.76753	1.24149	-0.71121	1.24149	-0.68228	1.24149	-0.62995	1.24149	-0.56945	1.54064	-0.60122
1.24349	-0.7687	1.24349	-0.71229	1.24349	-0.68333	1.24349	-0.63092	1.24349	-0.57033	1.54284	-0.60208
1.2455	-0.76987	1.2455	-0.71336	1.2455	-0.68437	1.2455	-0.63189	1.2455	-0.57121	1.54505	-0.60294
1.2475	-0.77104	1.2475	-0.71444	1.2475	-0.68541	1.2475	-0.63285	1.2475	-0.57209	1.54725	-0.6038
1.2495	-0.77221	1.2495	-0.71551	1.2495	-0.68645	1.2495	-0.63382	1.2495	-0.57296	1.54945	-0.60466
1.2515	-0.77338	1.2515	-0.71659	1.2515	-0.68749	1.2515	-0.63479	1.2515	-0.57384	1.55165	-0.60552
1.2535	-0.77455	1.2535	-0.71766	1.2535	-0.68854	1.2535	-0.63576	1.2535	-0.57472	1.55385	-0.60638
1.25551	-0.77572	1.25551	-0.71874	1.25551	-0.68958	1.25551	-0.63672	1.25551	-0.5756	1.55606	-0.60723
1.25751	-0.77689	1.25751	-0.71981	1.25751	-0.69062	1.25751	-0.63769	1.25751	-0.57648	1.55826	-0.60809
1.25951	-0.77806	1.25951	-0.72088	1.25951	-0.69166	1.25951	-0.63866	1.25951	-0.57736	1.56046	-0.60895
1.26151	-0.77923	1.26151	-0.72196	1.26151	-0.6927	1.26151	-0.63962	1.26151	-0.57823	1.56266	-0.60981
1.26351	-0.7804	1.26351	-0.72303	1.26351	-0.69375	1.26351	-0.64059	1.26351	-0.57911	1.56486	-0.61067
1.26552	-0.78157	1.26552	-0.72411	1.26552	-0.69479	1.26552	-0.64156	1.26552	-0.57999	1.56707	-0.61153
1.26752	-0.78274	1.26752	-0.72518	1.26752	-0.69583	1.26752	-0.64253	1.26752	-0.58087	1.56927	-0.61238
1.26952	-0.78391	1.26952	-0.72626	1.26952	-0.69687	1.26952	-0.64349	1.26952	-0.58175	1.57147	-0.61324
1.27152	-0.78508	1.27152	-0.72733	1.27152	-0.69791	1.27152	-0.64446	1.27152	-0.58262	1.57367	-0.6141
1.27352	-0.78625	1.27352	-0.72841	1.27352	-0.69896	1.27352	-0.64543	1.27352	-0.5835	1.57588	-0.61496
1.27553	-0.78742	1.27553	-0.72948	1.27553	-0.7	1.27553	-0.6464	1.27553	-0.58438	1.57808	-0.61582
1.27753	-0.78859	1.27753	-0.73056	1.27753	-0.70104	1.27753	-0.64736	1.27753	-0.58526	1.58028	-0.61668
1.27953	-0.78977	1.27953	-0.73163	1.27953	-0.70208	1.27953	-0.64833	1.27953	-0.58614	1.58248	-0.61754
1.28153	-0.79094	1.28153	-0.73271	1.28153	-0.70312	1.28153	-0.6493	1.28153	-0.58702	1.58468	-0.61839
1.28353	-0.79211	1.28353	-0.73378	1.28353	-0.70417	1.28353	-0.65026	1.28353	-0.58789	1.58689	-0.61925
1.28554	-0.79328	1.28554	-0.73486	1.28554	-0.70521	1.28554	-0.65123	1.28554	-0.58877	1.58909	-0.62011
1.28754	-0.79445	1.28754	-0.73593	1.28754	-0.70625	1.28754	-0.6522	1.28754	-0.58965	1.59129	-0.62097
1.28954	-0.79562	1.28954	-0.73701	1.28954	-0.70729	1.28954	-0.65317	1.28954	-0.59053	1.59349	-0.62183
1.29154	-0.79679	1.29154	-0.73808	1.29154	-0.70834	1.29154	-0.65413	1.29154	-0.59141	1.5957	-0.62269
1.29354	-0.79796	1.29354	-0.73915	1.29354	-0.70938	1.29354	-0.6551	1.29354	-0.59228	1.5979	-0.62354
1.29555	-0.79913	1.29555	-0.74023	1.29555	-0.71042	1.29555	-0.65607	1.29555	-0.59316	1.6001	-0.6244
1.29755	-0.8003	1.29755	-0.7413	1.29755	-0.71146	1.29755	-0.65704	1.29755	-0.59404	1.6023	-0.62526
1.29955	-0.80147	1.29955	-0.74238	1.29955	-0.7125	1.29955	-0.658	1.29955	-0.59492	1.6045	-0.62612
1.30155	-0.80264	1.30155	-0.74345	1.30155	-0.71355	1.30155	-0.65897	1.30155	-0.5958	1.60671	-0.62698
1.30355	-0.80381	1.30355	-0.74453	1.30355	-0.71459	1.30355	-0.65994	1.30355	-0.59668	1.60891	-0.62784
1.30556	-0.80498	1.30556	-0.7456	1.30556	-0.71563	1.30556	-0.66091	1.30556	-0.59755	1.61111	-0.6287
1.30756	-0.80615	1.30756	-0.74668	1.30756	-0.71667	1.30756	-0.66187	1.30756	-0.59843	1.61331	-0.62955
1.30956	-0.80732	1.30956	-0.74775	1.30956	-0.71771	1.30956	-0.66284	1.30956	-0.59931	1.61552	-0.63041
1.31156	-0.80849	1.31156	-0.74883	1.31156	-0.71876	1.31156	-0.66381	1.31156	-0.60019	1.61772	-0.63127
1.31356	-0.80966	1.31356	-0.7499	1.31356	-0.7198	1.31356	-0.66477	1.31356	-0.60107	1.61992	-0.63213
1.31557	-0.81083	1.31557	-0.75098	1.31557	-0.72084	1.31557	-0.66574	1.31557	-0.60194	1.62212	-0.63299
1.31757	-0.812	1.31757	-0.75205	1.31757	-0.72188	1.31757	-0.66671	1.31757	-0.60282	1.62432	-0.63385
1.31957	-0.81317	1.31957	-0.75313	1.31957	-0.72292	1.31957	-0.66768	1.31957	-0.6037	1.62653	-0.6347
1.32157	-0.81434	1.32157	-0.7542	1.32157	-0.72397	1.32157	-0.66864	1.32157	-0.60458	1.62873	-0.63556
1.32357	-0.81551	1.32357	-0.75528	1.32357	-0.72501	1.32357	-0.66961	1.32357	-0.60546	1.63093	-0.63642
1.32558	-0.81668	1.32558	-0.75635	1.32558	-0.72605	1.32558	-0.67058	1.32558	-0.60633	1.63313	-0.63728
1.32758	-0.81786	1.32758	-0.75742	1.32758	-0.72709	1.32758	-0.67155	1.32758	-0.60721	1.63534	-0.63814
1.32958	-0.81903	1.32958	-0.7585	1.32958	-0.72813	1.32958	-0.67251	1.32958	-0.60809	1.63754	-0.639
1.33158	-0.8202	1.33158	-0.75957	1.33158	-0.72918	1.33158	-0.67348	1.33158	-0.60897	1.63974	-0.63986
1.33358	-0.82137	1.33358	-0.76065	1.33358	-0.73022	1.33358	-0.67445	1.33358	-0.60985	1.64194	-0.64071
1.33559	-0.82254	1.33559	-0.76172	1.33559	-0.73126	1.33559	-0.67541	1.33559	-0.61073	1.64414	-0.64157
1.33759	-0.82371	1.33759	-0.7628	1.33759	-0.7323	1.33759	-0.67638	1.33759	-0.6116	1.64635	-0.64243
1.33959	-0.82488	1.33959	-0.76387	1.33959	-0.73334	1.33959	-0.67735	1.33959	-0.61248	1.64855	-0.64329
1.34159	-0.82605	1.34159	-0.76495	1.34159	-0.73439	1.34159	-0.67832	1.34159	-0.61336	1.65075	-0.64415
1.34359	-0.82722	1.34359	-0.76602	1.34359	-0.73543	1.34359	-0.67928	1.34359	-0.61424	1.65295	-0.64501
1.3456	-0.82839	1.3456	-0.7671	1.3456	-0.73647	1.3456	-0.68025	1.3456	-0.61512	1.65516	-0.64586
1.3476	-0.82956	1.3476	-0.76817	1.3476	-0.73751	1.3476	-0.68122	1.3476	-0.61599	1.65736	-0.64672
1.3496	-0.83073	1.3496	-0.76925	1.3496	-0.73856	1.3496	-0.68219	1.3496	-0.61687	1.65956	-0.64758
1.3516	-0.8319	1.3516	-0.77032	1.3516	-0.7396	1.3516	-0.68315	1.3516	-0.61775	1.66176	-0.64844
1.3536	-0.83307	1.3536	-0.7714	1.3536	-0.74064	1.3536	-0.68412	1.3536	-0.61863	1.66396	-0.6493
1.35561	-0.83424	1.35561	-0.77247	1.35561	-0.74168	1.35561	-0.68509	1.35561	-0.61951	1.66617	-0.65016
1.35761	-0.83541	1.35761	-0.77355	1.35761	-0.74272	1.35761	-0.68606	1.35761	-0.62039	1.66837	-0.65102
1.35961	-0.83658	1.35961	-0.77462	1.35961	-0.74377	1.35961	-0.68702	1.35961	-0.62126	1.67057	-0.65187
1.36161	-0.83775	1.36161	-0.77569	1.36161	-0.74481	1.36161	-0.68799	1.36161	-0.62214	1.67277	-0.65273
1.36361	-0.83892	1.36361	-0.77677	1.36361	-0.74585	1.36361	-0.68896	1.36361	-0.62302	1.67497	-0.65359
1.36562	-0.84009	1.36562	-0.77784	1.36562	-0.74689	1.36562	-0.68992	1.36562	-0.6239	1.67718	-0.65445
1.36762	-0.84126	1.36762	-0.77892	1.36762	-0.74793	1.36762	-0.69089	1.36762	-0.62478	1.67938	-0.65531
1.36962	-0.84243	1.36962	-0.77999	1.36962	-0.74898	1.36962	-0.69186	1.36962	-0.62565	1.68158	-0.65617
1.37162	-0.8436	1.37162	-0.78107	1.37162	-0.75002	1.37162	-0.69283	1.37162	-0.62653	1.68378	-0.65703
1.37362	-0.84477	1.37362	-0.78214	1.37362	-0.75106	1.37362	-0.69379	1.37362	-0.62741	1.68599	-0.65788
1.37563	-0.84595	1.37563	-0.78322	1.37563	-0.7521	1.37563	-0.69476	1.37563	-0.62829	1.68819	-0.65874
1.37763	-0.84712	1.37763	-0.78429	1.37763	-0.75314	1.37763	-0.69573	1.37763	-0.62917	1.69039	-0.6596
1.37963	-0.84829	1.37963	-0.78537	1.37963	-0.75419	1.37963	-0.6967	1.37963	-0.63005	1.69259	-0.66046
1.38163	-0.84946	1.38163	-0.78644	1.38163	-0.75523	1.38163	-0.69766	1.38163	-0.63092	1.69479	-0.66132
1.38363	-0.85063	1.38363	-0.78752	1.38363	-0.75627	1.38363	-0.69863	1.38363	-0.6318	1.697	-0.66218
1.38564	-0.8518	1.38564	-0.78859	1.38564	-0.75731	1.38564	-0.6996	1.38564	-0.63268	1.6992	-0.66303
1.38764	-0.85297	1.38764	-0.78967	1.38764	-0.75835	1.38764	-0.70056	1.38764	-0.63356	1.7014	-0.66389
1.38964	-0.85414	1.38964	-0.79074	1.38964	-0.7594	1.38964	-0.70153	1.38964	-0.63444	1.7036	-0.66475
1.39164	-0.85531	1.39164	-0.79181	1.39164	-0.76044	1.39164	-0.7025	1.39164	-0.63531	1.70581	-0.66561
1.39364	-0.85648	1.39364	-0.79289	1.39364	-0.76148	1.39364	-0.70347	1.39364	-0.63619	1.70801	-0.66647
1.39565	-0.85765	1.39565	-0.79396	1.39565	-0.76252	1.39565	-0.70443	1.39565	-0.63707	1.71021	-0.66733
1.39765	-0.85882	1.39765	-0.79504	1.39765	-0.76357	1.39765	-0.7054	1.39765	-0.63795	1.71241	-0.66819
1.39965	-0.85999	1.39965	-0.79611	1.39965	-0.76461	1.39965	-0.70637	1.39965	-0.63883	1.71461	-0.66904
1.40165	-0.86116	1.40165	-0.79719	1.40165	-0.76565	1.40165	-0.70734	1.40165	-0.63971	1.71682	-0.6699
1.40365	-0.86233	1.40365	-0.79826	1.40365	-0.76669	1.40365	-0.7083	1.40365	-0.64058	1.71902	-0.67076
1.40566	-0.8635	1.40566	-0.79934	1.40566	-0.76773	1.40566	-0.70927	1.40566	-0.64146	1.72122	-0.67162
1.40766	-0.86467	1.40766	-0.80041	1.40766	-0.76878	1.40766	-0.71024	1.40766	-0.64234	1.72342	-0.67248
1.40966	-0.86584	1.40966	-0.80149	1.40966	-0.76982	1.40966	-0.7112	1.40966	-0.64322	1.72563	-0.67334
1.41166	-0.86701	1.41166	-0.80256	1.41166	-0.77086	1.41166	-0.71217	1.41166	-0.6441	1.72783	-0.67419
1.41366	-0.86818	1.41366	-0.80364	1.41366	-0.7719	1.41366	-0.71314	1.41366	-0.64497	1.73003	-0.67505
1.41567	-0.86935	1.41567	-0.80471	1.41567	-0.77294	1.41567	-0.71411	1.41567	-0.64585	1.73223	-0.67591
1.41767	-0.87052	1.41767	-0.80579	1.41767	-0.77399	1.41767	-0.71507	1.41767	-0.64673	1.73443	-0.67677
1.41967	-0.87169	1.41967	-0.80686	1.41967	-0.77503	1.41967	-0.71604	1.41967	-0.64761	1.73664	-0.67763
1.42167	-0.87286	1.42167	-0.80794	1.42167	-0.77607	1.42167	-0.71701	1.42167	-0.64849	1.73884	-0.67849
1.42367	-0.87403	1.42367	-0.80901	1.42367	-0.77711	1.42367	-0.71798	1.42367	-0.64937	1.74104	-0.67935
1.42568	-0.87521	1.42568	-0.81008	1.42568	-0.77815	1.42568	-0.71894	1.42568	-0.65024	1.74324	-0.6802
1.42768	-0.87638	1.42768	-0.81116	1.42768	-0.7792	1.42768	-0.71991	1.42768	-0.65112	1.74545	-0.68106
1.42968	-0.87755	1.42968	-0.81223	1.42968	-0.78024	1.42968	-0.72088	1.42968	-0.652	1.74765	-0.68192
1.43168	-0.87872	1.43168	-0.81331	1.43168	-0.78128	1.43168	-0.72185	1.43168	-0.65288	1.74985	-0.68278
1.43368	-0.87989	1.43368	-0.81438	1.43368	-0.78232	1.43368	-0.72281	1.43368	-0.65376	1.75205	-0.68364
1.43569	-0.88106	1.43569	-0.81546	1.43569	-0.78336	1.43569	-0.72378	1.43569	-0.65463	1.75425	-0.6845
1.43769	-0.88223	1.43769	-0.81653	1.43769	-0.78441	1.43769	-0.72475	1.43769	-0.65551	1.75646	-0.68535
1.43969	-0.8834	1.43969	-0.81761	1.43969	-0.78545	1.43969	-0.72571	1.43969	-0.65639	1.75866	-0.68621
1.44169	-0.88457	1.44169	-0.81868	1.44169	-0.78649	1.44169	-0.72668	1.44169	-0.65727	1.76086	-0.68707
1.44369	-0.88574	1.44369	-0.81976	1.44369	-0.78753	1.44369	-0.72765	1.44369	-0.65815	1.76306	-0.68793
1.4457	-0.88691	1.4457	-0.82083	1.4457	-0.78857	1.4457	-0.72862	1.4457	-0.65903	1.76527	-0.68879
1.4477	-0.88808	1.4477	-0.82191	1.4477	-0.78962	1.4477	-0.72958	1.4477	-0.6599	1.76747	-0.68965
1.4497	-0.88925	1.4497	-0.82298	1.4497	-0.79066	1.4497	-0.73055	1.4497	-0.66078	1.76967	-0.69051
1.4517	-0.89042	1.4517	-0.82406	1.4517	-0.7917	1.4517	-0.73152	1.4517	-0.66166	1.77187	-0.69136
1.4537	-0.89159	1.4537	-0.82513	1.4537	-0.79274	1.4537	-0.73249	1.4537	-0.66254	1.77407	-0.69222
1.45571	-0.89276	1.45571	-0.82621	1.45571	-0.79379	1.45571	-0.73345	1.45571	-0.66342	1.77628	-0.69308
1.45771	-0.89393	1.45771	-0.82728	1.45771	-0.79483	1.45771	-0.73442	1.45771	-0.66429	1.77848	-0.69394
1.45971	-0.8951	1.45971	-0.82835	1.45971	-0.79587	1.45971	-0.73539	1.45971	-0.66517	1.78068	-0.6948
1.46171	-0.89627	1.46171	-0.82943	1.46171	-0.79691	1.46171	-0.73635	1.46171	-0.66605	1.78288	-0.69566
1.46371	-0.89744	1.46371	-0.8305	1.46371	-0.79795	1.46371	-0.73732	1.46371	-0.66693	1.78509	-0.69651
1.46572	-0.89861	1.46572	-0.83158	1.46572	-0.799	1.46572	-0.73829	1.46572	-0.66781	1.78729	-0.69737
1.46772	-0.89978	1.46772	-0.83265	1.46772	-0.80004	1.46772	-0.73926	1.46772	-0.66868	1.78949	-0.69823
1.46972	-0.90095	1.46972	-0.83373	1.46972	-0.80108	1.46972	-0.74022	1.46972	-0.66956	1.79169	-0.69909
1.47172	-0.90212	1.47172	-0.8348	1.47172	-0.80212	1.47172	-0.74119	1.47172	-0.67044	1.79389	-0.69995
1.47372	-0.9033	1.47372	-0.83588	1.47372	-0.80316	1.47372	-0.74216	1.47372	-0.67132	1.7961	-0.70081
1.47573	-0.90447	1.47573	-0.83695	1.47573	-0.80421	1.47573	-0.74313	1.47573	-0.6722	1.7983	-0.70167
1.47773	-0.90564	1.47773	-0.83803	1.47773	-0.80525	1.47773	-0.74409	1.47773	-0.67308	1.8005	-0.70252
1.47973	-0.90681	1.47973	-0.8391	1.47973	-0.80629	1.47973	-0.74506	1.47973	-0.67395	1.8027	-0.70338
1.48173	-0.90798	1.48173	-0.84018	1.48173	-0.80733	1.48173	-0.74603	1.48173	-0.67483	1.8049	-0.70424
1.48373	-0.90915	1.48373	-0.84125	1.48373	-0.80837	1.48373	-0.747	1.48373	-0.67571	1.80711	-0.7051
1.48574	-0.91032	1.48574	-0.84233	1.48574	-0.80942	1.48574	-0.74796	1.48574	-0.67659	1.80931	-0.70596
1.48774	-0.91149	1.48774	-0.8434	1.48774	-0.81046	1.48774	-0.74893	1.48774	-0.67747	1.81151	-0.70682
1.48974	-0.91266	1.48974	-0.84447	1.48974	-0.8115	1.48974	-0.7499	1.48974	-0.67834	1.81371	-0.70767
1.49174	-0.91383	1.49174	-0.84555	1.49174	-0.81254	1.49174	-0.75086	1.49174	-0.67922	1.81592	-0.70853
1.49374	-0.915	1.49374	-0.84662	1.49374	-0.81358	1.49374	-0.75183	1.49374	-0.6801	1.81812	-0.70939
1.49575	-0.91617	1.49575	-0.8477	1.49575	-0.81463	1.49575	-0.7528	1.49575	-0.68098	1.82032	-0.71025
1.49775	-0.91734	1.49775	-0.84877	1.49775	-0.81567	1.49775	-0.75377	1.49775	-0.68186	1.82252	-0.71111
1.49975	-0.91851	1.49975	-0.84985	1.49975	-0.81671	1.49975	-0.75473	1.49975	-0.68274	1.82472	-0.71197
1.50175	-0.91968	1.50175	-0.85092	1.50175	-0.81775	1.50175	-0.7557	1.50175	-0.68361	1.82693	-0.71283
1.50375	-0.92085	1.50375	-0.852	1.50375	-0.8188	1.50375	-0.75667	1.50375	-0.68449	1.82913	-0.71368
1.50576	-0.92202	1.50576	-0.85307	1.50576	-0.81984	1.50576	-0.75764	1.50576	-0.68537	1.83133	-0.71454
1.50776	-0.92319	1.50776	-0.85415	1.50776	-0.82088	1.50776	-0.7586	1.50776	-0.68625	1.83353	-0.7154
1.50976	-0.92436	1.50976	-0.85522	1.50976	-0.82192	1.50976	-0.75957	1.50976	-0.68713	1.83574	-0.71626
1.51176	-0.92553	1.51176	-0.8563	1.51176	-0.82296	1.51176	-0.76054	1.51176	-0.688	1.83794	-0.71712
1.51376	-0.9267	1.51376	-0.85737	1.51376	-0.82401	1.51376	-0.7615	1.51376	-0.68888	1.84014	-0.71798
1.51577	-0.92787	1.51577	-0.85845	1.51577	-0.82505	1.51577	-0.76247	1.51577	-0.68976	1.84234	-0.71883
1.51777	-0.92904	1.51777	-0.85952	1.51777	-0.82609	1.51777	-0.76344	1.51777	-0.69064	1.84454	-0.71969
1.51977	-0.93021	1.51977	-0.8606	1.51977	-0.82713	1.51977	-0.76441	1.51977	-0.69152	1.84675	-0.72055
1.52177	-0.93139	1.52177	-0.86167	1.52177	-0.82817	1.52177	-0.76537	1.52177	-0.6924	1.84895	-0.72141
1.52377	-0.93256	1.52377	-0.86274	1.52377	-0.82922	1.52377	-0.76634	1.52377	-0.69327	1.85115	-0.72227
1.52578	-0.93373	1.52578	-0.86382	1.52578	-0.83026	1.52578	-0.76731	1.52578	-0.69415	1.85335	-0.72313
1.52778	-0.9349	1.52778	-0.86489	1.52778	-0.8313	1.52778	-0.76828	1.52778	-0.69503	1.85556	-0.72399
1.52978	-0.93607	1.52978	-0.86597	1.52978	-0.83234	1.52978	-0.76924	1.52978	-0.69591	1.85776	-0.72484
1.53178	-0.93724	1.53178	-0.86704	1.53178	-0.83338	1.53178	-0.77021	1.53178	-0.69679	1.85996	-0.7257
1.53378	-0.93841	1.53378	-0.86812	1.53378	-0.83443	1.53378	-0.77118	1.53378	-0.69766	1.86216	-0.72656
1.53579	-0.93958	1.53579	-0.86919	1.53579	-0.83547	1.53579	-0.77215	1.53579	-0.69854	1.86436	-0.72742
1.53779	-0.94075	1.53779	-0.87027	1.53779	-0.83651	1.53779	-0.77311	1.53779	-0.69942	1.86657	-0.72828
1.53979	-0.94192	1.53979	-0.87134	1.53979	-0.83755	1.53979	-0.77408	1.53979	-0.7003	1.86877	-0.72914
1.54179	-0.94309	1.54179	-0.87242	1.54179	-0.83859	1.54179	-0.77505	1.54179	-0.70118	1.87097	-0.73
1.54379	-0.94426	1.54379	-0.87349	1.54379	-0.83964	1.54379	-0.77601	1.54379	-0.70206	1.87317	-0.73085
1.5458	-0.94543	1.5458	-0.87457	1.5458	-0.84068	1.5458	-0.77698	1.5458	-0.70293	1.87538	-0.73171
1.5478	-0.9466	1.5478	-0.87564	1.5478	-0.84172	1.5478	-0.77795	1.5478	-0.70381	1.87758	-0.73257
1.5498	-0.94777	1.5498	-0.87672	1.5498	-0.84276	1.5498	-0.77892	1.5498	-0.70469	1.87978	-0.73343
1.5518	-0.94894	1.5518	-0.87779	1.5518	-0.8438	1.5518	-0.77988	1.5518	-0.70557	1.88198	-0.73429
1.5538	-0.95011	1.5538	-0.87887	1.5538	-0.84485	1.5538	-0.78085	1.5538	-0.70645	1.88418	-0.73515
1.55581	-0.95128	1.55581	-0.87994	1.55581	-0.84589	1.55581	-0.78182	1.55581	-0.70732	1.88639	-0.736
1.55781	-0.95245	1.55781	-0.88101	1.55781	-0.84693	1.55781	-0.78279	1.55781	-0.7082	1.88859	-0.73686
1.55981	-0.95362	1.55981	-0.88209	1.55981	-0.84797	1.55981	-0.78375	1.55981	-0.70908	1.89079	-0.73772
1.56181	-0.95479	1.56181	-0.88316	1.56181	-0.84902	1.56181	-0.78472	1.56181	-0.70996	1.89299	-0.73858
1.56381	-0.95596	1.56381	-0.88424	1.56381	-0.85006	1.56381	-0.78569	1.56381	-0.71084	1.8952	-0.73944
1.56582	-0.95713	1.56582	-0.88531	1.56582	-0.8511	1.56582	-0.78665	1.56582	-0.71172	1.8974	-0.7403
1.56782	-0.9583	1.56782	-0.88639	1.56782	-0.85214	1.56782	-0.78762	1.56782	-0.71259	1.8996	-0.74116
1.56982	-0.95948	1.56982	-0.88746	1.56982	-0.85318	1.56982	-0.78859	1.56982	-0.71347	1.9018	-0.74201
1.57182	-0.96065	1.57182	-0.88854	1.57182	-0.85423	1.57182	-0.78956	1.57182	-0.71435	1.904	-0.74287
1.57382	-0.96182	1.57382	-0.88961	1.57382	-0.85527	1.57382	-0.79052	1.57382	-0.71523	1.90621	-0.74373
1.57583	-0.96299	1.57583	-0.89069	1.57583	-0.85631	1.57583	-0.79149	1.57583	-0.71611	1.90841	-0.74459
1.57783	-0.96416	1.57783	-0.89176	1.57783	-0.85735	1.57783	-0.79246	1.57783	-0.71698	1.91061	-0.74545
1.57983	-0.96533	1.57983	-0.89284	1.57983	-0.85839	1.57983	-0.79343	1.57983	-0.71786	1.91281	-0.74631
1.58183	-0.9665	1.58183	-0.89391	1.58183	-0.85944	1.58183	-0.79439	1.58183	-0.71874	1.91502	-0.74716
1.58383	-0.96767	1.58383	-0.89499	1.58383	-0.86048	1.58383	-0.79536	1.58383	-0.71962	1.91722	-0.74802
1.58584	-0.96884	1.58584	-0.89606	1.58584	-0.86152	1.58584	-0.79633	1.58584	-0.7205	1.91942	-0.74888
1.58784	-0.97001	1.58784	-0.89713	1.58784	-0.86256	1.58784	-0.79729	1.58784	-0.72138	1.92162	-0.74974
1.58984	-0.97118	1.58984	-0.89821	1.58984	-0.8636	1.58984	-0.79826	1.58984	-0.72225	1.92382	-0.7506
1.59184	-0.97235	1.59184	-0.89928	1.59184	-0.86465	1.59184	-0.79923	1.59184	-0.72313	1.92603	-0.75146
1.59384	-0.97352	1.59384	-0.90036	1.59384	-0.86569	1.59384	-0.8002	1.59384	-0.72401	1.92823	-0.75232
1.59585	-0.97469	1.59585	-0.90143	1.59585	-0.86673	1.59585	-0.80116	1.59585	-0.72489	1.93043	-0.75317
1.59785	-0.97586	1.59785	-0.90251	1.59785	-0.86777	1.59785	-0.80213	1.59785	-0.72577	1.93263	-0.75403
1.59985	-0.97703	1.59985	-0.90358	1.59985	-0.86881	1.59985	-0.8031	1.59985	-0.72664	1.93483	-0.75489
1.60185	-0.9782	1.60185	-0.90466	1.60185	-0.86986	1.60185	-0.80407	1.60185	-0.72752	1.93704	-0.75575
1.60385	-0.97937	1.60385	-0.90573	1.60385	-0.8709	1.60385	-0.80503	1.60385	-0.7284	1.93924	-0.75661
1.60586	-0.98054	1.60586	-0.90681	1.60586	-0.87194	1.60586	-0.806	1.60586	-0.72928	1.94144	-0.75747
1.60786	-0.98171	1.60786	-0.90788	1.60786	-0.87298	1.60786	-0.80697	1.60786	-0.73016	1.94364	-0.75832
1.60986	-0.98288	1.60986	-0.90896	1.60986	-0.87402	1.60986	-0.80794	1.60986	-0.73103	1.94585	-0.75918
1.61186	-0.98405	1.61186	-0.91003	1.61186	-0.87507	1.61186	-0.8089	1.61186	-0.73191	1.94805	-0.76004
1.61386	-0.98522	1.61386	-0.91111	1.61386	-0.87611	1.61386	-0.80987	1.61386	-0.73279	1.95025	-0.7609
1.61587	-0.98639	1.61587	-0.91218	1.61587	-0.87715	1.61587	-0.81084	1.61587	-0.73367	1.95245	-0.76176
1.61787	-0.98757	1.61787	-0.91326	1.61787	-0.87819	1.61787	-0.8118	1.61787	-0.73455	1.95465	-0.76262
1.61987	-0.98874	1.61987	-0.91433	1.61987	-0.87924	1.61987	-0.81277	1.61987	-0.73543	1.95686	-0.76348
1.62187	-0.98991	1.62187	-0.9154	1.62187	-0.88028	1.62187	-0.81374	1.62187	-0.7363	1.95906	-0.76433
1.62387	-0.99108	1.62387	-0.91648	1.62387	-0.88132	1.62387	-0.81471	1.62387	-0.73718	1.96126	-0.76519
1.62588	-0.99225	1.62588	-0.91755	1.62588	-0.88236	1.62588	-0.81567	1.62588	-0.73806	1.96346	-0.76605
1.62788	-0.99342	1.62788	-0.91863	1.62788	-0.8834	1.62788	-0.81664	1.62788	-0.73894	1.96567	-0.76691
1.62988	-0.99459	1.62988	-0.9197	1.62988	-0.88445	1.62988	-0.81761	1.62988	-0.73982	1.96787	-0.76777
1.63188	-0.99576	1.63188	-0.92078	1.63188	-0.88549	1.63188	-0.81858	1.63188	-0.74069	1.97007	-0.76863
1.63388	-0.99693	1.63388	-0.92185	1.63388	-0.88653	1.63388	-0.81954	1.63388	-0.74157	1.97227	-0.76948
1.63589	-0.9981	1.63589	-0.92293	1.63589	-0.88757	1.63589	-0.82051	1.63589	-0.74245	1.97447	-0.77034
1.63789	-0.99927	1.63789	-0.924	1.63789	-0.88861	1.63789	-0.82148	1.63789	-0.74333	1.97668	-0.7712
1.63989	-1.00044	1.63989	-0.92508	1.63989	-0.88966	1.63989	-0.82244	1.63989	-0.74421	1.97888	-0.77206
1.64189	-1.00161	1.64189	-0.92615	1.64189	-0.8907	1.64189	-0.82341	1.64189	-0.74509	1.98108	-0.77292
1.64389	-1.00278	1.64389	-0.92723	1.64389	-0.89174	1.64389	-0.82438	1.64389	-0.74596	1.98328	-0.77378
1.6459	-1.00395	1.6459	-0.9283	1.6459	-0.89278	1.6459	-0.82535	1.6459	-0.74684	1.98549	-0.77464
1.6479	-1.00512	1.6479	-0.92938	1.6479	-0.89382	1.6479	-0.82631	1.6479	-0.74772	1.98769	-0.77549
1.6499	-1.00629	1.6499	-0.93045	1.6499	-0.89487	1.6499	-0.82728	1.6499	-0.7486	1.98989	-0.77635
1.6519	-1.00746	1.6519	-0.93153	1.6519	-0.89591	1.6519	-0.82825	1.6519	-0.74948	1.99209	-0.77721
1.6539	-1.00863	1.6539	-0.9326	1.6539	-0.89695	1.6539	-0.82922	1.6539	-0.75035	1.99429	-0.77807
1.65591	-1.0098	1.65591	-0.93367	1.65591	-0.89799	1.65591	-0.83018	1.65591	-0.75123	1.9965	-0.77893
1.65791	-1.01097	1.65791	-0.93475	1.65791	-0.89903	1.65791	-0.83115	1.65791	-0.75211	1.9987	-0.77979
1.65991	-1.01214	1.65991	-0.93582	1.65991	-0.90008	1.65991	-0.83212	1.65991	-0.75299	2.0009	-0.78064
1.66191	-1.01331	1.66191	-0.9369	1.66191	-0.90112	1.66191	-0.83309	1.66191	-0.75387	2.0031	-0.7815
1.66391	-1.01448	1.66391	-0.93797	1.66391	-0.90216	1.66391	-0.83405	1.66391	-0.75475	2.00531	-0.78236
1.66592	-1.01565	1.66592	-0.93905	1.66592	-0.9032	1.66592	-0.83502	1.66592	-0.75562	2.00751	-0.78322
1.66792	-1.01683	1.66792	-0.94012	1.66792	-0.90425	1.66792	-0.83599	1.66792	-0.7565	2.00971	-0.78408
1.66992	-1.018	1.66992	-0.9412	1.66992	-0.90529	1.66992	-0.83695	1.66992	-0.75738	2.01191	-0.78494
1.67192	-1.01917	1.67192	-0.94227	1.67192	-0.90633	1.67192	-0.83792	1.67192	-0.75826	2.01411	-0.7858
1.67392	-1.02034	1.67392	-0.94335	1.67392	-0.90737	1.67392	-0.83889	1.67392	-0.75914	2.01632	-0.78665
1.67593	-1.02151	1.67593	-0.94442	1.67593	-0.90841	1.67593	-0.83986	1.67593	-0.76001	2.01852	-0.78751
1.67793	-1.02268	1.67793	-0.9455	1.67793	-0.90946	1.67793	-0.84082	1.67793	-0.76089	2.02072	-0.78837
1.67993	-1.02385	1.67993	-0.94657	1.67993	-0.9105	1.67993	-0.84179	1.67993	-0.76177	2.02292	-0.78923
1.68193	-1.02502	1.68193	-0.94765	1.68193	-0.91154	1.68193	-0.84276	1.68193	-0.76265	2.02513	-0.79009
1.68393	-1.02619	1.68393	-0.94872	1.68393	-0.91258	1.68393	-0.84373	1.68393	-0.76353	2.02733	-0.79095
1.68594	-1.02736	1.68594	-0.9498	1.68594	-0.91362	1.68594	-0.84469	1.68594	-0.76441	2.02953	-0.7918
1.68794	-1.02853	1.68794	-0.95087	1.68794	-0.91467	1.68794	-0.84566	1.68794	-0.76528	2.03173	-0.79266
1.68994	-1.0297	1.68994	-0.95194	1.68994	-0.91571	1.68994	-0.84663	1.68994	-0.76616	2.03393	-0.79352
1.69194	-1.03087	1.69194	-0.95302	1.69194	-0.91675	1.69194	-0.84759	1.69194	-0.76704	2.03614	-0.79438
1.69394	-1.03204	1.69394	-0.95409	1.69394	-0.91779	1.69394	-0.84856	1.69394	-0.76792	2.03834	-0.79524
1.69595	-1.03321	1.69595	-0.95517	1.69595	-0.91883	1.69595	-0.84953	1.69595	-0.7688	2.04054	-0.7961
1.69795	-1.03438	1.69795	-0.95624	1.69795	-0.91988	1.69795	-0.8505	1.69795	-0.76967	2.04274	-0.79696
1.69995	-1.03555	1.69995	-0.95732	1.69995	-0.92092	1.69995	-0.85146	1.69995	-0.77055	2.04494	-0.79781
1.70195	-1.03672	1.70195	-0.95839	1.70195	-0.92196	1.70195	-0.85243	1.70195	-0.77143	2.04715	-0.79867
1.70395	-1.03789	1.70395	-0.95947	1.70395	-0.923	1.70395	-0.8534	1.70395	-0.77231	2.04935	-0.79953
1.70596	-1.03906	1.70596	-0.96054	1.70596	-0.92404	1.70596	-0.85437	1.70596	-0.77319	2.05155	-0.80039
1.70796	-1.04023	1.70796	-0.96162	1.70796	-0.92509	1.70796	-0.85533	1.70796	-0.77407	2.05375	-0.80125
1.70996	-1.0414	1.70996	-0.96269	1.70996	-0.92613	1.70996	-0.8563	1.70996	-0.77494	2.05596	-0.80211
1.71196	-1.04257	1.71196	-0.96377	1.71196	-0.92717	1.71196	-0.85727	1.71196	-0.77582	2.05816	-0.80297
1.71396	-1.04374	1.71396	-0.96484	1.71396	-0.92821	1.71396	-0.85824	1.71396	-0.7767	2.06036	-0.80382
1.71597	-1.04492	1.71597	-0.96592	1.71597	-0.92925	1.71597	-0.8592	1.71597	-0.77758	2.06256	-0.80468
1.71797	-1.04609	1.71797	-0.96699	1.71797	-0.9303	1.71797	-0.86017	1.71797	-0.77846	2.06476	-0.80554
1.71997	-1.04726	1.71997	-0.96806	1.71997	-0.93134	1.71997	-0.86114	1.71997	-0.77933	2.06697	-0.8064
1.72197	-1.04843	1.72197	-0.96914	1.72197	-0.93238	1.72197	-0.8621	1.72197	-0.78021	2.06917	-0.80726
1.72397	-1.0496	1.72397	-0.97021	1.72397	-0.93342	1.72397	-0.86307	1.72397	-0.78109	2.07137	-0.80812
1.72598	-1.05077	1.72598	-0.97129	1.72598	-0.93447	1.72598	-0.86404	1.72598	-0.78197	2.07357	-0.80897
1.72798	-1.05194	1.72798	-0.97236	1.72798	-0.93551	1.72798	-0.86501	1.72798	-0.78285	2.07578	-0.80983
1.72998	-1.05311	1.72998	-0.97344	1.72998	-0.93655	1.72998	-0.86597	1.72998	-0.78373	2.07798	-0.81069
1.73198	-1.05428	1.73198	-0.97451	1.73198	-0.93759	1.73198	-0.86694	1.73198	-0.7846	2.08018	-0.81155
1.73398	-1.05545	1.73398	-0.97559	1.73398	-0.93863	1.73398	-0.86791	1.73398	-0.78548	2.08238	-0.81241
1.73599	-1.05662	1.73599	-0.97666	1.73599	-0.93968	1.73599	-0.86888	1.73599	-0.78636	2.08458	-0.81327
1.73799	-1.05779	1.73799	-0.97774	1.73799	-0.94072	1.73799	-0.86984	1.73799	-0.78724	2.08679	-0.81413
1.73999	-1.05896	1.73999	-0.97881	1.73999	-0.94176	1.73999	-0.87081	1.73999	-0.78812	2.08899	-0.81498
1.74199	-1.06013	1.74199	-0.97989	1.74199	-0.9428	1.74199	-0.87178	1.74199	-0.78899	2.09119	-0.81584
1.74399	-1.0613	1.74399	-0.98096	1.74399	-0.94384	1.74399	-0.87274	1.74399	-0.78987	2.09339	-0.8167
1.746	-1.06247	1.746	-0.98204	1.746	-0.94489	1.746	-0.87371	1.746	-0.79075	2.0956	-0.81756
1.748	-1.06364	1.748	-0.98311	1.748	-0.94593	1.748	-0.87468	1.748	-0.79163	2.0978	-0.81842
1.75	-1.06481	1.75	-0.98419	1.75	-0.94697	1.75	-0.87565	1.75	-0.79251	2.1	-0.81928

## Sheet: Fig. S1(ii)
Force (pN)	SEM in force (pN)	Critical sigma	Error in critical sigma (derived from the SE of the fits in Fig. S1(i))	Critical delta Lk	Error in critical delta Lk (derived from the SE of the fits in Fig. S1(i))
5.00097	0.02063	0.04172	0.004	192.715	18.4769
7.51262	0.02319	0.04477	0.005	206.803	23.0962
10.0224	0.02013	0.03607	0.003	166.616	13.8577
15.0284	0.01395	0.0301	0.002	139.039	9.23848
19.956	0.04093	0.02488	0.003	114.927	13.8577
29.9956	0.04895	0.000646	0.00715	2.98403	33.0275
