# Supplementary material for: Mechanistic basis for relaxation of DNA supercoils by human topoisomerase IIIα–RMI1–RMI2
Source: Proc Natl Acad Sci U S A. 2026 Jan 23;123(4):e2406949123. doi: 10.1073/pnas.2406949123 (PMC12849704; doi:10.1073/pnas.2406949123)
Supplement: Supplementary file 7 — Dataset S06 (XLSX) [file pnas.2406949123.sd06.xlsx]

## Sheet: Fig. S2
Average FD-curve of non-supercoiled, torsionally constrained λ-DNA in the absence of TRR		Average FD-curve of non-supercoiled, torsionally constrained λ-DNA following incubation in 10 nM TRR for 30 seconds at ~120 pN
DNA extension (micrometers)	Force (pN)	DNA extension (micrometers)	Force (pN)
10.6462	-0.0583974	15.5272	11.8639
10.6564	-0.068496	15.5314	11.9453
10.6667	-0.0495473	15.5356	12.0139
10.677	-0.0329876	15.5399	12.0869
10.6873	-0.0448345	15.5441	12.1889
10.6975	-0.076656	15.5484	12.3312
10.7078	-0.100914	15.5526	12.4298
10.7181	-0.0600114	15.5568	12.6072
10.7284	-0.0475595	15.5611	12.7684
10.7386	-0.0858293	15.5653	12.8835
10.7489	-0.0741515	15.5695	12.9731
10.7592	-0.0332326	15.5738	13.1044
10.7695	-0.0360925	15.578	13.2791
10.7797	-0.00968242	15.5823	13.3724
10.79	-0.0473927	15.5865	13.5245
10.8003	-0.0386517	15.5907	13.6628
10.8105	-0.0175844	15.595	13.8023
10.8208	-0.0102945	15.5992	13.947
10.8311	-0.0406247	15.6034	14.0926
10.8414	-0.0311686	15.6077	14.2024
10.8516	-0.00184762	15.6119	14.3102
10.8619	0.00978938	15.6162	14.4155
10.8722	0.00905182	15.6204	14.5525
10.8825	-0.0214649	15.6246	14.6695
10.8927	-0.0339242	15.6289	14.8358
10.903	-0.0360924	15.6331	14.9752
10.9133	-0.0869005	15.6373	15.088
10.9236	-0.0405096	15.6416	15.2642
10.9338	0.000301776	15.6458	15.3991
10.9441	-0.00932433	15.6501	15.6094
10.9544	-0.0325312	15.6543	15.7974
10.9646	-0.0910615	15.6585	15.9694
10.9749	-0.0770602	15.6628	16.1076
10.9852	-0.0954257	15.667	16.2646
10.9955	-0.1532	15.6713	16.4615
11.0057	-0.109629	15.6755	16.6283
11.016	-0.0949492	15.6797	16.7354
11.0263	-0.0955781	15.684	16.794
11.0366	-0.0982474	15.6882	16.8687
11.0468	-0.0620518	15.6924	17.0304
11.0571	-0.0539457	15.6967	17.262
11.0674	-0.0754982	15.7009	17.5192
11.0777	-0.118598	15.7052	17.5712
11.0879	-0.0846948	15.7094	17.7895
11.0982	-0.0588572	15.7136	17.949
11.1085	-0.0788428	15.7179	18.0286
11.1188	-0.0420025	15.7221	18.1786
11.129	-0.128435	15.7263	18.4373
11.1393	-0.10146	15.7306	18.7247
11.1496	-0.0241586	15.7348	18.8164
11.1598	-0.050305	15.7391	18.9767
11.1701	-0.0752417	15.7433	19.1498
11.1804	-0.0333136	15.7475	19.2756
11.1907	-0.0123254	15.7518	19.4766
11.2009	-0.0295434	15.756	19.6951
11.2112	-0.0489889	15.7603	19.8262
11.2215	-0.0498661	15.7645	19.9569
11.2318	-0.0500624	15.7687	20.1246
11.242	-0.0125896	15.773	20.3439
11.2523	0.0035731	15.7772	20.5795
11.2626	0.00583977	15.7814	20.705
11.2729	-0.0181789	15.7857	20.9388
11.2831	-0.0313626	15.7899	21.0251
11.2934	-0.00570758	15.7942	21.3485
11.3037	0.00799862	15.7984	21.5099
11.3139	0.027469	15.8026	21.7236
11.3242	0.0125094	15.8069	21.9243
11.3345	0.00517201	15.8111	22.0427
11.3448	-0.00883469	15.8153	22.2318
11.355	-0.0319303	15.8196	22.457
11.3653	-0.0222529	15.8238	22.8042
11.3756	0.00464022	15.8281	23.002
11.3859	-0.00403563	15.8323	23.1589
11.3961	-0.0302235	15.8365	23.3017
11.4064	-0.0294197	15.8408	23.4278
11.4167	-0.003988	15.845	23.7465
11.427	0.0141694	15.8493	24.0249
11.4372	0.0621901	15.8535	24.2023
11.4475	0.0690409	15.8577	24.3818
11.4578	0.0497057	15.862	24.6071
11.468	0.00474591	15.8662	24.7826
11.4783	-0.00280734	15.8704	24.9643
11.4886	-0.00169266	15.8747	25.171
11.4989	0.0464131	15.8789	25.3532
11.5091	0.0644524	15.8832	25.5636
11.5194	0.0173205	15.8874	25.7008
11.5297	0.0146375	15.8916	25.9631
11.54	0.0304598	15.8959	26.2236
11.5502	0.0188552	15.9001	26.4116
11.5605	0.00145774	15.9043	26.6736
11.5708	0.0613625	15.9086	26.8227
11.5811	0.0826873	15.9128	26.9806
11.5913	0.0711705	15.9171	27.1975
11.6016	0.0785479	15.9213	27.3944
11.6119	0.0634813	15.9255	27.6279
11.6222	0.0658116	15.9298	27.8523
11.6324	0.138987	15.934	28.0922
11.6427	0.0935678	15.9383	28.3474
11.653	0.0906437	15.9425	28.5726
11.6632	0.102328	15.9467	28.7729
11.6735	0.0783071	15.951	29.0343
11.6838	0.105269	15.9552	29.2428
11.6941	0.0680676	15.9594	29.4659
11.7043	0.0956304	15.9637	29.646
11.7146	0.0944843	15.9679	29.8647
11.7249	0.0818987	15.9722	30.1491
11.7352	0.129318	15.9764	30.2735
11.7454	0.150119	15.9806	30.4906
11.7557	0.184202	15.9849	30.743
11.766	0.166138	15.9891	30.9533
11.7763	0.109269	15.9933	31.1481
11.7865	0.135078	15.9976	31.3462
11.7968	0.148618	16.0018	31.5484
11.8071	0.129094	16.0061	31.8322
11.8173	0.125906	16.0103	32.0528
11.8276	0.141063	16.0145	32.3234
11.8379	0.127655	16.0188	32.5925
11.8482	0.0659219	16.023	32.804
11.8584	0.12347	16.0273	33.016
11.8687	0.14526	16.0315	33.2834
11.879	0.182067	16.0357	33.3337
11.8893	0.10818	16.04	33.7716
11.8995	0.122108	16.0442	33.8789
11.9098	0.0848564	16.0484	34.1911
11.9201	0.0798309	16.0527	34.3539
11.9304	0.0708602	16.0569	34.5647
11.9406	0.0990707	16.0612	34.6904
11.9509	0.0409724	16.0654	34.872
11.9612	0.0579198	16.0696	35.0567
11.9715	0.0850839	16.0739	35.295
11.9817	0.127456	16.0781	35.5848
11.992	0.0942624	16.0823	35.8577
12.0023	0.112388	16.0866	36.0722
12.0125	0.14691	16.0908	36.1975
12.0228	0.168119	16.0951	36.4254
12.0331	0.196971	16.0993	36.5643
12.0434	0.185421	16.1035	36.9184
12.0536	0.0984159	16.1078	37.1204
12.0639	0.0732008	16.112	37.3217
12.0742	0.0631766	16.1163	37.4335
12.0845	0.113469	16.1205	37.7102
12.0947	0.0702646	16.1247	37.9056
12.105	0.114045	16.129	38.0959
12.1153	0.103005	16.1332	38.3003
12.1256	0.0878692	16.1374	38.4947
12.1358	0.136649	16.1417	38.6277
12.1461	0.0841804	16.1459	38.7664
12.1564	0.0775048	16.1502	38.9224
12.1666	0.0896739	16.1544	39.0973
12.1769	0.106884	16.1586	39.3863
12.1872	0.150249	16.1629	39.5208
12.1975	0.156184	16.1671	39.7301
12.2077	0.102384	16.1713	39.964
12.218	0.117265	16.1756	40.1597
12.2283	0.17277	16.1798	40.345
12.2386	0.172815	16.1841	40.6068
12.2488	0.16408	16.1883	40.7716
12.2591	0.154314	16.1925	40.9018
12.2694	0.109133	16.1968	41.1016
12.2797	0.134959	16.201	41.3077
12.2899	0.181749	16.2053	41.4977
12.3002	0.161377	16.2095	41.6966
12.3105	0.207225	16.2137	41.835
12.3208	0.207806	16.218	42.0142
12.331	0.159558	16.2222	42.1486
12.3413	0.15702	16.2264	42.3191
12.3516	0.194191	16.2307	42.5173
12.3618	0.157211	16.2349	42.7238
12.3721	0.152791	16.2392	42.9666
12.3824	0.203492	16.2434	43.2459
12.3927	0.190469	16.2476	43.3888
12.4029	0.150199	16.2519	43.436
12.4132	0.193205	16.2561	43.5687
12.4235	0.143061	16.2603	43.8425
12.4338	0.155785	16.2646	44.0454
12.444	0.14211	16.2688	44.1576
12.4543	0.145627	16.2731	44.3397
12.4646	0.199204	16.2773	44.5523
12.4749	0.232655	16.2815	44.7899
12.4851	0.213699	16.2858	44.9793
12.4954	0.109256	16.29	45.0359
12.5057	0.104143	16.2943	45.2097
12.5159	0.163964	16.2985	45.3754
12.5262	0.182702	16.3027	45.5629
12.5365	0.174082	16.307	45.7571
12.5468	0.148448	16.3112	45.8638
12.557	0.15751	16.3154	45.9705
12.5673	0.209019	16.3197	46.2178
12.5776	0.225329	16.3239	46.4208
12.5879	0.229013	16.3282	46.5766
12.5981	0.242005	16.3324	46.6916
12.6084	0.196255	16.3366	46.9296
12.6187	0.267138	16.3409	46.952
12.629	0.226604	16.3451	47.1919
12.6392	0.21432	16.3493	47.3975
12.6495	0.195023	16.3536	47.5741
12.6598	0.217486	16.3578	47.6716
12.67	0.217293	16.3621	47.8277
12.6803	0.217603	16.3663	48.0175
12.6906	0.228564	16.3705	48.196
12.7009	0.211143	16.3748	48.3762
12.7111	0.239422	16.379	48.5897
12.7214	0.286851	16.3833	48.7587
12.7317	0.318512	16.3875	48.9326
12.742	0.267057	16.3917	48.9173
12.7522	0.263484	16.396	49.0978
12.7625	0.247224	16.4002	49.2486
12.7728	0.315615	16.4044	49.4821
12.7831	0.313152	16.4087	49.6885
12.7933	0.279567	16.4129	49.7936
12.8036	0.270441	16.4172	49.9269
12.8139	0.32262	16.4214	50.0885
12.8242	0.351911	16.4256	50.2937
12.8344	0.292706	16.4299	50.3079
12.8447	0.274728	16.4341	50.4887
12.855	0.297018	16.4383	50.6393
12.8652	0.338437	16.4426	50.7711
12.8755	0.341768	16.4468	50.8913
12.8858	0.346635	16.4511	51.0414
12.8961	0.415916	16.4553	51.2138
12.9063	0.453222	16.4595	51.3173
12.9166	0.408072	16.4638	51.4865
12.9269	0.391158	16.468	51.6247
12.9372	0.394594	16.4723	51.8472
12.9474	0.381102	16.4765	51.9955
12.9577	0.335119	16.4807	52.1461
12.968	0.286686	16.485	52.267
12.9783	0.293699	16.4892	52.3541
12.9885	0.3517	16.4934	52.5045
12.9988	0.36146	16.4977	52.6854
13.0091	0.365266	16.5019	52.8337
13.0193	0.391195	16.5062	52.9251
13.0296	0.38423	16.5104	53.0455
13.0399	0.3874	16.5146	53.1594
13.0502	0.424269	16.5189	53.2302
13.0604	0.455324	16.5231	53.316
13.0707	0.41573	16.5273	53.4514
13.081	0.42386	16.5316	53.605
13.0913	0.458608	16.5358	53.7915
13.1015	0.47043	16.5401	53.9656
13.1118	0.501388	16.5443	54.0475
13.1221	0.494861	16.5485	54.1922
13.1324	0.425456	16.5528	54.3183
13.1426	0.466024	16.557	54.4912
13.1529	0.552441	16.5613	54.6106
13.1632	0.567916	16.5655	54.7658
13.1735	0.552591	16.5697	54.9061
13.1837	0.486565	16.574	55.0125
13.194	0.472315	16.5782	55.1389
13.2043	0.518419	16.5824	55.2798
13.2145	0.488575	16.5867	55.4106
13.2248	0.50334	16.5909	55.5
13.2351	0.519186	16.5952	55.603
13.2454	0.473406	16.5994	55.678
13.2556	0.484684	16.6036	55.8068
13.2659	0.463094	16.6079	55.9713
13.2762	0.434975	16.6121	56.1542
13.2865	0.47772	16.6163	56.2781
13.2967	0.499748	16.6206	56.3949
13.307	0.520437	16.6248	56.5998
13.3173	0.549372	16.6291	56.7141
13.3276	0.515843	16.6333	56.8368
13.3378	0.525039	16.6375	56.911
13.3481	0.58514	16.6418	57.008
13.3584	0.586193	16.646	57.1346
13.3686	0.593367	16.6503	57.2595
13.3789	0.552588	16.6545	57.4656
13.3892	0.49487	16.6587	57.6502
13.3995	0.549459	16.663	57.813
13.4097	0.630678	16.6672	57.8833
13.42	0.611126	16.6714	58.0388
13.4303	0.606227	16.6757	58.1258
13.4406	0.595754	16.6799	58.2364
13.4508	0.589363	16.6842	58.412
13.4611	0.590472	16.6884	58.5431
13.4714	0.630438	16.6926	58.6666
13.4817	0.641692	16.6969	58.7521
13.4919	0.605137	16.7011	58.8613
13.5022	0.629133	16.7053	58.9827
13.5125	0.628268	16.7096	59.1442
13.5227	0.593034	16.7138	59.229
13.533	0.629098	16.7181	59.2872
13.5433	0.639533	16.7223	59.3752
13.5536	0.633119	16.7265	59.4401
13.5638	0.636193	16.7308	59.5478
13.5741	0.645642	16.735	59.709
13.5844	0.671562	16.7393	59.8518
13.5947	0.68216	16.7435	60.0755
13.6049	0.760823	16.7477	60.1593
13.6152	0.790759	16.752	60.2252
13.6255	0.782032	16.7562	60.3381
13.6358	0.759039	16.7604	60.4484
13.646	0.726634	16.7647	60.6664
13.6563	0.72968	16.7689	60.6855
13.6666	0.745618	16.7732	60.7953
13.6769	0.75453	16.7774	60.9185
13.6871	0.731078	16.7816	61.0298
13.6974	0.794443	16.7859	61.1479
13.7077	0.844073	16.7901	61.294
13.7179	0.793688	16.7943	61.4654
13.7282	0.796617	16.7986	61.6543
13.7385	0.851886	16.8028	61.7959
13.7488	0.913952	16.8071	61.7528
13.759	0.933407	16.8113	61.8513
13.7693	0.935919	16.8155	61.9677
13.7796	0.892431	16.8198	62.1228
13.7899	0.911689	16.824	62.2574
13.8001	0.953552	16.8283	62.4213
13.8104	0.930282	16.8325	62.4889
13.8207	0.939444	16.8367	62.573
13.831	0.992367	16.841	62.7155
13.8412	1.02942	16.8452	62.83
13.8515	1.07366	16.8494	62.9304
13.8618	1.09372	16.8537	63.0337
13.872	1.02915	16.8579	63.1632
13.8823	0.994083	16.8622	63.2724
13.8926	1.02817	16.8664	63.374
13.9029	1.05643	16.8706	63.2974
13.9131	1.01629	16.8749	63.4382
13.9234	1.00472	16.8791	63.5868
13.9337	1.01649	16.8833	63.829
13.944	1.07857	16.8876	63.8021
13.9542	1.10912	16.8918	63.9159
13.9645	1.0545	16.8961	64.0608
13.9748	1.14542	16.9003	64.2157
13.9851	1.1404	16.9045	64.3857
13.9953	1.15887	16.9088	64.4822
14.0056	1.17505	16.913	64.5221
14.0159	1.1365	16.9173	64.5952
14.0262	1.15987	16.9215	64.6752
14.0364	1.1818	16.9257	64.8112
14.0467	1.20855	16.93	64.964
14.057	1.25194	16.9342	65.0484
14.0672	1.26783	16.9384	65.1282
14.0775	1.26688	16.9427	65.2252
14.0878	1.28508	16.9469	65.3638
14.0981	1.2677	16.9512	65.459
14.1083	1.23109	16.9554	65.5923
14.1186	1.25658	16.9596	65.7133
14.1289	1.29249	16.9639	65.8454
14.1392	1.2854	16.9681	65.9514
14.1494	1.31476	16.9723	66.0346
14.1597	1.38878	16.9766	66.1045
14.17	1.35944	16.9808	66.1781
14.1803	1.38087	16.9851	66.2657
14.1905	1.40831	16.9893	66.3729
14.2008	1.4034	16.9935	66.4975
14.2111	1.42433	16.9978	66.6425
14.2213	1.44845	17.002	66.7729
14.2316	1.42758	17.0063	66.854
14.2419	1.42209	17.0105	66.9216
14.2522	1.37398	17.0147	66.9874
14.2624	1.40043	17.019	67.0586
14.2727	1.48916	17.0232	67.149
14.283	1.50743	17.0274	67.2468
14.2933	1.61511	17.0317	67.4419
14.3035	1.62408	17.0359	67.5478
14.3138	1.57387	17.0402	67.6294
14.3241	1.57671	17.0444	67.7788
14.3344	1.65352	17.0486	67.8419
14.3446	1.62408	17.0529	67.8927
14.3549	1.5991	17.0571	67.9827
14.3652	1.67581	17.0613	68.0942
14.3755	1.74606	17.0656	68.1867
14.3857	1.7424	17.0698	68.2945
14.396	1.69043	17.0741	68.4198
14.4063	1.72909	17.0783	68.5671
14.4165	1.77779	17.0825	68.6326
14.4268	1.77688	17.0868	68.7149
14.4371	1.76885	17.091	68.8477
14.4474	1.81288	17.0952	68.9959
14.4576	1.85175	17.0995	69.0779
14.4679	1.85837	17.1037	69.1476
14.4782	1.89332	17.108	69.2708
14.4885	1.96603	17.1122	69.4041
14.4987	2.0134	17.1164	69.4419
14.509	2.01158	17.1207	69.5796
14.5193	2.04861	17.1249	69.7168
14.5296	2.0759	17.1292	69.7705
14.5398	2.10238	17.1334	69.8276
14.5501	2.14952	17.1376	69.9147
14.5604	2.19377	17.1419	70.0318
14.5706	2.2507	17.1461	70.1061
14.5809	2.31894	17.1503	70.1807
14.5912	2.34089	17.1546	70.2976
14.6015	2.35554	17.1588	70.4337
14.6117	2.42315	17.1631	70.6274
14.622	2.48151	17.1673	70.7146
14.6323	2.48151	17.1715	70.7964
14.6426	2.50123	17.1758	70.878
14.6528	2.50983	17.18	70.9639
14.6631	2.57355	17.1842	70.9658
14.6734	2.60772	17.1885	71.1489
14.6837	2.6141	17.1927	71.2226
14.6939	2.64867	17.197	71.3012
14.7042	2.69463	17.2012	71.3956
14.7145	2.77183	17.2054	71.4748
14.7247	2.77318	17.2097	71.5471
14.735	2.82158	17.2139	71.6132
14.7453	2.87635	17.2182	71.6945
14.7556	2.88614	17.2224	71.8082
14.7658	2.90249	17.2266	71.9687
14.7761	2.98166	17.2309	72.0688
14.7864	3.03097	17.2351	72.1185
14.7967	3.08162	17.2393	72.2009
14.8069	3.13466	17.2436	72.315
14.8172	3.16821	17.2478	72.4322
14.8275	3.27802	17.2521	72.5452
14.8378	3.36494	17.2563	72.6462
14.848	3.4059	17.2605	72.7544
14.8583	3.45595	17.2648	72.7899
14.8686	3.53419	17.269	72.8564
14.8789	3.59009	17.2732	73.0022
14.8891	3.63912	17.2775	73.1598
14.8994	3.7088	17.2817	73.1948
14.9097	3.80041	17.286	73.1967
14.9199	3.85383	17.2902	73.2575
14.9302	3.90244	17.2944	73.3707
14.9405	3.95487	17.2987	73.4841
14.9508	4.03269	17.3029	73.65
14.961	4.12716	17.3072	73.7502
14.9713	4.20667	17.3114	73.8268
14.9816	4.26574	17.3156	73.9392
14.9919	4.38171	17.3199	74.0197
15.0021	4.43112	17.3241	74.1096
15.0124	4.50868	17.3283	74.2001
15.0227	4.55751	17.3326	74.2855
15.033	4.63441	17.3368	74.375
15.0432	4.74929	17.3411	74.4785
15.0535	4.84385	17.3453	74.5695
15.0638	4.85293	17.3495	74.6865
15.074	4.97774	17.3538	74.7605
15.0843	5.07897	17.358	74.843
15.0946	5.19052	17.3622	74.9745
15.1049	5.29145	17.3665	75.0998
15.1151	5.37944	17.3707	75.1045
15.1254	5.48791	17.375	75.2036
15.1357	5.61687	17.3792	75.3778
15.146	5.74055	17.3834	75.4502
15.1562	5.89872	17.3877	75.525
15.1665	5.97769	17.3919	75.6375
15.1768	6.10393	17.3962	75.6718
15.1871	6.22177	17.4004	75.7468
15.1973	6.32178	17.4046	75.78
15.2076	6.43824	17.4089	75.8522
15.2179	6.53908	17.4131	75.9475
15.2282	6.65662	17.4173	76.0607
15.2384	6.80004	17.4216	76.2164
15.2487	6.97712	17.4258	76.3163
15.259	7.12601	17.4301	76.3835
15.2692	7.25034	17.4343	76.4936
15.2795	7.42598	17.4385	76.5584
15.2898	7.634	17.4428	76.595
15.3001	7.81019	17.447	76.6797
15.3103	7.94907	17.4512	76.805
15.3206	8.14053	17.4555	76.9351
15.3309	8.2829	17.4597	77.0272
15.3412	8.46753	17.464	77.1745
15.3514	8.70938	17.4682	77.3181
15.3617	8.88535	17.4724	77.3557
15.372	9.03809	17.4767	77.3384
15.3823	9.21495	17.4809	77.3916
15.3925	9.42133	17.4852	77.5152
15.4028	9.63229	17.4894	77.7192
15.4131	9.85	17.4936	77.7597
15.4233	10.1369	17.4979	77.8097
15.4336	10.4	17.5021	77.9612
15.4439	10.6012	17.5063	78.0829
15.4542	10.8645	17.5106	78.191
15.4644	11.0555	17.5148	78.2745
15.4747	11.2491	17.5191	78.3401
15.485	11.5333	17.5233	78.4047
15.4953	11.8123	17.5275	78.4764
15.5055	12.0734	17.5318	78.5742
15.5158	12.34	17.536	78.6286
15.5261	12.6438	17.5402	78.7219
15.5364	12.9439	17.5445	78.8429
15.5466	13.2027	17.5487	78.9597
15.5569	13.4454	17.553	79.0519
15.5672	13.7303	17.5572	79.0709
15.5775	14.1023	17.5614	79.1623
15.5877	14.4066	17.5657	79.2805
15.598	14.728	17.5699	79.3586
15.6083	15.0535	17.5742	79.4268
15.6185	15.3729	17.5784	79.5132
15.6288	15.7224	17.5826	79.5856
15.6391	16.047	17.5869	79.6779
15.6494	16.4498	17.5911	79.7426
15.6596	16.844	17.5953	79.8006
15.6699	17.2649	17.5996	79.8846
15.6802	17.6173	17.6038	79.9543
15.6905	17.9838	17.6081	80.0026
15.7007	18.3878	17.6123	80.122
15.711	18.778	17.6165	80.2285
15.7213	19.1337	17.6208	80.3083
15.7316	19.5858	17.625	80.3728
15.7418	20.011	17.6292	80.4535
15.7521	20.4327	17.6335	80.5754
15.7624	20.9654	17.6377	80.6826
15.7726	21.4484	17.642	80.7764
15.7829	21.9243	17.6462	80.8474
15.7932	22.3607	17.6504	80.9516
15.8035	22.8327	17.6547	81.0412
15.8137	23.3149	17.6589	81.1233
15.824	23.7846	17.6632	81.2139
15.8343	24.2423	17.6674	81.2917
15.8446	24.7591	17.6716	81.3651
15.8548	25.2385	17.6759	81.4797
15.8651	25.6466	17.6801	81.6272
15.8754	26.2053	17.6843	81.667
15.8857	26.8179	17.6886	81.7234
15.8959	27.3046	17.6928	81.8533
15.9062	27.7768	17.6971	81.9093
15.9165	28.2931	17.7013	81.9568
15.9267	28.7752	17.7055	81.9982
15.937	29.3005	17.7098	82.0662
15.9473	29.8132	17.714	82.1872
15.9576	30.3432	17.7182	82.2963
15.9678	30.7964	17.7225	82.3654
15.9781	31.3783	17.7267	82.4312
15.9884	31.9516	17.731	82.5203
15.9987	32.5178	17.7352	82.5955
16.0089	33.0797	17.7394	82.6548
16.0192	33.6207	17.7437	82.765
16.0295	34.1873	17.7479	82.9245
16.0398	34.6413	17.7522	83.0154
16.05	35.3322	17.7564	83.0857
16.0603	35.8577	17.7606	83.1252
16.0706	36.2799	17.7649	83.1406
16.0809	36.8307	17.7691	83.1919
16.0911	37.2868	17.7733	83.2891
16.1014	37.7592	17.7776	83.3642
16.1117	38.3135	17.7818	83.4198
16.1219	38.7993	17.7861	83.497
16.1322	39.2607	17.7903	83.5782
16.1425	39.6093	17.7945	83.6523
16.1528	40.0333	17.7988	83.7238
16.163	40.4862	17.803	83.8213
16.1733	40.9403	17.8072	83.9361
16.1836	41.3659	17.8115	84.0446
16.1939	41.7788	17.8157	84.113
16.2041	42.1281	17.82	84.1767
16.2144	42.403	17.8242	84.2354
16.2247	42.861	17.8284	84.3103
16.235	43.2189	17.8327	84.4092
16.2452	43.5583	17.8369	84.4859
16.2555	43.9555	17.8412	84.5689
16.2658	44.8723	17.8454	84.6489
16.276	45.2827	17.8496	84.7101
16.2863	45.7264	17.8539	84.7476
16.2966	46.0805	17.8581	84.7983
16.3069	46.4999	17.8623	84.8326
16.3171	46.8953	17.8666	84.8847
16.3274	47.309	17.8708	84.9307
16.3377	47.6859	17.8751	85.0058
16.348	48.0799	17.8793	85.0921
16.3582	48.4183	17.8835	85.1405
16.3685	48.8278	17.8878	85.1865
16.3788	49.2124	17.892	85.2572
16.3891	49.5516	17.8962	85.3739
16.3993	49.8826	17.9005	85.476
16.4096	50.1678	17.9047	85.552
16.4199	50.5457	17.909	85.6201
16.4302	51.0279	17.9132	85.6671
16.4404	51.3926	17.9174	85.7196
16.4507	51.7479	17.9217	85.8292
16.461	52.0957	17.9259	85.9417
16.4712	52.4193	17.9302	86.043
16.4815	52.7291	17.9344	86.1162
16.4918	53.066	17.9386	86.172
16.5021	53.3819	17.9429	86.2088
16.5123	53.6598	17.9471	86.262
16.5226	53.9182	17.9513	86.3444
16.5329	54.2526	17.9556	86.4024
16.5432	54.5926	17.9598	86.4324
16.5534	54.9149	17.9641	86.4455
16.5637	55.2215	17.9683	86.4821
16.574	55.5282	17.9725	86.6529
16.5843	55.8405	17.9768	86.7688
16.5945	56.1598	17.981	86.8051
16.6048	56.4537	17.9852	86.8075
16.6151	56.7784	17.9895	86.8607
16.6253	57.1298	17.9937	86.9024
16.6356	57.4534	17.998	87.008
16.6459	57.6832	18.0022	87.0837
16.6562	57.9135	18.0064	87.1561
16.6664	58.2474	18.0107	87.2205
16.6767	58.5284	18.0149	87.327
16.687	58.8091	18.0192	87.3652
16.6973	59.1141	18.0234	87.4027
16.7075	59.4231	18.0276	87.4503
16.7178	59.6953	18.0319	87.4878
16.7281	59.9478	18.0361	87.5033
16.7384	60.2522	18.0403	87.5212
16.7486	60.535	18.0446	87.5725
16.7589	60.8141	18.0488	87.6514
16.7692	61.0449	18.0531	87.7683
16.7794	61.3344	18.0573	87.8414
16.7897	61.6042	18.0615	87.8766
16.8	61.8468	18.0658	87.8955
16.8103	62.168	18.07	87.9279
16.8205	62.5118	18.0742	87.9546
16.8308	62.7731	18.0785	88.0538
16.8411	62.9713	18.0827	88.0547
16.8514	63.1586	18.087	88.0994
16.8616	63.4184	18.0912	88.2118
16.8719	63.5974	18.0954	88.298
16.8822	63.9702	18.0997	88.3676
16.8925	64.2488	18.1039	88.4141
16.9027	64.5655	18.1082	88.4358
16.913	64.835	18.1124	88.4558
16.9233	65.0938	18.1166	88.4775
16.9336	65.3543	18.1209	88.5047
16.9438	65.5677	18.1251	88.5609
16.9541	65.8175	18.1293	88.6246
16.9644	66.0807	18.1336	88.6386
16.9746	66.2919	18.1378	88.6592
16.9849	66.5026	18.1421	88.6928
16.9952	66.7135	18.1463	88.7562
17.0055	67.0989	18.1505	88.8092
17.0157	67.2496	18.1548	88.8736
17.026	67.4844	18.159	88.9378
17.0363	67.6921	18.1632	88.9393
17.0466	67.9416	18.1675	88.9636
17.0568	68.1653	18.1717	88.9968
17.0671	68.3749	18.176	89.0395
17.0774	68.6815	18.1802	89.075
17.0877	68.975	18.1844	89.1517
17.0979	69.2308	18.1887	89.2407
17.1082	69.4515	18.1929	89.3203
17.1185	69.759	18.1972	89.3122
17.1287	69.9431	18.2014	89.3055
17.139	70.1031	18.2056	89.4011
17.1493	70.2774	18.2099	89.4234
17.1596	70.6788	18.2141	89.3842
17.1698	70.8932	18.2183	89.3858
17.1801	71.0835	18.2226	89.4571
17.1904	71.2591	18.2268	89.5378
17.2007	71.4804	18.2311	89.533
17.2109	71.7432	18.2353	89.5077
17.2212	71.9149	18.2395	89.5477
17.2315	72.1914	18.2438	89.65
17.2418	72.4098	18.248	89.7078
17.252	72.6283	18.2522	89.7683
17.2623	72.8804	18.2565	89.8151
17.2726	73.1125	18.2607	89.8204
17.2829	73.3021	18.265	89.8491
17.2931	73.5239	18.2692	89.8578
17.3034	73.7271	18.2734	89.879
17.3137	73.9237	18.2777	89.939
17.3239	74.1448	18.2819	89.9735
17.3342	74.3815	18.2862	89.9734
17.3445	74.6691	18.2904	89.9712
17.3548	74.8879	18.2946	90.0236
17.365	75.101	18.2989	90.108
17.3753	75.3195	18.3031	90.1639
17.3856	75.587	18.3073	90.1859
17.3959	75.7958	18.3116	90.2103
17.4061	75.982	18.3158	90.2526
17.4164	76.183	18.3201	90.2823
17.4267	76.4266	18.3243	90.312
17.437	76.7008	18.3285	90.3292
17.4472	76.9707	18.3328	90.3625
17.4575	77.1829	18.337	90.4048
17.4678	77.3724	18.3412	90.4586
17.478	77.5842	18.3455	90.4327
17.4883	77.7506	18.3497	90.4537
17.4986	77.9295	18.354	90.4951
17.5089	78.1383	18.3582	90.5165
17.5191	78.3521	18.3624	90.5875
17.5294	78.5638	18.3667	90.6133
17.5397	78.792	18.3709	90.6535
17.55	78.9593	18.3752	90.6671
17.5602	79.0882	18.3794	90.7001
17.5705	79.3203	18.3836	90.7695
17.5808	79.6404	18.3879	90.8593
17.5911	79.884	18.3921	90.8811
17.6013	80.0543	18.3963	90.9009
17.6116	80.2407	18.4006	90.9305
17.6219	80.4431	18.4048	90.9592
17.6322	80.6485	18.4091	91.0113
17.6424	80.802	18.4133	91.0254
17.6527	81.0097	18.4175	91.0648
17.663	81.2398	18.4218	91.0525
17.6732	81.4435	18.426	91.0479
17.6835	81.6527	18.4302	91.0271
17.6938	81.8621	18.4345	91.0281
17.7041	82.0445	18.4387	91.0692
17.7143	82.2512	18.443	91.0939
17.7246	82.4549	18.4472	91.0721
17.7349	82.6494	18.4514	91.0802
17.7452	82.8327	18.4557	91.1542
17.7554	82.9959	18.4599	91.1976
17.7657	83.2184	18.4642	91.2718
17.776	83.4248	18.4684	91.3036
17.7863	83.6065	18.4726	91.2915
17.7965	83.812	18.4769	91.3028
17.8068	84.031	18.4811	91.3292
17.8171	84.2099	18.4853	91.3682
17.8273	84.3682	18.4896	91.4369
17.8376	84.5225	18.4938	91.5012
17.8479	84.6759	18.4981	91.5037
17.8582	84.8765	18.5023	91.5299
17.8684	85.0308	18.5065	91.5744
17.8787	85.2258	18.5108	91.5576
17.889	85.4349	18.515	91.55
17.8993	85.5915	18.5192	91.574
17.9095	85.7474	18.5235	91.6169
17.9198	85.9115	18.5277	91.665
17.9301	86.0775	18.532	91.703
17.9404	86.2665	18.5362	91.713
17.9506	86.4399	18.5404	91.733
17.9609	86.6061	18.5447	91.7616
17.9712	86.7417	18.5489	91.8203
17.9814	86.9045	18.5532	91.8468
17.9917	87.0767	18.5574	91.8635
18.002	87.2428	18.5616	91.8712
18.0123	87.4326	18.5659	91.8904
18.0225	87.591	18.5701	91.9094
18.0328	87.7375	18.5743	91.883
18.0431	87.9072	18.5786	91.9094
18.0534	88.0376	18.5828	91.991
18.0636	88.159	18.5871	91.9683
18.0739	88.3109	18.5913	91.918
18.0842	88.4267	18.5955	91.9529
18.0945	88.5464	18.5998	92.0031
18.1047	88.6966	18.604	92.0474
18.115	88.8606	18.6082	92.1025
18.1253	88.9925	18.6125	92.1251
18.1356	89.1264	18.6167	92.0983
18.1458	89.2835	18.621	92.0714
18.1561	89.4427	18.6252	92.0445
18.1664	89.5728	18.6294	92.1314
18.1766	89.7014	18.6337	92.2053
18.1869	89.8274	18.6379	92.1972
18.1972	89.9901	18.6421	92.2346
18.2075	90.0974	18.6464	92.272
18.2177	90.1826	18.6506	92.2638
18.228	90.3459	18.6549	92.2296
18.2383	90.4472	18.6591	92.2715
18.2486	90.5732	18.6633	92.3295
18.2588	90.6919	18.6676	92.3772
18.2691	90.81	18.6718	92.4338
18.2794	90.9286	18.6761	92.4856
18.2897	91.0427	18.6803	92.48
18.2999	91.1852	18.6845	92.4707
18.3102	91.2729	18.6888	92.4716
18.3205	91.3877	18.693	92.4793
18.3307	91.5447	18.6972	92.5151
18.341	91.6546	18.7015	92.584
18.3513	91.7189	18.7057	92.6214
18.3616	91.8417	18.71	92.6554
18.3718	91.9485	18.7142	92.679
18.3821	92.0719	18.7184	92.6857
18.3924	92.1483	18.7227	92.7001
18.4027	92.2866	18.7269	92.716
18.4129	92.3386	18.7311	92.7317
18.4232	92.425	18.7354	92.741
18.4335	92.4579	18.7396	92.7859
18.4438	92.4926	18.7439	92.833
18.454	92.5532	18.7481	92.8502
18.4643	92.6441	18.7523	92.8221
18.4746	92.7683	18.7566	92.8008
18.4849	92.8506	18.7608	92.8797
18.4951	92.8995	18.7651	92.952
18.5054	92.9507	18.7693	92.9575
18.5157	93.0191	18.7735	92.9146
18.5259	93.1607	18.7778	92.9825
18.5362	93.2097	18.782	93.0557
18.5465	93.2331	18.7862	93.0897
18.5568	93.288	18.7905	93.0798
18.567	93.3609	18.7947	93.1023
18.5773	93.4551	18.799	93.1463
18.5876	93.5228	18.8032	93.1765
18.5979	93.5458	18.8074	93.2018
18.6081	93.5984	18.8117	93.2148
18.6184	93.658	18.8159	93.228
18.6287	93.7167	18.8201	93.2264
18.639	93.7498	18.8244	93.2221
18.6492	93.7853	18.8286	93.2292
18.6595	93.902	18.8329	93.2446
18.6698	93.9544	18.8371	93.2466
18.68	94.0609	18.8413	93.2989
18.6903	94.1137	18.8456	93.348
18.7006	94.1635	18.8498	93.379
18.7109	94.2876	18.8541	93.4123
18.7211	94.391	18.8583	93.4584
18.7314	94.4218	18.8625	93.4495
18.7417	94.52	18.8668	93.429
18.752	94.5888	18.871	93.4819
18.7622	94.5955	18.8752	93.5202
18.7725	94.6558	18.8795	93.5584
18.7828	94.6164	18.8837	93.6083
18.7931	94.667	18.888	93.6142
18.8033	94.7607	18.8922	93.602
18.8136	94.8216	18.8964	93.6008
18.8239	94.8798	18.9007	93.6041
18.8341	94.9867	18.9049	93.6033
18.8444	95.0243	18.9091	93.6033
18.8547	95.0224	18.9134	93.6388
18.865	95.0569	18.9176	93.6699
18.8752	95.1107	18.9219	93.7132
18.8855	95.1589	18.9261	93.7513
18.8958	95.2112	18.9303	93.808
18.9061	95.2509	18.9346	93.8478
18.9163	95.2887	18.9388	93.8483
18.9266	95.3736	18.9431	93.866
18.9369	95.452	18.9473	93.8821
18.9472	95.4676	18.9515	93.8921
18.9574	95.5237	18.9558	93.9272
18.9677	95.5865	18.96	93.9233
18.978	95.6908	18.9642	93.9497
18.9883	95.7565	18.9685	93.9427
18.9985	95.7829	18.9727	93.9459
19.0088	95.8272	18.977	93.988
19.0191	95.881	18.9812	94.0336
19.0293	95.9457	18.9854	94.132
19.0396	95.9942	18.9897	94.0281
19.0499	96.0371	18.9939	94.1152
19.0602	96.0763	18.9981	94.1539
19.0704	96.1346	19.0024	94.1469
19.0807	96.2212	19.0066	94.1636
19.091	96.2521	19.0109	94.2058
19.1013	96.3124	19.0151	94.2282
19.1115	96.3716	19.0193	94.2413
19.1218	96.4296	19.0236	94.2496
19.1321	96.4409	19.0278	94.2736
19.1424	96.4576	19.0321	94.31
19.1526	96.5267	19.0363	94.3253
19.1629	96.5569	19.0405	94.3405
19.1732	96.5721	19.0448	94.3683
19.1834	96.612	19.049	94.3981
19.1937	96.6735	19.0532	94.4517
19.204	96.7608	19.0575	94.4095
19.2143	96.8199	19.0617	94.4404
19.2245	96.8953	19.066	94.4847
19.2348	96.9092	19.0702	94.5472
19.2451	96.9496	19.0744	94.5422
19.2554	96.9901	19.0787	94.57
19.2656	97.0454	19.0829	94.5985
19.2759	97.0609	19.0871	94.6467
19.2862	97.1032	19.0914	94.65
19.2965	97.1788	19.0956	94.6405
19.3067	97.2268	19.0999	94.6363
19.317	97.2471	19.1041	94.6347
19.3273	97.3228	19.1083	94.6184
19.3376	97.3804	19.1126	94.6357
19.3478	97.4291	19.1168	94.6882
19.3581	97.4723	19.1211	94.7323
19.3684	97.5174	19.1253	94.7819
19.3786	97.5704	19.1295	94.8515
19.3889	97.6201	19.1338	94.8591
19.3992	97.6463	19.138	94.8409
19.4095	97.673	19.1422	94.8583
19.4197	97.7169	19.1465	94.8964
19.43	97.7521	19.1507	94.9333
19.4403	97.7598	19.155	94.9125
19.4506	97.7993	19.1592	94.9007
19.4608	97.8376	19.1634	94.9001
19.4711	97.8818	19.1677	94.9207
19.4814	97.9318	19.1719	94.9291
19.4917	97.9972	19.1761	94.9234
19.5019	98.0559	19.1804	94.9127
19.5122	98.1166	19.1846	94.9078
19.5225	98.1653	19.1889	94.9474
19.5327	98.2056	19.1931	95.0423
19.543	98.2016	19.1973	95.0833
19.5533	98.2291	19.2016	95.0707
19.5636	98.2843	19.2058	95.0516
19.5738	98.3634	19.2101	95.0763
19.5841	98.4152	19.2143	95.0411
19.5944	98.3588	19.2185	95.0135
19.6047	98.4714	19.2228	95.0658
19.6149	98.5053	19.227	95.1456
19.6252	98.5765	19.2312	95.1795
19.6355	98.64	19.2355	95.2219
19.6458	98.6633	19.2397	95.2283
19.656	98.6663	19.244	95.2332
19.6663	98.6938	19.2482	95.2333
19.6766	98.7434	19.2524	95.2931
19.6869	98.8101	19.2567	95.3307
19.6971	98.8469	19.2609	95.3603
19.7074	98.8729	19.2651	95.3603
19.7177	98.9317	19.2694	95.3509
19.7279	99.007	19.2736	95.3641
19.7382	99.0654	19.2779	95.3799
19.7485	99.1263	19.2821	95.4339
19.7588	99.1565	19.2863	95.4205
19.769	99.1842	19.2906	95.4368
19.7793	99.2335	19.2948	95.4857
19.7896	99.2711	19.2991	95.5167
19.7999	99.2721	19.3033	95.5391
19.8101	99.2788	19.3075	95.579
19.8204	99.3032	19.3118	95.5936
19.8307	99.3744	19.316	95.584
19.841	99.4427	19.3202	95.5922
19.8512	99.5074	19.3245	95.5843
19.8615	99.5773	19.3287	95.6329
19.8718	99.6275	19.333	95.6857
19.882	99.6892	19.3372	95.7454
19.8923	99.7544	19.3414	95.816
19.9026	99.7765	19.3457	95.8635
19.9129	99.8047	19.3499	95.8693
19.9231	99.8595	19.3541	95.8557
19.9334	99.9349	19.3584	95.8365
19.9437	99.9978	19.3626	95.7966
19.954	100.012	19.3669	95.7887
19.9642	100.058	19.3711	95.8576
19.9745	100.125	19.3753	95.8995
19.9848	100.137	19.3796	95.9188
19.9951	100.135	19.3838	95.9078
20.0053	100.163	19.3881	95.9054
20.0156	100.225	19.3923	95.9984
20.0259	100.265	19.3965	96.0403
20.0361	100.286	19.4008	96.0312
20.0464	100.303	19.405	96.0425
20.0567	100.343	19.4092	96.0511
20.067	100.354	19.4135	96.0559
20.0772	100.371	19.4177	96.0656
20.0875	100.418	19.422	96.1689
20.0978	100.528	19.4262	96.171
20.1081	100.607	19.4304	96.1322
20.1183	100.647	19.4347	96.0933
20.1286	100.656	19.4389	96.0745
20.1389	100.674	19.4431	96.0932
20.1492	100.699	19.4474	96.1495
20.1594	100.719	19.4516	96.2493
20.1697	100.791	19.4559	96.2601
20.18	100.848	19.4601	96.2383
20.1903	100.896	19.4643	96.2262
20.2005	100.932	19.4686	96.2304
20.2108	100.904	19.4728	96.274
20.2211	100.922	19.4771	96.3323
20.2313	100.953	19.4813	96.3252
20.2416	100.988	19.4855	96.3034
20.2519	101.038	19.4898	96.3206
20.2622	100.983	19.494	96.3401
20.2724	101.052	19.4982	96.3697
20.2827	101.115	19.5025	96.3972
20.293	101.135	19.5067	96.4493
20.3033	101.149	19.511	96.485
20.3135	101.177	19.5152	96.5061
20.3238	101.204	19.5194	96.518
20.3341	101.256	19.5237	96.5344
20.3444	101.306	19.5279	96.5526
20.3546	101.359	19.5321	96.5579
20.3649	101.37	19.5364	96.561
20.3752	101.378	19.5406	96.5687
20.3854	101.46	19.5449	96.5647
20.3957	101.525	19.5491	96.542
20.406	101.561	19.5533	96.5281
20.4163	101.597	19.5576	96.592
20.4265	101.637	19.5618	96.6507
20.4368	101.67	19.5661	96.6737
20.4471	101.664	19.5703	96.6487
20.4574	101.657	19.5745	96.6214
20.4676	101.682	19.5788	96.653
20.4779	101.722	19.583	96.729
20.4882	101.766	19.5872	96.7401
20.4985	101.815	19.5915	96.7469
20.5087	101.879	19.5957	96.7664
20.519	101.909	19.6	96.817
20.5293	101.926	19.6042	96.8648
20.5396	101.969	19.6084	96.8612
20.5498	102.002	19.6127	96.8449
20.5601	102.029	19.6169	96.8598
20.5704	102.029	19.6211	96.8822
20.5806	102.022	19.6254	96.8963
20.5909	102.059	19.6296	96.9202
20.6012	102.131	19.6339	96.9499
20.6115	102.198	19.6381	96.9537
20.6217	102.2	19.6423	96.9539
20.632	102.187	19.6466	96.9437
20.6423	102.187	19.6508	96.9822
20.6526	102.221	19.6551	96.9813
20.6628	102.265	19.6593	96.9879
20.6731	102.295	19.6635	97.0078
20.6834	102.317	19.6678	97.0483
20.6937	102.321	19.672	97.0887
20.7039	102.329	19.6762	97.0707
20.7142	102.323	19.6805	97.0555
20.7245	102.327	19.6847	97.0852
20.7347	102.345	19.689	97.1032
20.745	102.383	19.6932	97.112
20.7553	102.367	19.6974	97.1036
20.7656	102.349	19.7017	97.1475
20.7758	102.378	19.7059	97.1934
20.7861	102.408	19.7101	97.2197
20.7964	102.439	19.7144	97.2295
20.8067	102.445	19.7186	97.2458
20.8169	102.436	19.7229	97.276
20.8272	102.422	19.7271	97.2824
20.8375	102.475	19.7313	97.2656
20.8478	102.56	19.7356	97.2666
20.858	102.544	19.7398	97.2956
20.8683	102.541	19.7441	97.3352
20.8786	102.58	19.7483	97.3934
20.8889	102.617	19.7525	97.4124
20.8991	102.67	19.7568	97.4
20.9094	102.726	19.761	97.4038
