# Supplementary material for: Mechanistic basis for relaxation of DNA supercoils by human topoisomerase IIIα–RMI1–RMI2
Source: Proc Natl Acad Sci U S A. 2026 Jan 23;123(4):e2406949123. doi: 10.1073/pnas.2406949123 (PMC12849704; doi:10.1073/pnas.2406949123)
Supplement: Supplementary file 8 — Dataset S07 (XLSX) [file pnas.2406949123.sd07.xlsx]

## Sheet: Fig. S3
7 pN		10 pN		20 pN
Time (s)	Turns (Lk)	Time (s)	Turns (Lk)	Time (s)	Turns (Lk)
0	-0.00174901	0	-0.0111971	0	0
0.013	9.11795	0.099993	-5.33996	0.10352	-6.35476
0.026	18.2618	0.199986	-2.02012	0.207039	2.79774
0.039	27.4338	0.299979	1.50481	0.310559	-0.284292
0.052	32.7911	0.399972	12.0307	0.414078	0.66444
0.065	40.8328	0.499965	18.7015	0.517598	-0.416915
0.078	53.6783	0.599958	14.9067	0.621117	19.4017
0.091	51.5224	0.699951	9.32691	0.724637	0.546338
0.104	51.1864	0.799944	32.4512	0.828156	5.93674
0.117	54.9451	0.899937	66.3909	0.931676	19.6491
0.13	67.9793	0.99993	51.8697	1.0352	19.929
0.143	80.2701	1.09992	71.7809	1.13871	-9.00369
0.156	87.5066	1.19992	112.622	1.24223	23.4329
0.169	93.1134	1.29991	130.12	1.34575	-0.176479
0.182	97.5988	1.3999	112.027	1.44927	-0.987775
0.195	99.9005	1.49989	105.848	1.55279	20.6569
0.208	105.818	1.59989	128.179	1.65631	2.53334
0.221	113.401	1.69988	159.074	1.75983	19.5536
0.234	113.837	1.79987	172.431	1.86335	19.4789
0.247	121.099	1.89987	162.845	1.96687	-12.9825
0.26	134.212	1.99986	180.518	2.07039	0.760553
0.273	133.584	2.09985	189.019	2.17391	-0.664244
0.286	129.584	2.19985	167.947	2.27743	-1.97759
0.299	121.65	2.29984	202.005	2.38095	10.8508
0.312	119.849	2.39983	206.78	2.48447	27.1504
0.325	121.456	2.49982	232.286	2.58799	6.53099
0.338	127.698	2.59982	224.936	2.69151	0.822481
0.351	121.621	2.69981	190.562	2.79503	26.6897
0.364	115.97	2.7998	230.198	2.89855	3.64454
0.377	116.318	2.8998	237.622	3.00207	1.79827
0.39	115.031	2.99979	237.87	3.10559	3.02817
0.403	113.308	3.09978	241.661	3.20911	20.0247
0.416	111.774	3.19978	259	3.31262	25.6702
0.429	104.662	3.29977	267.922	3.41614	24.4309
0.442	97.462	3.39976	283.892	3.51966	8.74172
0.455	103.408	3.49975	293.391	3.62318	13.2835
0.468	105.169	3.59975	284.633	3.7267	40.2556
0.481	104.279	3.69974	262.138	3.83022	32.1512
0.494	102.953	3.79973	309.287	3.93374	22.7948
0.507	103.572	3.89973	328.448	4.03726	29.6215
0.52	105.856	3.99972	309.861	4.14078	37.2728
0.533	102.543	4.09971	323.908	4.2443	42.4225
0.546	102.932	4.19971	370.62	4.34782	36.4516
0.559	107.64	4.2997	343.413	4.45134	32.8024
0.572	107.793	4.39969	337.212	4.55486	26.7329
0.585	107.841	4.49968	343.326	4.65838	30.0134
0.598	108.329	4.59968	381.652	4.7619	42.2488
0.611	114.705	4.69967	386.96	4.86542	32.5888
0.624	120.6	4.79966	403.1	4.96894	28.1602
0.637	123.006	4.89966	400.358	5.07246	9.41216
0.65	127.948	4.99965	421.832	5.17598	35.3548
0.663	131.481	5.09964	406.47	5.2795	11.3496
0.676	127.784	5.19964	445.183	5.38302	35.2401
0.689	129.109	5.29963	484.662	5.48653	28.1607
0.702	133.203	5.39962	445.28	5.59005	34.5595
0.715	140.248	5.49961	458.117	5.69357	46.4619
0.728	143.183	5.59961	487.348	5.79709	24.9129
0.741	144.282	5.6996	456.967	5.90061	55.3465
0.754	154.187	5.79959	466.987	6.00413	25.8861
0.767	162.364	5.89959	484.779	6.10765	25.4886
0.78	169.059	5.99958	543.418	6.21117	40.5184
0.793	174.57	6.09957	526.478	6.31469	30.9003
0.806	177.754	6.19957	483.624	6.41821	59.2358
0.819	178.225	6.29956	533.089	6.52173	46.6924
0.832	183.846	6.39955	563.5	6.62525	46.3327
0.845	186.939	6.49954	568.538	6.72877	42.5023
0.858	185.3	6.59954	542.531	6.83229	34.9254
0.871	193.444	6.69953	514.708	6.93581	44.7025
0.884	197.313	6.79952	568.543	7.03933	36.9725
0.897	187.566	6.89952	574.527	7.14285	37.7566
0.91	182.862	6.99951	565.819	7.24637	49.8325
0.923	180.58	7.0995	601.944	7.34989	25.8143
0.936	181.33	7.1995	627.941	7.45341	37.0348
0.949	185.4	7.29949	606.246	7.55692	41.9339
0.962	190.1	7.39948	617.996	7.66044	30.3611
0.975	190.152	7.49947	622.048	7.76396	29.7411
0.988	192.114	7.59947	657.221	7.86748	54.5957
1.001	196.193	7.69946	630.086	7.971	42.143
1.014	211.346	7.79945	634.015	8.07452	25.2158
1.027	213.861	7.89945	621.776	8.17804	59.443
1.04	205.544	7.99944	646.58	8.28156	22.5836
1.053	193.093	8.09943	700.192	8.38508	43.7499
1.066	187.331	8.19943	719.456	8.4886	46.5587
1.079	189.371	8.29942	673.29	8.59212	52.1821
1.092	197.785	8.39941	697.031	8.69564	37.687
1.105	203.304	8.4994	670.186	8.79916	35.538
1.118	203.339	8.5994	715.622	8.90268	28.424
1.131	207.726	8.69939	737.7	9.0062	70.8424
1.144	212.025	--	--	9.10972	44.1161
1.157	214.344	--	--	9.21324	39.3427
1.17	222.122	--	--	9.31676	67.4949
1.183	229.052	--	--	9.42028	39.4263
1.196	227.692	--	--	9.5238	45.1118
1.209	239.321	--	--	9.62732	49.3359
1.222	253.917	--	--	9.73083	45.3787
1.235	253.08	--	--	9.83435	54.6703
1.248	256.128	--	--	9.93787	54.9301
1.261	262.222	--	--	10.0414	64.8921
1.274	275.735	--	--	10.1449	46.3926
1.287	282.949	--	--	10.2484	56.7248
1.3	284.763	--	--	10.352	40.1155
1.313	281.624	--	--	10.4555	65.3671
1.326	285.278	--	--	10.559	34.0591
1.339	296.856	--	--	10.6625	70.9597
1.352	305.328	--	--	10.766	59.6201
1.365	311.777	--	--	10.8695	60.6586
1.378	315.404	--	--	10.9731	61.3051
1.391	316.759	--	--	11.0766	60.723
1.404	316.928	--	--	11.1801	60.5587
1.417	315.358	--	--	11.2836	49.8078
1.43	312.287	--	--	11.3871	60.0156
1.443	309.742	--	--	11.4907	65.1055
1.456	310.457	--	--	11.5942	53.8565
1.469	310.508	--	--	11.6977	56.3871
1.482	308.04	--	--	11.8012	65.762
1.495	293.34	--	--	11.9047	65.4925
1.508	288.76	--	--	12.0083	89.4686
1.521	290.245	--	--	12.1118	66.094
1.534	288.623	--	--	12.2153	69.4001
1.547	288.588	--	--	12.3188	84.8039
1.56	289.913	--	--	12.4223	52.3273
1.573	293.767	--	--	12.5259	70.0223
1.586	296.55	--	--	12.6294	70.088
1.599	298.085	--	--	12.7329	97.7188
1.612	304.142	--	--	12.8364	75.3907
1.625	305.298	--	--	12.9399	80.8712
1.638	298.01	--	--	13.0435	90.1925
1.651	293.155	--	--	13.147	84.6892
1.664	290.836	--	--	13.2505	75.4221
1.677	293.225	--	--	13.354	76.6329
1.69	290.758	--	--	13.4575	88.5806
1.703	288.63	--	--	13.5611	73.2921
1.716	292.483	--	--	13.6646	87.4443
1.729	294.297	--	--	13.7681	101.959
1.742	295.638	--	--	13.8716	87.7664
1.755	299.37	--	--	13.9751	78.1439
1.768	308.241	--	--	14.0787	89.4469
1.781	320.045	--	--	14.1822	102.705
1.794	328.485	--	--	14.2857	86.1702
1.807	338.821	--	--	14.3892	116.191
1.82	350.783	--	--	14.4927	121.197
1.833	363.843	--	--	14.5963	111.049
1.846	372.148	--	--	14.6998	81.1273
1.859	374.903	--	--	14.8033	84.5621
1.872	371.01	--	--	14.9068	94.8007
1.885	371.292	--	--	15.0103	128.313
1.898	379.139	--	--	15.1138	84.7291
1.911	378.56	--	--	15.2174	99.305
1.924	375.238	--	--	15.3209	97.0113
1.937	369.187	--	--	15.4244	138.51
1.95	363.968	--	--	15.5279	97.487
1.963	361.803	--	--	15.6314	104.325
1.976	368.987	--	--	15.735	113.984
1.989	371.029	--	--	15.8385	101.405
2.002	370.897	--	--	15.942	132.471
2.015	371.386	--	--	16.0455	89.3128
2.028	373.548	--	--	16.149	115.878
2.041	377.223	--	--	16.2526	91.5167
2.054	386.5	--	--	16.3561	100.576
2.067	389.241	--	--	16.4596	102.182
2.08	386.382	--	--	16.5631	131.231
2.093	393.758	--	--	16.6666	126.143
2.106	404.844	--	--	16.7702	110.522
2.119	420.258	--	--	16.8737	140.109
2.132	418.756	--	--	16.9772	123.587
2.145	419.627	--	--	17.0807	114.204
2.158	426.549	--	--	17.1842	135.707
2.171	428.278	--	--	17.2878	123.093
2.184	429.642	--	--	17.3913	120.787
2.197	432.31	--	--	17.4948	132.734
2.21	438.09	--	--	17.5983	130.836
2.223	442.304	--	--	17.7018	127.503
2.236	438.189	--	--	17.8054	134.822
2.249	437.032	--	--	17.9089	131.022
2.262	436.875	--	--	18.0124	155.975
2.275	434.992	--	--	18.1159	147.064
2.288	441.221	--	--	18.2194	140.227
2.301	451.796	--	--	18.323	118.014
2.314	453.679	--	--	18.4265	144.794
2.327	455.299	--	--	18.53	151.697
2.34	456.694	--	--	18.6335	126.573
2.353	459.449	--	--	18.737	139.21
2.366	465.48	--	--	18.8406	121.768
2.379	475.332	--	--	18.9441	140.927
2.392	469.474	--	--	19.0476	137.759
2.405	464.561	--	--	19.1511	146.345
2.418	463.253	--	--	19.2546	144.233
2.431	458.508	--	--	19.3582	153.272
2.444	457.435	--	--	19.4617	144.683
2.457	466.031	--	--	19.5652	165.439
2.47	473.313	--	--	19.6687	141.318
2.483	477.123	--	--	19.7722	141.93
2.496	470.671	--	--	19.8757	124.678
2.509	463.35	--	--	19.9793	161.142
2.522	457.692	--	--	20.0828	162.739
2.535	463.307	--	--	20.1863	131.701
2.548	465.424	--	--	20.2898	165.204
2.561	465.299	--	--	20.3933	148.082
2.574	464.514	--	--	20.4969	157.067
2.587	468.434	--	--	20.6004	161.203
2.6	476.385	--	--	20.7039	165.575
2.613	470.003	--	--	20.8074	160.241
2.626	464.635	--	--	20.9109	171.327
2.639	460.45	--	--	21.0145	153.246
2.652	460.627	--	--	21.118	171.443
2.665	461.805	--	--	21.2215	164.511
2.678	464.002	--	--	21.325	166.202
2.691	475.273	--	--	21.4285	176.591
2.704	483.612	--	--	21.5321	171.061
2.717	481.642	--	--	21.6356	181.883
2.73	481.495	--	--	21.7391	178.497
2.743	483.108	--	--	21.8426	181.391
2.756	488.757	--	--	21.9461	167.031
2.769	504.125	--	--	22.0497	175.582
2.782	520.491	--	--	22.1532	163.754
2.795	518.59	--	--	22.2567	178.47
2.808	521.046	--	--	22.3602	168.848
2.821	525.633	--	--	22.4637	174.078
2.834	523.122	--	--	22.5673	188.173
2.847	524.095	--	--	22.6708	191.152
2.86	528.053	--	--	22.7743	173.41
2.873	519.125	--	--	22.8778	196.674
2.886	516.032	--	--	22.9813	184.678
2.899	519.746	--	--	23.0849	187.441
2.912	516.877	--	--	23.1884	194.622
2.925	513.942	--	--	23.2919	181.916
2.938	511.78	--	--	23.3954	182.782
2.951	508.231	--	--	23.4989	177.259
2.964	504.966	--	--	23.6025	180.373
2.977	502.908	--	--	23.706	203.652
2.99	508.778	--	--	23.8095	179.185
3.003	516.893	--	--	23.913	194.807
3.016	524.566	--	--	24.0165	193.212
3.029	530.27	--	--	24.12	192.841
3.042	535.122	--	--	24.2236	200.594
3.055	540.091	--	--	24.3271	207.321
3.068	542.217	--	--	24.4306	206.017
3.081	543.018	--	--	24.5341	178.46
3.094	549.243	--	--	24.6376	190.992
3.107	552.548	--	--	24.7412	194.961
3.12	553.351	--	--	24.8447	183.695
3.133	556.245	--	--	24.9482	207.624
3.146	560.83	--	--	25.0517	195.923
3.159	567.386	--	--	25.1552	216.819
3.172	561.935	--	--	25.2588	194.118
3.185	562.103	--	--	25.3623	196.326
3.198	572.861	--	--	25.4658	189.374
3.211	570.282	--	--	25.5693	197.309
3.224	567.762	--	--	25.6728	195.663
3.237	570.831	--	--	25.7764	195.103
3.25	575.563	--	--	25.8799	208.426
3.263	580.09	--	--	25.9834	186.151
3.276	582.27	--	--	26.0869	188.331
3.289	588.336	--	--	26.1904	204.722
3.302	594.763	--	--	26.294	201.1
3.315	593.664	--	--	26.3975	202.907
3.328	599.519	--	--	26.501	196.249
3.341	608.878	--	--	26.6045	196.758
3.354	608.128	--	--	26.708	211.891
3.367	610.936	--	--	26.8116	186.719
3.38	616.795	--	--	26.9151	199.76
3.393	618.783	--	--	27.0186	192.089
3.406	621.029	--	--	27.1221	202.043
3.419	623.574	--	--	27.2256	193.7
3.432	626.426	--	--	27.3292	204.755
3.445	628.988	--	--	27.4327	210.967
3.458	631.046	--	--	27.5362	209.914
3.471	634.564	--	--	27.6397	188.465
3.484	638.192	--	--	27.7432	205.759
3.497	641.471	--	--	27.8468	198.329
3.51	645.605	--	--	27.9503	203.614
3.523	650.754	--	--	28.0538	204.413
3.536	665	--	--	28.1573	202.992
3.549	672.909	--	--	28.2608	217.957
3.562	675.385	--	--	28.3643	215.522
3.575	678.678	--	--	28.4679	218.003
3.588	683.84	--	--	28.5714	216.824
3.601	690.225	--	--	28.6749	216.703
3.614	697.27	--	--	28.7784	201.148
3.627	701.892	--	--	28.8819	200.025
3.64	704.438	--	--	28.9855	210.02
3.653	713.976	--	--	29.089	225.3
3.666	717.044	--	--	29.1925	218.569
3.679	712.562	--	--	29.296	231.451
3.692	714.237	--	--	29.3995	201.509
3.705	716.93	--	--	29.5031	213.702
3.718	721.306	--	--	29.6066	211.846
3.731	716.086	--	--	29.7101	218.693
3.744	708.183	--	--	29.8136	225.327
3.757	708.985	--	--	29.9171	231.742
3.77	703.52	--	--	30.0207	210.115
3.783	695.396	--	--	30.1242	216.259
3.796	702.353	--	--	30.2277	199.124
3.809	706.438	--	--	30.3312	212.693
3.822	708.059	--	--	30.4347	223.332
3.835	708.112	--	--	30.5383	213.921
3.848	710.844	--	--	30.6418	219.934
3.861	716.703	--	--	30.7453	212.793
3.874	724.091	--	--	30.8488	208.538
3.887	731.171	--	--	30.9523	241.16
3.9	737.553	--	--	31.0559	235.635
3.913	744.038	--	--	31.1594	234.403
3.926	751.089	--	--	31.2629	242.141
3.939	759.372	--	--	31.3664	225.525
3.952	760.117	--	--	31.4699	209.071
3.965	760.326	--	--	31.5735	212.677
3.978	766.289	--	--	31.677	212.776
3.991	768.45	--	--	31.7805	217.784
4.004	768.28	--	--	31.884	212.388
4.017	764.583	--	--	31.9875	216.991
4.03	763.043	--	--	32.0911	219.635
4.043	763.399	--	--	32.1946	226.43
4.056	770.321	--	--	32.2981	204.451
4.069	772.174	--	--	32.4016	224.881
4.082	769.68	--	--	32.5051	230.72
4.095	773.098	--	--	32.6086	238.323
4.108	774.809	--	--	32.7122	217.089
4.121	774.53	--	--	32.8157	233.816
4.134	772.529	--	--	32.9192	228.427
4.147	772.926	--	--	33.0227	221.352
4.16	777.39	--	--	33.1262	228.335
4.173	773.71	--	--	33.2298	207.982
4.186	768.999	--	--	33.3333	225.361
4.199	765.302	--	--	33.4368	223.922
4.212	766.729	--	--	33.5403	240.984
4.225	770.591	--	--	33.6438	235.054
4.238	777.444	--	--	33.7474	224.65
4.251	774.712	--	--	33.8509	211.736
4.264	771.225	--	--	33.9544	214.959
4.277	787.024	--	--	34.0579	221.989
4.29	799.957	--	--	34.1614	218.23
4.303	810.549	--	--	34.265	229.823
4.316	814.542	--	--	34.3685	251.583
4.329	825.277	--	--	34.472	229.912
4.342	841.79	--	--	34.5755	243.524
4.355	847.108	--	--	34.679	232.736
4.368	858.841	--	--	34.7826	230.943
4.381	878.057	--	--	34.8861	228.212
4.394	883.318	--	--	34.9896	240.38
4.407	885.189	--	--	35.0931	227.508
4.42	883.497	--	--	35.1966	233.695
4.433	880.035	--	--	35.3002	228.116
4.446	881.73	--	--	35.4037	222.796
4.459	895.749	--	--	35.5072	224.288
4.472	898.823	--	--	35.6107	229.541
4.485	894.667	--	--	35.7142	250.906
4.498	877.351	--	--	35.8178	241.666
4.511	876.152	--	--	35.9213	222.45
4.524	881.174	--	--	36.0248	235.233
4.537	881.017	--	--	36.1283	244.836
4.55	887.621	--	--	36.2318	225.957
4.563	898.012	--	--	36.3354	241.302
4.576	903.156	--	--	36.4389	253.654
4.589	905.727	--	--	36.5424	255.425
4.602	906.093	--	--	36.6459	233.377
4.615	911.656	--	--	36.7494	253.175
4.628	916.349	--	--	36.8529	260.606
4.641	920.029	--	--	36.9565	252.599
4.654	925.35	--	--	37.06	259.946
4.667	929.526	--	--	37.1635	261.791
4.68	931.654	--	--	37.267	260.025
4.693	933.899	--	--	37.3705	248.514
4.706	935.195	--	--	37.4741	263.392
4.719	934.306	--	--	37.5776	283.821
4.732	939.546	--	--	37.6811	262.768
4.745	944.038	--	--	37.7846	293.356
4.758	939.906	--	--	37.8881	230.35
4.771	938.369	--	--	37.9917	266.237
4.784	937.247	--	--	38.0952	276.794
4.797	932.068	--	--	38.1987	259.334
4.81	932.984	--	--	38.3022	280.433
4.823	937.721	--	--	38.4057	292.799
4.836	942.586	--	--	38.5093	261.344
4.849	944.099	--	--	38.6128	290.05
4.862	942.739	--	--	38.7163	282.209
4.875	947.377	--	--	38.8198	270.752
4.888	953.464	--	--	38.9233	271.374
4.901	961.241	--	--	39.0269	279.958
4.914	964.752	--	--	39.1304	295.109
4.927	965.671	--	--	39.2339	262.543
4.94	963.01	--	--	39.3374	286.159
4.953	959.57	--	--	39.4409	290.022
4.966	958.332	--	--	39.5445	277.409
4.979	960.72	--	--	39.648	303.082
4.992	960.97	--	--	39.7515	290.465
5.005	962.746	--	--	39.855	260.327
5.018	968.831	--	--	39.9585	262.751
5.031	974.89	--	--	40.0621	271.499
5.044	979.323	--	--	40.1656	253.346
5.057	978.364	--	--	40.2691	276.137
5.07	986.99	--	--	40.3726	294.493
5.083	998.074	--	--	40.4761	283.289
5.096	999.242	--	--	40.5797	302.008
5.109	1004.36	--	--	40.6832	287.382
5.122	1011.51	--	--	40.7867	305.548
5.135	1013.43	--	--	40.8902	308.972
5.148	1012.12	--	--	40.9937	318.583
5.161	1008.06	--	--	41.0972	289.198
5.174	1017.76	--	--	41.2008	294.047
5.187	1020.68	--	--	41.3043	269.113
5.2	1015.69	--	--	41.4078	293.613
5.213	1006.82	--	--	41.5113	318.258
5.226	999.873	--	--	41.6148	306.531
5.239	996.507	--	--	41.7184	311.223
5.252	996.771	--	--	41.8219	311.929
5.265	996.649	--	--	41.9254	285.294
5.278	994.173	--	--	42.0289	292.684
5.291	988.827	--	--	42.1324	318.559
5.304	984.116	--	--	42.236	314.378
5.317	984.395	--	--	42.3395	316.188
5.33	986.726	--	--	42.443	320.999
5.343	990.106	--	--	42.5465	299.494
5.356	994.239	--	--	42.65	328.025
5.369	997.213	--	--	42.7536	290.826
5.382	999.83	--	--	42.8571	328.868
5.395	1006.86	--	--	42.9606	314.6
5.408	1011.45	--	--	43.0641	312.972
5.421	1013.96	--	--	43.1676	311.738
5.434	1019.8	--	--	43.2712	307.293
5.447	1025.38	--	--	43.3747	329.59
5.46	1030.65	--	--	43.4782	330.763
5.473	1029.72	--	--	43.5817	320.594
5.486	1029.96	--	--	43.6852	346.919
5.499	1032.91	--	--	43.7888	330.819
5.512	1035.96	--	--	43.8923	338.425
5.525	1039.28	--	--	43.9958	320.03
5.538	1043.78	--	--	44.0993	353.604
5.551	1049.45	--	--	44.2028	323.724
5.564	1055.24	--	--	44.3064	339.483
5.577	1053.7	--	--	44.4099	348.383
5.59	1050.91	--	--	44.5134	330.64
5.603	1047.64	--	--	44.6169	337.15
5.616	1047.72	--	--	44.7204	331.889
5.629	1044.72	--	--	44.824	348.839
5.642	1038.96	--	--	44.9275	338.373
5.655	1043.44	--	--	45.031	346.679
5.668	1049	--	--	45.1345	333.725
5.681	1055.49	--	--	45.238	332.127
5.694	1054.97	--	--	45.3415	345.762
5.707	1054.54	--	--	45.4451	339.841
5.72	1054.33	--	--	45.5486	339.347
5.733	1060.88	--	--	45.6521	342.806
5.746	1067.24	--	--	45.7556	333.228
5.759	1066.19	--	--	45.8591	345.084
5.772	1069.55	--	--	45.9627	332.07
5.785	1073.51	--	--	46.0662	340.391
5.798	1069.99	--	--	46.1697	344.998
5.811	1073.96	--	--	46.2732	350.854
5.824	1082.44	--	--	46.3767	333.546
5.837	1088.85	--	--	46.4803	341.92
5.85	1089.45	--	--	46.5838	360.405
5.863	1085.05	--	--	46.6873	310.823
5.876	1087.34	--	--	46.7908	357.208
5.889	1088.64	--	--	46.8943	351.626
5.902	1088.8	--	--	46.9979	348.189
5.915	1089.92	--	--	47.1014	348.095
5.928	1093.28	--	--	47.2049	350.746
5.941	1100.08	--	--	47.3084	360.051
5.954	1092.92	--	--	47.4119	354.367
--	--	--	--	47.5155	363.443
--	--	--	--	47.619	360.074
--	--	--	--	47.7225	360.907
--	--	--	--	47.826	368.568
--	--	--	--	47.9295	356.828
--	--	--	--	48.0331	377.719
--	--	--	--	48.1366	359.315
--	--	--	--	48.2401	346.96
--	--	--	--	48.3436	359.246
--	--	--	--	48.4471	349.898
--	--	--	--	48.5507	355.462
--	--	--	--	48.6542	353.899
--	--	--	--	48.7577	345.752
--	--	--	--	48.8612	350.337
--	--	--	--	48.9647	359.948
--	--	--	--	49.0683	368.906
--	--	--	--	49.1718	345.769
--	--	--	--	49.2753	344.248
--	--	--	--	49.3788	338.237
--	--	--	--	49.4823	361.371
--	--	--	--	49.5858	373.252
--	--	--	--	49.6894	377.997
--	--	--	--	49.7929	368.545
--	--	--	--	49.8964	366.156
--	--	--	--	49.9999	377.755
--	--	--	--	50.1034	343.449
--	--	--	--	50.207	350.348
--	--	--	--	50.3105	361.721
--	--	--	--	50.414	352.276
--	--	--	--	50.5175	367.511
--	--	--	--	50.621	367.151
--	--	--	--	50.7246	358.504
--	--	--	--	50.8281	365.329
--	--	--	--	50.9316	380.235
--	--	--	--	51.0351	392.726
--	--	--	--	51.1386	364.817
--	--	--	--	51.2422	385.729
--	--	--	--	51.3457	382.899
--	--	--	--	51.4492	377.517
--	--	--	--	51.5527	391.298
--	--	--	--	51.6562	384.344
--	--	--	--	51.7598	399.513
--	--	--	--	51.8633	389.463
--	--	--	--	51.9668	382.87
--	--	--	--	52.0703	393.947
--	--	--	--	52.1738	401.929
--	--	--	--	52.2774	411.817
--	--	--	--	52.3809	391.522
--	--	--	--	52.4844	390.842
--	--	--	--	52.5879	404.763
--	--	--	--	52.6914	411.408
--	--	--	--	52.795	411.586
--	--	--	--	52.8985	394.146
--	--	--	--	53.002	426.221
--	--	--	--	53.1055	414.601
--	--	--	--	53.209	401.826
--	--	--	--	53.3126	409.194
--	--	--	--	53.4161	405.324
--	--	--	--	53.5196	398.474
--	--	--	--	53.6231	404.655
--	--	--	--	53.7266	412.266
--	--	--	--	53.8302	386.325
--	--	--	--	53.9337	401.156
--	--	--	--	54.0372	408.081
--	--	--	--	54.1407	414.668
--	--	--	--	54.2442	401.28
--	--	--	--	54.3477	420.548
--	--	--	--	54.4513	438.331
--	--	--	--	54.5548	397.79
--	--	--	--	54.6583	425.432
--	--	--	--	54.7618	414.324
--	--	--	--	54.8653	412.833
--	--	--	--	54.9689	405.077
--	--	--	--	55.0724	435.448
--	--	--	--	55.1759	410.626
--	--	--	--	55.2794	419.923
--	--	--	--	55.3829	430.059
--	--	--	--	55.4865	438.203
--	--	--	--	55.59	434.057
--	--	--	--	55.6935	411.342
--	--	--	--	55.797	437.699
--	--	--	--	55.9005	408.395
--	--	--	--	56.0041	399.232
--	--	--	--	56.1076	414.12
--	--	--	--	56.2111	431.248
--	--	--	--	56.3146	427.085
--	--	--	--	56.4181	419.551
--	--	--	--	56.5217	433.253
--	--	--	--	56.6252	427.074
--	--	--	--	56.7287	408.521
--	--	--	--	56.8322	423.621
--	--	--	--	56.9357	404.66
--	--	--	--	57.0393	404.523
--	--	--	--	57.1428	401.46
--	--	--	--	57.2463	396.675
--	--	--	--	57.3498	399.925
--	--	--	--	57.4533	415.886
--	--	--	--	57.5569	390.421
--	--	--	--	57.6604	403.524
--	--	--	--	57.7639	423.981
--	--	--	--	57.8674	402.121
--	--	--	--	57.9709	426.153
--	--	--	--	58.0745	403.497
--	--	--	--	58.178	410.759
--	--	--	--	58.2815	424.189
--	--	--	--	58.385	429.293
--	--	--	--	58.4885	405.122
--	--	--	--	58.592	419.126
--	--	--	--	58.6956	396.056
--	--	--	--	58.7991	400.642
--	--	--	--	58.9026	409.033
--	--	--	--	59.0061	425.514
--	--	--	--	59.1096	408.232
--	--	--	--	59.2132	402.454
--	--	--	--	59.3167	422.224
--	--	--	--	59.4202	411.683
--	--	--	--	59.5237	399.239
--	--	--	--	59.6272	417.891
--	--	--	--	59.7308	413.536
--	--	--	--	59.8343	421.794
--	--	--	--	59.9378	416.774
--	--	--	--	60.0413	413.236
--	--	--	--	60.1448	429.662
--	--	--	--	60.2484	408.081
--	--	--	--	60.3519	416.223
--	--	--	--	60.4554	443.586
--	--	--	--	60.5589	428.068
--	--	--	--	60.6624	441.003
--	--	--	--	60.766	432.896
--	--	--	--	60.8695	453.529
--	--	--	--	60.973	422.177
--	--	--	--	61.0765	444.548
--	--	--	--	61.18	434.733
--	--	--	--	61.2836	463.709
--	--	--	--	61.3871	430.266
--	--	--	--	61.4906	439.582
--	--	--	--	61.5941	425.92
--	--	--	--	61.6976	416.183
--	--	--	--	61.8012	429.988
--	--	--	--	61.9047	441.383
--	--	--	--	62.0082	432.972
--	--	--	--	62.1117	455.245
--	--	--	--	62.2152	447.665
--	--	--	--	62.3188	462.434
--	--	--	--	62.4223	457.553
--	--	--	--	62.5258	456.223
--	--	--	--	62.6293	462.166
--	--	--	--	62.7328	457.479
--	--	--	--	62.8363	445.941
--	--	--	--	62.9399	431.183
--	--	--	--	63.0434	447.495
--	--	--	--	63.1469	411.424
--	--	--	--	63.2504	445.725
--	--	--	--	63.3539	447.573
--	--	--	--	63.4575	451.407
--	--	--	--	63.561	474.789
--	--	--	--	63.6645	448.65
--	--	--	--	63.768	456.501
--	--	--	--	63.8715	437.599
--	--	--	--	63.9751	452.523
--	--	--	--	64.0786	463.141
--	--	--	--	64.1821	457.325
--	--	--	--	64.2856	456.175
--	--	--	--	64.3891	490.425
--	--	--	--	64.4927	460.096
--	--	--	--	64.5962	456.1
--	--	--	--	64.6997	457.277
--	--	--	--	64.8032	454.051
--	--	--	--	64.9067	470.198
--	--	--	--	65.0103	465.892
--	--	--	--	65.1138	447.917
--	--	--	--	65.2173	462.557
--	--	--	--	65.3208	475.703
--	--	--	--	65.4243	490.6
--	--	--	--	65.5279	479.931
--	--	--	--	65.6314	510.25
--	--	--	--	65.7349	508.629
--	--	--	--	65.8384	470.74
--	--	--	--	65.9419	497.823
--	--	--	--	66.0455	505.496
--	--	--	--	66.149	513.657
--	--	--	--	66.2525	515.616
--	--	--	--	66.356	489.833
--	--	--	--	66.4595	499.425
