# Supplementary material for: Mechanistic basis for relaxation of DNA supercoils by human topoisomerase IIIα–RMI1–RMI2
Source: Proc Natl Acad Sci U S A. 2026 Jan 23;123(4):e2406949123. doi: 10.1073/pnas.2406949123 (PMC12849704; doi:10.1073/pnas.2406949123)
Supplement: Supplementary file 9 — Dataset S08 (XLSX) [file pnas.2406949123.sd08.xlsx]

## Sheet: Fig. S4
Supercoiling density = -0.63				Supercoiling density = -0.53				Supercoiling density = -0.47				Supercoiling density = -0.33				Supercoiling density = -0.18
Measured data		Linear fit		Measured data		Linear fit		Measured data		Linear fit		Measured data		Linear fit		Measured data		Linear fit
Time (seconds)	delta Lk	Time (seconds)	delta Lk	Time (seconds)	delta Lk	Time (seconds)	delta Lk	Time (seconds)	delta Lk	Time (seconds)	delta Lk	Time (seconds)	delta Lk	Time (seconds)	delta Lk	Time (seconds)	delta Lk	Time (seconds)	delta Lk
0	-2887.25	0	-2919.07	0	-2461.91	0	-2388.13	0	-2187.26	0	-2179.88	0	-1537.88	0	-1509.15	0	-852.993	0	-850.017
0.02	-2900.72	25.9002	-2912.12	0.02	-2470.8	25.9	-2371.23	0.02	-2193.51	25.8998	-2166.2	0.02	-1541.25	25.8999	-1494.08	0.02	-856.529	25.9003	-841.914
0.04	-2898.29	51.8004	-2905.16	0.04	-2468.69	51.8	-2354.33	0.04	-2206.61	51.7996	-2152.52	0.04	-1536.55	51.7998	-1479.01	0.04	-850.208	51.8007	-833.812
0.06	-2903.82	77.7007	-2898.21	0.06	-2465.98	77.7	-2337.43	0.06	-2216.66	77.6993	-2138.84	0.06	-1527.11	77.6997	-1463.94	0.06	-856.093	77.701	-825.71
0.08	-2908.18	103.601	-2891.25	0.08	-2465.54	103.6	-2320.52	0.08	-2218.46	103.599	-2125.16	0.08	-1526.05	103.6	-1448.88	0.08	-861.64	103.601	-817.608
0.1	-2911.42	129.501	-2884.3	0.1	-2465.54	129.5	-2303.62	0.1	-2212.33	129.499	-2111.48	0.1	-1527.11	129.499	-1433.81	0.1	-866.823	129.502	-809.506
0.12	-2906.14	155.401	-2877.34	0.12	-2465.54	155.4	-2286.72	0.12	-2217.46	155.399	-2097.8	0.12	-1518.02	155.399	-1418.74	0.12	-870.673	155.402	-801.404
0.14	-2921.91	181.302	-2870.39	0.14	-2465.54	181.3	-2269.82	0.14	-2211.82	181.298	-2084.12	0.14	-1518	181.299	-1403.67	0.14	-869.317	181.302	-793.301
0.16	-2920.04	207.202	-2863.43	0.16	-2465.54	207.2	-2252.92	0.16	-2209.91	207.198	-2070.44	0.16	-1519.28	207.199	-1388.6	0.16	-874.185	207.203	-785.199
0.18	-2913.02	233.102	-2856.48	0.18	-2465.54	233.1	-2236.02	0.18	-2209.64	233.098	-2056.76	0.18	-1533.15	233.099	-1373.54	0.18	-859.726	233.103	-777.097
0.2	-2922.71			0.2	-2465.54			0.2	-2196.22			0.2	-1528.69			0.2	-868.809
0.22	-2929.46			0.22	-2465.54			0.22	-2206.1			0.22	-1532.74			0.22	-857.377
0.24	-2924.31			0.24	-2465.54			0.24	-2188.93			0.24	-1536.42			0.24	-848.44
0.26	-2925.15			0.26	-2465.54			0.26	-2189.68			0.26	-1533.05			0.26	-847.132
0.28	-2926.56			0.28	-2465.54			0.28	-2179.34			0.28	-1543.67			0.28	-847.374
0.3	-2934.67			0.3	-2465.54			0.3	-2176.34			0.3	-1527.94			0.3	-843.306
0.32	-2926.61			0.32	-2465.54			0.32	-2175.18			0.32	-1528.74			0.32	-849.603
0.34	-2924.21			0.34	-2465.54			0.34	-2180.63			0.34	-1520.54			0.34	-871.812
0.36	-2925.49			0.36	-2465.54			0.36	-2187.46			0.36	-1531.36			0.36	-877.406
0.38	-2917.79			0.38	-2465.54			0.38	-2192.15			0.38	-1521.08			0.38	-880.337
0.4	-2902.34			0.4	-2465.54			0.4	-2206.88			0.4	-1507.4			0.4	-885.762
0.42	-2904.64			0.42	-2465.54			0.42	-2205.26			0.42	-1507.84			0.422	-889.443
0.44	-2905.12			0.44	-2465.54			0.44	-2203.56			0.44	-1506.02			0.44	-889.928
0.46	-2900.91			0.46	-2465.54			0.46	-2212.33			0.46	-1508.86			0.46	-885.447
0.48	-2891.88			0.48	-2465.54			0.48	-2208.89			0.48	-1515.28			0.48	-881.839
0.5	-2887.81			0.5	-2465.54			0.5	-2210.85			0.5	-1519.55			0.5	-868.082
0.52	-2880.42			0.52	-2465.54			0.52	-2197.39			0.52	-1520.98			0.52	-861.93
0.54	-2886.64			0.54	-2465.54			0.54	-2203.88			0.54	-1530.53			0.54	-871.23
0.56	-2869.5			0.56	-2465.54			0.56	-2196.56			0.56	-1527.67			0.562	-869.172
0.58	-2873.78			0.58	-2465.54			0.58	-2190.07			0.58	-1530.6			0.582	-855.657
0.6	-2893.16			0.6	-2465.54			0.6	-2189.15			0.6	-1529.66			0.602	-853.623
0.62	-2903.84			0.62	-2465.54			0.62	-2183.48			0.62	-1544.21			0.622	-844.226
0.64	-2912.8			0.64	-2465.54			0.64	-2196.93			0.64	-1536.3			0.642	-852.339
0.66	-2912.53			0.66	-2465.54			0.66	-2187.55			0.66	-1537.08			0.662	-853.647
0.68	-2928.06			0.68	-2465.54			0.68	-2185.93			0.68	-1546.75			0.682	-854.132
0.7	-2924.35			0.7	-2465.54			0.7	-2182.98			0.7	-1539.43			0.702	-861.131
0.72	-2936.78			0.72	-2465.54			0.72	-2187.43			0.72	-1527.86			0.722	-855.706
0.74	-2939.49			0.74	-2465.54			0.74	-2185.01			0.74	-1521.46			0.742	-856.965
0.76	-2946.03			0.76	-2465.54			0.76	-2189.22			0.76	-1527.23			0.762	-862.172
0.78	-2952.76			0.78	-2465.54			0.78	-2184.84			0.78	-1523.43			0.782	-853.793
0.802	-2956.28			0.8	-2465.54			0.8	-2189.08			0.8	-1515.06			0.802	-860.477
0.822	-2955.5			0.82	-2465.54			0.82	-2195.81			0.82	-1515.28			0.822	-856.989
0.842	-2956.59			0.84	-2465.54			0.84	-2194.36			0.842	-1503.72			0.842	-864.279
0.862	-2951.72			0.86	-2465.54			0.86	-2186.54			0.862	-1495.16			0.862	-860.889
0.882	-2935.59			0.88	-2465.54			0.88	-2196.9			0.882	-1495.3			0.882	-844.807
0.902	-2946.39			0.9	-2465.54			0.9	-2193.63			0.902	-1488.71			0.902	-856.554
0.922	-2945.64			0.92	-2465.54			0.92	-2196.59			0.922	-1494.82			0.922	-860.84
0.942	-2943.68			0.94	-2465.54			0.94	-2201.79			0.942	-1497.68			0.942	-856.481
0.962	-2942.32			0.96	-2465.54			0.96	-2192.06			0.962	-1505.19			0.962	-856.021
0.982	-2928.76			0.98	-2465.54			0.98	-2192.4			0.982	-1513.97			0.982	-864.885
1.002	-2910.79			1	-2465.54			1	-2200.41			1.002	-1511.3			1.002	-864.062
1.022	-2909.07			1.02	-2465.54			1.02	-2209.98			1.022	-1511.94			1.022	-861.397
1.042	-2904.13			1.04	-2465.54			1.04	-2206.64			1.042	-1517.9			1.042	-868.712
1.062	-2903.26			1.06	-2465.54			1.062	-2206.27			1.062	-1527.6			1.062	-855.875
1.082	-2904.11			1.08	-2465.54			1.082	-2211.26			1.082	-1525.59			1.082	-860.162
1.102	-2904.28			1.1	-2465.54			1.102	-2208.99			1.102	-1526.51			1.102	-854.64
1.122	-2899.04			1.12	-2465.54			1.122	-2204.17			1.122	-1522.53			1.122	-855.561
1.142	-2906.6			1.14	-2465.54			1.142	-2201.67			1.142	-1519.77			1.142	-847.399
1.162	-2915.85			1.16	-2465.54			1.162	-2201.55			1.162	-1532.47			1.162	-850.402
1.182	-2918.01			1.18	-2465.54			1.182	-2204.68			1.182	-1528.23			1.182	-845.849
1.202	-2914.11			1.2	-2465.54			1.202	-2212.76			1.202	-1534.05			1.202	-845.631
1.222	-2920.91			1.22	-2465.54			1.222	-2200.17			1.222	-1530.75			1.222	-848.61
1.242	-2922.8			1.242	-2465.54			1.242	-2194.6			1.242	-1527.94			1.242	-855.972
1.262	-2922.49			1.26	-2465.54			1.262	-2203.22			1.262	-1532.35			1.262	-848.755
1.282	-2922.03			1.282	-2465.54			1.282	-2195.81			1.282	-1527.04			1.282	-854.01
1.302	-2912.27			1.3	-2465.54			1.302	-2192.18			1.302	-1528.79			1.302	-861.518
1.322	-2920.53			1.32	-2465.54			1.322	-2200.41			1.322	-1524.42			1.322	-859.581
1.342	-2922.39			1.342	-2465.54			1.342	-2195.16			1.342	-1522.09			1.342	-865.563
1.362	-2918.69			1.362	-2465.54			1.362	-2195.98			1.362	-1515.77			1.362	-858.418
1.382	-2904.83			1.382	-2465.54			1.382	-2192.06			1.382	-1520.83			1.382	-852.582
1.402	-2925.15			1.402	-2465.54			1.402	-2202.47			1.402	-1519.94			1.402	-857.377
1.422	-2927.55			1.422	-2465.54			1.422	-2202.74			1.422	-1509.83			1.422	-866.919
1.442	-2919.15			1.442	-2465.54			1.442	-2216.52			1.442	-1517.61			1.442	-861.64
1.462	-2923.14			1.462	-2465.54			1.462	-2217.61			1.462	-1505.87			1.462	-866.895
1.482	-2942.18			1.482	-2465.54			1.482	-2217.71			1.482	-1503.79			1.482	-871.158
1.502	-2938.28			1.502	-2465.54			1.502	-2214.61			1.502	-1510.38			1.502	-862.996
1.522	-2935.49			1.522	-2465.54			1.522	-2195.96			1.522	-1511.69			1.522	-866.12
1.542	-2945.86			1.542	-2465.54			1.542	-2193.2			1.542	-1520.47			1.542	-870.625
1.562	-2940.8			1.562	-2465.54			1.562	-2187.24			1.562	-1512.64			1.562	-859.169
1.582	-2937.92			1.582	-2465.54			1.582	-2190.73			1.582	-1510.72			1.582	-850.741
1.602	-2946.1			1.602	-2465.54			1.602	-2186.34			1.602	-1506.38			1.602	-858.031
1.622	-2941.6			1.622	-2465.54			1.622	-2194.09			1.622	-1518.92			1.622	-859.363
1.642	-2934.94			1.642	-2465.54			1.642	-2193.34			1.642	-1522.36			1.642	-867.985
1.662	-2930.31			1.662	-2465.54			1.662	-2204.39			1.662	-1513.1			1.662	-875.614
1.682	-2939.73			1.682	-2465.54			1.682	-2211.19			1.682	-1518.82			1.682	-872.78
1.702	-2929			1.702	-2465.54			1.702	-2212.84			1.702	-1529.54			1.702	-869.802
1.722	-2936.88			1.722	-2465.54			1.722	-2217.95			1.722	-1528.16			1.722	-861.543
1.742	-2922.13			1.742	-2465.54			1.742	-2221.73			1.742	-1520.49			1.742	-869.39
1.762	-2914.04			1.762	-2465.54			1.762	-2226.62			1.762	-1530.22			1.762	-863.311
1.782	-2921.33			1.782	-2465.54			1.782	-2221.53			1.782	-1532.59			1.782	-871.521
1.802	-2933.61			1.802	-2465.54			1.802	-2211.77			1.802	-1534.02			1.802	-864.909
1.822	-2917.28			1.822	-2465.54			1.822	-2212.96			1.822	-1538.7			1.822	-862.318
1.842	-2920.84			1.842	-2465.54			1.842	-2214.78			1.842	-1533.47			1.842	-866.023
1.862	-2925.08			1.862	-2465.54			1.862	-2208.38			1.862	-1529.83			1.862	-870.019
1.882	-2923.85			1.882	-2465.54			1.882	-2213.13			1.882	-1529.73			1.882	-877.261
1.902	-2926.05			1.902	-2465.54			1.902	-2203.78			1.902	-1525.83			1.902	-881.524
1.922	-2934.26			1.922	-2465.54			1.922	-2209.81			1.922	-1521.1			1.922	-893.488
1.942	-2914.04			1.942	-2465.54			1.942	-2204.8			1.942	-1538.02			1.942	-887.579
1.962	-2910.82			1.962	-2465.54			1.962	-2216.95			1.962	-1537.08			1.964	-888.547
1.982	-2915.76			1.982	-2465.54			1.982	-2208.53			1.982	-1532.3			1.984	-884.745
2.002	-2902.77			2.002	-2465.54			2.002	-2199.9			2.002	-1534.12			2.004	-879.005
2.022	-2892.14			2.022	-2465.54			2.022	-2198.43			2.022	-1539.04			2.024	-862.415
2.042	-2897.49			2.042	-2465.54			2.042	-2202.74			2.042	-1540.25			2.044	-862.366
2.062	-2901.85			2.062	-2465.54			2.062	-2208.77			2.062	-1546.49			2.064	-864.352
2.082	-2887.81			2.082	-2465.54			2.082	-2213.59			2.082	-1556.14			2.084	-856.941
2.102	-2891.15			2.102	-2465.54			2.102	-2212.79			2.102	-1547.84			2.104	-850.547
2.122	-2900.06			2.122	-2465.54			2.122	-2202.08			2.122	-1535.07			2.124	-843.257
2.142	-2905.95			2.142	-2465.54			2.142	-2204.14			2.144	-1529.13			2.144	-853.429
2.164	-2921.08			2.162	-2465.54			2.162	-2202.37			2.162	-1520.62			2.164	-850.62
2.182	-2918.57			2.182	-2465.54			2.182	-2203.32			2.182	-1519.55			2.184	-855.536
2.202	-2927.43			2.202	-2465.54			2.202	-2201.55			2.204	-1527.11			2.204	-858.685
2.222	-2938.38			2.222	-2465.54			2.222	-2192.4			2.224	-1529.03			2.224	-866.508
2.244	-2933.36			2.242	-2465.54			2.242	-2192.35			2.244	-1528.03			2.244	-875.59
2.264	-2919.12			2.262	-2465.54			2.262	-2193.53			2.264	-1522.97			2.264	-865.805
2.284	-2923.99			2.282	-2465.54			2.282	-2197.6			2.284	-1527.65			2.284	-872.151
2.304	-2930.8			2.302	-2465.54			2.302	-2198.02			2.304	-1518.05			2.304	-871.037
2.324	-2922.92			2.322	-2465.54			2.322	-2196.88			2.324	-1528.11			2.324	-857.74
2.344	-2927.31			2.342	-2465.54			2.342	-2197.68			2.344	-1531.57			2.344	-857.304
2.364	-2923.17			2.362	-2465.54			2.362	-2193.37			2.364	-1511.77			2.364	-868.373
2.384	-2909.87			2.382	-2465.54			2.384	-2192.44			2.384	-1527.09			2.384	-865.563
2.404	-2908.93			2.402	-2465.54			2.402	-2195.16			2.404	-1523.43			2.404	-864.909
2.424	-2916.56			2.422	-2465.54			2.422	-2204.17			2.424	-1517.37			2.424	-870.407
2.444	-2913.62			2.442	-2465.54			2.444	-2205.81			2.444	-1527.77			2.444	-878.448
2.464	-2909.29			2.462	-2465.54			2.464	-2202.71			2.464	-1521.97			2.464	-883.243
2.484	-2896.91			2.482	-2465.54			2.484	-2210.32			2.484	-1519.04			2.484	-880.434
2.504	-2892.68			2.502	-2465.54			2.504	-2216.76			2.504	-1521.51			2.504	-883.679
2.524	-2896.24			2.522	-2465.54			2.524	-2212.62			2.524	-1527.5			2.524	-882.032
2.544	-2901.9			2.542	-2465.54			2.544	-2202.88			2.544	-1518.58			2.544	-884.164
2.564	-2902.07			2.562	-2465.54			2.564	-2193.7			2.564	-1522			2.564	-887.482
2.584	-2911.71			2.582	-2465.54			2.584	-2202.13			2.584	-1515.35			2.584	-882.032
2.604	-2911.15			2.602	-2465.54			2.604	-2199.27			2.604	-1494.67			2.604	-880.724
2.624	-2905.95			2.622	-2465.54			2.624	-2201.07			2.624	-1494.16			2.624	-867.864
2.644	-2919.34			2.642	-2465.54			2.644	-2190.24			2.644	-1496.13			2.644	-865.83
2.664	-2916.87			2.664	-2465.54			2.664	-2180.96			2.664	-1496.61			2.664	-857.813
2.684	-2925.08			2.682	-2465.54			2.684	-2178.79			2.684	-1504.42			2.684	-858.055
2.704	-2930.65			2.704	-2465.54			2.704	-2173.26			2.704	-1509.53			2.704	-856.796
2.724	-2932.25			2.724	-2465.54			2.724	-2184.74			2.724	-1494.41			2.724	-851.492
2.744	-2945.4			2.744	-2465.54			2.744	-2185.37			2.744	-1492.01			2.744	-854.35
2.764	-2954.85			2.764	-2465.54			2.764	-2171.3			2.764	-1494.7			2.764	-848.755
2.784	-2947.75			2.784	-2465.54			2.784	-2180.82			2.784	-1513.41			2.784	-860.041
2.804	-2951.55			2.804	-2465.54			2.804	-2179.9			2.804	-1495.67			2.804	-868.833
2.824	-2947.07			2.824	-2465.54			2.824	-2179.88			2.824	-1505.83			2.824	-858.733
2.844	-2943.75			2.844	-2465.54			2.844	-2184.65			2.844	-1509.41			2.844	-862.923
2.864	-2940.87			2.864	-2465.54			2.864	-2189.61			2.864	-1506.55			2.864	-865.006
2.884	-2932.95			2.884	-2465.54			2.884	-2178.13			2.884	-1517.58			2.884	-871.812
2.904	-2918.88			2.904	-2465.54			2.904	-2176.9			2.904	-1532.06			2.904	-880.942
2.924	-2914.04			2.924	-2465.54			2.924	-2180.8			2.924	-1526.58			2.924	-889.637
2.944	-2916.77			2.944	-2465.54			2.944	-2185.62			2.944	-1534.17			2.944	-891.211
2.964	-2912.97			2.964	-2465.54			2.964	-2194.87			2.964	-1528.57			2.964	-879.247
2.984	-2910.77			2.984	-2465.54			2.984	-2193.58			2.984	-1514.89			2.984	-874.548
3.004	-2916.75			3.004	-2465.54			3.004	-2191.65			3.004	-1519.77			3.004	-865.176
3.024	-2914.13			3.024	-2465.54			3.024	-2187.5			3.024	-1519.26			3.024	-869.584
3.044	-2907.67			3.044	-2465.54			3.044	-2189.47			3.044	-1517.97			3.044	-870.262
3.064	-2910.67			3.064	-2465.54			3.064	-2190.19			3.064	-1509.05			3.064	-870.141
3.084	-2904.71			3.084	-2465.54			3.084	-2186.27			3.084	-1512.78			3.084	-869.656
3.104	-2902.7			3.104	-2465.54			3.104	-2198.26			3.104	-1506.38			3.104	-881.717
3.124	-2905.87			3.124	-2465.54			3.124	-2206.37			3.124	-1514.65			3.124	-881.33
3.144	-2920.41			3.144	-2465.54			3.144	-2205.31			3.144	-1510.92			3.144	-878.206
3.164	-2921.91			3.164	-2465.54			3.164	-2210.63			3.164	-1522.22			3.164	-882.226
3.184	-2933.07			3.184	-2465.54			3.184	-2216.03			3.184	-1513.54			3.184	-873.846
3.204	-2934.21			3.204	-2465.54			3.204	-2212.98			3.204	-1526.22			3.204	-866.096
3.224	-2927.79			3.224	-2465.54			3.224	-2205.09			3.224	-1529.59			3.224	-864.401
3.244	-2924.5			3.244	-2465.54			3.244	-2208.28			3.244	-1515.28			3.244	-860.477
3.264	-2913.7			3.264	-2465.54			3.264	-2203.17			3.264	-1526.41			3.264	-852.17
3.284	-2912.58			3.284	-2465.54			3.284	-2206.66			3.284	-1531.87			3.286	-846.72
3.304	-2909.24			3.304	-2465.54			3.304	-2209.98			3.304	-1522.12			3.304	-859.048
3.324	-2900.45			3.324	-2465.54			3.324	-2213.23			3.324	-1510.77			3.326	-859.242
3.344	-2903.4			3.344	-2465.54			3.344	-2212.91			3.344	-1510.92			3.346	-856.578
3.364	-2906.38			3.364	-2465.54			3.364	-2217.56			3.364	-1523.31			3.366	-866.944
3.384	-2906.26			3.384	-2465.54			3.384	-2208.41			3.384	-1539.21			3.386	-869.947
3.404	-2910.14			3.404	-2465.54			3.404	-2201.87			3.404	-1531.74			3.406	-872.974
3.424	-2913.87			3.424	-2465.54			3.424	-2198.33			3.424	-1535.74			3.426	-871.037
3.444	-2917.38			3.444	-2465.54			3.444	-2195.74			3.444	-1538.85			3.446	-871.618
3.464	-2917.23			3.464	-2465.54			3.464	-2199.57			3.464	-1536.4			3.466	-871.037
3.484	-2913.16			3.484	-2465.54			3.484	-2218.26			3.484	-1515.43			3.486	-872.998
3.504	-2915.85			3.504	-2465.54			3.504	-2209.42			3.504	-1512.23			3.506	-869.802
3.524	-2910.4			3.524	-2465.54			3.524	-2210.61			3.524	-1508.52			3.526	-856.408
3.544	-2911.59			3.544	-2465.54			3.544	-2227.93			3.544	-1504.73			3.546	-865.757
3.564	-2914.55			3.564	-2465.54			3.564	-2217.29			3.564	-1500.76			3.566	-861.979
3.584	-2902.36			3.584	-2465.54			3.584	-2203.51			3.586	-1507.93			3.586	-870.504
3.606	-2887.32			3.604	-2465.54			3.604	-2217.49			3.606	-1511.35			3.606	-873.58
3.626	-2873.69			3.624	-2465.54			3.624	-2210.22			3.626	-1506.09			3.626	-875.106
3.646	-2877.49			3.644	-2465.54			3.644	-2208.55			3.646	-1506.14			3.646	-875.784
3.666	-2875.79			3.664	-2465.54			3.664	-2209.2			3.666	-1526.63			3.666	-867.428
3.686	-2884.27			3.684	-2465.54			3.684	-2205.06			3.686	-1526.46			3.686	-875.227
3.706	-2885.87			3.704	-2465.54			3.704	-2200.41			3.706	-1537.59			3.706	-877.334
3.726	-2906.17			3.724	-2465.54			3.724	-2202.25			3.726	-1547.96			3.726	-878.835
3.746	-2915.13			3.744	-2465.54			3.744	-2181.93			3.746	-1550.51			3.746	-884.018
3.766	-2921.04			3.764	-2465.54			3.764	-2172.15			3.766	-1557.25			3.766	-887.506
3.786	-2916.02			3.784	-2465.54			3.784	-2176.8			3.786	-1533.47			3.786	-872.805
3.806	-2931.18			3.804	-2465.54			3.806	-2184.07			3.806	-1536.3			3.806	-876.946
3.826	-2937.77			3.824	-2465.54			3.826	-2187.02			3.826	-1524.81			3.826	-872.635
3.846	-2939.2			3.844	-2465.54			3.844	-2188.16			3.846	-1502.04			3.846	-860.453
3.866	-2929.92			3.864	-2465.54			3.864	-2184.69			3.866	-1484.17			3.866	-864.279
3.886	-2937.87			3.884	-2465.54			3.886	-2199.01			3.886	-1491.86			3.886	-867.04
3.906	-2930.34			3.904	-2465.54			3.906	-2193.12			3.906	-1495.18			3.906	-869.487
3.926	-2926.19			3.924	-2465.54			3.926	-2206.44			3.926	-1507.81			3.926	-863.989
3.946	-2932.32			3.944	-2465.54			3.946	-2198.89			3.946	-1510.63			3.946	-864.982
3.966	-2920.09			3.964	-2465.54			3.966	-2195.25			3.966	-1517.83			3.966	-859.799
3.986	-2902.12			3.984	-2465.54			3.986	-2203.61			3.986	-1521.08			3.986	-853.962
4.006	-2907.67			4.004	-2465.54			4.006	-2201.65			4.006	-1499.81			4.006	-850.499
4.026	-2912			4.024	-2465.54			4.026	-2204.58			4.026	-1502.65			4.026	-846.067
4.046	-2916.8			4.044	-2465.54			4.046	-2205.94			4.046	-1514.7			4.046	-858.418
4.066	-2921.67			4.066	-2465.54			4.066	-2211.99			4.066	-1508.49			4.066	-849.142
4.086	-2920.04			4.084	-2465.54			4.086	-2204.09			4.086	-1502.31			4.086	-845.413
4.106	-2915.97			4.106	-2465.54			4.106	-2205.45			4.106	-1509.49			4.106	-854.979
4.126	-2913.94			4.124	-2465.54			4.126	-2207.56			4.126	-1509.83			4.126	-849.821
4.146	-2924.09			4.146	-2465.54			4.146	-2209.2			4.146	-1516.42			4.146	-850.039
4.166	-2917.23			4.166	-2465.54			4.166	-2209.81			4.166	-1527.74			4.166	-852.194
4.186	-2922.3			4.186	-2465.54			4.186	-2218.02			4.186	-1519.02			4.186	-855.682
4.206	-2936.51			4.206	-2465.54			4.206	-2217.15			4.206	-1509.2			4.206	-853.26
4.226	-2919.92			4.226	-2465.54			4.226	-2214.19			4.226	-1509.39			4.226	-859.75
4.246	-2912.87			4.246	-2465.54			4.246	-2205.84			4.246	-1515.26			4.246	-855.221
4.266	-2899.24			4.266	-2465.54			4.266	-2198.55			4.266	-1526.1			4.266	-857.764
4.286	-2898.32			4.286	-2465.54			4.286	-2189.71			4.286	-1528.25			4.286	-851.831
4.306	-2915.73			4.306	-2465.54			4.306	-2199.15			4.306	-1525.73			4.306	-861.809
4.326	-2904.88			4.326	-2465.54			4.326	-2197.99			4.326	-1522.05			4.326	-860.404
4.346	-2901.32			4.346	-2465.54			4.346	-2201.6			4.346	-1521.17			4.346	-858.394
4.366	-2896.99			4.366	-2465.54			4.366	-2204.39			4.366	-1508.57			4.366	-867.84
4.386	-2911.83			4.386	-2465.54			4.386	-2196.47			4.386	-1505.15			4.386	-866.629
4.406	-2918.37			4.406	-2465.54			4.406	-2192.11			4.406	-1514.26			4.406	-862.657
4.426	-2918.3			4.426	-2465.54			4.426	-2189.51			4.426	-1499.72			4.426	-862.124
4.446	-2910.84			4.446	-2465.54			4.446	-2170.67			4.447	-1502.48			4.446	-861.131
4.466	-2919.66			4.466	-2465.54			4.466	-2174.35			4.467	-1498.92			4.466	-867.912
4.486	-2914.42			4.486	-2465.54			4.486	-2178.23			4.487	-1507.26			4.486	-863.19
4.506	-2920.62			4.506	-2465.54			4.506	-2185.81			4.507	-1510.89			4.506	-862.027
4.526	-2918.57			4.526	-2465.54			4.526	-2192.81			4.527	-1526.29			4.526	-865.466
4.546	-2918.23			4.546	-2465.54			4.546	-2204.87			4.547	-1512.61			4.546	-857.038
4.566	-2919.12			4.566	-2465.54			4.566	-2213.49			4.567	-1519.33			4.566	-849.917
4.586	-2910.21			4.586	-2465.54			4.586	-2214.31			4.587	-1518.43			4.586	-851.153
4.606	-2902.8			4.606	-2465.54			4.606	-2223.66			4.607	-1527.23			4.606	-852.969
4.626	-2890.08			4.626	-2465.54			4.626	-2222.19			4.627	-1516.47			4.626	-854.325
4.646	-2885.41			4.646	-2465.54			4.646	-2213.08			4.647	-1525.73			4.646	-851.419
4.666	-2901.93			4.666	-2465.54			4.666	-2221.1			4.667	-1521.66			4.666	-854.374
4.686	-2903.45			4.686	-2465.54			4.686	-2217.2			4.687	-1525.2			4.686	-856.699
4.706	-2915.25			4.706	-2465.54			4.706	-2209.08			4.707	-1522.29			4.708	-856.699
4.726	-2929.2			4.726	-2465.54			4.726	-2196.39			4.727	-1521.08			4.728	-858.128
4.746	-2930.38			4.746	-2465.54			4.746	-2191.26			4.747	-1520.76			4.746	-857.038
4.766	-2948.67			4.766	-2465.54			4.766	-2187.82			4.767	-1509.78			4.768	-863.02
4.786	-2950.49			4.786	-2465.54			4.786	-2191.26			4.787	-1513.9			4.788	-857.837
4.806	-2951.65			4.806	-2465.54			4.806	-2180.21			4.807	-1498.31			4.808	-859.872
4.826	-2949.95			4.826	-2465.54			4.826	-2177.86			4.827	-1502.82			4.828	-853.163
4.846	-2942.32			4.846	-2465.54			4.846	-2161.3			4.847	-1508.49			4.848	-861.809
4.866	-2934.28			4.866	-2465.54			4.866	-2176.8			4.867	-1497.78			4.868	-853.042
4.886	-2926.12			4.886	-2465.54			4.886	-2178.69			4.887	-1503.45			4.888	-855.464
4.906	-2923.09			4.906	-2465.54			4.906	-2184.82			4.907	-1507.64			4.908	-854.858
4.926	-2924.14			4.926	-2465.54			4.926	-2186.58			4.927	-1500.49			4.928	-854.882
4.946	-2918.2			4.946	-2465.54			4.946	-2189.56			4.947	-1511.28			4.948	-852.969
4.968	-2914.86			4.966	-2465.54			4.966	-2199.35			4.967	-1511.14			4.968	-851.54
4.988	-2904.93			4.986	-2465.54			4.986	-2193.61			4.987	-1518.92			4.988	-855.294
5.008	-2901.39			5.006	-2465.54			5.006	-2207.65			5.007	-1526.6			5.008	-851.249
5.028	-2908.1			5.026	-2465.54			5.026	-2209.23			5.027	-1531.24			5.028	-860.937
5.048	-2906.84			5.046	-2465.54			5.046	-2208.67			5.047	-1522.53			5.048	-861.01
5.068	-2910.69			5.066	-2465.54			5.066	-2215.45			5.067	-1541.85			5.068	-860.138
5.088	-2913.12			5.086	-2465.54			5.086	-2206.78			5.087	-1543.16			5.088	-859.654
5.108	-2911.18			5.106	-2465.54			5.106	-2207.68			5.107	-1531.99			5.108	-864.425
5.128	-2902.56			5.126	-2465.54			5.126	-2217.92			5.127	-1535.04			5.128	-866.726
5.148	-2900.74			5.146	-2465.54			5.146	-2212.55			5.147	-1526.99			5.148	-863.408
5.168	-2921.47			5.166	-2465.54			5.168	-2210.78			5.167	-1528.3			5.168	-872.829
5.188	-2915.1			5.186	-2465.54			5.188	-2207.49			5.187	-1521.34			5.188	-863.359
5.208	-2915.78			5.206	-2465.54			5.208	-2203.78			5.207	-1525.63			5.208	-862.39
5.228	-2917.16			5.226	-2465.54			5.228	-2204.05			5.227	-1522.17			5.228	-856.796
5.248	-2916.65			5.246	-2465.54			5.248	-2197.99			5.247	-1516.11			5.248	-863.722
5.268	-2941.04			5.266	-2465.54			5.268	-2187.82			5.267	-1517.22			5.268	-873.047
5.288	-2938.45			5.286	-2465.54			5.288	-2187.36			5.287	-1512.66			5.288	-874.355
5.308	-2936.58			5.306	-2465.54			5.308	-2185.95			5.307	-1535.14			5.308	-862.826
5.328	-2925.35			5.326	-2465.54			5.328	-2195.3			5.327	-1527.04			5.328	-864.812
5.348	-2936.34			5.346	-2465.54			5.348	-2194.36			5.347	-1528.47			5.348	-867.598
5.368	-2931.18			5.366	-2465.54			5.368	-2189.18			5.367	-1524.28			5.37	-875.057
5.388	-2926.41			5.386	-2465.54			5.388	-2194.24			5.387	-1523.4			5.388	-865.442
5.408	-2915.39			5.406	-2465.54			5.408	-2193.17			5.407	-1519.86			5.41	-872.054
5.428	-2924.26			5.428	-2465.54			5.428	-2187.26			5.427	-1514.82			5.428	-867.137
5.448	-2923.68			5.446	-2465.54			5.448	-2195.88			5.447	-1508.52			5.45	-862.172
5.468	-2923.51			5.466	-2465.54			5.468	-2188.01			5.467	-1504.23			5.47	-862.124
5.488	-2926.87			5.488	-2465.54			5.488	-2199.32			5.487	-1502.19			5.49	-855.609
5.508	-2932.81			5.508	-2465.54			5.508	-2200.63			5.507	-1517.44			5.51	-856.989
5.528	-2949.23			5.528	-2465.54			5.528	-2199.71			5.527	-1494.99			5.53	-866.023
5.548	-2943.54			5.546	-2465.54			5.548	-2202.45			5.547	-1506.53			5.55	-871.642
5.568	-2941.48			5.566	-2465.54			5.568	-2216.4			5.567	-1513.15			5.57	-880.579
5.588	-2944.43			5.586	-2465.54			5.588	-2212.86			5.587	-1512.52			5.59	-879.126
5.608	-2942.45			5.606	-2465.54			5.608	-2216.95			5.609	-1525.59			5.61	-869.68
5.628	-2930.99			5.626	-2465.54			5.628	-2214.97			5.627	-1540.04			5.63	-867.089
5.648	-2927.72			5.646	-2465.54			5.648	-2218.24			5.647	-1546.46			5.65	-866.677
5.668	-2924.35			5.666	-2465.54			5.668	-2211.51			5.667	-1546.85			5.67	-863.65
5.688	-2905.41			5.686	-2465.54			5.688	-2206.61			5.689	-1558.63			5.69	-859.411
5.708	-2900.89			5.706	-2465.54			5.708	-2217.49			5.709	-1560.5			5.71	-856.675
5.728	-2904.76			5.726	-2465.54			5.728	-2215.07			5.729	-1555.21			5.73	-848.27
5.748	-2904.52			5.746	-2465.54			5.748	-2204.97			5.749	-1543.12			5.75	-856.554
5.768	-2906.48			5.766	-2465.54			5.768	-2192.15			5.769	-1539.87			5.77	-857.571
5.788	-2911.71			5.786	-2465.54			5.788	-2190.46			5.789	-1519.72			5.79	-871.255
5.808	-2902.87			5.806	-2465.54			5.808	-2184.31			5.809	-1509.12			5.81	-869.196
5.828	-2911.13			5.826	-2465.54			5.828	-2181.57			5.829	-1518.94			5.83	-876.22
5.848	-2925.37			5.846	-2465.54			5.848	-2180.21			5.849	-1505.22			5.85	-876.002
5.868	-2925.76			5.866	-2465.54			5.868	-2175.13			5.869	-1498.82			5.87	-872.49
5.888	-2933.12			5.886	-2465.54			5.888	-2174.06			5.889	-1503.06			5.89	-872.587
5.908	-2934.24			5.906	-2465.54			5.908	-2180.58			5.909	-1499.47			5.91	-872.708
5.928	-2935.37			5.926	-2465.54			5.928	-2184.31			5.929	-1502.92			5.93	-882.202
5.948	-2939.39			5.946	-2465.54			5.948	-2179.78			5.949	-1515.06			5.95	-873.87
5.968	-2923.75			5.966	-2465.54			5.968	-2176.65			5.969	-1516.78			5.97	-876.631
5.988	-2928.57			5.986	-2465.54			5.988	-2187.12			5.989	-1516.74			5.99	-876.099
6.008	-2928.93			6.006	-2465.54			6.008	-2188.18			6.009	-1524.08			6.01	-866.605
6.028	-2924.14			6.026	-2465.54			6.028	-2197.46			6.029	-1518.36			6.03	-858.346
6.048	-2925.86			6.046	-2465.54			6.048	-2190.29			6.049	-1507.23			6.05	-862.729
6.068	-2916.89			6.066	-2465.54			6.068	-2179.78			6.069	-1503.86			6.07	-863.819
6.088	-2909.77			6.086	-2465.54			6.088	-2188.55			6.089	-1510.17			6.09	-857.74
6.108	-2917.98			6.108	-2465.54			6.108	-2190.58			6.109	-1513.2			6.11	-863.626
6.128	-2913.07			6.126	-2465.54			6.128	-2192.25			6.129	-1510.99			6.13	-873.168
6.148	-2907.96			6.146	-2465.54			6.148	-2194.07			6.149	-1515.57			6.15	-866.677
6.168	-2908.88			6.166	-2465.54			6.168	-2193.17			6.169	-1508.69			6.17	-872.441
6.188	-2909.41			6.188	-2465.54			6.188	-2185.06			6.189	-1524.4			6.19	-873.386
6.208	-2911.47			6.208	-2465.54			6.208	-2187.24			6.209	-1528.4			6.21	-854.253
6.228	-2921.98			6.228	-2465.54			6.228	-2193.83			6.229	-1530.77			6.23	-863.117
6.248	-2944.29			6.248	-2465.54			6.248	-2185.4			6.249	-1540.69			6.25	-856.917
6.268	-2931.09			6.268	-2465.54			6.268	-2185.42			6.269	-1538.61			6.27	-855.633
6.288	-2928.47			6.288	-2465.54			6.288	-2184.79			6.289	-1534.44			6.29	-855.318
6.308	-2921.81			6.308	-2465.54			6.308	-2177.94			6.309	-1526.87			6.31	-868.179
6.33	-2920.75			6.328	-2465.54			6.328	-2177.82			6.329	-1520.93			6.33	-866.338
6.35	-2916.1			6.348	-2465.54			6.348	-2181.16			6.349	-1511.67			6.35	-877.842
6.368	-2905.03			6.368	-2465.54			6.368	-2169.68			6.369	-1511.57			6.37	-881.185
6.388	-2925.69			6.388	-2465.54			6.388	-2164.35			6.389	-1514.26			6.39	-873.895
6.41	-2913.36			6.408	-2465.54			6.408	-2169.48			6.409	-1517.8			6.41	-868.106
6.43	-2913.55			6.428	-2465.54			6.428	-2178.45			6.429	-1520.49			6.43	-874.185
6.45	-2912.53			6.448	-2465.54			6.448	-2181.72			6.449	-1509.17			6.45	-863.141
6.47	-2905.54			6.468	-2465.54			6.468	-2188.13			6.469	-1502.55			6.47	-864.11
6.49	-2911.3			6.488	-2465.54			6.488	-2185.42			6.489	-1499.11			6.49	-874.161
6.51	-2914.69			6.508	-2465.54			6.508	-2185.08			6.509	-1509.85			6.51	-868.76
6.53	-2917.55			6.528	-2465.54			6.528	-2189.64			6.529	-1506.04			6.53	-868.542
6.55	-2929.66			6.548	-2465.54			6.55	-2189.44			6.549	-1502.65			6.55	-858.007
6.57	-2917.52			6.568	-2465.54			6.57	-2184.55			6.569	-1501.39			6.57	-868.058
6.59	-2923.14			6.588	-2465.54			6.588	-2180.72			6.589	-1517.51			6.59	-867.283
6.61	-2917.26			6.608	-2465.54			6.61	-2177.19			6.609	-1520.23			6.61	-865.539
6.63	-2930.51			6.628	-2465.54			6.628	-2174.74			6.629	-1513.32			6.63	-852.436
6.65	-2923.46			6.648	-2465.54			6.65	-2180.82			6.649	-1520.42			6.65	-848.125
6.67	-2921.88			6.668	-2465.54			6.67	-2189.25			6.669	-1518.26			6.67	-852.775
6.69	-2944.26			6.688	-2465.54			6.69	-2182.27			6.689	-1520.57			6.69	-861.446
6.71	-2937.34			6.708	-2465.54			6.71	-2176.7			6.709	-1521.39			6.71	-855.439
6.73	-2945.81			6.728	-2465.54			6.73	-2178.52			6.729	-1519.72			6.73	-857.668
6.75	-2949.01			6.748	-2465.54			6.75	-2176.56			6.749	-1519.89			6.75	-860.162
6.77	-2949.95			6.768	-2465.54			6.77	-2179			6.769	-1531.57			6.77	-850.596
6.79	-2934.11			6.788	-2465.54			6.79	-2187.17			6.789	-1542.19			6.792	-852.848
6.81	-2934.4			6.808	-2465.54			6.81	-2188.93			6.809	-1538.8			6.812	-847.762
6.83	-2919.78			6.828	-2465.54			6.83	-2182.93			6.829	-1547.19			6.832	-854.01
6.85	-2909.87			6.848	-2465.54			6.85	-2184.11			6.849	-1539.19			6.852	-858.128
6.87	-2908.2			6.868	-2465.54			6.87	-2178.01			6.869	-1530.31			6.872	-858.394
6.89	-2901.73			6.888	-2465.54			6.89	-2188.72			6.889	-1534.44			6.892	-853.211
6.91	-2896.84			6.908	-2465.54			6.91	-2205.86			6.909	-1536.64			6.912	-836.5
6.93	-2893.28			6.928	-2465.54			6.93	-2206.42			6.929	-1526.58			6.932	-856.893
6.95	-2885.85			6.948	-2465.54			6.95	-2209.4			6.949	-1517.68			6.952	-854.543
6.97	-2884.63			6.968	-2465.54			6.97	-2189.66			6.969	-1520.11			6.972	-853.066
6.99	-2883.59			6.988	-2465.54			6.99	-2196.85			6.989	-1518.24			6.992	-865.563
7.01	-2896.62			7.008	-2465.54			7.01	-2187.99			7.009	-1510.19			7.012	-879.199
7.03	-2888.15			7.028	-2465.54			7.03	-2191.33			7.029	-1508.86			7.032	-874.984
7.05	-2884.83			7.048	-2465.54			7.05	-2176.19			7.051	-1514.19			7.052	-877.382
7.07	-2882.62			7.068	-2465.54			7.07	-2168.08			7.071	-1523.57			7.072	-877.794
7.09	-2883.76			7.088	-2465.54			7.09	-2169.56			7.091	-1529.56			7.092	-872.223
7.11	-2888.99			7.108	-2465.54			7.11	-2173.51			7.111	-1549.1			7.112	-856.529
7.13	-2891.46			7.128	-2465.54			7.13	-2167.28			7.131	-1537.56			7.132	-856.021
7.15	-2895.58			7.148	-2465.54			7.15	-2173.34			7.151	-1546.05			7.152	-845.655
7.17	-2888.05			7.168	-2465.54			7.17	-2188.5			7.171	-1549.15			7.172	-840.278
7.19	-2892.92			7.188	-2465.54			7.19	-2183.73			7.191	-1540.28			7.192	-829.476
7.21	-2894.3			7.208	-2465.54			7.21	-2196.13			7.211	-1522.36			7.212	-832.261
7.23	-2900.5			7.228	-2465.54			7.23	-2196.27			7.231	-1532.54			7.232	-849.893
7.25	-2906.41			7.248	-2465.54			7.25	-2203.39			7.251	-1517.54			7.252	-862.511
7.27	-2917.98			7.268	-2465.54			7.27	-2198.38			7.271	-1506.72			7.272	-865.006
7.29	-2913.43			7.288	-2465.54			7.29	-2198.26			7.291	-1503.38			7.292	-875.469
7.31	-2930.12			7.308	-2465.54			7.31	-2196.22			7.311	-1502.21			7.312	-876.946
7.33	-2925.88			7.328	-2465.54			7.33	-2189.49			7.331	-1498.7			7.332	-880.821
7.35	-2923.29			7.348	-2465.54			7.35	-2198.04			7.351	-1503.81			7.352	-878.085
7.37	-2928.04			7.368	-2465.54			7.37	-2207.12			7.371	-1504.37			7.372	-879.465
7.39	-2924.28			7.388	-2465.54			7.39	-2197.26			7.391	-1513.9			7.392	-866.58
7.41	-2934.09			7.408	-2465.54			7.41	-2194.12			7.411	-1527.33			7.412	-858.128
7.43	-2936.25			7.428	-2465.54			7.43	-2193.97			7.431	-1531.36			7.432	-853.696
7.45	-2933.99			7.448	-2465.54			7.45	-2183.97			7.451	-1527.72			7.452	-844.444
7.47	-2929.83			7.468	-2465.54			7.47	-2182.64			7.471	-1540.04			7.472	-849.118
7.49	-2928.86			7.488	-2465.54			7.49	-2174.43			7.491	-1527.23			7.492	-864.497
7.51	-2934.38			7.508	-2465.54			7.51	-2169.41			7.511	-1519.45			7.512	-866.193
7.53	-2906.65			7.528	-2465.54			7.53	-2173.94			7.531	-1525.59			7.532	-849.99
7.55	-2903.16			7.55	-2465.54			7.55	-2180.38			7.551	-1526.63			7.552	-856.844
7.57	-2898.92			7.57	-2465.54			7.57	-2183.34			7.571	-1520.15			7.572	-857.886
7.59	-2892.55			7.59	-2465.54			7.59	-2187.48			7.591	-1529.78			7.592	-847.568
7.61	-2893.5			7.61	-2465.54			7.61	-2204.89			7.611	-1528.5			7.612	-851.177
7.63	-2892.63			7.63	-2465.54			7.63	-2199.23			7.631	-1530.24			7.632	-853.914
7.65	-2897.69			7.65	-2465.54			7.65	-2198.33			7.651	-1519.26			7.652	-853.042
7.67	-2900.93			7.67	-2465.54			7.67	-2208.89			7.671	-1527.33			7.672	-863.747
7.69	-2899.77			7.69	-2465.54			7.69	-2218.09			7.691	-1498.45			7.692	-860.743
7.71	-2907.28			7.71	-2465.54			7.71	-2205.6			7.711	-1508.35			7.712	-857.595
7.73	-2908.39			7.73	-2465.54			7.73	-2212.01			7.731	-1523.77			7.732	-854.374
7.75	-2922.08			7.75	-2465.54			7.75	-2205.55			7.751	-1508.59			7.752	-860.211
7.772	-2923.14			7.77	-2465.54			7.77	-2184.89			7.771	-1506.6			7.772	-873.023
7.792	-2924.74			7.79	-2465.54			7.79	-2186.41			7.791	-1508.61			7.792	-867.355
7.812	-2929.61			7.81	-2465.54			7.81	-2175.85			7.811	-1513.56			7.812	-863.093
7.832	-2941.74			7.83	-2465.54			7.83	-2175.93			7.831	-1506.75			7.832	-859.533
7.852	-2940.99			7.85	-2465.54			7.85	-2172.92			7.851	-1508.18			7.852	-856.432
7.872	-2938.09			7.87	-2465.54			7.87	-2169.39			7.871	-1502.41			7.872	-850.474
7.892	-2936.63			7.89	-2465.54			7.89	-2166.34			7.891	-1494.07			7.892	-853.72
7.912	-2936.32			7.91	-2465.54			7.91	-2169.7			7.911	-1502.92			7.912	-853.962
7.932	-2936.68			7.93	-2465.54			7.93	-2176.02			7.931	-1501.51			7.932	-855.488
7.952	-2924.26			7.95	-2465.54			7.95	-2180.65			7.951	-1500.64			7.952	-856.239
7.972	-2932.52			7.97	-2465.54			7.97	-2191.23			7.971	-1502.77			7.972	-865.757
7.992	-2935.95			7.99	-2465.54			7.992	-2188.42			7.991	-1511.81			7.992	-873.047
8.012	-2942.3			8.01	-2465.54			8.01	-2188.25			8.011	-1516.81			8.012	-872.684
8.032	-2946.85			8.03	-2465.54			8.032	-2177.09			8.031	-1522.19			8.032	-875.227
8.052	-2937			8.05	-2465.54			8.052	-2180.75			8.051	-1525.76			8.052	-871.376
8.072	-2937.58			8.07	-2465.54			8.072	-2187			8.071	-1513.07			8.072	-877.14
8.092	-2945.79			8.09	-2465.54			8.092	-2197.17			8.091	-1519.11			8.092	-869.196
8.112	-2946.3			8.11	-2465.54			8.112	-2186.03			8.111	-1519.79			8.112	-854.882
8.132	-2945.5			8.13	-2465.54			8.132	-2189.25			8.131	-1533.42			8.132	-853.647
8.152	-2938.21			8.15	-2465.54			8.152	-2186.05			8.151	-1535.96			8.152	-860.404
8.172	-2935.57			8.17	-2465.54			8.172	-2195.16			8.171	-1527.11			8.174	-847.931
8.192	-2937.31			8.19	-2465.54			8.192	-2194.7			8.191	-1519.28			8.194	-850.62
8.212	-2914.11			8.21	-2465.54			8.212	-2190.73			8.211	-1511.57			8.212	-848.876
8.232	-2915.08			8.23	-2465.54			8.232	-2188.25			8.231	-1505.7			8.234	-847.52
8.252	-2915.3			8.25	-2465.54			8.252	-2187.55			8.251	-1502.33			8.254	-850.644
8.272	-2920.31			8.27	-2465.54			8.272	-2184.19			8.271	-1497.63			8.274	-854.882
8.292	-2915.76			8.29	-2465.54			8.292	-2183.9			8.291	-1492.2			8.294	-856.311
8.312	-2911.11			8.31	-2465.54			8.312	-2183.56			8.311	-1497.41			8.314	-855.149
8.332	-2901.85			8.33	-2465.54			8.332	-2181.69			8.331	-1502.21			8.334	-862.633
8.352	-2896.86			8.35	-2465.54			8.352	-2182.51			8.351	-1503.57			8.354	-862.729
8.372	-2907.57			8.37	-2465.54			8.372	-2188.35			8.371	-1497.46			8.374	-861.058
8.392	-2909.65			8.39	-2465.54			8.392	-2187.38			8.391	-1506.26			8.394	-863.965
8.412	-2918.32			8.41	-2465.54			8.412	-2187.63			8.413	-1509.39			8.414	-862.487
8.432	-2911.49			8.43	-2465.54			8.432	-2185.69			8.433	-1504.44			8.434	-857.28
8.452	-2909.75			8.45	-2465.54			8.452	-2187.58			8.453	-1500.08			8.454	-868.009
8.472	-2913.53			8.47	-2465.54			8.472	-2198.02			8.473	-1512.95			8.474	-873.313
8.492	-2896.53			8.49	-2465.54			8.492	-2202.23			8.493	-1517.22			8.494	-866.629
8.512	-2911.91			8.51	-2465.54			8.512	-2202.79			8.513	-1504.32			8.514	-866.435
8.532	-2909.22			8.53	-2465.54			8.532	-2187.12			8.533	-1513.24			8.534	-874.016
8.552	-2914.06			8.55	-2465.54			8.552	-2189.78			8.553	-1520.49			8.554	-859.218
8.572	-2917.96			8.57	-2465.54			8.572	-2192.28			8.573	-1526.6			8.574	-854.471
8.592	-2928.88			8.59	-2465.54			8.592	-2191.23			8.593	-1518.6			8.594	-854.64
8.612	-2918.81			8.61	-2465.54			8.612	-2177.62			8.613	-1545.27			8.614	-858.782
8.632	-2932.76			8.63	-2465.54			8.632	-2182.22			8.633	-1546.12			8.634	-860.598
8.652	-2929.22			8.65	-2465.54			8.652	-2172.46			8.653	-1543.07			8.654	-870.722
8.672	-2917.98			8.67	-2465.54			8.672	-2177.43			8.673	-1542.9			8.674	-861.107
8.692	-2914.45			8.69	-2465.54			8.692	-2188.81			8.693	-1548.74			8.694	-863.698
8.712	-2914.86			8.71	-2465.54			8.712	-2186.7			8.713	-1543.89			8.714	-862.996
8.732	-2918.57			8.73	-2465.54			8.732	-2179.73			8.733	-1540.67			8.734	-854.083
8.752	-2897.74			8.75	-2465.54			8.752	-2189.59			8.753	-1523.06			8.754	-848.488
8.772	-2902.02			8.77	-2465.54			8.772	-2195.71			8.773	-1520.08			8.774	-852.8
8.792	-2906.75			8.79	-2465.54			8.792	-2194.94			8.793	-1515.26			8.794	-847.229
8.812	-2895.34			8.81	-2465.54			8.812	-2191.82			8.813	-1510.87			8.814	-851.249
8.832	-2913.62			8.83	-2465.54			8.832	-2195.13			8.833	-1512.69			8.834	-857.28
8.852	-2904.76			8.85	-2465.54			8.852	-2199.35			8.853	-1511.06			8.854	-868.905
8.872	-2906.36			8.87	-2465.54			8.872	-2192.47			8.873	-1514.87			8.874	-861.591
8.892	-2922.2			8.89	-2465.54			8.892	-2201.19			8.893	-1515.45			8.894	-863.044
8.912	-2923.43			8.912	-2465.54			8.912	-2194.16			8.913	-1524.96			8.914	-862.923
8.932	-2924.21			8.932	-2465.54			8.932	-2199.47			8.933	-1524.33			8.934	-867.67
8.952	-2931.33			8.95	-2465.54			8.952	-2191.74			8.953	-1519.06			8.954	-868.445
8.972	-2935.16			8.972	-2465.54			8.972	-2183.19			8.973	-1512.37			8.974	-863.093
8.992	-2919.29			8.992	-2465.54			8.992	-2183.07			8.993	-1515.09			8.994	-858.104
9.012	-2916.75			9.012	-2465.54			9.012	-2188.06			9.013	-1512.01			9.014	-851.274
9.032	-2919.29			9.032	-2465.54			9.032	-2179.05			9.033	-1511.77			9.034	-854.228
9.052	-2912.44			9.052	-2465.54			9.052	-2179.25			9.053	-1513.61			9.054	-847.52
9.072	-2903.89			9.072	-2465.54			9.072	-2188.33			9.073	-1512.37			9.074	-840.908
9.092	-2911.69			9.092	-2465.54			9.092	-2183.82			9.093	-1516.59			9.094	-848.924
9.112	-2917.65			9.112	-2465.54			9.112	-2192.54			9.113	-1513.95			9.114	-853.042
9.134	-2904.01			9.132	-2465.54			9.132	-2193.05			9.133	-1514.53			9.134	-855.125
9.154	-2906.65			9.152	-2465.54			9.152	-2202.64			9.153	-1517.9			9.154	-865.781
9.174	-2908.93			9.172	-2465.54			9.172	-2203.27			9.173	-1519.65			9.174	-856.578
9.194	-2902.56			9.192	-2465.54			9.192	-2186.75			9.193	-1512.18			9.194	-860.84
9.214	-2905.03			9.212	-2465.54			9.212	-2200.36			9.213	-1519.09			9.214	-864.861
9.234	-2915.9			9.232	-2465.54			9.232	-2205.74			9.235	-1520.59			9.234	-858.2
9.254	-2921.3			9.252	-2465.54			9.252	-2193.99			9.255	-1530.34			9.254	-847.738
9.274	-2919.78			9.272	-2465.54			9.272	-2205.45			9.275	-1542.75			9.274	-848.077
9.294	-2920.84			9.293	-2465.54			9.292	-2199.57			9.295	-1557.69			9.294	-843.233
9.314	-2919.49			9.313	-2465.54			9.312	-2202.37			9.315	-1562.22			9.314	-842.022
9.334	-2916.12			9.333	-2465.54			9.332	-2185.13			9.335	-1563.51			9.334	-849.917
9.354	-2921.74			9.353	-2465.54			9.354	-2190.77			9.355	-1550.34			9.354	-850.402
9.374	-2902.24			9.373	-2465.54			9.372	-2188.35			9.375	-1553.13			9.374	-835.071
9.394	-2896.04			9.393	-2465.54			9.394	-2189.34			9.395	-1531.5			9.394	-850.571
9.414	-2907.47			9.413	-2465.54			9.412	-2192.78			9.415	-1528.71			9.414	-851.71
9.434	-2901.59			9.433	-2465.54			9.434	-2196.66			9.435	-1515.26			9.434	-849.021
9.454	-2909.73			9.453	-2465.54			9.454	-2195.11			9.455	-1509.22			9.454	-859.557
9.474	-2909.87			9.473	-2465.54			9.474	-2207.24			9.475	-1507.43			9.476	-853.381
9.494	-2907.67			9.493	-2465.54			9.494	-2211.05			9.495	-1511.86			9.494	-859.581
9.514	-2918.06			9.513	-2465.54			9.514	-2212.06			9.515	-1508.59			9.514	-856.771
9.534	-2924.69			9.533	-2465.54			9.534	-2204.65			9.535	-1516.69			9.536	-858.152
9.554	-2920.94			9.553	-2465.54			9.554	-2207.36			9.555	-1520.54			9.554	-861.107
9.574	-2926.9			9.573	-2465.54			9.574	-2205.04			9.575	-1521			9.576	-858.418
9.594	-2935.88			9.593	-2465.54			9.594	-2199.4			9.595	-1523.11			9.596	-852.969
9.614	-2933.87			9.613	-2465.54			9.614	-2199.73			9.615	-1521.05			9.616	-845.437
9.634	-2927.21			9.633	-2465.54			9.634	-2189.25			9.635	-1524.23			9.636	-845.631
9.654	-2929.34			9.653	-2465.54			9.654	-2194.65			9.655	-1530.39			9.656	-845.195
9.674	-2919			9.673	-2465.54			9.674	-2176.92			9.675	-1528.2			9.676	-849.118
9.694	-2918.11			9.693	-2465.54			9.694	-2195.47			9.695	-1527.94			9.696	-838.68
9.714	-2915.32			9.713	-2465.54			9.714	-2183.41			9.715	-1525.2			9.716	-847.883
9.734	-2899.82			9.733	-2465.54			9.734	-2187.6			9.735	-1530.56			9.736	-848.949
9.754	-2893.11			9.753	-2465.54			9.754	-2180.92			9.755	-1532.88			9.756	-849.651
9.774	-2883.06			9.773	-2465.54			9.774	-2189.44			9.775	-1528.81			9.776	-851.734
9.794	-2871.27			9.793	-2465.54			9.794	-2193.24			9.795	-1525.78			9.796	-853.55
9.814	-2873.44			9.813	-2465.54			9.814	-2191.38			9.815	-1522.19			9.816	-858.903
9.834	-2865.65			9.833	-2465.54			9.834	-2197.29			9.835	-1516.69			9.836	-856.554
9.854	-2855.01			9.853	-2465.54			9.854	-2194.26			9.855	-1516.69			9.856	-853.139
9.874	-2861.7			9.873	-2465.54			9.874	-2201.26			9.875	-1522.48			9.876	-847.617
9.894	-2877.34			9.893	-2465.54			9.894	-2200.15			9.895	-1530.65			9.896	-850.644
9.914	-2887.27			9.913	-2465.54			9.914	-2198.06			9.915	-1532.25			9.916	-856.989
9.934	-2888.07			9.933	-2465.54			9.934	-2186.97			9.935	-1531.38			9.936	-861.833
9.954	-2904.2			9.953	-2465.54			9.954	-2191.38			9.955	-1529.1			9.956	-845.292
9.974	-2907.38			9.973	-2465.54			9.974	-2195.18			9.975	-1539.02			9.976	-844.831
9.994	-2920.38			9.993	-2465.54			9.994	-2186.1			9.995	-1531.36			9.996	-852.412
10.014	-2921.23			10.013	-2465.54			10.014	-2183.48			10.015	-1538.19			10.016	-845.582
10.034	-2928.13			10.033	-2465.54			10.034	-2190.82			10.035	-1534.31			10.036	-850.571
10.054	-2929.15			10.053	-2465.54			10.054	-2183.99			10.055	-1515.35			10.056	-848.416
10.074	-2926.82			10.073	-2465.54			10.074	-2189.13			10.075	-1513.9			10.076	-849.118
10.094	-2925.95			10.093	-2465.54			10.094	-2187.7			10.095	-1521.03			10.096	-856.65
10.114	-2918.57			10.113	-2465.54			10.114	-2182.81			10.115	-1508.52			10.116	-862.705
10.134	-2923.17			10.133	-2465.54			10.134	-2185.06			10.135	-1498.12			10.136	-852
10.154	-2917.23			10.153	-2465.54			10.154	-2184.96			10.155	-1499.84			10.156	-855.125
10.174	-2912.32			10.173	-2465.54			10.174	-2184.14			10.175	-1496.83			10.176	-843.015
10.194	-2912.32			10.193	-2465.54			10.194	-2184.26			10.195	-1499.5			10.196	-848.828
10.214	-2897.64			10.213	-2465.54			10.214	-2197.19			10.215	-1503.26			10.216	-848.174
10.234	-2892.92			10.233	-2465.54			10.234	-2190.77			10.235	-1519.14			10.236	-846.26
10.254	-2893.11			10.253	-2465.54			10.254	-2194.75			10.255	-1540.08			10.256	-839.479
10.274	-2876.98			10.273	-2465.54			10.274	-2197.24			10.275	-1547.36			10.276	-852.388
10.294	-2875.14			10.293	-2465.54			10.294	-2201.04			10.295	-1544.69			10.296	-849.675
10.314	-2878.41			10.315	-2465.54			10.314	-2200.61			10.315	-1544.11			10.316	-852.993
10.334	-2876.71			10.333	-2465.54			10.334	-2200.17			10.335	-1541.88			10.336	-845.752
10.354	-2880.66			10.355	-2465.54			10.354	-2197.72			10.355	-1540.18			10.356	-850.184
10.374	-2887.52			10.375	-2465.54			10.374	-2188.06			10.375	-1541.03			10.376	-853.429
10.394	-2884.42			10.395	-2465.54			10.394	-2191.11			10.395	-1539.75			10.396	-856.941
10.414	-2900.93			10.415	-2465.54			10.414	-2191.62			10.415	-1529.2			10.416	-862.56
10.434	-2903.16			10.435	-2465.54			10.434	-2196.95			10.435	-1522.56			10.436	-861.446
10.454	-2910.14			10.455	-2465.54			10.454	-2194.21			10.457	-1521.8			10.456	-858.733
10.474	-2922.17			10.475	-2465.54			10.474	-2196.97			10.475	-1534.61			10.476	-857.062
10.496	-2921.76			10.495	-2465.54			10.494	-2197.02			10.495	-1539.43			10.496	-851.298
10.516	-2922.05			10.515	-2465.54			10.514	-2198.11			10.515	-1527.06			10.516	-848.682
10.534	-2915.83			10.535	-2465.54			10.534	-2184.67			10.537	-1522.6			10.536	-857.571
10.556	-2921.76			10.555	-2465.54			10.554	-2184.26			10.557	-1519.74			10.556	-846.478
10.574	-2916.68			10.575	-2465.54			10.574	-2172.63			10.577	-1526.87			10.576	-860.308
10.594	-2913.41			10.595	-2465.54			10.594	-2174.3			10.597	-1529.17			10.596	-851.346
10.614	-2919.41			10.615	-2465.54			10.614	-2166.14			10.617	-1521.83			10.616	-848.561
10.634	-2913.7			10.635	-2465.54			10.634	-2159.82			10.637	-1523.6			10.636	-846.89
10.654	-2908.56			10.655	-2465.54			10.654	-2172.37			10.657	-1523.26			10.656	-855.633
10.674	-2911.83			10.675	-2465.54			10.674	-2183.14			10.677	-1526.12			10.676	-861.518
10.694	-2907.96			10.695	-2465.54			10.694	-2187.96			10.697	-1517.27			10.696	-858.297
10.714	-2909.65			10.715	-2465.54			10.714	-2190.6			10.717	-1524.08			10.716	-851.855
10.734	-2900.52			10.735	-2465.54			10.736	-2194.41			10.737	-1515.74			10.736	-850.596
10.754	-2891.34			10.755	-2465.54			10.754	-2190.63			10.757	-1526.46			10.756	-849.263
10.774	-2892.99			10.775	-2465.54			10.774	-2195.88			10.777	-1526.14			10.776	-838.316
10.794	-2905.51			10.795	-2465.54			10.796	-2188.3			10.797	-1525.44			10.796	-832.165
10.814	-2904.93			10.815	-2465.54			10.816	-2191.19			10.817	-1535.16			10.816	-835.58
10.834	-2911.93			10.835	-2465.54			10.836	-2194.29			10.837	-1531.84			10.836	-836.015
10.854	-2923.58			10.855	-2465.54			10.856	-2186.34			10.857	-1542.61			10.856	-843.548
10.874	-2918.74			10.875	-2465.54			10.876	-2191.23			10.877	-1545.01			10.876	-841.901
10.894	-2912.9			10.895	-2465.54			10.896	-2192.42			10.897	-1556.11			10.898	-858.83
10.914	-2917.86			10.915	-2465.54			10.916	-2186.1			10.917	-1557.32			10.916	-857.886
10.934	-2908.39			10.935	-2465.54			10.936	-2188.18			10.937	-1556.31			10.938	-866.823
10.954	-2901.66			10.955	-2465.54			10.956	-2191.98			10.957	-1570.27			10.956	-850.256
10.974	-2898.2			10.975	-2465.54			10.976	-2184.67			10.977	-1567.31			10.978	-850.765
10.994	-2905.71			10.995	-2465.54			10.996	-2175.61			10.997	-1556.28			10.998	-862.899
11.014	-2913.29			11.015	-2465.54			11.016	-2178.91			11.017	-1543.29			11.018	-872.998
11.034	-2911.4			11.035	-2465.54			11.036	-2178.18			11.037	-1539.53			11.038	-862.851
11.054	-2911.08			11.055	-2465.54			11.056	-2186.29			11.057	-1525.34			11.058	-868.276
11.074	-2922.39			11.075	-2465.54			11.076	-2187.67			11.077	-1521.66			11.078	-857.716
11.094	-2917.55			11.095	-2465.54			11.096	-2204.12			11.097	-1524.2			11.098	-841.538
11.114	-2919.53			11.115	-2465.54			11.116	-2188.93			11.117	-1524.37			11.118	-838.922
11.134	-2919.2			11.135	-2465.54			11.136	-2186.29			11.137	-1531.84			11.138	-854.398
11.154	-2906.19			11.155	-2465.54			11.156	-2198.55			11.157	-1541.64			11.158	-854.858
11.176	-2910.74			11.175	-2465.54			11.176	-2200.7			11.177	-1530.36			11.178	-849.675
11.194	-2900.76			11.195	-2465.54			11.196	-2196.03			11.197	-1533.05			11.198	-859.242
11.216	-2915.44			11.215	-2465.54			11.216	-2201.14			11.217	-1525.73			11.218	-860.429
11.234	-2904.62			11.235	-2465.54			11.236	-2195.38			11.237	-1521.85			11.238	-868.373
11.254	-2916.77			11.255	-2465.54			11.256	-2193.44			11.257	-1531.91			11.258	-865.733
11.276	-2916.87			11.275	-2465.54			11.276	-2185.01			11.277	-1525.59			11.278	-862.197
11.296	-2915.76			11.295	-2465.54			11.296	-2186.9			11.297	-1530.46			11.298	-862.633
11.316	-2918.42			11.315	-2465.54			11.316	-2187.92			11.317	-1517.54			11.318	-867.816
11.336	-2909.94			11.335	-2465.54			11.336	-2183.75			11.337	-1525.03			11.338	-865.733
11.356	-2907.16			11.355	-2465.54			11.356	-2190.43			11.357	-1516.78			11.358	-865.321
11.376	-2911.64			11.375	-2465.54			11.376	-2200.58			11.377	-1509.8			11.378	-860.38
11.396	-2924.06			11.395	-2465.54			11.396	-2194.75			11.397	-1511.64			11.398	-855.27
11.416	-2932.08			11.415	-2465.54			11.416	-2193.8			11.417	-1512.78			11.418	-851.734
11.436	-2928.3			11.435	-2465.54			11.436	-2194.29			11.437	-1514.58			11.438	-848.464
11.456	-2927.65			11.455	-2465.54			11.456	-2197.24			11.457	-1523.04			11.458	-841.973
11.476	-2928.23			11.475	-2465.54			11.476	-2190.14			11.477	-1533.76			11.478	-839.939
11.496	-2931.57			11.495	-2465.54			11.496	-2197.63			11.497	-1523.33			11.498	-853.502
11.516	-2930.68			11.515	-2465.54			11.516	-2177.72			11.517	-1532.35			11.518	-859.339
11.536	-2938.43			11.535	-2465.54			11.536	-2184.07			11.537	-1531.4			11.538	-851.685
11.556	-2945.72			11.555	-2465.54			11.556	-2186.08			11.557	-1530.19			11.558	-866.144
11.576	-2938.38			11.575	-2465.54			11.576	-2186.97			11.577	-1527.89			11.578	-865.612
11.596	-2930.82			11.595	-2465.54			11.596	-2182.95			11.597	-1546.41			11.598	-856.093
11.616	-2936.22			11.615	-2465.54			11.616	-2191.09			11.617	-1541.03			11.618	-860.598
11.636	-2939.76			11.635	-2465.54			11.636	-2192.32			11.637	-1536.88			11.638	-858.37
11.656	-2941.23			11.657	-2465.54			11.656	-2187.29			11.657	-1533.08			11.658	-863.335
11.676	-2919.24			11.675	-2465.54			11.676	-2190.46			11.677	-1529.78			11.678	-857.135
11.696	-2915.2			11.695	-2465.54			11.696	-2192.59			11.697	-1513.71			11.698	-857.038
11.716	-2903.94			11.717	-2465.54			11.716	-2183.1			11.717	-1516.11			11.718	-849.385
11.736	-2901.88			11.737	-2465.54			11.736	-2185.11			11.737	-1530.65			11.738	-845.316
11.756	-2896.09			11.757	-2465.54			11.756	-2175.83			11.757	-1517			11.758	-851.104
11.776	-2899.8			11.777	-2465.54			11.776	-2173.63			11.777	-1508.32			11.778	-845.388
11.796	-2898.12			11.797	-2465.54			11.796	-2182.49			11.797	-1512.88			11.798	-867.04
11.816	-2906.36			11.817	-2465.54			11.816	-2177.09			11.817	-1506.16			11.818	-855.343
11.836	-2909.14			11.837	-2465.54			11.836	-2174.89			11.839	-1516.23			11.838	-860.186
11.856	-2914.96			11.857	-2465.54			11.856	-2185.66			11.857	-1515.72			11.858	-843.136
11.876	-2910.62			11.877	-2465.54			11.876	-2197.05			11.877	-1517.9			11.878	-846.26
11.896	-2908.61			11.897	-2465.54			11.896	-2198.57			11.899	-1512.81			11.898	-841.562
11.916	-2915.97			11.917	-2465.54			11.916	-2202.42			11.919	-1528.25			11.918	-841.659
11.936	-2923.94			11.937	-2465.54			11.936	-2206.47			11.939	-1523.86			11.938	-847.835
11.956	-2917.65			11.957	-2465.54			11.956	-2207.49			11.959	-1524.54			11.958	-856.021
11.976	-2927.26			11.977	-2465.54			11.976	-2198.5			11.979	-1523.26			11.978	-867.743
11.996	-2921.93			11.997	-2465.54			11.996	-2204.75			11.999	-1523.14			11.998	-874.621
12.016	-2931.11			12.017	-2465.54			12.016	-2210.73			12.019	-1522.36			12.018	-866.362
12.036	-2932.18			12.037	-2465.54			12.036	-2189.68			12.039	-1521.78			12.038	-851.758
12.056	-2932.3			12.057	-2465.54			12.056	-2197.87			12.059	-1510.26			12.058	-860.743
12.076	-2930.94			12.077	-2465.54			12.076	-2192.35			12.079	-1522.19			12.078	-862.754
12.096	-2929.17			12.097	-2465.54			12.096	-2186.24			12.099	-1516.52			12.098	-857.45
12.116	-2930.09			12.117	-2465.54			12.116	-2186.15			12.119	-1515.21			12.118	-849.699
12.136	-2928.33			12.137	-2465.54			12.136	-2177.19			12.139	-1516.57			12.138	-855.221
12.156	-2918.95			12.157	-2465.54			12.156	-2175.69			12.159	-1509.95			12.158	-846.672
12.176	-2910.74			12.177	-2465.54			12.176	-2175.59			12.179	-1516.15			12.178	-847.278
12.196	-2906.07			12.197	-2465.54			12.196	-2168.98			12.199	-1516.78			12.198	-863.044
12.216	-2899.75			12.217	-2465.54			12.216	-2163.02			12.219	-1517.17			12.218	-866.629
12.236	-2909.77			12.237	-2465.54			12.236	-2162.9			12.239	-1524.91			12.238	-865.369
12.256	-2905.61			12.257	-2465.54			12.256	-2176.34			12.259	-1519.33			12.26	-871.521
12.276	-2913.96			12.277	-2465.54			12.276	-2166.68			12.279	-1532.91			12.28	-861.252
12.296	-2906.19			12.297	-2465.54			12.296	-2172.85			12.299	-1540.4			12.298	-846.987
12.316	-2905.44			12.317	-2465.54			12.316	-2184.04			12.319	-1530.87			12.32	-847.374
12.336	-2901.01			12.337	-2465.54			12.336	-2180.58			12.339	-1527.91			12.338	-848.537
12.356	-2910.55			12.357	-2465.54			12.356	-2189.34			12.359	-1536.08			12.36	-847.011
12.376	-2901.56			12.377	-2465.54			12.376	-2200.1			12.379	-1518.22			12.38	-847.835
12.396	-2905.17			12.397	-2465.54			12.396	-2199.83			12.399	-1518.75			12.4	-854.107
12.416	-2894.44			12.417	-2465.54			12.416	-2207.97			12.419	-1506.63			12.42	-852.436
12.436	-2890.4			12.437	-2465.54			12.436	-2218.6			12.439	-1519.48			12.44	-855.125
12.456	-2890.23			12.457	-2465.54			12.456	-2210.51			12.459	-1518.41			12.46	-861.252
12.476	-2898.46			12.477	-2465.54			12.476	-2201.91			12.479	-1511.94			12.48	-872.466
12.496	-2899.48			12.497	-2465.54			12.496	-2212.43			12.499	-1499.62			12.5	-863.747
12.516	-2897.62			12.517	-2465.54			12.516	-2206.73			12.519	-1500.39			12.52	-869.196
12.536	-2900.33			12.537	-2465.54			12.536	-2199.25			12.539	-1513.97			12.54	-868.13
12.556	-2903.99			12.557	-2465.54			12.556	-2201.48			12.559	-1524.79			12.56	-868.106
12.576	-2911.01			12.577	-2465.54			12.576	-2198.21			12.579	-1523.89			12.58	-863.989
12.596	-2918.23			12.597	-2465.54			12.596	-2182.88			12.599	-1517.97			12.6	-862.729
12.616	-2913.7			12.617	-2465.54			12.616	-2181.52			12.619	-1513.87			12.62	-864.11
12.638	-2914.76			12.637	-2465.54			12.636	-2179.58			12.639	-1494.24			12.64	-858.612
12.658	-2913.48			12.657	-2465.54			12.656	-2165.73			12.659	-1499.23			12.66	-864.691
12.678	-2904.47			12.677	-2465.54			12.676	-2154.13			12.679	-1492.13			12.68	-868.469
12.698	-2909.97			12.697	-2465.54			12.696	-2158.8			12.699	-1487.81			12.7	-871.158
12.718	-2906.7			12.717	-2465.54			12.716	-2156.92			12.719	-1494.33			12.72	-861.301
12.738	-2910.67			12.737	-2465.54			12.736	-2170.38			12.739	-1492.32			12.74	-855.221
12.758	-2905			12.757	-2465.54			12.756	-2182.51			12.759	-1496.1			12.76	-855.1
12.778	-2906.77			12.777	-2465.54			12.776	-2190.02			12.779	-1506.12			12.78	-863.553
12.798	-2904.64			12.797	-2465.54			12.796	-2193.49			12.799	-1525.54			12.8	-849.239
12.818	-2899.17			12.817	-2465.54			12.816	-2199.01			12.819	-1544.5			12.82	-843.015
12.838	-2897.01			12.837	-2465.54			12.838	-2196.95			12.839	-1543.14			12.84	-848.513
12.858	-2894.59			12.857	-2465.54			12.858	-2186.78			12.859	-1553.74			12.86	-860.429
12.878	-2905.73			12.877	-2465.54			12.878	-2189.32			12.879	-1533.1			12.88	-849.627
12.898	-2914.45			12.897	-2465.54			12.898	-2184.65			12.899	-1516.49			12.9	-859.557
12.918	-2918.15			12.917	-2465.54			12.918	-2184.26			12.919	-1519.38			12.92	-866.75
12.938	-2914.74			12.937	-2465.54			12.938	-2183.56			12.939	-1512.32			12.94	-862.172
12.958	-2914.04			12.957	-2465.54			12.958	-2174.81			12.959	-1515.09			12.96	-867.258
12.978	-2923.14			12.977	-2465.54			12.978	-2169.41			12.979	-1504.1			12.98	-868.905
12.998	-2917.72			12.997	-2465.54			12.998	-2172.95			12.999	-1501.36			13	-856.965
13.018	-2908.81			13.017	-2465.54			13.018	-2177.21			13.019	-1505.44			13.02	-858.854
13.038	-2925.3			13.037	-2465.54			13.038	-2173.29			13.039	-1506.14			13.04	-862.076
13.058	-2916.36			13.059	-2465.54			13.058	-2178.79			13.059	-1509.9			13.06	-861.179
13.078	-2899.02			13.079	-2465.54			13.078	-2177.11			13.079	-1500.9			13.08	-856.917
13.098	-2906.02			13.097	-2465.54			13.098	-2180.26			13.099	-1502.46			13.1	-847.181
13.118	-2899.19			13.117	-2465.54			13.118	-2182.9			13.119	-1495.47			13.12	-852.703
13.138	-2898.49			13.139	-2465.54			13.138	-2182.08			13.139	-1488.42			13.14	-867.743
13.158	-2906.63			13.159	-2465.54			13.158	-2175.71			13.159	-1491.13			13.16	-860.574
13.178	-2885.92			13.179	-2465.54			13.178	-2175.47			13.179	-1503.59			13.18	-853.163
13.198	-2894.06			13.199	-2465.54			13.198	-2179.44			13.199	-1504.98			13.2	-842.991
13.218	-2915.95			13.219	-2465.54			13.218	-2179.92			13.219	-1512.54			13.22	-857.522
13.238	-2922.68			13.239	-2465.54			13.238	-2177.5			13.239	-1509.07			13.24	-859.847
13.258	-2921.5			13.259	-2465.54			13.258	-2185.95			13.261	-1522.87			13.26	-854.907
13.278	-2924.77			13.279	-2465.54			13.278	-2195.18			13.279	-1518.14			13.28	-867.501
13.298	-2949.71			13.299	-2465.54			13.298	-2201.62			13.301	-1520.91			13.3	-858.2
13.318	-2957.61			13.319	-2465.54			13.318	-2186.78			13.321	-1514.26			13.32	-853.55
13.338	-2948.72			13.339	-2465.54			13.338	-2187.96			13.341	-1517.8			13.34	-865.151
13.358	-2956.44			13.359	-2465.54			13.358	-2185.76			13.361	-1513.68			13.36	-857.304
13.378	-2944.31			13.379	-2465.54			13.378	-2182.9			13.381	-1517.37			13.38	-844.662
13.398	-2942.88			13.399	-2465.54			13.398	-2188.33			13.401	-1517.44			13.4	-850.547
13.418	-2927.19			13.419	-2465.54			13.418	-2182.13			13.421	-1526.75			13.42	-845.582
13.438	-2909.02			13.439	-2465.54			13.438	-2188.3			13.441	-1522.56			13.44	-840.593
13.458	-2910.52			13.459	-2465.54			13.458	-2194.19			13.461	-1504.1			13.46	-849.263
13.478	-2904.64			13.479	-2465.54			13.478	-2197.34			13.481	-1503.67			13.48	-862.439
13.498	-2889.74			13.499	-2465.54			13.498	-2186.39			13.501	-1508.76			13.5	-862.633
13.518	-2884.13			13.519	-2465.54			13.518	-2185.01			13.521	-1518.31			13.52	-858.031
13.538	-2889.43			13.539	-2465.54			13.538	-2183.1			13.541	-1520.76			13.54	-868.494
13.558	-2882.5			13.559	-2465.54			13.558	-2181.64			13.561	-1526.34			13.56	-865.926
13.578	-2876.93			13.579	-2465.54			13.578	-2185.66			13.581	-1523.82			13.58	-868.712
13.598	-2875.65			13.599	-2465.54			13.598	-2178.06			13.601	-1535.19			13.6	-863.868
13.618	-2883.76			13.619	-2465.54			13.618	-2179.85			13.621	-1531.31			13.62	-861.01
13.638	-2874.8			13.639	-2465.54			13.638	-2182.59			13.641	-1522.77			13.64	-856.336
13.658	-2872.84			13.659	-2465.54			13.658	-2187.17			13.661	-1523.65			13.66	-851.153
13.678	-2871.39			13.679	-2465.54			13.678	-2182.64			13.681	-1527.26			13.68	-848.924
13.698	-2877.56			13.699	-2465.54			13.698	-2193.34			13.701	-1522			13.7	-844.565
13.718	-2882.79			13.719	-2465.54			13.718	-2196.42			13.721	-1521.71			13.722	-854.228
13.738	-2887.2			13.739	-2465.54			13.738	-2187.48			13.741	-1528.2			13.742	-863.214
13.758	-2896.14			13.759	-2465.54			13.758	-2189.66			13.761	-1529.49			13.762	-854.083
13.778	-2899.92			13.779	-2465.54			13.778	-2176.56			13.781	-1528.16			13.782	-857.692
13.798	-2910.6			13.799	-2465.54			13.798	-2170.77			13.801	-1528.5			13.802	-866.193
13.818	-2913.04			13.819	-2465.54			13.818	-2176.77			13.821	-1527.21			13.822	-859.218
13.838	-2921.21			13.839	-2465.54			13.838	-2178.25			13.841	-1524.23			13.842	-859.169
13.858	-2912.44			13.859	-2465.54			13.858	-2173.34			13.861	-1521.78			13.862	-852.364
13.878	-2906.29			13.879	-2465.54			13.878	-2175.49			13.881	-1521.78			13.882	-841.901
13.898	-2902.27			13.899	-2465.54			13.898	-2188.35			13.901	-1519.06			13.902	-843.039
13.918	-2897.86			13.919	-2465.54			13.918	-2190.7			13.921	-1510.09			13.922	-852.073
13.938	-2884.17			13.939	-2465.54			13.938	-2204.22			13.941	-1507.47			13.942	-851.589
13.958	-2877.25			13.959	-2465.54			13.958	-2206.18			13.961	-1511.5			13.962	-849.191
13.978	-2874.92			13.979	-2465.54			13.978	-2203.66			13.981	-1504.52			13.982	-854.834
14	-2891.92			13.999	-2465.54			13.998	-2207.85			14.001	-1506.77			14.002	-863.069
14.02	-2905.22			14.019	-2465.54			14.018	-2202.25			14.021	-1507.38			14.022	-862.172
14.04	-2907.28			14.039	-2465.54			14.038	-2200.29			14.041	-1507.67			14.042	-863.069
14.06	-2913.65			14.059	-2465.54			14.058	-2206.18			14.061	-1526.22			14.062	-854.616
14.08	-2924.6			14.079	-2465.54			14.078	-2197.12			14.081	-1531.43			14.082	-859.557
14.1	-2908.03			14.099	-2465.54			14.098	-2196.78			14.101	-1538.29			14.102	-864.376
14.12	-2901.83			14.119	-2465.54			14.12	-2195.67			14.121	-1518.82			14.122	-865.83
14.14	-2891.34			14.139	-2465.54			14.138	-2198.62			14.141	-1517.9			14.142	-861.252
14.16	-2888.53			14.159	-2465.54			14.158	-2193			14.161	-1509.05			14.162	-874.791
14.18	-2898.1			14.179	-2465.54			14.178	-2186.95			14.181	-1510.58			14.182	-880.991
14.2	-2885.53			14.199	-2465.54			14.2	-2184.99			14.201	-1527.7			14.202	-874.548
14.22	-2888.82			14.219	-2465.54			14.22	-2194.84			14.221	-1537.42			14.222	-867.84
14.24	-2893.33			14.239	-2465.54			14.24	-2179.66			14.241	-1539.53			14.242	-862.294
14.26	-2876.45			14.259	-2465.54			14.26	-2178.37			14.261	-1533.03			14.262	-860.186
14.28	-2895.27			14.279	-2465.54			14.28	-2177.45			14.281	-1533.25			14.282	-856.626
14.3	-2888.1			14.299	-2465.54			14.3	-2182.25			14.301	-1520.62			14.302	-849.748
14.32	-2889.67			14.319	-2465.54			14.32	-2183.31			14.321	-1524.08			14.322	-846.72
14.34	-2895.99			14.339	-2465.54			14.34	-2187.89			14.341	-1524.01			14.342	-838.098
14.36	-2901.35			14.359	-2465.54			14.36	-2205.21			14.361	-1518.26			14.362	-843.935
14.38	-2899.48			14.379	-2465.54			14.38	-2195.38			14.381	-1524.79			14.382	-847.762
14.4	-2903.89			14.399	-2465.54			14.4	-2189.08			14.401	-1533.15			14.402	-842.555
14.42	-2897.06			14.419	-2465.54			14.42	-2188.81			14.421	-1511.69			14.422	-845.655
14.44	-2898.58			14.441	-2465.54			14.44	-2182.01			14.441	-1507.62			14.442	-843.233
14.46	-2906.09			14.461	-2465.54			14.46	-2190.99			14.461	-1517.51			14.462	-848.731
14.48	-2906.33			14.481	-2465.54			14.48	-2194.67			14.481	-1509			14.482	-860.235
14.5	-2917.11			14.499	-2465.54			14.5	-2192.52			14.501	-1512.98			14.502	-852.485
14.52	-2918.23			14.521	-2465.54			14.52	-2195.59			14.521	-1525.85			14.522	-859.557
14.54	-2918.15			14.541	-2465.54			14.54	-2191.96			14.541	-1525.56			14.542	-869.438
14.56	-2923.12			14.561	-2465.54			14.56	-2187.5			14.561	-1520.3			14.562	-872.684
14.58	-2916.43			14.581	-2465.54			14.58	-2181.64			14.581	-1524.18			14.582	-871.424
14.6	-2915.37			14.601	-2465.54			14.6	-2180.5			14.601	-1520.79			14.602	-861.446
14.62	-2914.04			14.621	-2465.54			14.62	-2172.51			14.623	-1513.95			14.622	-859.145
14.64	-2924.91			14.641	-2465.54			14.64	-2165.63			14.643	-1516.81			14.642	-845.34
14.66	-2926.78			14.661	-2465.54			14.66	-2166.19			14.661	-1519.6			14.662	-846.188
14.68	-2929.85			14.681	-2465.54			14.68	-2166.36			14.681	-1513.87			14.682	-839.987
14.7	-2935.23			14.701	-2465.54			14.7	-2181.43			14.701	-1521.95			14.702	-846.091
14.72	-2916.43			14.721	-2465.54			14.72	-2183.07			14.723	-1529.88			14.722	-850.232
14.74	-2915.08			14.741	-2465.54			14.74	-2189.9			14.743	-1521.54			14.742	-846.381
14.76	-2910.11			14.761	-2465.54			14.76	-2189.3			14.763	-1541.59			14.762	-849.385
14.78	-2909.75			14.781	-2465.54			14.78	-2193.41			14.783	-1538			14.782	-846.139
14.8	-2919.05			14.801	-2465.54			14.8	-2186.39			14.803	-1522.31			14.802	-863.117
14.82	-2920.43			14.821	-2465.54			14.82	-2176.51			14.823	-1529.76			14.822	-855.415
14.84	-2922.2			14.841	-2465.54			14.84	-2179.12			14.843	-1526.97			14.842	-861.301
14.86	-2926.19			14.861	-2465.54			14.86	-2194.12			14.863	-1521.8			14.862	-863.65
14.88	-2925.4			14.881	-2465.54			14.88	-2179.73			14.883	-1517.54			14.882	-863.892
14.9	-2917.31			14.901	-2465.54			14.9	-2187.55			14.903	-1526.02			14.902	-870.746
14.92	-2912.07			14.921	-2465.54			14.92	-2191.86			14.923	-1521.22			14.922	-868.058
14.94	-2916.51			14.941	-2465.54			14.94	-2180.92			14.943	-1527.36			14.942	-871.981
14.96	-2905.87			14.961	-2465.54			14.96	-2195.01			14.963	-1531.11			14.962	-867.646
14.98	-2908.39			14.981	-2465.54			14.98	-2186.32			14.983	-1531.21			14.982	-864.764
15	-2906.92			15.001	-2465.54			15	-2185.95			15.003	-1540.72			15.002	-865.975
15.02	-2914.3			15.021	-2465.54			15.02	-2180.31			15.023	-1541.88			15.022	-856.554
15.04	-2906.82			15.041	-2465.54			15.04	-2189.32			15.043	-1529.08			15.042	-854.81
15.06	-2910.4			15.061	-2465.54			15.06	-2190.43			15.063	-1518.68			15.062	-857.159
15.08	-2903.62			15.081	-2465.54			15.08	-2195.18			15.083	-1514.68			15.084	-858.346
15.1	-2904.93			15.101	-2465.54			15.1	-2207.99			15.103	-1506.94			15.102	-863.601
15.122	-2911.78			15.121	-2465.54			15.12	-2208.43			15.123	-1506.82			15.122	-864.279
15.142	-2910.5			15.141	-2465.54			15.14	-2203.15			15.143	-1504.78			15.142	-863.989
15.162	-2923.46			15.161	-2465.54			15.16	-2207.05			15.163	-1506.12			15.164	-865.612
15.182	-2929.39			15.181	-2465.54			15.18	-2199.18			15.183	-1492.97			15.184	-865.394
15.202	-2935.64			15.201	-2465.54			15.2	-2192.81			15.203	-1501.46			15.204	-864.231
15.222	-2926.75			15.221	-2465.54			15.22	-2192.66			15.223	-1509.29			15.224	-865.951
15.242	-2923.55			15.241	-2465.54			15.24	-2203.13			15.243	-1518.38			15.244	-858.975
15.262	-2921.33			15.261	-2465.54			15.26	-2189.27			15.263	-1521.83			15.264	-860.84
15.282	-2912.39			15.281	-2465.54			15.28	-2193.7			15.283	-1524.4			15.284	-860.041
15.302	-2910.5			15.301	-2465.54			15.3	-2196.83			15.303	-1519.45			15.304	-871.788
15.322	-2912.32			15.321	-2465.54			15.32	-2187.96			15.323	-1533.39			15.324	-874.597
15.342	-2890.33			15.341	-2465.54			15.34	-2183.56			15.343	-1542.19			15.344	-861.034
15.362	-2898.37			15.361	-2465.54			15.36	-2173.02			15.363	-1539.38			15.364	-867.67
15.382	-2900.47			15.381	-2465.54			15.38	-2166.34			15.383	-1529.63			15.384	-864.958
15.402	-2896.09			15.401	-2465.54			15.4	-2171.66			15.403	-1523.99			15.404	-863.262
15.422	-2895.1			15.421	-2465.54			15.42	-2171.2			15.423	-1519.77			15.424	-859.411
15.442	-2898.49			15.441	-2465.54			15.44	-2173.82			15.443	-1512.66			15.444	-858.612
15.462	-2902.24			15.461	-2465.54			15.46	-2179.56			15.463	-1506.72			15.464	-861.179
15.482	-2914.38			15.481	-2465.54			15.48	-2178.86			15.483	-1510.07			15.484	-864.788
15.502	-2916.51			15.501	-2465.54			15.5	-2185.54			15.503	-1515.21			15.504	-865.999
15.522	-2923.7			15.521	-2465.54			15.52	-2175.01			15.523	-1524.13			15.524	-870.407
15.542	-2927.11			15.541	-2465.54			15.54	-2178.11			15.543	-1529.13			15.544	-871.666
15.562	-2933.65			15.561	-2465.54			15.56	-2186.39			15.563	-1512.91			15.564	-878.472
15.582	-2927.41			15.581	-2465.54			15.582	-2192.2			15.583	-1526.8			15.584	-865.733
15.602	-2916.51			15.601	-2465.54			15.6	-2193.87			15.603	-1522.63			15.604	-865.612
15.622	-2916.07			15.621	-2465.54			15.62	-2187.21			15.623	-1521.2			15.624	-856.796
15.642	-2913.84			15.641	-2465.54			15.642	-2191.84			15.643	-1514.6			15.644	-859.218
15.662	-2914.91			15.661	-2465.54			15.662	-2194.79			15.663	-1518.58			15.664	-856.844
15.682	-2915.25			15.681	-2465.54			15.682	-2192.64			15.683	-1510.77			15.684	-862.172
15.702	-2928.47			15.701	-2465.54			15.702	-2200.82			15.703	-1519.62			15.704	-854.083
15.722	-2929.15			15.721	-2465.54			15.722	-2197.34			15.723	-1502.92			15.724	-848.392
15.742	-2921.01			15.741	-2465.54			15.742	-2185.01			15.743	-1498.12			15.744	-857.522
15.762	-2922.88			15.761	-2465.54			15.762	-2186.68			15.763	-1501.61			15.764	-854.64
15.782	-2934.82			15.781	-2465.54			15.782	-2192.81			15.783	-1499.23			15.784	-855.657
15.802	-2935.11			15.803	-2465.54			15.802	-2187.21			15.803	-1504.44			15.804	-859.944
15.822	-2937.55			15.823	-2465.54			15.822	-2188.06			15.823	-1521.44			15.824	-870.116
15.842	-2930.75			15.843	-2465.54			15.842	-2183.24			15.843	-1527.99			15.844	-861.276
15.862	-2929.97			15.861	-2465.54			15.862	-2185.66			15.863	-1529.05			15.864	-864.57
15.882	-2918.03			15.883	-2465.54			15.882	-2182.15			15.883	-1523.52			15.884	-869.051
15.902	-2913.19			15.903	-2465.54			15.902	-2176.17			15.903	-1515.04			15.904	-861.979
15.922	-2916.48			15.923	-2465.54			15.922	-2177.7			15.923	-1519.94			15.924	-860.138
15.942	-2917.4			15.943	-2465.54			15.942	-2170.55			15.943	-1518.02			15.944	-857.111
15.962	-2911.78			15.963	-2465.54			15.962	-2173.7			15.963	-1520.91			15.964	-858.079
15.982	-2917.11			15.983	-2465.54			15.982	-2170.09			15.983	-1526.29			15.984	-856.965
16.002	-2906.26			16.003	-2465.54			16.002	-2182.27			16.003	-1515.38			16.004	-868.009
16.022	-2920.96			16.023	-2465.54			16.022	-2182.64			16.023	-1517.63			16.024	-873.677
16.044	-2922.51			16.043	-2465.54			16.042	-2186.87			16.043	-1510.46			16.044	-875.299
16.062	-2906.12			16.063	-2465.54			16.062	-2188.09			16.063	-1505.41			16.064	-880.264
16.084	-2906.14			16.083	-2465.54			16.082	-2180.72			16.085	-1508.98			16.084	-879.974
16.104	-2896.94			16.103	-2465.54			16.102	-2185.08			16.105	-1518.24			16.104	-884.139
16.124	-2904.47			16.123	-2465.54			16.122	-2183.1			16.125	-1513.15			16.124	-878.036
16.144	-2889.67			16.143	-2465.54			16.142	-2175.37			16.145	-1507.47			16.144	-887.239
16.164	-2896.77			16.163	-2465.54			16.162	-2177.02			16.165	-1525.32			16.164	-871.4
16.184	-2906.7			16.183	-2465.54			16.182	-2176.34			16.185	-1521.8			16.184	-861.591
16.204	-2902.77			16.203	-2465.54			16.202	-2175.06			16.205	-1514.31			16.204	-857.28
16.224	-2904.03			16.223	-2465.54			16.222	-2176.73			16.225	-1523.04			16.224	-864.183
16.244	-2910.98			16.243	-2465.54			16.242	-2181.01			16.245	-1514.14			16.244	-861.906
16.264	-2906.21			16.263	-2465.54			16.262	-2182.3			16.265	-1518.48			16.264	-870.092
16.284	-2920.67			16.283	-2465.54			16.282	-2182.25			16.285	-1517.15			16.284	-855.585
16.304	-2927.45			16.303	-2465.54			16.302	-2183.56			16.305	-1520.47			16.304	-846.624
16.324	-2913.09			16.323	-2465.54			16.322	-2194.84			16.325	-1522.07			16.324	-845.727
16.344	-2922.59			16.343	-2465.54			16.342	-2180.96			16.345	-1515.57			16.344	-852.146
16.364	-2912.49			16.363	-2465.54			16.362	-2185.54			16.365	-1514.63			16.364	-844.88
16.384	-2902.75			16.383	-2465.54			16.382	-2181.16			16.385	-1517.29			16.384	-844.783
16.404	-2895.85			16.403	-2465.54			16.402	-2178.91			16.405	-1520.95			16.404	-846.551
16.424	-2894.81			16.423	-2465.54			16.422	-2187.33			16.425	-1510.17			16.424	-846.624
16.444	-2890.23			16.443	-2465.54			16.442	-2199.27			16.445	-1503.74			16.446	-854.374
16.464	-2899.19			16.463	-2465.54			16.462	-2205.86			16.465	-1497.51			16.464	-853.139
16.484	-2889.26			16.483	-2465.54			16.482	-2207.61			16.485	-1492.97			16.486	-853.284
16.504	-2885.77			16.503	-2465.54			16.502	-2209.42			16.505	-1486.23			16.504	-845.292
16.524	-2899.26			16.523	-2465.54			16.522	-2212.91			16.525	-1484.85			16.526	-852.63
16.544	-2905.2			16.543	-2465.54			16.542	-2190.39			16.545	-1492.15			16.546	-848.149
16.564	-2892.92			16.563	-2465.54			16.562	-2197.58			16.565	-1490.21			16.566	-855.246
16.584	-2888.12			16.583	-2465.54			16.582	-2190.39			16.585	-1498.21			16.586	-855.633
16.604	-2891.66			16.603	-2465.54			16.602	-2171.06			16.605	-1510.26			16.606	-857.304
16.624	-2901.73			16.623	-2465.54			16.622	-2184.21			16.625	-1515.64			16.626	-862.269
16.644	-2908.27			16.643	-2465.54			16.642	-2178.37			16.645	-1511.04			16.646	-873.604
16.664	-2903.77			16.663	-2465.54			16.662	-2175.85			16.665	-1533.97			16.666	-865.321
16.684	-2898.25			16.683	-2465.54			16.682	-2175.3			16.685	-1522.99			16.686	-872.877
16.704	-2897.88			16.703	-2465.54			16.702	-2179.58			16.705	-1515.57			16.706	-871.618
16.724	-2898.9			16.723	-2465.54			16.722	-2177.82			16.725	-1520.66			16.726	-863.262
16.744	-2903.55			16.743	-2465.54			16.742	-2181.79			16.745	-1523.06			16.746	-862.657
16.764	-2901.66			16.763	-2465.54			16.762	-2179.05			16.765	-1522.63			16.766	-858.564
16.784	-2915.71			16.783	-2465.54			16.782	-2186.2			16.785	-1531.36			16.786	-852.097
16.804	-2923.43			16.803	-2465.54			16.802	-2187.24			16.805	-1536.25			16.806	-840.593
16.824	-2918.93			16.823	-2465.54			16.822	-2181.28			16.825	-1526.34			16.826	-847.399
16.844	-2916.24			16.843	-2465.54			16.842	-2187.02			16.845	-1524.81			16.846	-849.796
16.864	-2910.02			16.863	-2465.54			16.862	-2173.34			16.865	-1525.46			16.866	-865.684
16.884	-2897.57			16.883	-2465.54			16.882	-2186.05			16.885	-1516.69			16.886	-872.078
16.904	-2884.83			16.903	-2465.54			16.902	-2178.86			16.905	-1516.35			16.906	-853.889
16.924	-2883.25			16.923	-2465.54			16.924	-2176.75			16.925	-1528.76			16.926	-856.796
16.944	-2870.93			16.943	-2465.54			16.942	-2174.33			16.945	-1516.42			16.946	-863.577
16.964	-2864.17			16.963	-2465.54			16.962	-2173.92			16.965	-1520.83			16.966	-864.861
16.984	-2882.65			16.983	-2465.54			16.982	-2169.29			16.985	-1522.51			16.986	-865.636
17.004	-2889.57			17.003	-2465.54			17.004	-2179.9			17.005	-1514.55			17.006	-884.382
17.024	-2887.35			17.023	-2465.54			17.024	-2185.37			17.025	-1524.37			17.026	-872.684
17.044	-2891.9			17.043	-2465.54			17.044	-2175.54			17.045	-1530.53			17.046	-867.501
17.064	-2909.1			17.063	-2465.54			17.064	-2172.2			17.065	-1527.14			17.066	-868.251
17.084	-2901.73			17.083	-2465.54			17.084	-2176.02			17.085	-1524.47			17.086	-858.322
17.104	-2906.72			17.103	-2465.54			17.104	-2169.78			17.105	-1528.16			17.106	-840.763
17.124	-2916.94			17.123	-2465.54			17.124	-2183.12			17.125	-1530.46			17.126	-848.634
17.144	-2917.57			17.143	-2465.54			17.144	-2185.88			17.145	-1522.05			17.146	-862.851
17.164	-2917.81			17.163	-2465.54			17.164	-2184.4			17.165	-1521.2			17.166	-855.609
17.184	-2914.5			17.183	-2465.54			17.184	-2193			17.185	-1525.78			17.186	-855.318
17.204	-2918.2			17.205	-2465.54			17.204	-2194.84			17.205	-1505.75			17.206	-860.671
17.224	-2922.63			17.223	-2465.54			17.224	-2192.03			17.225	-1512.25			17.226	-861.518
17.244	-2922.92			17.245	-2465.54			17.244	-2192.37			17.245	-1511.18			17.246	-863.165
17.264	-2924.81			17.265	-2465.54			17.264	-2189.54			17.265	-1497.46			17.266	-866.387
17.284	-2919.27			17.285	-2465.54			17.284	-2186.97			17.285	-1498.31			17.286	-873.991
17.304	-2915.37			17.305	-2465.54			17.304	-2189.8			17.305	-1502.75			17.306	-883.292
17.324	-2909.29			17.325	-2465.54			17.324	-2182.66			17.325	-1501.15			17.327	-881.233
17.344	-2907.69			17.345	-2465.54			17.344	-2178.08			17.345	-1502.46			17.347	-872.974
17.364	-2903.19			17.365	-2465.54			17.364	-2172.92			17.365	-1514.63			17.367	-859.048
17.384	-2901.49			17.385	-2465.54			17.384	-2178.11			17.385	-1514.68			17.387	-855.149
17.404	-2894.2			17.405	-2465.54			17.404	-2179.17			17.405	-1517.37			17.407	-852.557
17.424	-2922.56			17.425	-2465.54			17.424	-2183.82			17.425	-1520.18			17.427	-852.17
17.444	-2919.7			17.445	-2465.54			17.444	-2180.5			17.447	-1514.63			17.447	-842.264
17.464	-2927.87			17.465	-2465.54			17.464	-2181.89			17.465	-1513.71			17.467	-847.52
17.486	-2935.98			17.485	-2465.54			17.484	-2192.08			17.487	-1513.15			17.487	-833.327
17.506	-2941.16			17.505	-2465.54			17.504	-2197.12			17.505	-1499.62			17.507	-835.846
17.526	-2937.36			17.525	-2465.54			17.524	-2207.73			17.527	-1503.5			17.527	-855.028
17.546	-2932.18			17.545	-2465.54			17.544	-2210.25			17.547	-1505.99			17.547	-851.395
17.566	-2931.67			17.565	-2465.54			17.564	-2200.9			17.567	-1498.84			17.567	-855.851
17.586	-2927.5			17.585	-2465.54			17.584	-2205.84			17.587	-1482.43			17.587	-849.772
17.606	-2935.83			17.605	-2465.54			17.606	-2204.58			17.607	-1480.32			17.607	-846.914
17.626	-2923.97			17.625	-2465.54			17.624	-2203.76			17.627	-1486.72			17.627	-841.102
17.646	-2916.8			17.645	-2465.54			17.644	-2191.86			17.647	-1484.78			17.647	-843.378
17.666	-2913.46			17.665	-2465.54			17.664	-2179.92			17.667	-1483.35			17.667	-829.089
17.686	-2902.8			17.685	-2465.54			17.684	-2184.99			17.687	-1490.82			17.687	-836.33
17.706	-2897.54			17.705	-2465.54			17.706	-2189.15			17.707	-1486.33			17.707	-832.14
17.726	-2875.96			17.725	-2465.54			17.726	-2189.34			17.727	-1495.16			17.727	-843.717
17.746	-2879.35			17.745	-2465.54			17.746	-2187.09			17.747	-1497.92			17.747	-861.664
17.766	-2877.39			17.765	-2465.54			17.766	-2185.25			17.767	-1511.69			17.767	-862.172
17.786	-2886.5			17.785	-2465.54			17.786	-2182.42			17.787	-1503.91			17.787	-875.081
17.806	-2889.48			17.805	-2465.54			17.806	-2180.31			17.807	-1514.04			17.807	-872.563
17.826	-2893.93			17.825	-2465.54			17.826	-2189.97			17.827	-1507.18			17.827	-872.974
17.846	-2893.33			17.845	-2465.54			17.846	-2182.85			17.847	-1501.97			17.847	-879.513
17.866	-2897.52			17.865	-2465.54			17.866	-2189.01			17.867	-1505.63			17.867	-878.206
17.886	-2922			17.885	-2465.54			17.886	-2191.48			17.887	-1506.5			17.887	-881.039
17.906	-2926.36			17.905	-2465.54			17.906	-2201.94			17.907	-1505.78			17.907	-865.563
17.926	-2936.2			17.925	-2465.54			17.926	-2204.31			17.927	-1519.28			17.927	-860.647
17.946	-2927.21			17.945	-2465.54			17.946	-2206.54			17.947	-1510.19			17.947	-855.633
17.966	-2927.02			17.965	-2465.54			17.966	-2213.03			17.967	-1505.24			17.967	-852.848
17.986	-2933.27			17.985	-2465.54			17.986	-2206.93			17.987	-1510.99			17.987	-849.191
18.006	-2923.48			18.005	-2465.54			18.006	-2198.14			18.007	-1517.68			18.007	-855.9
18.026	-2930.72			18.025	-2465.54			18.026	-2195.93			18.027	-1513.39			18.027	-859.436
18.046	-2917.02			18.045	-2465.54			18.046	-2190.34			18.047	-1502.96			18.047	-858.491
18.066	-2915.56			18.065	-2465.54			18.066	-2178.76			18.067	-1508.83			18.067	-848.852
18.086	-2918.27			18.085	-2465.54			18.086	-2177.91			18.087	-1508.93			18.087	-845.34
18.106	-2913.84			18.105	-2465.54			18.106	-2171.16			18.107	-1507.4			18.107	-838.05
18.126	-2911.93			18.125	-2465.54			18.126	-2163.84			18.127	-1517.17			18.127	-832.601
18.146	-2892.82			18.145	-2465.54			18.146	-2169.63			18.147	-1516.45			18.147	-842.579
18.166	-2889.74			18.165	-2465.54			18.166	-2168.2			18.167	-1521.83			18.167	-847.374
18.186	-2870.83			18.185	-2465.54			18.186	-2167.5			18.187	-1519.52			18.187	-842.845
18.206	-2866.4			18.205	-2465.54			18.206	-2164.74			18.207	-1512.71			18.207	-846.842
18.226	-2879.43			18.225	-2465.54			18.226	-2172.1			18.227	-1510.84			18.227	-855.221
18.246	-2886.64			18.245	-2465.54			18.246	-2175.15			18.247	-1501.56			18.247	-857.111
18.266	-2895.9			18.265	-2465.54			18.266	-2174.98			18.267	-1489.85			18.267	-858.273
18.286	-2908.83			18.285	-2465.54			18.286	-2172.92			18.287	-1489			18.287	-857.45
18.306	-2917.69			18.305	-2465.54			18.306	-2181.67			18.307	-1484.25			18.307	-855.052
18.326	-2923.53			18.325	-2465.54			18.326	-2194.96			18.327	-1495.35			18.327	-858.128
18.346	-2919.53			18.345	-2465.54			18.346	-2185.01			18.347	-1490.38			18.347	-866.871
18.366	-2920.96			18.365	-2465.54			18.366	-2170.74			18.367	-1495.69			18.367	-858.515
18.386	-2921.62			18.385	-2465.54			18.386	-2173.14			18.387	-1502.48			18.387	-852.557
18.406	-2931.52			18.405	-2465.54			18.406	-2166.87			18.407	-1499.5			18.407	-859.339
18.426	-2919.27			18.425	-2465.54			18.426	-2181.16			18.427	-1496.44			18.427	-859.629
18.446	-2904.81			18.445	-2465.54			18.446	-2180.19			18.447	-1497.07			18.447	-868.712
18.466	-2902.46			18.465	-2465.54			18.466	-2189.39			18.467	-1500.42			18.467	-865.999
18.486	-2899			18.485	-2465.54			18.486	-2200.85			18.487	-1511.23			18.487	-857.958
18.506	-2897.28			18.505	-2465.54			18.506	-2198.94			18.507	-1507.47			18.507	-851.395
18.526	-2895.94			18.525	-2465.54			18.526	-2203.9			18.527	-1515.69			18.527	-854.035
18.546	-2892			18.545	-2465.54			18.546	-2202.91			18.547	-1532.28			18.547	-852.218
18.566	-2878.51			18.565	-2465.54			18.566	-2186.05			18.567	-1526.36			18.569	-852.848
18.586	-2874.15			18.585	-2465.54			18.586	-2183.02			18.587	-1520.35			18.589	-842.531
18.606	-2877.34			18.605	-2465.54			18.606	-2172.25			18.607	-1503.72			18.609	-845.025
18.626	-2872.55			18.627	-2465.54			18.626	-2182.81			18.627	-1513.63			18.627	-843.184
18.646	-2876.98			18.647	-2465.54			18.646	-2173.43			18.647	-1518.8			18.649	-845.074
18.666	-2892.89			18.667	-2465.54			18.666	-2181.11			18.667	-1505			18.669	-843.863
18.686	-2895.12			18.685	-2465.54			18.686	-2182.54			18.687	-1509.73			18.689	-833.158
18.706	-2891.95			18.707	-2465.54			18.706	-2183.1			18.707	-1513.34			18.709	-830.663
18.726	-2893.35			18.727	-2465.54			18.726	-2182.2			18.727	-1505.46			18.729	-838.898
18.746	-2886.67			18.747	-2465.54			18.746	-2174.43			18.747	-1501.41			18.749	-845.413
18.766	-2910.02			18.767	-2465.54			18.766	-2174.11			18.767	-1503.96			18.769	-846.285
18.786	-2910.36			18.787	-2465.54			18.786	-2188.3			18.787	-1498.09			18.789	-847.568
18.806	-2900.26			18.807	-2465.54			18.806	-2185.49			18.809	-1500.98			18.809	-845.921
18.828	-2902.7			18.827	-2465.54			18.826	-2187.5			18.827	-1503.79			18.829	-859.436
18.848	-2910.11			18.847	-2465.54			18.846	-2186.66			18.847	-1510.92			18.849	-854.277
18.868	-2905.49			18.867	-2465.54			18.866	-2178.3			18.867	-1506.65			18.869	-852.896
18.888	-2905.66			18.887	-2465.54			18.886	-2179.22			18.889	-1508.23			18.889	-850.378
18.908	-2895.58			18.907	-2465.54			18.906	-2172.25			18.909	-1515.31			18.909	-854.931
18.928	-2881.12			18.927	-2465.54			18.926	-2176.31			18.929	-1501.99			18.929	-856.118
18.948	-2890.28			18.947	-2465.54			18.946	-2180.19			18.949	-1510.87			18.949	-864.958
18.968	-2891.17			18.967	-2465.54			18.966	-2191.06			18.969	-1511.74			18.969	-863.819
18.988	-2887.3			18.987	-2465.54			18.986	-2193.41			18.989	-1516.06			18.989	-865.539
19.008	-2903.07			19.007	-2465.54			19.006	-2186.29			19.009	-1513.71			19.009	-863.069
19.028	-2910.09			19.027	-2465.54			19.026	-2191.43			19.029	-1528.93			19.029	-861.543
19.048	-2911.78			19.047	-2465.54			19.046	-2204.05			19.049	-1519.89			19.049	-858.709
19.068	-2915.22			19.067	-2465.54			19.068	-2212.01			19.069	-1515.04			19.069	-859.097
19.088	-2897.81			19.087	-2465.54			19.088	-2211.17			19.089	-1515.18			19.089	-860.695
19.108	-2882.91			19.107	-2465.54			19.108	-2221.02			19.109	-1515.16			19.109	-857.595
19.128	-2893.6			19.127	-2465.54			19.128	-2221.39			19.129	-1521.12			19.129	-853.163
19.148	-2890.79			19.147	-2465.54			19.148	-2206.78			19.149	-1520.08			19.149	-856.021
19.168	-2890.47			19.167	-2465.54			19.168	-2208.94			19.169	-1509.17			19.169	-858.443
19.188	-2881.78			19.187	-2465.54			19.188	-2194.7			19.189	-1509.29			19.189	-856.844
19.208	-2885.7			19.207	-2465.54			19.208	-2189.3			19.209	-1503.96			19.209	-856.457
19.228	-2897.66			19.227	-2465.54			19.228	-2193.22			19.229	-1498.14			19.229	-856.554
19.248	-2886.64			19.247	-2465.54			19.248	-2194.38			19.249	-1499.57			19.249	-850.208
19.268	-2902.44			19.267	-2465.54			19.268	-2188.5			19.269	-1498.99			19.269	-834.562
19.288	-2900.89			19.287	-2465.54			19.288	-2181.67			19.289	-1505.7			19.289	-836.282
19.308	-2907.52			19.307	-2465.54			19.308	-2177.82			19.309	-1494.21			19.309	-835.047
19.328	-2914.64			19.327	-2465.54			19.328	-2184.65			19.329	-1498.02			19.329	-834.853
19.348	-2929.08			19.347	-2465.54			19.348	-2176.34			19.349	-1502.07			19.349	-836.573
19.368	-2918.81			19.367	-2465.54			19.368	-2178.33			19.369	-1504.44			19.369	-847.665
19.388	-2925.18			19.387	-2465.54			19.388	-2176.61			19.389	-1512.01			19.389	-848.222
19.408	-2935.18			19.407	-2465.54			19.408	-2175.32			19.409	-1530.19			19.409	-857.692
19.428	-2932.66			19.427	-2465.54			19.428	-2174.79			19.429	-1526.87			19.429	-868.954
19.448	-2938.21			19.447	-2465.54			19.448	-2179.32			19.449	-1529.9			19.449	-863.408
19.468	-2934.67			19.467	-2465.54			19.468	-2177.16			19.469	-1524.81			19.469	-866.919
19.488	-2921.35			19.487	-2465.54			19.488	-2177.31			19.489	-1516.74			19.489	-874.355
19.508	-2924.35			19.507	-2465.54			19.508	-2177.55			19.509	-1512.44			19.509	-868.13
19.528	-2917.38			19.527	-2465.54			19.528	-2173.05			19.529	-1512.01			19.529	-864.812
19.548	-2912.61			19.547	-2465.54			19.548	-2172.49			19.549	-1512.25			19.549	-863.504
19.568	-2918.93			19.567	-2465.54			19.568	-2162.51			19.569	-1525.76			19.569	-863.504
19.588	-2918.78			19.587	-2465.54			19.588	-2167.96			19.589	-1520.32			19.589	-848.973
19.608	-2915.05			19.607	-2465.54			19.608	-2179.56			19.609	-1517.73			19.609	-849.821
19.628	-2913.62			19.627	-2465.54			19.628	-2175.95			19.629	-1511.74			19.629	-846.987
19.648	-2905.56			19.647	-2465.54			19.648	-2182.44			19.649	-1511.69			19.649	-833.279
19.668	-2896.14			19.667	-2465.54			19.668	-2191.96			19.669	-1506.6			19.669	-830.736
19.688	-2909.68			19.687	-2465.54			19.688	-2199.37			19.689	-1512.15			19.689	-842.627
19.708	-2902.94			19.707	-2465.54			19.708	-2192.76			19.709	-1524.37			19.709	-835.652
19.728	-2909.92			19.727	-2465.54			19.728	-2192.61			19.729	-1511.14			19.729	-842.119
19.748	-2906.75			19.747	-2465.54			19.748	-2192.91			19.749	-1516.23			19.749	-852.848
19.768	-2902.44			19.767	-2465.54			19.768	-2200.2			19.769	-1517.8			19.769	-856.844
19.788	-2900.11			19.787	-2465.54			19.788	-2186.63			19.789	-1512.49			19.789	-860.041
19.808	-2903.65			19.807	-2465.54			19.808	-2184.45			19.809	-1501.56			19.809	-842.773
19.828	-2908.18			19.827	-2465.54			19.828	-2189.68			19.829	-1503.55			19.829	-844.662
19.848	-2915.32			19.847	-2465.54			19.848	-2182.32			19.849	-1494.43			19.849	-858.491
19.868	-2914.01			19.867	-2465.54			19.868	-2188.55			19.869	-1494.48			19.869	-858.903
19.888	-2906.53			19.887	-2465.54			19.888	-2187.36			19.889	-1486.19			19.889	-852.848
19.908	-2909.92			19.907	-2465.54			19.908	-2189.64			19.909	-1487.01			19.909	-857.111
19.928	-2915.3			19.927	-2465.54			19.928	-2188.09			19.929	-1481.34			19.929	-848.125
19.948	-2910.94			19.947	-2465.54			19.948	-2198.02			19.949	-1484.76			19.951	-844.323
19.968	-2919.46			19.967	-2465.54			19.968	-2183.12			19.969	-1504.69			19.969	-848.077
19.988	-2926.75			19.989	-2465.54			19.988	-2197.34			19.989	-1505.83			19.991	-842.07
20.008	-2919.15			20.007	-2465.54			20.008	-2201.7			20.009	-1506.75			20.011	-853.163
20.028	-2914.64			20.027	-2465.54			20.028	-2194.87			20.029	-1519.4			20.031	-859.145
20.048	-2923.77			20.049	-2465.54			20.048	-2186.44			20.049	-1523.23			20.051	-859.775
20.068	-2934.48			20.069	-2465.54			20.068	-2194.38			20.069	-1515.74			20.071	-860.138
20.088	-2925.3			20.089	-2465.54			20.088	-2177.38			20.089	-1521.61			20.091	-846.745
20.108	-2927.04			20.109	-2465.54			20.108	-2170.94			20.109	-1521.75			20.111	-851.104
20.128	-2932.27			20.129	-2465.54			20.128	-2163.82			20.129	-1521.34			20.131	-847.859
20.148	-2920.84			20.149	-2465.54			20.148	-2164.62			20.149	-1534.31			20.151	-850.692
20.168	-2926.29			20.169	-2465.54			20.168	-2161.66			20.171	-1534.46			20.171	-846.478
20.188	-2921.64			20.189	-2465.54			20.188	-2165.08			20.189	-1519.45			20.191	-857.135
20.208	-2930.53			20.209	-2465.54			20.208	-2161.71			20.209	-1525.97			20.211	-852.339
20.23	-2928.83			20.229	-2465.54			20.228	-2164.23			20.229	-1527.31			20.231	-851.056
20.25	-2929.37			20.249	-2465.54			20.248	-2167.35			20.251	-1519.48			20.251	-854.253
20.27	-2918.76			20.269	-2465.54			20.268	-2173.05			20.271	-1512.76			20.271	-853.938
20.29	-2911.11			20.289	-2465.54			20.288	-2181.11			20.291	-1508.59			20.291	-852.024
20.31	-2916.34			20.309	-2465.54			20.308	-2185.4			20.311	-1499.74			20.311	-858.273
20.33	-2905.68			20.329	-2465.54			20.328	-2194.19			20.331	-1518.22			20.331	-851.928
20.35	-2904.98			20.349	-2465.54			20.348	-2193.83			20.351	-1523.28			20.351	-854.955
20.37	-2900.16			20.369	-2465.54			20.368	-2193.2			20.371	-1516.37			20.371	-850.208
20.39	-2887.73			20.389	-2465.54			20.388	-2197.26			20.391	-1520.15			20.391	-856.263
20.41	-2898.27			20.409	-2465.54			20.408	-2197.34			20.411	-1522.26			20.411	-851.952
20.43	-2892.38			20.429	-2465.54			20.428	-2205.11			20.431	-1533.08			20.431	-854.01
20.45	-2885.8			20.449	-2465.54			20.448	-2212.09			20.451	-1519.55			20.451	-853.478
20.47	-2892.68			20.469	-2465.54			20.468	-2192.28			20.471	-1527.91			20.471	-854.931
20.49	-2901.44			20.489	-2465.54			20.488	-2198.67			20.491	-1518.12			20.491	-861.785
20.51	-2916.6			20.509	-2465.54			20.51	-2189.61			20.511	-1506.87			20.511	-855.633
20.53	-2921.11			20.529	-2465.54			20.53	-2177.62			20.531	-1505.24			20.531	-847.495
20.55	-2923.89			20.549	-2465.54			20.55	-2181.23			20.551	-1512.83			20.551	-843.209
20.57	-2924.09			20.569	-2465.54			20.57	-2173.34			20.571	-1504.44			20.571	-835.943
20.59	-2935.03			20.589	-2465.54			20.59	-2172.03			20.591	-1505.92			20.591	-850.45
20.61	-2935.62			20.609	-2465.54			20.61	-2178.91			20.611	-1516.91			20.611	-861.882
20.63	-2952.79			20.629	-2465.54			20.63	-2184.5			20.631	-1519.26			20.631	-852.606
20.65	-2942.06			20.649	-2465.54			20.65	-2189.76			20.651	-1519.96			20.651	-852.146
20.67	-2945.62			20.669	-2465.54			20.67	-2188.84			20.671	-1517.08			20.671	-849.312
20.69	-2931.62			20.689	-2465.54			20.69	-2192.61			20.691	-1524.52			20.691	-844.153
20.71	-2914.62			20.709	-2465.54			20.71	-2183.39			20.711	-1514.8			20.711	-849.094
20.73	-2908.25			20.729	-2465.54			20.73	-2185.06			20.731	-1500.52			20.731	-848.61
20.75	-2890.98			20.749	-2465.54			20.75	-2184.79			20.751	-1503.26			20.751	-847.205
20.77	-2881.66			20.769	-2465.54			20.77	-2172.2			20.771	-1492.81			20.771	-857.086
20.79	-2876.93			20.789	-2465.54			20.79	-2160.43			20.791	-1513.44			20.791	-856.699
20.81	-2889.72			20.809	-2465.54			20.81	-2156.04			20.811	-1522.87			20.811	-850.16
20.83	-2900.76			20.829	-2465.54			20.83	-2147.78			20.831	-1515.48			20.831	-859.557
20.85	-2900.76			20.849	-2465.54			20.85	-2138.36			20.851	-1517.63			20.851	-869.584
20.87	-2902.97			20.869	-2465.54			20.87	-2142.04			20.871	-1530.05			20.871	-868.639
20.89	-2900.21			20.889	-2465.54			20.89	-2150.81			20.891	-1533.95			20.891	-854.374
20.91	-2899.48			20.909	-2465.54			20.91	-2147.54			20.911	-1536.06			20.911	-871.642
20.93	-2901.18			20.929	-2465.54			20.93	-2152.56			20.931	-1541.9			20.931	-863.287
20.95	-2908.05			20.949	-2465.54			20.95	-2159.48			20.951	-1540.13			20.951	-857.934
20.97	-2912.85			20.969	-2465.54			20.97	-2155.46			20.971	-1527.4			20.971	-853.139
20.99	-2914.23			20.989	-2465.54			20.99	-2162.12			20.991	-1535.53			20.991	-854.689
21.01	-2919.75			21.009	-2465.54			21.01	-2166.58			21.011	-1532.74			21.011	-861.615
21.03	-2912.53			21.029	-2465.54			21.03	-2177.96			21.031	-1540.04			21.031	-856.602
21.05	-2924.04			21.049	-2465.54			21.05	-2177.09			21.051	-1546.78			21.051	-853.938
21.07	-2922.61			21.069	-2465.54			21.07	-2173.53			21.071	-1561.13			21.071	-846.963
21.09	-2913.67			21.089	-2465.54			21.09	-2185.23			21.091	-1552.43			21.091	-854.156
21.11	-2904.78			21.109	-2465.54			21.11	-2194.07			21.111	-1551.02			21.111	-852.945
21.13	-2907.06			21.129	-2465.54			21.13	-2191.82			21.131	-1551.58			21.131	-840.738
21.15	-2900.35			21.149	-2465.54			21.15	-2185.62			21.151	-1538			21.151	-840.641
21.17	-2912.46			21.169	-2465.54			21.17	-2188.09			21.171	-1548.79			21.171	-841.029
21.19	-2924.04			21.189	-2465.54			21.19	-2192.03			21.191	-1537.15			21.191	-847.568
21.21	-2911.81			21.209	-2465.54			21.21	-2189.97			21.211	-1531.26			21.211	-841.368
21.23	-2914.47			21.229	-2465.54			21.23	-2183.63			21.231	-1511.79			21.231	-845.849
21.25	-2919.44			21.249	-2465.54			21.25	-2178.79			21.251	-1514.24			21.251	-834.877
21.27	-2904.76			21.269	-2465.54			21.27	-2187.04			21.271	-1502.58			21.271	-838.631
21.29	-2913.21			21.289	-2465.54			21.29	-2184.31			21.291	-1509.8			21.291	-844.565
21.31	-2918.83			21.309	-2465.54			21.31	-2180.77			21.311	-1523.23			21.313	-843.62
21.33	-2917.91			21.329	-2465.54			21.33	-2182.32			21.331	-1520.93			21.331	-848.125
21.35	-2924.18			21.349	-2465.54			21.35	-2196.93			21.351	-1527.82			21.351	-846.914
21.37	-2920.75			21.369	-2465.54			21.37	-2195.18			21.371	-1535.45			21.373	-850.135
21.39	-2908.95			21.389	-2465.54			21.39	-2196.95			21.391	-1523.04			21.393	-840.98
21.41	-2913.33			21.409	-2465.54			21.41	-2180.7			21.411	-1517.17			21.413	-848.222
21.43	-2903.38			21.431	-2465.54			21.43	-2172.2			21.431	-1522.82			21.433	-841.029
21.45	-2897.08			21.451	-2465.54			21.45	-2184.09			21.451	-1527.23			21.453	-842.313
21.47	-2899.38			21.471	-2465.54			21.47	-2175.76			21.471	-1510.72			21.473	-844.856
21.49	-2904.11			21.491	-2465.54			21.49	-2171.25			21.491	-1516.08			21.493	-852.339
21.51	-2896.84			21.511	-2465.54			21.51	-2172.25			21.511	-1520.06			21.513	-850.983
21.53	-2885.19			21.531	-2465.54			21.53	-2165.9			21.531	-1509.8			21.533	-848.053
21.55	-2874.73			21.551	-2465.54			21.55	-2174.26			21.551	-1514.21			21.553	-843.475
21.572	-2861.5			21.571	-2465.54			21.57	-2179.49			21.571	-1516.45			21.573	-840.932
21.592	-2872.14			21.591	-2465.54			21.59	-2178.16			21.591	-1497.78			21.593	-851.153
21.61	-2868.99			21.611	-2465.54			21.61	-2170.31			21.613	-1513.49			21.613	-845.606
21.632	-2871.29			21.631	-2465.54			21.63	-2169.41			21.633	-1509.46			21.633	-841.344
21.652	-2875.14			21.651	-2465.54			21.65	-2165.25			21.653	-1508.69			21.653	-845.316
21.672	-2874.8			21.671	-2465.54			21.67	-2174.93			21.673	-1520.95			21.673	-842.652
21.692	-2886.91			21.691	-2465.54			21.69	-2183.02			21.693	-1511.33			21.693	-846.72
21.712	-2883.69			21.711	-2465.54			21.71	-2168.66			21.713	-1523.94			21.713	-842.821
21.732	-2886.81			21.731	-2465.54			21.73	-2174.98			21.733	-1535.07			21.733	-844.71
21.752	-2889.72			21.751	-2465.54			21.75	-2179.83			21.753	-1553.71			21.753	-842.07
21.772	-2896.53			21.771	-2465.54			21.77	-2173.67			21.773	-1540.4			21.773	-836.863
21.792	-2898.9			21.791	-2465.54			21.79	-2166.02			21.793	-1537.66			21.793	-838.631
21.812	-2914.52			21.811	-2465.54			21.812	-2169.7			21.813	-1554.97			21.813	-833.497
21.832	-2912.27			21.831	-2465.54			21.83	-2174.84			21.833	-1544.79			21.833	-845.849
21.852	-2917.43			21.851	-2465.54			21.85	-2174.4			21.853	-1534.68			21.853	-843.378
21.872	-2920.65			21.871	-2465.54			21.872	-2174.81			21.873	-1550.03			21.873	-839.576
21.892	-2913.89			21.891	-2465.54			21.89	-2180.87			21.893	-1544.55			21.893	-844.88
21.912	-2902.65			21.911	-2465.54			21.912	-2162.75			21.913	-1528.47			21.913	-850.814
21.932	-2904.74			21.931	-2465.54			21.932	-2165.85			21.932	-1521.83			21.933	-850.814
21.952	-2904.11			21.951	-2465.54			21.952	-2163.84			21.952	-1503.72			21.953	-844.613
21.972	-2886.28			21.971	-2465.54			21.972	-2174.14			21.972	-1516.71			21.973	-853.817
21.992	-2874.9			21.991	-2465.54			21.992	-2176.12			21.992	-1514.04			21.993	-861.204
22.012	-2868.6			22.011	-2465.54			22.012	-2185.88			22.012	-1516.98			22.013	-850.281
22.032	-2855.98			22.031	-2465.54			22.032	-2184.6			22.032	-1512.49			22.033	-848.319
22.052	-2859.23			22.051	-2465.54			22.052	-2181.18			22.052	-1523.74			22.053	-845.195
22.072	-2869.21			22.071	-2465.54			22.072	-2184.96			22.072	-1518.12			22.073	-845.509
22.092	-2868.17			22.091	-2465.54			22.092	-2198.16			22.092	-1519.91			22.093	-847.495
22.112	-2867.1			22.111	-2465.54			22.112	-2202.88			22.112	-1521.46			22.113	-856.19
22.132	-2880.78			22.131	-2465.54			22.132	-2179.25			22.132	-1521.27			22.133	-842.458
22.152	-2899.26			22.151	-2465.54			22.152	-2187.46			22.152	-1506.07			22.153	-847.374
22.172	-2913.75			22.171	-2465.54			22.172	-2188.69			22.172	-1513.92			22.173	-857.377
22.192	-2928.88			22.191	-2465.54			22.192	-2179.56			22.192	-1518.26			22.193	-846.648
22.212	-2943.03			22.211	-2465.54			22.212	-2172.66			22.212	-1503.96			22.213	-849.336
22.232	-2943.61			22.231	-2465.54			22.232	-2172.8			22.234	-1503.01			22.233	-845.292
22.252	-2938.52			22.251	-2465.54			22.252	-2174.11			22.252	-1501.22			22.253	-847.302
22.272	-2939.32			22.271	-2465.54			22.272	-2177.5			22.272	-1505.8			22.273	-842.24
22.292	-2934.45			22.291	-2465.54			22.292	-2177.31			22.294	-1517.37			22.293	-853.308
22.312	-2921.98			22.311	-2465.54			22.312	-2175.44			22.314	-1519.96			22.313	-853.453
22.332	-2916.34			22.331	-2465.54			22.332	-2172.03			22.334	-1521.9			22.333	-856.989
22.352	-2910.26			22.351	-2465.54			22.352	-2159.77			22.354	-1528.88			22.353	-856.529
22.372	-2903.09			22.371	-2465.54			22.372	-2143.91			22.374	-1527.4			22.373	-845.824
22.392	-2890.35			22.391	-2465.54			22.392	-2157.25			22.394	-1521.63			22.393	-848.053
22.412	-2884.32			22.411	-2465.54			22.412	-2161.61			22.414	-1517.17			22.413	-850.305
22.432	-2885.36			22.431	-2465.54			22.432	-2154.37			22.434	-1516.95			22.433	-854.277
22.452	-2895.99			22.451	-2465.54			22.452	-2170.02			22.454	-1509.51			22.453	-851.855
22.472	-2902.92			22.471	-2465.54			22.472	-2180.89			22.474	-1511.52			22.473	-857.038
22.492	-2898.41			22.491	-2465.54			22.492	-2180.34			22.494	-1512.42			22.493	-862.826
22.512	-2911.3			22.511	-2465.54			22.512	-2180.12			22.514	-1522.56			22.513	-849.409
22.532	-2920.21			22.531	-2465.54			22.532	-2183.8			22.534	-1517.2			22.533	-839.406
22.552	-2914.91			22.551	-2465.54			22.552	-2178.59			22.554	-1519.72			22.553	-836.233
22.572	-2919.15			22.571	-2465.54			22.572	-2178.91			22.574	-1526.17			22.573	-834.49
22.592	-2913.96			22.591	-2465.54			22.592	-2182.68			22.594	-1520.59			22.593	-851.734
22.612	-2905.56			22.611	-2465.54			22.612	-2185.95			22.614	-1515.04			22.613	-848.876
22.632	-2904.4			22.631	-2465.54			22.632	-2184.21			22.634	-1522.68			22.633	-844.492
22.652	-2898.78			22.651	-2465.54			22.652	-2180.6			22.654	-1526.94			22.653	-839.503
22.672	-2897.3			22.671	-2465.54			22.672	-2174.84			22.674	-1527.11			22.673	-838.898
22.692	-2888			22.691	-2465.54			22.692	-2163.04			22.694	-1527.91			22.693	-830.372
22.712	-2874.75			22.711	-2465.54			22.712	-2155.8			22.714	-1524.42			22.713	-834.562
22.732	-2867.63			22.731	-2465.54			22.732	-2176.75			22.734	-1516.23			22.735	-835.725
22.752	-2891.59			22.753	-2465.54			22.752	-2181.52			22.754	-1524.71			22.755	-835.749
22.772	-2905.9			22.771	-2465.54			22.772	-2190.6			22.774	-1536.69			22.775	-839.818
22.792	-2900.96			22.793	-2465.54			22.792	-2192.18			22.794	-1526.68			22.795	-847.835
22.812	-2914.69			22.813	-2465.54			22.812	-2195.79			22.814	-1536.64			22.815	-849.748
22.832	-2917.79			22.833	-2465.54			22.832	-2188.35			22.834	-1536.23			22.835	-842.409
22.852	-2918.93			22.853	-2465.54			22.852	-2189.59			22.854	-1541.85			22.855	-852.678
22.872	-2916.6			22.873	-2465.54			22.872	-2185.69			22.874	-1538.12			22.875	-847.762
22.892	-2916.94			22.893	-2465.54			22.892	-2189.13			22.894	-1542.9			22.895	-849.699
22.912	-2928.28			22.913	-2465.54			22.912	-2202.74			22.914	-1528.93			22.915	-841.804
22.932	-2914.4			22.933	-2465.54			22.932	-2202.08			22.934	-1517.66			22.935	-827.781
22.952	-2923.26			22.953	-2465.54			22.952	-2199.76			22.954	-1512.13			22.955	-831.874
22.974	-2926.41			22.973	-2465.54			22.972	-2199.42			22.974	-1502.75			22.975	-820.564
22.992	-2932.59			22.993	-2465.54			22.992	-2182.22			22.994	-1502.29			22.995	-830.469
23.014	-2939.95			23.011	-2465.54			23.012	-2184.69			23.014	-1506.63			23.015	-824.124
23.034	-2944.43			23.031	-2465.54			23.032	-2190.14			23.034	-1499.11			23.035	-819.401
23.054	-2934.65			23.051	-2465.54			23.052	-2174.6			23.054	-1483.45			23.055	-824.632
23.074	-2935.59			23.071	-2465.54			23.072	-2175.35			23.074	-1508.23			23.075	-823.712
23.094	-2926.27			23.091	-2465.54			23.092	-2171.2			23.094	-1501.87			23.095	-827.563
23.114	-2922.68			23.111	-2465.54			23.112	-2172.66			23.114	-1504.86			23.115	-834.126
23.134	-2918.64			23.131	-2465.54			23.132	-2165.03			23.134	-1522.65			23.135	-836.355
23.154	-2905.85			23.151	-2465.54			23.152	-2163.16			23.154	-1543.31			23.155	-846.696
23.174	-2901.81			23.171	-2465.54			23.174	-2165.63			23.174	-1539.48			23.175	-845.461
23.194	-2894.59			23.191	-2465.54			23.192	-2166.77			23.194	-1531.72			23.195	-837.13
23.214	-2906.63			23.211	-2465.54			23.214	-2168.64			23.214	-1532.42			23.215	-834.393
23.234	-2893.11			23.231	-2465.54			23.234	-2169.46			23.234	-1548.01			23.235	-834.49
23.254	-2894.42			23.251	-2465.54			23.254	-2173.46			23.254	-1540.25			23.255	-839.842
23.274	-2900.93			23.271	-2465.54			23.274	-2169.56			23.274	-1547.6			23.275	-835.628
23.294	-2877.54			23.291	-2465.54			23.294	-2171.81			23.294	-1544.04			23.295	-836.306
23.314	-2870.9			23.311	-2465.54			23.314	-2153.82			23.314	-1537.76			23.315	-844.177
23.334	-2883.33			23.331	-2465.54			23.334	-2159.46			23.334	-1532.59			23.335	-843.79
23.354	-2895.61			23.351	-2465.54			23.354	-2165.05			23.354	-1518.26			23.355	-846.914
23.374	-2905.71			23.371	-2465.54			23.374	-2158.9			23.374	-1509.8			23.375	-843.717
23.394	-2901.08			23.391	-2465.54			23.394	-2160.38			23.394	-1500.98			23.395	-855.536
23.414	-2920.89			23.411	-2465.54			23.414	-2167.91			23.414	-1500.85			23.417	-838.801
23.434	-2914.52			23.431	-2465.54			23.434	-2177.19			23.434	-1494.72			23.437	-836.064
23.454	-2917.14			23.451	-2465.54			23.454	-2182.03			23.454	-1500.03			23.457	-841.223
23.474	-2919.97			23.473	-2465.54			23.474	-2184.36			23.474	-1510.92			23.477	-839.309
23.494	-2922.13			23.493	-2465.54			23.494	-2188.09			23.494	-1503.64			23.497	-839.745
23.514	-2921.25			23.511	-2465.54			23.514	-2189.95			23.514	-1501.61			23.517	-844.977
23.534	-2930.41			23.531	-2465.54			23.534	-2191.84			23.534	-1506.5			23.537	-851.395
23.554	-2926.7			23.553	-2465.54			23.554	-2188.64			23.554	-1518.24			23.557	-858.975
23.574	-2930.58			23.573	-2465.54			23.574	-2188.59			23.574	-1515.21			23.577	-851.274
23.594	-2931.16			23.593	-2465.54			23.594	-2190.8			23.594	-1520.88			23.597	-850.184
23.614	-2934.28			23.613	-2465.54			23.614	-2183.51			23.614	-1503.98			23.617	-842.337
23.634	-2929.34			23.633	-2465.54			23.634	-2186.29			23.634	-1510.02			23.637	-835.676
23.654	-2923.43			23.653	-2465.54			23.654	-2182.98			23.656	-1509.05			23.657	-842.482
23.674	-2909.73			23.673	-2465.54			23.674	-2186.39			23.676	-1511.6			23.677	-834.465
23.694	-2897.16			23.693	-2465.54			23.694	-2182.05			23.694	-1504.3			23.697	-838.873
23.714	-2901.66			23.713	-2465.54			23.714	-2172.59			23.716	-1507.6			23.717	-839.164
23.734	-2892.31			23.733	-2465.54			23.734	-2170.11			23.736	-1507.69			23.737	-836.573
23.754	-2903.79			23.753	-2465.54			23.754	-2168.49			23.756	-1515.43			23.757	-837.13
23.774	-2900.64			23.773	-2465.54			23.774	-2173.77			23.776	-1522.51			23.777	-827.732
23.794	-2912.66			23.793	-2465.54			23.794	-2183.65			23.796	-1518.19			23.797	-834.369
23.814	-2908.01			23.813	-2465.54			23.814	-2184.53			23.816	-1524.4			23.817	-833.594
23.834	-2929.05			23.833	-2465.54			23.834	-2181.91			23.836	-1525.32			23.837	-843.887
23.854	-2928.69			23.853	-2465.54			23.854	-2185.47			23.856	-1531.21			23.857	-846.212
23.874	-2917.5			23.873	-2465.54			23.874	-2191.69			23.876	-1520.47			23.877	-851.564
23.894	-2921.88			23.893	-2465.54			23.894	-2192.01			23.896	-1526.65			23.897	-863.795
23.914	-2923.55			23.913	-2465.54			23.914	-2188.42			23.916	-1526.97			23.917	-851.298
23.934	-2913.55			23.933	-2465.54			23.934	-2186.49			23.936	-1516.28			23.937	-857.522
23.954	-2915.08			23.953	-2465.54			23.954	-2186.15			23.956	-1519.23			23.957	-862.802
23.974	-2910.82			23.973	-2465.54			23.974	-2181.98			23.976	-1521.85			23.977	-856.796
23.994	-2911.01			23.993	-2465.54			23.994	-2174.18			23.996	-1514.48			23.997	-858.54
24.014	-2916.24			24.013	-2465.54			24.014	-2169.68			24.016	-1518.38			24.017	-852.218
24.034	-2927.91			24.033	-2465.54			24.034	-2169.78			24.036	-1516.83			24.037	-832.673
24.054	-2918.47			24.053	-2465.54			24.054	-2167.93			24.056	-1509.15			24.057	-830.566
24.074	-2913.5			24.073	-2465.54			24.074	-2167.06			24.076	-1497.31			24.077	-835.555
24.094	-2926.78			24.093	-2465.54			24.094	-2167.33			24.096	-1505.19			24.097	-824.56
24.114	-2922.92			24.113	-2465.54			24.114	-2162.39			24.116	-1498.07			24.117	-824.172
24.134	-2934.84			24.133	-2465.54			24.134	-2170.84			24.136	-1499.72			24.137	-830.3
24.154	-2940.19			24.153	-2465.54			24.154	-2163.24			24.156	-1495.38			24.157	-829.525
24.174	-2944.94			24.173	-2465.54			24.174	-2158.51			24.176	-1498.7			24.177	-828.871
24.194	-2930.26			24.193	-2465.54			24.194	-2153.11			24.196	-1497.39			24.197	-841.247
24.214	-2915.3			24.213	-2465.54			24.214	-2149.96			24.216	-1506.8			24.217	-840.109
24.234	-2912.58			24.233	-2465.54			24.234	-2156.43			24.236	-1512.74			24.237	-836.791
24.254	-2912.85			24.253	-2465.54			24.254	-2161.44			24.256	-1514.51			24.257	-843.257
24.274	-2899.43			24.273	-2465.54			24.274	-2155.15			24.276	-1516.47			24.277	-846.696
24.294	-2906.21			24.293	-2465.54			24.294	-2150.69			24.296	-1510.41			24.297	-843.669
24.314	-2905.56			24.313	-2465.54			24.314	-2151.61			24.316	-1515.94			24.317	-839.212
24.334	-2903.96			24.333	-2465.54			24.334	-2157.57			24.336	-1512.78			24.337	-850.305
24.354	-2915.03			24.353	-2465.54			24.354	-2158.17			24.356	-1521			24.357	-849.457
24.376	-2915.15			24.373	-2465.54			24.374	-2165.44			24.376	-1512.66			24.377	-844.734
24.396	-2914.28			24.393	-2465.54			24.394	-2172.71			24.396	-1513.1			24.397	-840.157
24.416	-2916.51			24.413	-2465.54			24.414	-2172.2			24.416	-1517.08			24.417	-829.355
24.436	-2912.95			24.433	-2465.54			24.434	-2182.61			24.436	-1509.29			24.437	-839.648
24.456	-2905.97			24.453	-2465.54			24.454	-2178.71			24.456	-1508.9			24.457	-843.209
24.476	-2907.55			24.473	-2465.54			24.474	-2177.36			24.476	-1514.92			24.477	-831.753
24.496	-2899.41			24.493	-2465.54			24.494	-2174.4			24.496	-1509.03			24.497	-840.98
24.516	-2896.77			24.513	-2465.54			24.514	-2169.78			24.516	-1510.09			24.517	-837.275
24.536	-2895.53			24.533	-2465.54			24.534	-2173.75			24.536	-1514.09			24.537	-834.611
24.556	-2891.37			24.553	-2465.54			24.554	-2169.15			24.556	-1509.56			24.557	-838.607
24.576	-2888.75			24.573	-2465.54			24.574	-2163.33			24.576	-1508.78			24.577	-844.468
24.596	-2896.72			24.593	-2465.54			24.596	-2156.6			24.596	-1501.63			24.597	-846.963
24.616	-2895.1			24.613	-2465.54			24.616	-2158.44			24.616	-1519.5			24.617	-856.432
24.636	-2907.86			24.633	-2465.54			24.634	-2155.92			24.636	-1518.14			24.637	-846.793
24.656	-2911.03			24.653	-2465.54			24.654	-2151.01			24.656	-1515.79			24.657	-834.829
24.676	-2916.92			24.673	-2465.54			24.676	-2149.63			24.676	-1515.96			24.677	-837.372
24.696	-2921.18			24.693	-2465.54			24.696	-2135.14			24.696	-1494.74			24.697	-837.517
24.716	-2913.6			24.713	-2465.54			24.716	-2141.15			24.716	-1487.88			24.717	-846.478
24.736	-2922.54			24.733	-2465.54			24.736	-2135.21			24.736	-1511.84			24.737	-823.47
24.756	-2914.21			24.753	-2465.54			24.756	-2135.19			24.756	-1515.43			24.757	-816.18
24.776	-2919.63			24.773	-2465.54			24.776	-2141.61			24.776	-1507.5			24.779	-817.342
24.796	-2932.1			24.793	-2465.54			24.796	-2140.59			24.796	-1519.94			24.797	-812.305
24.816	-2930.99			24.813	-2465.54			24.816	-2146.65			24.816	-1519.31			24.817	-827.224
24.836	-2928.79			24.833	-2465.54			24.836	-2152.77			24.836	-1518.46			24.839	-825.117
24.856	-2932.25			24.855	-2465.54			24.856	-2140.25			24.856	-1511.09			24.857	-826.57
24.876	-2931.84			24.875	-2465.54			24.876	-2160.64			24.876	-1513.2			24.879	-822.768
24.896	-2917.43			24.895	-2465.54			24.896	-2161.98			24.896	-1504.39			24.899	-840.472
24.916	-2919.53			24.915	-2465.54			24.916	-2168.88			24.916	-1518.97			24.919	-837.081
24.936	-2915.54			24.935	-2465.54			24.936	-2165.85			24.936	-1531.26			24.939	-842.07
24.956	-2898.56			24.955	-2465.54			24.956	-2165.2			24.956	-1526.29			24.959	-847.447
24.976	-2899.75			24.975	-2465.54			24.976	-2176.29			24.976	-1531.24			24.979	-855.415
24.996	-2889.84			24.995	-2465.54			24.996	-2172.08			24.996	-1531.43			24.999	-857.377
25.016	-2881.32			25.015	-2465.54			25.016	-2169.44			25.018	-1541.44			25.019	-852.097
25.036	-2887.73			25.035	-2465.54			25.036	-2169			25.038	-1534.48			25.039	-847.035
25.056	-2884.76			25.055	-2465.54			25.056	-2163.72			25.056	-1524.98			25.059	-827.636
25.076	-2884.78			25.075	-2465.54			25.076	-2173			25.076	-1520.42			25.079	-831.293
25.096	-2888.58			25.095	-2465.54			25.096	-2167.47			25.098	-1519.65			25.099	-826.957
25.116	-2893.76			25.115	-2465.54			25.116	-2172.25			25.118	-1515.23			25.119	-825.214
25.136	-2902.34			25.135	-2465.54			25.136	-2172.85			25.138	-1499.88			25.139	-818.747
25.156	-2908.59			25.155	-2465.54			25.156	-2172.25			25.158	-1500.37			25.159	-826.885
25.176	-2911.86			25.175	-2465.54			25.176	-2171.3			25.178	-1501			25.179	-818.263
25.196	-2911.61			25.195	-2465.54			25.196	-2183.99			25.198	-1490.74			25.199	-819.135
25.216	-2912.17			25.215	-2465.54			25.216	-2184.04			25.218	-1490.04			25.219	-832.31
25.236	-2922.92			25.235	-2465.54			25.236	-2187.19			25.238	-1506.38			25.239	-831.559
25.256	-2924.04			25.255	-2465.54			25.256	-2173.72			25.258	-1514.6			25.259	-842.627
25.276	-2914.81			25.275	-2465.54			25.276	-2166.14			25.278	-1521.63			25.279	-848.658
25.296	-2916.24			25.295	-2465.54			25.296	-2161.66			25.298	-1529.47			25.299	-845.97
25.316	-2910.48			25.315	-2465.54			25.316	-2154.25			25.318	-1530.8			25.319	-851.201
25.336	-2906.84			25.335	-2465.54			25.336	-2144.32			25.338	-1522.72			25.339	-847.665
25.356	-2904.45			25.355	-2465.54			25.356	-2136.93			25.358	-1526.99			25.359	-861.01
25.376	-2899.17			25.375	-2465.54			25.376	-2135.67			25.378	-1524.16			25.379	-853.429
25.396	-2902.87			25.395	-2465.54			25.396	-2131.19			25.398	-1530.22			25.399	-853.599
25.416	-2901.08			25.415	-2465.54			25.416	-2132.21			25.418	-1529.66			25.419	-852.969
25.436	-2892.41			25.435	-2465.54			25.436	-2139.7			25.438	-1519.82			25.439	-837.88
25.456	-2900.57			25.455	-2465.54			25.456	-2148.08			25.458	-1525.22			25.459	-839.091
25.476	-2891			25.475	-2465.54			25.476	-2156.89			25.478	-1530.36			25.479	-850.765
25.496	-2899.55			25.495	-2465.54			25.496	-2159.07			25.498	-1535.48			25.499	-844.565
25.516	-2893.72			25.515	-2465.54			25.516	-2155.51			25.518	-1537.3			25.519	-853.284
25.536	-2880.69			25.535	-2465.54			25.536	-2158			25.538	-1527.65			25.539	-851.807
25.556	-2900.43			25.555	-2465.54			25.556	-2157.54			25.558	-1534.78			25.559	-849.651
25.576	-2912.1			25.575	-2465.54			25.576	-2159.36			25.578	-1529.49			25.579	-839.915
25.596	-2906.6			25.595	-2465.54			25.596	-2176.87			25.598	-1529.78			25.599	-842.87
25.616	-2916.68			25.615	-2465.54			25.616	-2179.37			25.618	-1535.58			25.619	-847.278
25.636	-2926.39			25.635	-2465.54			25.636	-2180.8			25.638	-1520.13			25.639	-839.673
25.656	-2919.17			25.655	-2465.54			25.656	-2167.89			25.658	-1514.8			25.659	-832.286
25.676	-2912.24			25.675	-2465.54			25.676	-2168.15			25.678	-1523.19			25.679	-839.285
25.696	-2898.66			25.695	-2465.54			25.696	-2169.51			25.698	-1520.28			25.699	-837.977
25.716	-2875.79			25.715	-2465.54			25.716	-2163.84			25.718	-1510.41			25.719	-837.953
25.738	-2881.2			25.735	-2465.54			25.736	-2148.17			25.738	-1512.57			25.739	-845.025
25.758	-2885.53			25.755	-2465.54			25.756	-2156.12			25.758	-1505.07			25.759	-837.759
25.778	-2877.01			25.775	-2465.54			25.776	-2148.1			25.778	-1508.9			25.779	-834.877
25.796	-2874.78			25.795	-2465.54			25.796	-2146.11			25.798	-1524.3			25.799	-842.918
25.818	-2857.75			25.815	-2465.54			25.816	-2148.61			25.818	-1514.02			25.819	-838.849
25.838	-2860.05			25.835	-2465.54			25.836	-2159.09			25.838	-1521.34			25.839	-841.659
25.858	-2869.25			25.855	-2465.54			25.856	-2153.19			25.858	-1518.51			25.859	-841.973
25.878	-2873.23			25.875	-2465.54			25.876	-2160.26			25.878	-1514.17			25.879	-846.478
25.898	-2877.3			25.895	-2465.54			25.896	-2162.56			25.898	-1512.32			25.899	-848.198
25.918	-2880.25			25.915	-2465.54			25.916	-2161.88			25.918	-1502.09			25.919	-847.495
25.938	-2900.5			25.935	-2465.54			25.936	-2163.96			25.938	-1515.43			25.939	-829.525
25.958	-2903.14			25.955	-2465.54			25.958	-2162.61			25.958	-1511.55			25.959	-832.77
25.978	-2903.84			25.975	-2465.54			25.978	-2170.36			25.978	-1527.09			25.979	-848.028
25.998	-2893.81			25.995	-2465.54			25.998	-2144.56			25.998	-1530.17			25.999	-844.274
26.018	-2911.18			26.015	-2465.54			26.016	-2142.72			26.018	-1528.67			26.019	-835.604
26.038	-2921.06			26.035	-2465.54			26.038	-2155.39			26.038	-1523.06			26.039	-841.489
26.058	-2915.97			26.055	-2465.54			26.058	-2144.51			26.058	-1508.73			26.059	-840.932
26.078	-2914.3			26.075	-2465.54			26.078	-2144.44			26.078	-1505.27			26.079	-841.005
26.098	-2907.01			26.095	-2465.54			26.098	-2157.64			26.098	-1504.2			26.099	-842.095
26.118	-2905.95			26.115	-2465.54			26.118	-2169.63			26.118	-1496.08			26.119	-852.339
26.138	-2899.65			26.135	-2465.54			26.138	-2170.09			26.138	-1494.96			26.139	-845.413
26.158	-2901.35			26.155	-2465.54			26.158	-2170.65			26.158	-1482.99			26.159	-855.294
26.178	-2879.72			26.175	-2465.54			26.178	-2170.33			26.178	-1487.98			26.179	-858.879
26.198	-2880.9			26.197	-2465.54			26.198	-2168.47			26.198	-1496.51			26.199	-859.072
26.218	-2892.87			26.217	-2465.54			26.218	-2161.15			26.218	-1496.13			26.221	-859.436
26.238	-2889.09			26.237	-2465.54			26.238	-2168.01			26.238	-1500.59			26.241	-856.529
26.258	-2895.78			26.255	-2465.54			26.258	-2146.6			26.258	-1503.35			26.261	-845.679
26.278	-2892.92			26.277	-2465.54			26.278	-2135.94			26.278	-1505.39			26.281	-841.877
26.298	-2911.64			26.297	-2465.54			26.298	-2130.13			26.298	-1501.22			26.301	-844.807
26.318	-2906.24			26.317	-2465.54			26.318	-2127.05			26.318	-1513.97			26.321	-839.164
26.338	-2901.61			26.337	-2465.54			26.338	-2133.64			26.338	-1518			26.341	-840.109
26.358	-2912.73			26.357	-2465.54			26.358	-2131.99			26.358	-1528.2			26.361	-842.991
26.378	-2914.35			26.377	-2465.54			26.378	-2140.59			26.378	-1526.26			26.381	-837.178
26.398	-2921.21			26.397	-2465.54			26.398	-2134.8			26.4	-1528.52			26.401	-834.901
26.418	-2907.55			26.417	-2465.54			26.418	-2151.1			26.418	-1527.86			26.421	-833.424
26.438	-2909.1			26.437	-2465.54			26.438	-2158.51			26.438	-1538.07			26.441	-828.75
26.458	-2911.66			26.457	-2465.54			26.458	-2164.28			26.46	-1526.58			26.461	-825.989
26.478	-2906.24			26.477	-2465.54			26.478	-2170.72			26.48	-1523.48			26.481	-822.525
26.498	-2908.66			26.497	-2465.54			26.498	-2166.6			26.5	-1528.45			26.501	-823.397
26.518	-2912.1			26.517	-2465.54			26.518	-2159.26			26.52	-1531.91			26.521	-833.569
26.538	-2905.44			26.537	-2465.54			26.538	-2162.19			26.54	-1526.05			26.541	-839.6
26.558	-2908.93			26.557	-2465.54			26.558	-2158.8			26.56	-1526.8			26.561	-858.249
26.578	-2895.61			26.577	-2465.54			26.578	-2155.41			26.58	-1532.71			26.581	-851.855
26.598	-2897.76			26.597	-2465.54			26.598	-2159.43			26.6	-1540.64			26.601	-851.225
26.618	-2897.13			26.617	-2465.54			26.618	-2165.76			26.62	-1538.99			26.621	-853.187
26.638	-2898.58			26.637	-2465.54			26.638	-2152.8			26.64	-1531.48			26.641	-854.18
26.658	-2901.66			26.657	-2465.54			26.658	-2164.86			26.66	-1515.6			26.661	-856.771
26.678	-2913.79			26.677	-2465.54			26.678	-2155.78			26.68	-1501.99			26.681	-859.557
26.698	-2915.01			26.697	-2465.54			26.698	-2158.22			26.7	-1499.88			26.701	-849.07
26.718	-2929.75			26.717	-2465.54			26.718	-2163.91			26.721	-1500.85			26.721	-839.915
26.738	-2937.17			26.737	-2465.54			26.738	-2169.65			26.741	-1495.74			26.741	-835.41
26.758	-2933.75			26.757	-2465.54			26.758	-2155.1			26.761	-1494.6			26.761	-836.161
26.778	-2930.6			26.777	-2465.54			26.778	-2159.05			26.781	-1478.52			26.781	-834.441
26.798	-2920.21			26.797	-2465.54			26.798	-2159.58			26.801	-1490.11			26.801	-834.635
26.818	-2920.96			26.817	-2465.54			26.818	-2150.33			26.821	-1492.83			26.821	-840.327
26.838	-2927.48			26.837	-2465.54			26.838	-2143.38			26.841	-1476.56			26.841	-840.617
26.858	-2905.75			26.857	-2465.54			26.858	-2162.85			26.861	-1472.46			26.861	-836.355
26.878	-2893.55			26.877	-2465.54			26.878	-2166.6			26.881	-1478.48			26.881	-851.685
26.898	-2889.84			26.897	-2465.54			26.898	-2167.5			26.901	-1472.03			26.901	-846.672
26.918	-2886.09			26.917	-2465.54			26.918	-2173.17			26.921	-1477.34			26.921	-853.768
26.938	-2888.87			26.939	-2465.54			26.938	-2177.5			26.941	-1483.23			26.941	-851.928
26.958	-2900.55			26.957	-2465.54			26.958	-2180.96			26.961	-1497.48			26.961	-848.924
26.978	-2893.5			26.979	-2465.54			26.978	-2177.4			26.981	-1493.56			26.981	-857.764
26.998	-2906.31			26.999	-2465.54			26.998	-2187.36			27.001	-1497.41			27.001	-853.042
27.018	-2917.77			27.019	-2465.54			27.018	-2176.46			27.021	-1502.48			27.021	-849.312
27.038	-2934.57			27.039	-2465.54			27.038	-2180.17			27.041	-1508.64			27.041	-845.219
27.058	-2944.09			27.059	-2465.54			27.058	-2181.64			27.061	-1513.56			27.061	-844.202
27.078	-2946.85			27.079	-2465.54			27.078	-2187.72			27.081	-1523.4			27.081	-837.372
27.098	-2951.75			27.099	-2465.54			27.098	-2172.9			27.101	-1512.71			27.101	-835.386
27.118	-2943.2			27.119	-2465.54			27.118	-2169.63			27.121	-1515.38			27.121	-833.715
27.138	-2946.64			27.139	-2465.54			27.138	-2161.13			27.141	-1515.55			27.141	-822.646
27.158	-2942.35			27.159	-2465.54			27.158	-2164.16			27.161	-1510.8			27.161	-829.597
27.18	-2935.57			27.179	-2465.54			27.178	-2166.26			27.181	-1497.44			27.181	-834.247
27.2	-2936.42			27.199	-2465.54			27.198	-2168.15			27.201	-1508.08			27.201	-832.116
27.22	-2929.27			27.219	-2465.54			27.218	-2161.9			27.221	-1502.14			27.221	-833.303
27.24	-2934.67			27.239	-2465.54			27.238	-2175.42			27.241	-1512.76			27.241	-848.61
27.26	-2927.26			27.259	-2465.54			27.258	-2172.8			27.261	-1504.66			27.261	-839.648
27.28	-2923.48			27.279	-2465.54			27.278	-2170.77			27.281	-1507.62			27.281	-842.676
27.3	-2923.6			27.299	-2465.54			27.298	-2174.04			27.301	-1508.93			27.301	-846.672
27.32	-2926.46			27.319	-2465.54			27.32	-2166.85			27.321	-1511.38			27.321	-844.032
27.34	-2929.9			27.339	-2465.54			27.338	-2168.88			27.341	-1504.32			27.341	-822.332
27.36	-2924.86			27.359	-2465.54			27.358	-2168.37			27.361	-1496.51			27.361	-818.384
27.38	-2916.31			27.379	-2465.54			27.378	-2168.86			27.381	-1491.98			27.381	-828.532
27.4	-2909.34			27.399	-2465.54			27.4	-2168.44			27.401	-1497.97			27.401	-832.213
27.42	-2916.26			27.419	-2465.54			27.42	-2158.9			27.421	-1487.71			27.421	-840.133
27.44	-2908.81			27.439	-2465.54			27.44	-2158.32			27.441	-1487.83			27.441	-843.451
27.46	-2904.74			27.459	-2465.54			27.46	-2164.04			27.461	-1485.77			27.461	-835.168
27.48	-2904.06			27.479	-2465.54			27.48	-2146.21			27.481	-1490.21			27.481	-846.454
27.5	-2885.46			27.499	-2465.54			27.5	-2160.28			27.501	-1483.06			27.501	-849.554
27.52	-2880.73			27.519	-2465.54			27.52	-2156.79			27.521	-1496.71			27.521	-846.236
27.54	-2882.48			27.539	-2465.54			27.54	-2162.24			27.541	-1497.9			27.541	-842.894
27.56	-2874.32			27.559	-2465.54			27.56	-2167.47			27.561	-1494.58			27.561	-855.875
27.58	-2885			27.579	-2465.54			27.58	-2161.25			27.581	-1494.94			27.581	-845.873
27.6	-2883.74			27.599	-2465.54			27.6	-2173.65			27.601	-1515.31			27.603	-835.58
27.62	-2882.6			27.619	-2465.54			27.62	-2186.68			27.621	-1515.06			27.623	-841.949
27.64	-2885.36			27.639	-2465.54			27.64	-2188.5			27.641	-1511.89			27.643	-841.683
27.66	-2908.1			27.659	-2465.54			27.66	-2193.73			27.661	-1514.99			27.663	-834.175
27.68	-2910.31			27.679	-2465.54			27.68	-2195.25			27.681	-1513.85			27.683	-839.019
27.7	-2920.19			27.699	-2465.54			27.7	-2194.89			27.701	-1503.45			27.703	-836.984
27.72	-2926.8			27.719	-2465.54			27.72	-2182.98			27.721	-1515.35			27.723	-826.328
27.74	-2924.45			27.739	-2465.54			27.74	-2188.84			27.741	-1512.57			27.743	-836.476
27.76	-2919.58			27.759	-2465.54			27.76	-2188.25			27.761	-1508.13			27.763	-837.759
27.78	-2919.32			27.779	-2465.54			27.78	-2188.13			27.781	-1512.98			27.783	-835.676
27.8	-2914.45			27.799	-2465.54			27.8	-2196.03			27.801	-1513.87			27.803	-832.673
27.82	-2913.67			27.819	-2465.54			27.82	-2191.48			27.821	-1497.02			27.823	-843.378
27.84	-2920.29			27.839	-2465.54			27.84	-2201.43			27.843	-1511.52			27.843	-845.582
27.86	-2911.66			27.859	-2465.54			27.86	-2197.85			27.863	-1513.92			27.863	-846.236
27.88	-2915.01			27.879	-2465.54			27.88	-2200.53			27.883	-1497.99			27.883	-842.288
27.9	-2915.54			27.899	-2465.54			27.9	-2195.69			27.903	-1499.13			27.903	-839.818
27.92	-2917.94			27.919	-2465.54			27.92	-2194.24			27.923	-1499.38			27.923	-842.894
27.94	-2900.45			27.939	-2465.54			27.94	-2199.64			27.943	-1498.24			27.943	-842.337
27.96	-2912.9			27.959	-2465.54			27.96	-2185.66			27.963	-1504.1			27.963	-843.645
27.98	-2904.95			27.979	-2465.54			27.98	-2192.08			27.983	-1502.02			27.983	-831.68
28	-2909.68			27.999	-2465.54			28	-2201.26			28.003	-1500.49			28.003	-843.088
28.02	-2908.25			28.019	-2465.54			28.02	-2191.09			28.023	-1497.85			28.023	-841.102
28.04	-2908.03			28.039	-2465.54			28.04	-2194.31			28.043	-1501.82			28.043	-845.921
28.06	-2916.26			28.059	-2465.54			28.06	-2203.8			28.063	-1504.23			28.063	-845.534
28.08	-2913			28.079	-2465.54			28.08	-2191.79			28.083	-1508.49			28.083	-845.461
28.1	-2897.81			28.099	-2465.54			28.1	-2202.76			28.103	-1504.39			28.103	-836.04
28.12	-2901.83			28.119	-2465.54			28.12	-2207.27			28.123	-1516.42			28.123	-843.572
28.14	-2897.23			28.139	-2465.54			28.14	-2197.34			28.143	-1517.08			28.143	-851.564
28.16	-2900.11			28.159	-2465.54			28.16	-2191.11			28.163	-1527.45			28.163	-849.675
28.18	-2883.93			28.179	-2465.54			28.18	-2190.34			28.183	-1530.53			28.183	-841.852
28.2	-2878.05			28.199	-2465.54			28.2	-2177.02			28.203	-1531.02			28.203	-847.883
28.22	-2880.03			28.219	-2465.54			28.22	-2183.92			28.223	-1534.17			28.223	-837.081
28.24	-2882.6			28.239	-2465.54			28.24	-2175.44			28.243	-1524.54			28.243	-844.952
28.26	-2877.68			28.259	-2465.54			28.26	-2178.98			28.263	-1523.6			28.263	-849.796
28.28	-2899.8			28.279	-2465.54			28.28	-2180.96			28.283	-1523.72			28.283	-850.256
28.3	-2917.26			28.299	-2465.54			28.3	-2167.52			28.303	-1523.02			28.303	-840.157
28.32	-2923.17			28.321	-2465.54			28.32	-2171.88			28.323	-1512.93			28.323	-848.585
28.34	-2939.93			28.341	-2465.54			28.34	-2172.44			28.343	-1520.32			28.343	-852.194
28.36	-2944.89			28.361	-2465.54			28.36	-2174.93			28.363	-1521.63			28.363	-846.696
28.38	-2949.15			28.381	-2465.54			28.38	-2167.91			28.383	-1512.27			28.383	-848.004
28.4	-2942.03			28.401	-2465.54			28.4	-2175.64			28.403	-1505.17			28.403	-843.62
28.42	-2949.98			28.421	-2465.54			28.42	-2179.03			28.423	-1500.27			28.423	-831.874
28.44	-2930.38			28.441	-2465.54			28.44	-2184.84			28.443	-1489.22			28.443	-827.248
28.46	-2920.72			28.461	-2465.54			28.46	-2182.44			28.463	-1492.54			28.463	-836.258
28.48	-2917.45			28.481	-2465.54			28.48	-2187.19			28.483	-1495.04			28.483	-852.969
28.5	-2908.68			28.501	-2465.54			28.5	-2186.24			28.503	-1495.16			28.503	-848.731
28.52	-2904.83			28.521	-2465.54			28.52	-2187.99			28.523	-1504.2			28.523	-870.334
28.54	-2913.77			28.541	-2465.54			28.54	-2192.37			28.543	-1495.54			28.543	-863.504
28.56	-2899.31			28.561	-2465.54			28.56	-2190.41			28.563	-1497.51			28.563	-854.059
28.58	-2881.17			28.581	-2465.54			28.58	-2186.03			28.583	-1490.84			28.583	-848.755
28.6	-2873.57			28.601	-2465.54			28.6	-2178.11			28.603	-1492.1			28.603	-842.095
28.62	-2880.32			28.621	-2465.54			28.62	-2179.58			28.623	-1490.77			28.623	-842.143
28.64	-2870.15			28.641	-2465.54			28.64	-2180.58			28.643	-1498.36			28.643	-846.817
28.66	-2892.68			28.661	-2465.54			28.66	-2163.84			28.663	-1497.46			28.663	-846.672
28.68	-2889.84			28.681	-2465.54			28.68	-2171.98			28.683	-1503.38			28.683	-850.281
28.7	-2897.49			28.701	-2465.54			28.7	-2165.25			28.703	-1501.87			28.703	-841.392
28.72	-2906.55			28.721	-2465.54			28.72	-2160.35			28.723	-1505.34			28.723	-841.61
28.74	-2909.56			28.741	-2465.54			28.74	-2155.78			28.743	-1513.49			28.743	-835.555
28.76	-2913.41			28.761	-2465.54			28.762	-2157.06			28.763	-1511.3			28.763	-840.787
28.78	-2910.33			28.781	-2465.54			28.782	-2160.33			28.783	-1514.84			28.783	-831.486
28.8	-2916.24			28.801	-2465.54			28.802	-2164.35			28.803	-1520.66			28.803	-824.826
28.82	-2926.44			28.821	-2465.54			28.822	-2171.59			28.823	-1509.87			28.823	-826.715
28.84	-2923.46			28.841	-2465.54			28.84	-2180.89			28.843	-1492.25			28.843	-835.604
28.86	-2936.51			28.861	-2465.54			28.862	-2174.84			28.863	-1499.96			28.863	-839.188
28.88	-2943.61			28.881	-2465.54			28.882	-2182.76			28.883	-1500.27			28.883	-845.388
28.9	-2937.94			28.901	-2465.54			28.902	-2183.12			28.903	-1504.76			28.903	-840.012
28.92	-2939.61			28.921	-2465.54			28.922	-2185.15			28.923	-1506.14			28.923	-839.285
28.94	-2930.07			28.941	-2465.54			28.942	-2188.16			28.943	-1512.81			28.943	-842.506
28.96	-2921.64			28.961	-2465.54			28.962	-2185.81			28.963	-1514.8			28.965	-843.935
28.98	-2919.97			28.981	-2465.54			28.982	-2188.04			28.983	-1524.13			28.983	-849.627
29	-2928.66			29.001	-2465.54			29.002	-2193.51			29.003	-1527.86			29.005	-852.824
29.02	-2919.82			29.021	-2465.54			29.022	-2190.14			29.023	-1533.44			29.025	-857.934
29.04	-2916.22			29.041	-2465.54			29.042	-2191.94			29.043	-1542.19			29.045	-853.744
29.06	-2911.52			29.061	-2465.54			29.062	-2198.11			29.063	-1541.32			29.065	-846.938
29.08	-2910.31			29.081	-2465.54			29.082	-2191.57			29.083	-1541.54			29.085	-855.875
29.1	-2905.61			29.101	-2465.54			29.102	-2197.05			29.103	-1554.1			29.105	-845.049
29.12	-2894.52			29.121	-2465.54			29.122	-2200.53			29.123	-1545.93			29.125	-843.693
29.14	-2892.84			29.141	-2465.54			29.142	-2197.56			29.143	-1538.22			29.145	-851.661
29.16	-2893.23			29.161	-2465.54			29.162	-2195.38			29.163	-1532.04			29.165	-856.747
29.18	-2891.59			29.181	-2465.54			29.182	-2203.59			29.183	-1535.26			29.185	-853.889
29.202	-2905.34			29.201	-2465.54			29.202	-2196.76			29.205	-1529.25			29.205	-848.416
29.22	-2909.7			29.221	-2465.54			29.222	-2190.12			29.225	-1527.86			29.225	-850.983
29.242	-2904.15			29.241	-2465.54			29.242	-2185.37			29.245	-1525.97			29.245	-838.389
29.26	-2900.43			29.261	-2465.54			29.262	-2190.87			29.265	-1516.11			29.265	-840.109
29.282	-2896.82			29.281	-2465.54			29.282	-2190.82			29.285	-1505.39			29.285	-834.853
29.3	-2906.17			29.301	-2465.54			29.302	-2190.87			29.305	-1504.42			29.305	-840.738
29.322	-2901.47			29.321	-2465.54			29.322	-2196.56			29.325	-1507.21			29.325	-841.683
29.342	-2894.76			29.341	-2465.54			29.342	-2196.61			29.345	-1504.27			29.345	-860.235
29.362	-2894.2			29.361	-2465.54			29.362	-2191.62			29.365	-1511.52			29.365	-846.357
29.382	-2896.91			29.381	-2465.54			29.382	-2181.13			29.385	-1510.14			29.385	-849.53
29.402	-2907.47			29.401	-2465.54			29.401	-2182.1			29.405	-1502.96			29.405	-855.512
29.422	-2904.83			29.421	-2465.54			29.421	-2180.65			29.425	-1513.05			29.425	-848.295
29.442	-2906.58			29.441	-2465.54			29.443	-2167.09			29.445	-1515.28			29.445	-846.502
29.462	-2909.65			29.461	-2465.54			29.463	-2179.37			29.465	-1495.54			29.465	-851.298
29.482	-2916.8			29.481	-2465.54			29.483	-2184.16			29.485	-1499.18			29.485	-856.166
29.502	-2924.04			29.501	-2465.54			29.503	-2185.13			29.505	-1497.22			29.505	-844.662
29.522	-2915.63			29.521	-2465.54			29.521	-2181.06			29.525	-1502.38			29.525	-847.786
29.542	-2908.27			29.541	-2465.54			29.543	-2187.89			29.545	-1509.32			29.545	-841.877
29.562	-2910.09			29.561	-2465.54			29.563	-2193.41			29.565	-1507.57			29.565	-832.988
29.582	-2917.69			29.581	-2465.54			29.583	-2201.38			29.585	-1500.03			29.585	-839.164
29.602	-2914.93			29.601	-2465.54			29.603	-2199.08			29.605	-1499.38			29.605	-834.344
29.622	-2913.58			29.621	-2465.54			29.623	-2188.06			29.625	-1503.98			29.625	-829.355
29.642	-2907.64			29.641	-2465.54			29.643	-2183.82			29.645	-1501.73			29.645	-833.666
29.662	-2903.23			29.661	-2465.54			29.663	-2186.22			29.665	-1516.25			29.665	-836.863
29.682	-2904.69			29.681	-2465.54			29.683	-2186.15			29.685	-1537.68			29.685	-822.55
29.702	-2918.74			29.703	-2465.54			29.703	-2192.98			29.705	-1536.76			29.705	-832.334
29.722	-2912.58			29.723	-2465.54			29.723	-2204.55			29.725	-1549.78			29.725	-841.489
29.742	-2908.25			29.743	-2465.54			29.743	-2201.43			29.745	-1545.98			29.745	-838.631
29.762	-2910.72			29.763	-2465.54			29.763	-2195.62			29.765	-1543.46			29.765	-835.41
29.782	-2901.25			29.783	-2465.54			29.783	-2191.21			29.785	-1532.25			29.785	-839.721
29.802	-2895.7			29.803	-2465.54			29.803	-2197.07			29.805	-1544.98			29.805	-830.954
29.822	-2904.15			29.823	-2465.54			29.823	-2185.83			29.825	-1533.97			29.825	-829.815
29.842	-2884.85			29.843	-2465.54			29.843	-2188.47			29.845	-1509.8			29.845	-844.105
29.862	-2881.56			29.863	-2465.54			29.863	-2184.67			29.865	-1507.72			29.865	-845.897
29.882	-2883.13			29.883	-2465.54			29.883	-2184.94			29.885	-1503.62			29.885	-843.281
29.902	-2894.66			29.903	-2465.54			29.903	-2187.96			29.905	-1497.31			29.905	-852.654
29.922	-2893.38			29.923	-2465.54			29.923	-2188.33			29.925	-1500.9			29.925	-852.606
29.942	-2896.65			29.943	-2465.54			29.943	-2174.74			29.945	-1506.99			29.945	-846.72
29.962	-2897.35			29.963	-2465.54			29.963	-2169.15			29.965	-1506.02			29.965	-851.346
29.982	-2901.13			29.983	-2465.54			29.983	-2172.95			29.985	-1520.93			29.985	-840.254
30.002	-2903.6			30.003	-2465.54			30.003	-2178.95			30.005	-1507.76			30.005	-828.968
30.022	-2907.88			30.023	-2465.54			30.023	-2178.03			30.025	-1504.37			30.025	-823.543
30.042	-2906.75			30.043	-2465.54			30.043	-2185.35			30.045	-1498.62			30.045	-829.379
30.062	-2893.57			30.063	-2465.54			30.063	-2191.57			30.065	-1495.71			30.065	-826.134
30.082	-2883.23			30.083	-2465.54			30.083	-2189.3			30.085	-1496.73			30.085	-837.905
30.102	-2877.49			30.103	-2465.54			30.103	-2187.5			30.105	-1495.88			30.105	-850.063
30.122	-2883.04			30.123	-2465.54			30.123	-2189.03			30.125	-1491.84			30.125	-858.031
30.142	-2891.37			30.143	-2465.54			30.143	-2185.59			30.145	-1498.04			30.145	-859.436
30.162	-2884.51			30.163	-2465.54			30.163	-2189.49			30.165	-1501.92			30.165	-864.401
30.182	-2882.21			30.183	-2465.54			30.183	-2190.39			30.185	-1508.2			30.185	-862.947
30.202	-2881.7			30.203	-2465.54			30.203	-2183.63			30.205	-1494.58			30.205	-864.933
30.222	-2890.16			30.223	-2465.54			30.223	-2196.01			30.225	-1488.25			30.225	-867.452
30.242	-2884.39			30.243	-2465.54			30.243	-2205.04			30.245	-1504.2			30.245	-865.103
30.262	-2897.95			30.263	-2465.54			30.263	-2204.6			30.265	-1506.99			30.265	-854.253
30.282	-2909.7			30.283	-2465.54			30.283	-2203.46			30.285	-1506.24			30.285	-850.547
30.302	-2907.42			30.303	-2465.54			30.303	-2202.84			30.305	-1511.23			30.305	-852.751
30.322	-2911.54			30.323	-2465.54			30.323	-2201.09			30.325	-1525.61			30.325	-846.866
30.342	-2914.47			30.343	-2465.54			30.343	-2198.18			30.345	-1522.46			30.347	-833.255
30.362	-2900.98			30.363	-2465.54			30.363	-2202.71			30.365	-1523.6			30.367	-840.98
30.382	-2909.31			30.383	-2465.54			30.383	-2202.84			30.385	-1534.53			30.385	-835.676
30.402	-2913.72			30.403	-2465.54			30.403	-2204.05			30.405	-1530.75			30.407	-841.441
30.422	-2905.17			30.423	-2465.54			30.423	-2190			30.425	-1527.53			30.427	-845.679
30.442	-2909.85			30.443	-2465.54			30.443	-2183.73			30.445	-1518.87			30.447	-844.783
30.462	-2913.92			30.463	-2465.54			30.463	-2179.97			30.465	-1516.01			30.467	-845.606
30.482	-2908.32			30.483	-2465.54			30.483	-2184.33			30.485	-1506.58			30.487	-842.288
30.502	-2901.9			30.503	-2465.54			30.503	-2172.95			30.505	-1509.56			30.507	-828.362
30.522	-2908.08			30.523	-2465.54			30.523	-2176.1			30.525	-1506.14			30.527	-832.116
30.542	-2908.71			30.543	-2465.54			30.543	-2169.29			30.545	-1493.02			30.547	-844.565
30.562	-2904.18			30.563	-2465.54			30.563	-2162.66			30.565	-1502.75			30.567	-844.105
30.582	-2902.17			30.583	-2465.54			30.583	-2161.2			30.585	-1517.78			30.587	-842.458
30.602	-2889.19			30.603	-2465.54			30.603	-2160.91			30.605	-1516.66			30.607	-838.994
30.622	-2886.86			30.623	-2465.54			30.623	-2158.61			30.625	-1509.83			30.627	-839.019
30.642	-2895.82			30.643	-2465.54			30.643	-2144.39			30.647	-1509.56			30.647	-841.828
30.664	-2889.45			30.663	-2465.54			30.663	-2163.26			30.667	-1505.87			30.667	-852.485
30.684	-2891.88			30.683	-2465.54			30.683	-2168.88			30.687	-1504.27			30.687	-848.125
30.704	-2905.51			30.703	-2465.54			30.703	-2160.38			30.707	-1496.32			30.707	-848.222
30.724	-2909.99			30.723	-2465.54			30.723	-2172.83			30.727	-1491.35			30.727	-843.572
30.744	-2900.5			30.743	-2465.54			30.743	-2180.38			30.747	-1502.33			30.747	-842.87
30.764	-2906.38			30.763	-2465.54			30.763	-2180.8			30.767	-1506.96			30.767	-829.428
30.784	-2908.97			30.783	-2465.54			30.783	-2181.3			30.787	-1498.09			30.787	-836.936
30.804	-2917.6			30.803	-2465.54			30.805	-2183.75			30.807	-1492.95			30.807	-826.667
30.824	-2919.22			30.823	-2465.54			30.823	-2185.45			30.827	-1499.81			30.827	-820.346
30.844	-2921.35			30.843	-2465.54			30.843	-2174.98			30.847	-1501.61			30.847	-821.387
30.864	-2928.62			30.863	-2465.54			30.863	-2180.7			30.867	-1497.02			30.867	-836.669
30.884	-2922.2			30.883	-2465.54			30.883	-2177.84			30.887	-1501.61			30.887	-841.61
30.904	-2926.07			30.903	-2465.54			30.905	-2183.48			30.907	-1499.98			30.907	-840.666
30.924	-2909.58			30.923	-2465.54			30.925	-2185.23			30.927	-1484.68			30.927	-828.459
30.944	-2910.67			30.943	-2465.54			30.945	-2187.58			30.947	-1496.59			30.947	-838.631
30.964	-2907.01			30.963	-2465.54			30.965	-2192.69			30.967	-1498.89			30.967	-836.887
30.984	-2903.55			30.983	-2465.54			30.985	-2184.43			30.987	-1489.41			30.987	-828.096
31.004	-2908.83			31.003	-2465.54			31.005	-2189.08			31.007	-1501.68			31.007	-842.119
31.024	-2915.13			31.023	-2465.54			31.025	-2181.16			31.027	-1501			31.027	-833.86
31.044	-2900.09			31.043	-2465.54			31.045	-2186.17			31.047	-1502.16			31.047	-827.103
31.064	-2901.27			31.063	-2465.54			31.065	-2188.98			31.067	-1510.82			31.067	-847.108
31.084	-2903.21			31.083	-2465.54			31.085	-2183.7			31.087	-1503.33			31.087	-848.9
31.104	-2908.08			31.103	-2465.54			31.105	-2180.17			31.107	-1504.54			31.107	-862.536
31.124	-2909.8			31.123	-2465.54			31.125	-2186.68			31.127	-1519.43			31.127	-858.83
31.144	-2911.93			31.145	-2465.54			31.145	-2181.13			31.147	-1514.09			31.147	-850.232
31.164	-2910.6			31.165	-2465.54			31.165	-2185.62			31.167	-1513.71			31.167	-852.485
31.184	-2906.58			31.185	-2465.54			31.185	-2186.92			31.187	-1501.58			31.187	-846.551
31.204	-2916.02			31.205	-2465.54			31.205	-2183.56			31.207	-1506.26			31.207	-842.191
31.224	-2916.72			31.225	-2465.54			31.225	-2190.99			31.227	-1498.92			31.227	-839.043
31.244	-2906.55			31.245	-2465.54			31.245	-2189.05			31.247	-1498.79			31.247	-844.323
31.264	-2914.74			31.265	-2465.54			31.265	-2183.77			31.267	-1496.42			31.267	-849.142
31.284	-2916.53			31.285	-2465.54			31.285	-2185.69			31.287	-1501.8			31.287	-834.805
31.304	-2912.03			31.305	-2465.54			31.305	-2185.81			31.307	-1491.28			31.307	-838.292
31.324	-2909.85			31.325	-2465.54			31.325	-2173.26			31.327	-1501.24			31.327	-841.174
31.344	-2918.15			31.345	-2465.54			31.345	-2168.27			31.347	-1512.35			31.347	-837.348
31.364	-2915.54			31.365	-2465.54			31.365	-2183.36			31.367	-1510.82			31.367	-845.8
31.384	-2916.99			31.385	-2465.54			31.385	-2169.85			31.387	-1517.05			31.387	-845.388
31.404	-2911.66			31.405	-2465.54			31.405	-2154.2			31.407	-1510.58			31.407	-840.859
31.424	-2904.81			31.425	-2465.54			31.425	-2166.75			31.427	-1497.44			31.427	-841.271
31.444	-2906.33			31.445	-2465.54			31.445	-2164.4			31.447	-1504.71			31.447	-840.351
31.464	-2902.99			31.465	-2465.54			31.465	-2174.57			31.467	-1506.65			31.467	-845.945
31.484	-2898.56			31.485	-2465.54			31.485	-2183.6			31.487	-1504.06			31.487	-852.46
31.504	-2901.49			31.505	-2465.54			31.505	-2183.31			31.507	-1506.24			31.507	-859.46
31.524	-2893.3			31.525	-2465.54			31.525	-2176.39			31.527	-1509.17			31.527	-851.419
31.544	-2881.46			31.545	-2465.54			31.545	-2188.88			31.547	-1503.47			31.547	-849.893
31.564	-2864.92			31.565	-2465.54			31.565	-2186.75			31.567	-1497.63			31.567	-855.924
31.584	-2871.89			31.585	-2465.54			31.585	-2184.14			31.587	-1495.76			31.587	-857.571
31.604	-2875.99			31.605	-2465.54			31.605	-2187.55			31.607	-1495.28			31.607	-855.996
31.624	-2873.35			31.625	-2465.54			31.625	-2185.95			31.627	-1510.48			31.627	-854.616
31.644	-2877.3			31.645	-2465.54			31.645	-2178.03			31.647	-1527.94			31.647	-848.149
31.664	-2884.73			31.665	-2465.54			31.665	-2178.3			31.667	-1526.75			31.667	-842.409
31.684	-2897.2			31.685	-2465.54			31.685	-2179.78			31.687	-1505.8			31.689	-840.351
31.704	-2901.64			31.705	-2465.54			31.705	-2167.77			31.707	-1507.09			31.709	-832.504
31.724	-2916.17			31.725	-2465.54			31.725	-2178.23			31.727	-1514.21			31.729	-830.445
31.744	-2921.08			31.745	-2465.54			31.745	-2186.8			31.747	-1507.23			31.747	-828.338
31.764	-2909.36			31.765	-2465.54			31.765	-2188.38			31.767	-1502.31			31.769	-828.629
31.784	-2923.12			31.785	-2465.54			31.785	-2190.92			31.787	-1508.27			31.789	-819.231
31.804	-2930.19			31.805	-2465.54			31.805	-2196.95			31.807	-1511.6			31.809	-824.245
31.824	-2924.5			31.825	-2465.54			31.825	-2191.04			31.827	-1516.37			31.829	-838.631
31.844	-2907.42			31.845	-2465.54			31.845	-2191.5			31.847	-1519.31			31.849	-844.565
31.864	-2917.21			31.865	-2465.54			31.865	-2191.19			31.867	-1513.46			31.869	-839.406
31.884	-2902.56			31.885	-2465.54			31.885	-2184.43			31.887	-1518.89			31.889	-843.063
31.904	-2897.88			31.905	-2465.54			31.905	-2171.52			31.907	-1514.38			31.909	-837.808
31.924	-2907.16			31.925	-2465.54			31.925	-2171.71			31.927	-1508.08			31.929	-847.205
31.944	-2896.77			31.945	-2465.54			31.945	-2182.03			31.947	-1508.27			31.949	-841.659
31.964	-2894.3			31.965	-2465.54			31.965	-2183.02			31.967	-1515.98			31.969	-834.393
31.986	-2904.78			31.985	-2465.54			31.985	-2176.53			31.987	-1505.24			31.989	-836.137
32.004	-2904.47			32.005	-2465.54			32.005	-2169.51			32.009	-1509.22			32.009	-844.105
32.026	-2903.99			32.025	-2465.54			32.025	-2171.57			32.029	-1508.86			32.029	-843.524
32.046	-2897.16			32.045	-2465.54			32.045	-2170.24			32.049	-1501.36			32.049	-843.112
32.066	-2905			32.065	-2465.54			32.065	-2165.8			32.067	-1505.39			32.069	-843.257
32.086	-2907.4			32.085	-2465.54			32.085	-2169.1			32.089	-1509.05			32.089	-839.866
32.106	-2925.76			32.105	-2465.54			32.105	-2168.13			32.109	-1506.46			32.109	-835.628
32.126	-2927.77			32.125	-2465.54			32.125	-2170.55			32.129	-1490.72			32.129	-846.163
32.146	-2906.7			32.145	-2465.54			32.145	-2169.39			32.149	-1512.11			32.149	-842.991
32.166	-2913.43			32.165	-2465.54			32.165	-2169.24			32.169	-1524.28			32.169	-841.78
32.186	-2909.97			32.185	-2465.54			32.185	-2168.76			32.189	-1502.31			32.189	-841.828
32.206	-2907.96			32.205	-2465.54			32.205	-2170.36			32.209	-1512.78			32.209	-851.128
32.226	-2915.27			32.225	-2465.54			32.225	-2172.85			32.229	-1495.01			32.229	-847.544
32.246	-2917.94			32.245	-2465.54			32.245	-2163.45			32.249	-1494.26			32.249	-845.098
32.266	-2918.4			32.265	-2465.54			32.267	-2158.49			32.269	-1492.15			32.269	-831.293
32.286	-2927.6			32.285	-2465.54			32.287	-2159.22			32.289	-1488.37			32.289	-839.915
32.306	-2923.41			32.305	-2465.54			32.307	-2153.48			32.309	-1478.67			32.309	-852.146
32.326	-2918.01			32.325	-2465.54			32.327	-2157.25			32.329	-1478.74			32.329	-861.083
32.346	-2918.49			32.345	-2465.54			32.347	-2160.16			32.349	-1482.33			32.349	-850.111
32.366	-2914.06			32.365	-2465.54			32.367	-2158.71			32.369	-1480.34			32.369	-849.821
32.386	-2903.26			32.385	-2465.54			32.387	-2167.77			32.389	-1491.3			32.389	-853.139
32.406	-2892.05			32.405	-2465.54			32.407	-2171.64			32.409	-1490.74			32.409	-846.866
32.426	-2890.69			32.425	-2465.54			32.427	-2178.3			32.429	-1490.67			32.429	-846.285
32.446	-2886.52			32.445	-2465.54			32.447	-2174.69			32.449	-1500.59			32.449	-843.645
32.466	-2874.58			32.465	-2465.54			32.467	-2174.14			32.469	-1498.41			32.469	-843.741
32.486	-2883.71			32.485	-2465.54			32.487	-2166.68			32.489	-1506.82			32.489	-845.582
32.506	-2873.4			32.507	-2465.54			32.507	-2162.07			32.509	-1500.93			32.509	-838.195
32.526	-2877.2			32.527	-2465.54			32.527	-2164.11			32.529	-1501.68			32.529	-830.058
32.546	-2884.66			32.547	-2465.54			32.547	-2162.73			32.549	-1492.64			32.549	-835.386
32.566	-2873.11			32.567	-2465.54			32.567	-2166.14			32.569	-1487.57			32.569	-838.801
32.586	-2874			32.587	-2465.54			32.587	-2178.47			32.589	-1501.44			32.589	-833.109
32.607	-2888.02			32.607	-2465.54			32.607	-2182.9			32.609	-1490.38			32.609	-823.954
32.627	-2901.59			32.627	-2465.54			32.627	-2182.66			32.629	-1479.49			32.629	-829.864
32.647	-2899.75			32.647	-2465.54			32.647	-2195.28			32.649	-1481.65			32.649	-833.351
32.667	-2904.37			32.667	-2465.54			32.667	-2184.23			32.669	-1481.77			32.669	-840.423
32.687	-2912.44			32.687	-2465.54			32.687	-2178.45			32.689	-1486.57			32.689	-848.755
32.707	-2911.06			32.707	-2465.54			32.707	-2173.05			32.709	-1495.06			32.709	-857.377
32.727	-2902.22			32.727	-2465.54			32.727	-2169.68			32.729	-1508.4			32.729	-853.26
32.747	-2908.71			32.747	-2465.54			32.747	-2169.61			32.749	-1516.45			32.749	-846.817
32.767	-2894.59			32.767	-2465.54			32.767	-2156.38			32.769	-1523.43			32.769	-851.685
32.787	-2893.67			32.787	-2465.54			32.787	-2160.77			32.789	-1518.43			32.789	-861.301
32.807	-2891.56			32.807	-2465.54			32.807	-2167.74			32.809	-1516.01			32.809	-865.006
32.827	-2879.06			32.827	-2465.54			32.827	-2177.16			32.829	-1507.93			32.829	-867.113
32.847	-2870.64			32.847	-2465.54			32.847	-2177.02			32.849	-1515.77			32.849	-850.668
32.867	-2884.54			32.867	-2465.54			32.867	-2175.27			32.869	-1498.58			32.869	-851.371
32.887	-2885.97			32.887	-2465.54			32.887	-2175.95			32.889	-1496.05			32.889	-855.585
32.907	-2891.71			32.907	-2465.54			32.907	-2177.43			32.909	-1486.02			32.909	-848.464
32.927	-2898.29			32.927	-2465.54			32.927	-2182.22			32.929	-1481.92			32.929	-847.786
32.947	-2898			32.947	-2465.54			32.947	-2187.26			32.949	-1495.74			32.949	-850.353
32.967	-2896.84			32.967	-2465.54			32.967	-2200.46			32.969	-1500.54			32.969	-837.638
32.987	-2890.04			32.987	-2465.54			32.987	-2191.21			32.989	-1501.51			32.989	-840.811
33.007	-2888.56			33.007	-2465.54			33.007	-2191.26			33.009	-1492.49			33.009	-843.184
33.027	-2882.24			33.027	-2465.54			33.027	-2197.12			33.029	-1483.96			33.029	-839.019
33.047	-2876.59			33.047	-2465.54			33.047	-2187.5			33.049	-1494.48			33.049	-841.465
33.067	-2884.85			33.067	-2465.54			33.067	-2195.38			33.069	-1493.77			33.069	-833.618
33.087	-2896.24			33.087	-2465.54			33.087	-2184.19			33.089	-1500.22			33.089	-831.317
33.107	-2902.85			33.107	-2465.54			33.107	-2182.71			33.109	-1493.56			33.109	-835.095
33.127	-2913.79			33.127	-2465.54			33.127	-2196.32			33.129	-1495.11			33.131	-841.005
33.147	-2910.06			33.147	-2465.54			33.147	-2187.14			33.149	-1501.27			33.151	-839.382
33.167	-2906.72			33.167	-2465.54			33.167	-2176.9			33.169	-1494.14			33.171	-845.679
33.187	-2913.94			33.187	-2465.54			33.187	-2174.28			33.189	-1506.92			33.191	-836.258
33.207	-2917.6			33.207	-2465.54			33.207	-2170.55			33.209	-1510.8			33.211	-836.451
33.227	-2913.67			33.227	-2465.54			33.227	-2168.25			33.229	-1511.18			33.231	-832.504
33.247	-2910.69			33.247	-2465.54			33.247	-2166.07			33.249	-1513.22			33.251	-834.151
33.267	-2915.32			33.267	-2465.54			33.267	-2176.82			33.269	-1521.17			33.271	-836.476
33.287	-2916.07			33.287	-2465.54			33.287	-2177.11			33.289	-1521.1			33.291	-825.383
33.307	-2900.86			33.307	-2465.54			33.307	-2184.38			33.309	-1525.54			33.311	-826.618
33.327	-2896.16			33.327	-2465.54			33.327	-2187.33			33.329	-1528.93			33.331	-829.137
33.347	-2889.6			33.347	-2465.54			33.347	-2192.49			33.349	-1506.84			33.351	-833.303
33.367	-2880.4			33.367	-2465.54			33.367	-2186.7			33.371	-1509.85			33.371	-847.956
33.387	-2887.76			33.387	-2465.54			33.387	-2186.7			33.391	-1502.79			33.391	-844.71
33.409	-2887.15			33.407	-2465.54			33.407	-2170.09			33.411	-1492.22			33.411	-847.956
33.429	-2895.78			33.427	-2465.54			33.427	-2160.91			33.429	-1497.99			33.431	-851.589
33.449	-2907.81			33.447	-2465.54			33.447	-2159.65			33.451	-1493.85			33.451	-848.198
33.469	-2906.87			33.467	-2465.54			33.467	-2173.12			33.471	-1501.78			33.471	-849.263
33.489	-2912.63			33.487	-2465.54			33.487	-2173.72			33.491	-1501.1			33.491	-843.039
33.509	-2918.08			33.507	-2465.54			33.507	-2182.05			33.511	-1497.36			33.511	-848.537
33.529	-2923.6			33.527	-2465.54			33.527	-2176.87			33.531	-1501.19			33.531	-851.903
33.549	-2926.39			33.547	-2465.54			33.547	-2183.68			33.551	-1511.11			33.551	-843.378
33.569	-2928.04			33.567	-2465.54			33.567	-2185.62			33.571	-1508.27			33.571	-836.791
33.589	-2933.85			33.587	-2465.54			33.587	-2187.79			33.591	-1506.33			33.591	-844.032
33.609	-2927.19			33.607	-2465.54			33.607	-2190.73			33.611	-1494.91			33.611	-836.621
33.629	-2939.13			33.627	-2465.54			33.629	-2179.25			33.631	-1490.62			33.631	-826.957
33.649	-2933.78			33.647	-2465.54			33.649	-2177.43			33.651	-1485.6			33.651	-837.178
33.669	-2922.97			33.667	-2465.54			33.669	-2186.1			33.671	-1484.76			33.671	-842.7
33.689	-2926.75			33.687	-2465.54			33.687	-2181.76			33.691	-1474.43			33.691	-840.859
33.709	-2923.02			33.707	-2465.54			33.709	-2184.11			33.711	-1476.37			33.711	-850.959
33.729	-2905.78			33.727	-2465.54			33.729	-2191.02			33.731	-1478.09			33.731	-855.948
33.749	-2905.24			33.747	-2465.54			33.749	-2183.19			33.751	-1479.15			33.751	-851.758
33.769	-2919.12			33.767	-2465.54			33.769	-2190.48			33.771	-1479.76			33.771	-861.615
33.789	-2918.76			33.787	-2465.54			33.789	-2186.95			33.791	-1484.22			33.791	-859.581
33.809	-2907.72			33.807	-2465.54			33.809	-2177.84			33.811	-1494.31			33.811	-856.021
33.829	-2918.18			33.827	-2465.54			33.829	-2175.2			33.831	-1513.51			33.831	-854.907
33.849	-2920.29			33.847	-2465.54			33.849	-2179.88			33.851	-1500.08			33.851	-856.626
33.869	-2912.46			33.869	-2465.54			33.869	-2171.62			33.871	-1509.51			33.871	-850.063
33.889	-2927.36			33.889	-2465.54			33.889	-2181.4			33.891	-1509.27			33.891	-842.87
33.909	-2916.7			33.907	-2465.54			33.909	-2175.47			33.911	-1506.12			33.911	-847.06
33.929	-2909.7			33.929	-2465.54			33.929	-2173.92			33.931	-1496.81			33.931	-839.891
33.949	-2922.51			33.949	-2465.54			33.949	-2185.76			33.951	-1495.28			33.951	-836.282
33.969	-2918.23			33.969	-2465.54			33.969	-2193.15			33.971	-1504.59			33.971	-844.613
33.989	-2914.88			33.989	-2465.54			33.989	-2190.12			33.991	-1502.99			33.991	-840.254
34.009	-2914.08			34.009	-2465.54			34.009	-2187.84			34.011	-1514.07			34.011	-840.545
34.029	-2927.41			34.029	-2465.54			34.029	-2194.79			34.031	-1512.2			34.031	-839.552
34.049	-2919.36			34.049	-2465.54			34.049	-2185.25			34.051	-1515.74			34.051	-837.178
34.069	-2925.66			34.069	-2465.54			34.069	-2180.43			34.071	-1530.94			34.071	-832.94
34.089	-2923			34.089	-2465.54			34.089	-2172.85			34.091	-1521.95			34.091	-835.289
34.109	-2911.61			34.109	-2465.54			34.109	-2176			34.111	-1508.52			34.111	-834.805
34.129	-2916.31			34.129	-2465.54			34.129	-2170.74			34.131	-1513.17			34.131	-835.386
34.149	-2917.31			34.149	-2465.54			34.149	-2170.14			34.151	-1504.86			34.151	-845.146
34.169	-2905.49			34.169	-2465.54			34.169	-2167.96			34.171	-1507.86			34.171	-840.641
34.189	-2906.48			34.189	-2465.54			34.189	-2164.86			34.191	-1506.48			34.191	-835.313
34.209	-2919.03			34.209	-2465.54			34.209	-2166.94			34.211	-1505.36			34.211	-839.067
34.229	-2911.98			34.229	-2465.54			34.229	-2162.17			34.231	-1491.3			34.231	-839.527
34.249	-2910.84			34.249	-2465.54			34.249	-2158.88			34.251	-1495.28			34.251	-832.794
34.269	-2913.16			34.269	-2465.54			34.269	-2160.45			34.271	-1492.88			34.271	-835.41
34.289	-2916.58			34.289	-2465.54			34.289	-2164.11			34.291	-1494.26			34.29	-839.745
34.309	-2896.16			34.309	-2465.54			34.309	-2157.54			34.311	-1481.89			34.31	-828.895
34.329	-2894.13			34.329	-2465.54			34.329	-2166.22			34.331	-1486.04			34.33	-828.822
34.349	-2898.95			34.349	-2465.54			34.349	-2165.83			34.351	-1492.93			34.35	-826.013
34.369	-2873.35			34.369	-2465.54			34.369	-2173.41			34.371	-1495.23			34.37	-832.819
34.389	-2878.02			34.389	-2465.54			34.389	-2165.13			34.391	-1498.79			34.39	-844.831
34.409	-2880.64			34.409	-2465.54			34.409	-2170.67			34.411	-1511.23			34.41	-852.993
34.429	-2876.35			34.429	-2465.54			34.429	-2181.3			34.431	-1506.77			34.43	-857.692
34.449	-2880.06			34.449	-2465.54			34.449	-2177.31			34.451	-1502.33			34.45	-853.55
34.469	-2882.96			34.469	-2465.54			34.469	-2175.47			34.471	-1500.49			34.47	-857.595
34.489	-2886.06			34.489	-2465.54			34.489	-2177.19			34.491	-1501.82			34.49	-862.027
34.509	-2895.58			34.509	-2465.54			34.511	-2173.75			34.511	-1517.34			34.512	-863.965
34.529	-2899			34.529	-2465.54			34.531	-2177.86			34.531	-1508.32			34.532	-861.373
34.549	-2901.93			34.549	-2465.54			34.551	-2179.08			34.551	-1504.44			34.552	-859.581
34.569	-2902.29			34.569	-2465.54			34.571	-2170.84			34.571	-1495.57			34.572	-856.747
34.589	-2918.2			34.589	-2465.54			34.591	-2172.51			34.591	-1486.09			34.592	-852.339
34.609	-2914.13			34.609	-2465.54			34.611	-2183.97			34.611	-1485.58			34.612	-855.028
34.629	-2917.91			34.629	-2465.54			34.631	-2180.8			34.631	-1477.82			34.632	-848.634
34.649	-2916.56			34.649	-2465.54			34.651	-2176.87			34.651	-1477.75			34.652	-844.759
34.669	-2906.82			34.669	-2465.54			34.671	-2179.95			34.671	-1487.5			34.672	-848.27
34.689	-2900.3			34.689	-2465.54			34.691	-2175.69			34.691	-1499.35			34.692	-846.696
34.709	-2898.25			34.709	-2465.54			34.711	-2170.02			34.711	-1502.75			34.712	-842.361
34.729	-2884.13			34.729	-2465.54			34.731	-2173.38			34.731	-1500.71			34.732	-851.734
34.749	-2885.72			34.749	-2465.54			34.751	-2165.46			34.753	-1505.95			34.752	-848.246
34.771	-2885.94			34.769	-2465.54			34.771	-2169.87			34.773	-1510.89			34.772	-861.785
34.789	-2880.83			34.789	-2465.54			34.791	-2171.37			34.793	-1513.61			34.792	-871.666
34.811	-2878.48			34.809	-2465.54			34.811	-2167.77			34.813	-1501.92			34.812	-868.494
34.831	-2887.64			34.829	-2465.54			34.831	-2169.07			34.833	-1506.84			34.832	-857.692
34.851	-2881.7			34.849	-2465.54			34.851	-2170.53			34.853	-1498.75			34.852	-852.872
34.871	-2884.63			34.869	-2465.54			34.871	-2169.85			34.873	-1491.76			34.872	-850.474
34.891	-2903.31			34.889	-2465.54			34.891	-2171.93			34.893	-1485.73			34.892	-839.503
34.911	-2896.45			34.909	-2465.54			34.911	-2173.21			34.913	-1485.75			34.912	-846.551
34.931	-2904.76			34.929	-2465.54			34.931	-2176.56			34.933	-1475.59			34.932	-846.454
34.951	-2895.75			34.949	-2465.54			34.951	-2167.26			34.953	-1472.34			34.952	-841.368
34.971	-2904.4			34.969	-2465.54			34.971	-2158.88			34.973	-1473.6			34.972	-841.513
34.991	-2900.59			34.989	-2465.54			34.991	-2171.4			34.993	-1474.94			34.992	-851.976
35.011	-2908.47			35.009	-2465.54			35.011	-2160.62			35.013	-1473.48			35.012	-856.844
35.031	-2912.24			35.029	-2465.54			35.031	-2161.18			35.033	-1477.87			35.032	-857.256
35.051	-2911.28			35.049	-2465.54			35.051	-2156.45			35.053	-1479.11			35.052	-863.868
35.071	-2909.02			35.069	-2465.54			35.071	-2155.07			35.073	-1491.47			35.072	-850.329
35.091	-2917.52			35.089	-2465.54			35.091	-2150.57			35.093	-1492.44			35.092	-860.09
35.111	-2899.19			35.109	-2465.54			35.111	-2166.89			35.113	-1480.66			35.112	-863.214
35.131	-2903.45			35.129	-2465.54			35.131	-2161.11			35.133	-1497.73			35.132	-846.817
35.151	-2894.25			35.149	-2465.54			35.151	-2164.06			35.153	-1487.3			35.152	-847.52
35.171	-2895.58			35.169	-2465.54			35.171	-2168.52			35.173	-1490.87			35.172	-855.512
35.191	-2896.16			35.189	-2465.54			35.191	-2173.58			35.193	-1476.78			35.192	-855.003
35.211	-2897.16			35.209	-2465.54			35.211	-2169.65			35.213	-1478.82			35.212	-845.897
35.231	-2892.87			35.231	-2465.54			35.231	-2173.36			35.233	-1468.7			35.232	-845.049
35.251	-2892.41			35.251	-2465.54			35.251	-2163.43			35.253	-1475.11			35.252	-849.263
35.271	-2896.65			35.271	-2465.54			35.271	-2167.72			35.273	-1479.3			35.272	-841.295
35.291	-2896.62			35.291	-2465.54			35.291	-2172.97			35.293	-1478.14			35.292	-846.357
35.311	-2888.8			35.311	-2465.54			35.311	-2186			35.313	-1477.19			35.312	-850.087
35.331	-2900.89			35.331	-2465.54			35.331	-2177.89			35.333	-1480.32			35.332	-852.751
35.351	-2908.44			35.351	-2465.54			35.351	-2180.34			35.353	-1487.06			35.352	-848.464
35.371	-2907.04			35.371	-2465.54			35.371	-2190.12			35.373	-1493.41			35.372	-849.385
35.391	-2909.12			35.391	-2465.54			35.391	-2172.95			35.393	-1507.28			35.392	-853.502
35.411	-2910.43			35.411	-2465.54			35.411	-2176.82			35.413	-1511.94			35.412	-871.085
35.431	-2915.05			35.431	-2465.54			35.431	-2187.17			35.433	-1505.32			35.432	-858.903
35.451	-2911.59			35.451	-2465.54			35.451	-2189.68			35.453	-1501.51			35.452	-852.606
35.471	-2915.49			35.471	-2465.54			35.471	-2192.25			35.473	-1505.32			35.472	-845.897
35.491	-2903.4			35.491	-2465.54			35.491	-2189.71			35.493	-1485.19			35.492	-837.59
35.511	-2899.84			35.511	-2465.54			35.511	-2183.7			35.513	-1480.61			35.512	-827.902
35.531	-2904.62			35.531	-2465.54			35.531	-2187.02			35.533	-1490.07			35.532	-825.771
35.551	-2898.44			35.551	-2465.54			35.551	-2185.91			35.553	-1491.25			35.552	-832.891
35.571	-2891.56			35.571	-2465.54			35.571	-2176.61			35.573	-1501.32			35.572	-836.451
35.591	-2900.67			35.591	-2465.54			35.591	-2164.25			35.593	-1497.82			35.592	-842.506
35.611	-2905.75			35.611	-2465.54			35.611	-2173.51			35.613	-1499.96			35.612	-852.339
35.631	-2907.69			35.631	-2465.54			35.631	-2173.43			35.633	-1506.87			35.632	-864.958
35.651	-2914.33			35.651	-2465.54			35.651	-2163.04			35.653	-1510.36			35.652	-851.032
35.671	-2916			35.671	-2465.54			35.671	-2174.18			35.673	-1509.73			35.672	-849.651
35.691	-2915.95			35.691	-2465.54			35.693	-2171.52			35.693	-1503.18			35.692	-849.675
35.711	-2919.68			35.711	-2465.54			35.711	-2161.08			35.713	-1500.9			35.712	-845.413
35.731	-2909.19			35.731	-2465.54			35.733	-2166.22			35.733	-1497.19			35.732	-845.049
35.751	-2908.47			35.751	-2465.54			35.753	-2175.22			35.753	-1489.7			35.752	-853.429
35.771	-2903.77			35.771	-2465.54			35.773	-2182.64			35.773	-1487.13			35.772	-854.616
35.791	-2888.75			35.791	-2465.54			35.793	-2180.72			35.793	-1492.95			35.792	-844.589
35.811	-2876.47			35.811	-2465.54			35.813	-2170.57			35.813	-1488.22			35.812	-850.765
35.831	-2879.02			35.831	-2465.54			35.833	-2161.4			35.833	-1488.05			35.832	-850.474
35.851	-2888.99			35.851	-2465.54			35.853	-2154.61			35.853	-1488.49			35.852	-856.36
35.871	-2878.72			35.871	-2465.54			35.873	-2146.72			35.873	-1465.87			35.872	-860.38
35.891	-2872.19			35.891	-2465.54			35.893	-2156.12			35.893	-1468.51			35.892	-862.778
35.911	-2871.99			35.911	-2465.54			35.913	-2153.52			35.913	-1473.72			35.912	-858.273
35.931	-2874.73			35.931	-2465.54			35.933	-2165.15			35.933	-1473.89			35.934	-854.664
35.951	-2866.57			35.951	-2465.54			35.953	-2172.56			35.953	-1471.49			35.954	-848.537
35.971	-2873.06			35.971	-2465.54			35.973	-2180.67			35.973	-1485.51			35.974	-836.621
35.991	-2886.43			35.991	-2465.54			35.993	-2179.97			35.993	-1484.73			35.994	-842.797
36.011	-2892.6			36.011	-2465.54			36.013	-2185.03			36.013	-1501.56			36.014	-852.872
36.031	-2896.48			36.031	-2465.54			36.033	-2185.06			36.033	-1502.21			36.034	-856.36
36.051	-2907.57			36.051	-2465.54			36.053	-2171.33			36.053	-1493.17			36.054	-854.01
36.071	-2890.54			36.071	-2465.54			36.073	-2181.57			36.073	-1492.03			36.074	-842.991
36.091	-2900.43			36.091	-2465.54			36.093	-2168.23			36.093	-1494.48			36.094	-842.337
36.111	-2906.94			36.111	-2465.54			36.113	-2159.8			36.113	-1497.99			36.114	-834.054
36.131	-2907.33			36.131	-2465.54			36.133	-2161.15			36.133	-1499.45			36.134	-847.108
36.153	-2896.53			36.151	-2465.54			36.153	-2159.22			36.153	-1495.25			36.154	-845.727
36.171	-2901.56			36.171	-2465.54			36.173	-2165.1			36.175	-1478.04			36.174	-849.433
36.193	-2892.29			36.191	-2465.54			36.193	-2166.34			36.195	-1479.32			36.194	-854.737
36.211	-2885.72			36.211	-2465.54			36.213	-2163.72			36.215	-1481.63			36.214	-855.779
36.233	-2894.56			36.231	-2465.54			36.233	-2163.43			36.235	-1487.03			36.234	-857.111
36.253	-2899.04			36.251	-2465.54			36.253	-2172.56			36.255	-1489.17			36.254	-859.581
36.273	-2896.74			36.271	-2465.54			36.273	-2163.31			36.275	-1489.34			36.274	-852.242
36.293	-2911.59			36.291	-2465.54			36.293	-2160.98			36.295	-1496.37			36.294	-839.067
36.313	-2930.46			36.311	-2465.54			36.313	-2166.05			36.315	-1481.12			36.314	-845.921
36.333	-2922.9			36.331	-2465.54			36.333	-2166.26			36.335	-1503.69			36.334	-837.735
36.353	-2923.92			36.351	-2465.54			36.353	-2165.73			36.355	-1502.07			36.354	-831.922
36.373	-2932.27			36.371	-2465.54			36.373	-2155.41			36.375	-1499.67			36.374	-843.548
36.393	-2930.84			36.391	-2465.54			36.393	-2153.52			36.395	-1498.38			36.394	-837.42
36.413	-2935.37			36.411	-2465.54			36.413	-2147.59			36.415	-1500.37			36.414	-828.943
36.433	-2927.36			36.431	-2465.54			36.433	-2146.55			36.435	-1503.4			36.434	-831.341
36.453	-2925.06			36.451	-2465.54			36.453	-2159.43			36.455	-1501.61			36.454	-831.704
36.473	-2918.13			36.471	-2465.54			36.473	-2152.29			36.475	-1489.19			36.474	-840.956
36.493	-2927.82			36.491	-2465.54			36.493	-2156.58			36.495	-1483.01			36.494	-849.942
36.513	-2915.56			36.511	-2465.54			36.513	-2173.65			36.515	-1475.35			36.514	-858.079
36.533	-2913.94			36.531	-2465.54			36.533	-2177.24			36.535	-1479.81			36.534	-869.971
36.553	-2895.65			36.551	-2465.54			36.553	-2176.53			36.555	-1484.1			36.554	-875.445
36.573	-2893.72			36.571	-2465.54			36.573	-2184.36			36.575	-1472.83			36.574	-881.693
36.593	-2891.61			36.593	-2465.54			36.593	-2177.24			36.595	-1477.53			36.594	-872.054
36.613	-2894.69			36.611	-2465.54			36.613	-2170.53			36.615	-1483.98			36.614	-857.934
36.633	-2886.09			36.633	-2465.54			36.633	-2174.64			36.635	-1482.19			36.634	-859.726
36.653	-2883.93			36.651	-2465.54			36.653	-2168.25			36.655	-1488.88			36.654	-858.249
36.673	-2887.03			36.673	-2465.54			36.673	-2160.26			36.675	-1493			36.674	-845.122
36.693	-2909.17			36.693	-2465.54			36.693	-2168.3			36.695	-1503.18			36.694	-851.807
36.713	-2918.49			36.713	-2465.54			36.713	-2166.63			36.715	-1505.99			36.714	-845.582
36.733	-2913.58			36.733	-2465.54			36.733	-2172.44			36.735	-1496.85			36.734	-840.908
36.753	-2921.84			36.753	-2465.54			36.753	-2183.22			36.755	-1496.71			36.754	-834.708
36.773	-2911.49			36.773	-2465.54			36.773	-2175.42			36.775	-1505.9			36.774	-828.725
36.793	-2924.62			36.793	-2465.54			36.793	-2176.05			36.795	-1509.46			36.794	-821.217
36.813	-2931.43			36.813	-2465.54			36.813	-2174.64			36.815	-1513.58			36.814	-831.704
36.833	-2930.97			36.833	-2465.54			36.833	-2179.73			36.835	-1520.01			36.834	-831.608
36.853	-2935.11			36.853	-2465.54			36.853	-2177.26			36.855	-1527.55			36.854	-823.203
36.873	-2941.02			36.873	-2465.54			36.873	-2178.25			36.875	-1524.57			36.874	-830.421
36.893	-2935.95			36.893	-2465.54			36.893	-2178.28			36.895	-1518.58			36.894	-845.873
36.913	-2948.99			36.913	-2465.54			36.913	-2171.08			36.915	-1509.75			36.914	-848.585
36.933	-2949.15			36.933	-2465.54			36.933	-2167.38			36.935	-1508.23			36.934	-844.88
36.953	-2948.26			36.953	-2465.54			36.953	-2164.23			36.955	-1512.18			36.954	-851.128
36.973	-2956.64			36.973	-2465.54			36.973	-2164.08			36.975	-1514.19			36.974	-855.827
36.993	-2947.05			36.993	-2465.54			36.993	-2156.04			36.995	-1503.18			36.994	-845.098
37.013	-2956.18			37.013	-2465.54			37.013	-2171.06			37.015	-1498.31			37.014	-853.405
37.033	-2952.04			37.033	-2465.54			37.033	-2170.94			37.035	-1508.98			37.034	-839.77
37.053	-2959.5			37.053	-2465.54			37.053	-2174.45			37.055	-1511.26			37.054	-839.455
37.073	-2956.61			37.073	-2465.54			37.075	-2168.18			37.075	-1501.65			37.074	-841.441
37.093	-2945.23			37.093	-2465.54			37.093	-2166.36			37.095	-1504.03			37.094	-841.755
37.113	-2948.19			37.113	-2465.54			37.115	-2159.31			37.115	-1504.76			37.114	-842.531
37.133	-2938.26			37.133	-2465.54			37.135	-2167.47			37.135	-1497.1			37.134	-856.408
37.153	-2939.76			37.153	-2465.54			37.155	-2183.22			37.155	-1493.99			37.154	-860.065
37.173	-2926.73			37.173	-2465.54			37.175	-2187.02			37.175	-1493.41			37.174	-843.257
37.193	-2931.23			37.193	-2465.54			37.195	-2176.36			37.195	-1488.71			37.194	-846.163
37.213	-2927.28			37.213	-2465.54			37.215	-2169.56			37.215	-1486.33			37.216	-846.139
37.233	-2917.52			37.233	-2465.54			37.235	-2164.16			37.235	-1494.58			37.236	-834.03
37.253	-2923.36			37.253	-2465.54			37.255	-2171.54			37.255	-1490.62			37.254	-836.04
37.273	-2917.62			37.273	-2465.54			37.275	-2172.49			37.275	-1486.91			37.274	-834.175
37.293	-2928.5			37.293	-2465.54			37.295	-2164.08			37.295	-1489.22			37.296	-833.279
37.313	-2940.1			37.313	-2465.54			37.315	-2168.01			37.315	-1492.01			37.316	-835.192
37.333	-2954.39			37.333	-2465.54			37.335	-2171.83			37.335	-1486.77			37.336	-827.781
37.353	-2945.28			37.353	-2465.54			37.355	-2165.88			37.355	-1492.51			37.356	-817.657
37.373	-2946.56			37.373	-2465.54			37.375	-2162.49			37.375	-1500.71			37.376	-826.061
37.393	-2944.99			37.393	-2465.54			37.395	-2162.92			37.395	-1493.36			37.396	-826.861
37.413	-2941.02			37.413	-2465.54			37.415	-2169.87			37.415	-1481.09			37.416	-824.778
37.433	-2936.51			37.433	-2465.54			37.435	-2158.3			37.435	-1481.05			37.436	-834.247
37.453	-2924.18			37.453	-2465.54			37.455	-2180.53			37.457	-1468.1			37.456	-846.478
37.473	-2924.86			37.473	-2465.54			37.475	-2177.96			37.475	-1461.41			37.476	-846.067
37.493	-2932.54			37.493	-2465.54			37.495	-2171.13			37.495	-1466.62			37.496	-857.207
37.513	-2930.24			37.513	-2465.54			37.515	-2174.35			37.515	-1463.59			37.516	-854.858
37.535	-2924.84			37.533	-2465.54			37.535	-2170.7			37.537	-1476.92			37.536	-856.65
37.553	-2929.83			37.553	-2465.54			37.555	-2175.95			37.557	-1486.45			37.556	-855.197
37.575	-2934.77			37.573	-2465.54			37.575	-2178.83			37.577	-1486.91			37.576	-846.091
37.595	-2924.81			37.593	-2465.54			37.595	-2172.73			37.595	-1483.86			37.596	-829.912
37.615	-2922.95			37.613	-2465.54			37.615	-2164.54			37.615	-1491.4			37.616	-837.905
37.635	-2923.46			37.633	-2465.54			37.635	-2157.3			37.637	-1484.29			37.636	-843.378
37.655	-2920.75			37.653	-2465.54			37.655	-2163.45			37.657	-1481.87			37.656	-845.074
37.675	-2924.23			37.673	-2465.54			37.675	-2162.53			37.677	-1485.53			37.676	-857.886
37.695	-2911.81			37.693	-2465.54			37.695	-2164.28			37.697	-1482.72			37.696	-857.837
37.715	-2899.65			37.713	-2465.54			37.715	-2164.25			37.717	-1483.35			37.716	-859.726
37.735	-2896.45			37.733	-2465.54			37.735	-2153.35			37.737	-1484.49			37.736	-855.318
37.755	-2908.42			37.753	-2465.54			37.755	-2152.19			37.757	-1490.31			37.756	-858.709
37.775	-2901.27			37.773	-2465.54			37.775	-2156.77			37.777	-1489.41			37.776	-852.364
37.795	-2887.69			37.793	-2465.54			37.795	-2170.04			37.797	-1505.66			37.796	-854.132
37.815	-2897.01			37.813	-2465.54			37.815	-2184.74			37.817	-1495.67			37.816	-850.789
37.835	-2896.77			37.833	-2465.54			37.835	-2181.09			37.837	-1491.62			37.836	-849.99
37.855	-2904.91			37.853	-2465.54			37.855	-2177.36			37.857	-1491.79			37.856	-854.786
37.875	-2906.38			37.873	-2465.54			37.875	-2191.84			37.877	-1494.21			37.876	-840.932
37.895	-2916.43			37.893	-2465.54			37.895	-2182.98			37.897	-1492.9			37.896	-845.413
37.915	-2922.05			37.913	-2465.54			37.915	-2184.86			37.917	-1495.28			37.916	-845.267
37.935	-2929.03			37.933	-2465.54			37.935	-2177.26			37.937	-1493.8			37.936	-847.132
37.955	-2927.19			37.953	-2465.54			37.955	-2165.03			37.957	-1490.72			37.956	-841.295
37.975	-2928.76			37.975	-2465.54			37.975	-2167.14			37.977	-1489.65			37.976	-844.492
37.995	-2934.62			37.993	-2465.54			37.995	-2159.6			37.997	-1480.49			37.996	-847.084
38.015	-2943			38.013	-2465.54			38.015	-2161.42			38.017	-1479.93			38.016	-840.932
38.035	-2953.83			38.035	-2465.54			38.035	-2173.12			38.037	-1465.72			38.036	-840.375
38.055	-2944.87			38.053	-2465.54			38.055	-2167.52			38.057	-1471.25			38.056	-846.575
38.075	-2943.12			38.075	-2465.54			38.075	-2180.8			38.077	-1484.63			38.076	-839.067
38.095	-2934.57			38.095	-2465.54			38.095	-2178.81			38.097	-1482.4			38.096	-838.607
38.115	-2934.5			38.115	-2465.54			38.115	-2176.48			38.117	-1485.34			38.116	-840.06
38.135	-2926.7			38.135	-2465.54			38.135	-2170.24			38.137	-1491.47			38.136	-840.956
38.155	-2915.76			38.155	-2465.54			38.155	-2168.64			38.157	-1492.85			38.156	-847.762
38.175	-2912.12			38.175	-2465.54			38.175	-2158.37			38.177	-1507.69			38.176	-842.676
38.195	-2903.79			38.195	-2465.54			38.195	-2148.73			38.197	-1511.4			38.196	-841.707
38.215	-2899.04			38.215	-2465.54			38.215	-2154.71			38.217	-1517.8			38.216	-845.025
38.235	-2897.83			38.235	-2465.54			38.235	-2145.56			38.237	-1518.41			38.236	-836.5
38.255	-2906.79			38.255	-2465.54			38.255	-2142.43			38.257	-1516.06			38.256	-823.397
38.275	-2902.07			38.275	-2465.54			38.275	-2127.46			38.277	-1526.41			38.276	-829.936
38.295	-2906.96			38.295	-2465.54			38.295	-2141.51			38.297	-1509.46			38.296	-831.583
38.315	-2919.7			38.315	-2465.54			38.315	-2142.29			38.317	-1511.94			38.316	-838.292
38.335	-2930.02			38.335	-2465.54			38.335	-2153.02			38.337	-1510.58			38.336	-845.582
38.355	-2927.84			38.355	-2465.54			38.355	-2170.16			38.357	-1495.64			38.356	-850.329
38.375	-2937.31			38.375	-2465.54			38.375	-2166.89			38.377	-1504.27			38.376	-853.332
38.395	-2938.64			38.395	-2465.54			38.395	-2161.4			38.397	-1495.06			38.396	-841.61
38.415	-2937.07			38.415	-2465.54			38.415	-2162.53			38.417	-1484.59			38.416	-858.055
38.435	-2938.16			38.435	-2465.54			38.435	-2159.31			38.437	-1477.6			38.436	-864.812
38.455	-2929.44			38.455	-2465.54			38.457	-2143.86			38.457	-1475.28			38.456	-863.02
38.475	-2924.43			38.475	-2465.54			38.477	-2154.74			38.477	-1473.26			38.476	-862.245
38.495	-2929.17			38.495	-2465.54			38.497	-2151.68			38.497	-1467.98			38.496	-865.151
38.515	-2926.95			38.515	-2465.54			38.517	-2159.99			38.517	-1480.12			38.516	-861.204
38.535	-2917.67			38.535	-2465.54			38.537	-2170.94			38.537	-1483.62			38.536	-854.931
38.555	-2910.33			38.555	-2465.54			38.557	-2163.26			38.557	-1487.96			38.556	-860.211
38.575	-2893.5			38.575	-2465.54			38.577	-2169.56			38.577	-1501.49			38.576	-851.831
38.595	-2907.28			38.595	-2465.54			38.597	-2161.93			38.597	-1513.22			38.596	-852.485
38.615	-2896.99			38.615	-2465.54			38.617	-2162.29			38.617	-1507.64			38.616	-852.63
38.635	-2891.15			38.635	-2465.54			38.637	-2150.91			38.637	-1509.24			38.636	-856.166
38.655	-2904.57			38.655	-2465.54			38.657	-2143.18			38.657	-1509.17			38.658	-846.454
38.675	-2901.13			38.675	-2465.54			38.677	-2141.05			38.677	-1511.16			38.676	-853.09
38.695	-2888.97			38.695	-2465.54			38.697	-2144.01			38.697	-1515.72			38.698	-846.72
38.715	-2898.34			38.715	-2465.54			38.717	-2137.08			38.717	-1511.67			38.718	-842.845
38.735	-2911.4			38.735	-2465.54			38.737	-2146.4			38.737	-1519.82			38.736	-843.62
38.755	-2918.2			38.755	-2465.54			38.757	-2138.82			38.757	-1516.83			38.758	-845.485
38.775	-2918.61			38.775	-2465.54			38.777	-2143.79			38.777	-1502.24			38.778	-854.228
38.795	-2912.63			38.795	-2465.54			38.797	-2159.92			38.797	-1499.74			38.798	-838.873
38.815	-2903.21			38.815	-2465.54			38.817	-2163.43			38.817	-1502.72			38.818	-837.711
38.835	-2900.47			38.835	-2465.54			38.837	-2169.15			38.837	-1492.05			38.838	-835.119
38.857	-2898.39			38.855	-2465.54			38.857	-2164.83			38.857	-1490.45			38.858	-848.464
38.875	-2898.56			38.875	-2465.54			38.877	-2158.95			38.878	-1483.4			38.878	-846.914
38.895	-2890.11			38.895	-2465.54			38.897	-2157.98			38.898	-1486.94			38.898	-845.122
38.915	-2888.46			38.915	-2465.54			38.917	-2159.82			38.918	-1474.33			38.918	-848.876
38.937	-2898.32			38.935	-2465.54			38.937	-2158.9			38.938	-1476.85			38.938	-855.851
38.957	-2899.29			38.955	-2465.54			38.957	-2145.34			38.958	-1482.31			38.958	-851.007
38.977	-2900.69			38.975	-2465.54			38.977	-2154.11			38.978	-1498.04			38.978	-856.408
38.995	-2912.27			38.995	-2465.54			38.997	-2160.11			38.998	-1501.68			38.998	-854.64
39.017	-2917.06			39.015	-2465.54			39.017	-2147.08			39.018	-1505.61			39.018	-844.129
39.037	-2913.07			39.035	-2465.54			39.037	-2151.32			39.038	-1499.64			39.038	-850.499
39.057	-2912.95			39.055	-2465.54			39.057	-2158.37			39.058	-1494.38			39.058	-853.284
39.077	-2909.27			39.075	-2465.54			39.077	-2164.25			39.078	-1499.42			39.078	-849.506
39.097	-2908.08			39.095	-2465.54			39.097	-2170.26			39.098	-1497.87			39.098	-852.654
39.117	-2907.06			39.115	-2465.54			39.117	-2172.49			39.118	-1510.6			39.118	-863.214
39.137	-2911.81			39.135	-2465.54			39.137	-2163.96			39.138	-1509.8			39.138	-857.232
39.157	-2911.06			39.155	-2465.54			39.157	-2170.24			39.158	-1514.07			39.158	-855.827
39.177	-2909.31			39.175	-2465.54			39.177	-2163.87			39.178	-1514.58			39.178	-847.399
39.197	-2906.07			39.195	-2465.54			39.197	-2141			39.198	-1514.89			39.198	-849.288
39.217	-2900.43			39.215	-2465.54			39.217	-2133.59			39.218	-1504.71			39.218	-852.557
39.237	-2887.66			39.235	-2465.54			39.237	-2139.23			39.238	-1492.9			39.238	-852.921
39.257	-2892.19			39.255	-2465.54			39.257	-2141.95			39.258	-1484.59			39.258	-846.067
39.277	-2904.28			39.275	-2465.54			39.277	-2146.38			39.278	-1491.57			39.278	-840.641
39.297	-2901.27			39.295	-2465.54			39.297	-2154.61			39.298	-1485.24			39.298	-848.924
39.317	-2899.24			39.315	-2465.54			39.317	-2144.18			39.318	-1492.08			39.318	-845.292
39.337	-2905.83			39.335	-2465.54			39.337	-2139.72			39.338	-1487.01			39.338	-846.793
39.357	-2905.39			39.355	-2465.54			39.357	-2136.18			39.358	-1489.34			39.358	-855.1
39.377	-2900.33			39.377	-2465.54			39.377	-2130.15			39.378	-1487.03			39.378	-857.232
39.397	-2910.5			39.397	-2465.54			39.397	-2130.76			39.398	-1489.9			39.398	-854.543
39.417	-2921.18			39.415	-2465.54			39.417	-2134.27			39.418	-1499.35			39.418	-853.332
39.437	-2921.33			39.437	-2465.54			39.437	-2142.02			39.438	-1489.73			39.438	-864.231
39.457	-2928.13			39.457	-2465.54			39.457	-2129.11			39.458	-1489.73			39.458	-849.942
39.477	-2939.93			39.477	-2465.54			39.477	-2136.28			39.478	-1491.81			39.478	-857.062
39.497	-2938.09			39.497	-2465.54			39.497	-2141.9			39.498	-1489.19			39.498	-866.241
39.517	-2929.97			39.517	-2465.54			39.517	-2145.77			39.518	-1500.61			39.518	-861.083
39.537	-2935.47			39.537	-2465.54			39.537	-2146.06			39.538	-1499.06			39.538	-843.838
39.557	-2913.77			39.557	-2465.54			39.557	-2145.6			39.558	-1490.67			39.558	-854.204
39.577	-2915.08			39.577	-2465.54			39.577	-2138.29			39.58	-1489.1			39.578	-853.187
39.597	-2905.97			39.597	-2465.54			39.597	-2145.65			39.6	-1500.78			39.598	-853.599
39.617	-2911.08			39.617	-2465.54			39.617	-2160.31			39.62	-1489.6			39.618	-855.924
39.637	-2917.35			39.637	-2465.54			39.637	-2168.47			39.64	-1489.43			39.638	-851.976
39.657	-2913.89			39.657	-2465.54			39.657	-2173.34			39.658	-1492.15			39.658	-854.713
39.677	-2901.56			39.677	-2465.54			39.677	-2177.84			39.68	-1496.03			39.678	-854.398
39.697	-2908.78			39.697	-2465.54			39.697	-2179.73			39.7	-1484.63			39.698	-854.035
39.717	-2911.54			39.717	-2465.54			39.717	-2170.02			39.72	-1487.16			39.718	-866.701
39.737	-2920.67			39.737	-2465.54			39.737	-2177.02			39.74	-1488.44			39.738	-860.259
39.757	-2922.15			39.757	-2465.54			39.757	-2169.32			39.76	-1483.28			39.758	-863.02
39.777	-2920.79			39.777	-2465.54			39.777	-2157.16			39.78	-1474.81			39.778	-854.979
39.797	-2911.3			39.797	-2465.54			39.797	-2154.01			39.8	-1474.16			39.798	-848.343
39.817	-2911.06			39.817	-2465.54			39.817	-2143.18			39.82	-1466.91			39.818	-858.394
39.837	-2912.85			39.837	-2465.54			39.839	-2131.73			39.84	-1481.85			39.838	-853.962
39.857	-2922.97			39.857	-2465.54			39.859	-2119.23			39.86	-1481.31			39.858	-850.014
39.877	-2918.03			39.877	-2465.54			39.877	-2127.27			39.88	-1487.54			39.878	-859.145
39.897	-2917.98			39.897	-2465.54			39.899	-2123.57			39.9	-1481.07			39.898	-852.315
39.917	-2928.62			39.917	-2465.54			39.919	-2131.85			39.92	-1512.64			39.918	-844.589
39.937	-2921.23			39.937	-2465.54			39.939	-2137.83			39.94	-1508.25			39.938	-854.616
39.957	-2915.05			39.956	-2465.54			39.959	-2139.16			39.96	-1511.28			39.958	-859.193
39.977	-2912.41			39.976	-2465.54			39.979	-2140.06			39.98	-1508.1			39.978	-858.588
[truncated: 9,642 more rows]
