# Supplementary material for: Mechanistic basis for relaxation of DNA supercoils by human topoisomerase IIIα–RMI1–RMI2
Source: Proc Natl Acad Sci U S A. 2026 Jan 23;123(4):e2406949123. doi: 10.1073/pnas.2406949123 (PMC12849704; doi:10.1073/pnas.2406949123)
Supplement: Supplementary file 10 — Dataset S09 (XLSX) [file pnas.2406949123.sd09.xlsx]

## Sheet: Fig. S5
Measured data from single-TRR experiments					Fit of the Arrhenius equation to the measured data from single-TRR experiments				Measured data from multiple-TRR experiments (10 nM TRR)					Fit of the Arrhenius equation to the measured data from multiple-TRR experiments (10 nM TRR)
Force (pN)	SEM of force (pN)	Relaxation rate (Lk.s^-1)	SEM of relaxation rate (Lk.s^-1)		Force (pN)	Relaxation rate (Lk.s^-1)			Force (pN)	SEM of force (pN)	Relaxation rate (Lk.s^-1)	SEM of relaxation rate (Lk.s^-1)		Force (pN)	Relaxation rate (Lk.s^-1)
5.2	0.37	6.8	1.67		0	36.4517			5.25894	0.440686	66.256	18.2954		0	222.386
10.4	0.16	0.76	0.14		0.02002	36.1937			10.8802	0.254599	11.8399	1.6076		0.08008	217.734
15.2	0.11	0.17	0.017		0.04004	35.9375			16.4121	0.162816	2.99385	0.341324		0.1001	216.587
					0.06006	35.6831								0.12012	215.445
					0.08008	35.4306								0.14014	214.309
					0.1001	35.1798								0.16016	213.18
					0.12012	34.9308								0.18018	212.056
					0.14014	34.6835								0.2002	210.938
					0.16016	34.438								0.22022	209.827
					0.18018	34.1943								0.24024	208.721
					0.2002	33.9523								0.26026	207.62
					0.22022	33.7119								0.28028	206.526
					0.24024	33.4733								0.3003	205.437
					0.26026	33.2364								0.32032	204.355
					0.28028	33.0012								0.34034	203.277
					0.3003	32.7676								0.36036	202.206
					0.32032	32.5356								0.38038	201.14
					0.34034	32.3053								0.4004	200.08
					0.36036	32.0767								0.42042	199.025
					0.38038	31.8496								0.44044	197.976
					0.4004	31.6242								0.46046	196.933
					0.42042	31.4004								0.48048	195.895
					0.44044	31.1781								0.5005	194.862
					0.46046	30.9574								0.52052	193.835
					0.48048	30.7383								0.54054	192.813
					0.5005	30.5207								0.56056	191.797
					0.52052	30.3047								0.58058	190.786
					0.54054	30.0902								0.6006	189.78
					0.56056	29.8772								0.62062	188.78
					0.58058	29.6658								0.64064	187.785
					0.6006	29.4558								0.66066	186.795
					0.62062	29.2473								0.68068	185.811
					0.64064	29.0403								0.7007	184.831
					0.66066	28.8347								0.72072	183.857
					0.68068	28.6306								0.74074	182.888
					0.7007	28.428								0.76076	181.924
					0.72072	28.2268								0.78078	180.965
					0.74074	28.027								0.8008	180.011
					0.76076	27.8286								0.82082	179.062
					0.78078	27.6316								0.84084	178.118
					0.8008	27.4361								0.86086	177.18
					0.82082	27.2419								0.88088	176.246
					0.84084	27.049								0.9009	175.317
					0.86086	26.8576								0.92092	174.393
					0.88088	26.6675								0.94094	173.473
					0.9009	26.4787								0.96096	172.559
					0.92092	26.2913								0.98098	171.649
					0.94094	26.1052								1.001	170.745
					0.96096	25.9204								1.02102	169.845
					0.98098	25.737								1.04104	168.95
					1.001	25.5548								1.06106	168.059
					1.02102	25.3739								1.08108	167.173
					1.04104	25.1943								1.1011	166.292
					1.06106	25.016								1.12112	165.415
					1.08108	24.8389								1.14114	164.544
					1.1011	24.6631								1.16116	163.676
					1.12112	24.4886								1.18118	162.814
					1.14114	24.3152								1.2012	161.955
					1.16116	24.1431								1.22122	161.102
					1.18118	23.9722								1.24124	160.253
					1.2012	23.8026								1.26126	159.408
					1.22122	23.6341								1.28128	158.568
					1.24124	23.4668								1.3013	157.732
					1.26126	23.3007								1.32132	156.9
					1.28128	23.1358								1.34134	156.073
					1.3013	22.972								1.36136	155.251
					1.32132	22.8094								1.38138	154.432
					1.34134	22.648								1.4014	153.618
					1.36136	22.4877								1.42142	152.809
					1.38138	22.3285								1.44144	152.003
					1.4014	22.1704								1.46146	151.202
					1.42142	22.0135								1.48148	150.405
					1.44144	21.8577								1.5015	149.612
					1.46146	21.703								1.52152	148.824
					1.48148	21.5494								1.54154	148.039
					1.5015	21.3969								1.56156	147.259
					1.52152	21.2454								1.58158	146.483
					1.54154	21.095								1.6016	145.711
					1.56156	20.9457								1.62162	144.943
					1.58158	20.7975								1.64164	144.179
					1.6016	20.6503								1.66166	143.419
					1.62162	20.5041								1.68168	142.663
					1.64164	20.359								1.7017	141.911
					1.66166	20.2149								1.72172	141.163
					1.68168	20.0718								1.74174	140.419
					1.7017	19.9297								1.76176	139.678
					1.72172	19.7887								1.78178	138.942
					1.74174	19.6486								1.8018	138.21
					1.76176	19.5095								1.82182	137.481
					1.78178	19.3714								1.84184	136.757
					1.8018	19.2343								1.86186	136.036
					1.82182	19.0982								1.88188	135.319
					1.84184	18.963								1.9019	134.606
					1.86186	18.8288								1.92192	133.896
					1.88188	18.6955								1.94194	133.19
					1.9019	18.5632								1.96196	132.488
					1.92192	18.4318								1.98198	131.79
					1.94194	18.3013								2.002	131.095
					1.96196	18.1718								2.02202	130.404
					1.98198	18.0432								2.04204	129.717
					2.002	17.9154								2.06206	129.033
					2.02202	17.7886								2.08208	128.353
					2.04204	17.6627								2.1021	127.676
					2.06206	17.5377								2.12212	127.003
					2.08208	17.4136								2.14214	126.334
					2.1021	17.2903								2.16216	125.668
					2.12212	17.1679								2.18218	125.006
					2.14214	17.0464								2.2022	124.347
					2.16216	16.9258								2.22222	123.691
					2.18218	16.806								2.24224	123.039
					2.2022	16.687								2.26226	122.391
					2.22222	16.5689								2.28228	121.746
					2.24224	16.4516								2.3023	121.104
					2.26226	16.3352								2.32232	120.466
					2.28228	16.2196								2.34234	119.831
					2.3023	16.1047								2.36236	119.199
					2.32232	15.9908								2.38238	118.571
					2.34234	15.8776								2.4024	117.946
					2.36236	15.7652								2.42242	117.324
					2.38238	15.6536								2.44244	116.706
					2.4024	15.5428								2.46246	116.091
					2.42242	15.4328								2.48248	115.479
					2.44244	15.3236								2.5025	114.87
					2.46246	15.2151								2.52252	114.265
					2.48248	15.1074								2.54254	113.662
					2.5025	15.0005								2.56256	113.063
					2.52252	14.8943								2.58258	112.467
					2.54254	14.7889								2.6026	111.874
					2.56256	14.6842								2.62262	111.285
					2.58258	14.5803								2.64264	110.698
					2.6026	14.4771								2.66266	110.115
					2.62262	14.3746								2.68268	109.534
					2.64264	14.2729								2.7027	108.957
					2.66266	14.1718								2.72272	108.383
					2.68268	14.0715								2.74274	107.811
					2.7027	13.9719								2.76276	107.243
					2.72272	13.873								2.78278	106.678
					2.74274	13.7748								2.8028	106.115
					2.76276	13.6773								2.82282	105.556
					2.78278	13.5805								2.84284	105
					2.8028	13.4844								2.86286	104.446
					2.82282	13.3889								2.88288	103.896
					2.84284	13.2942								2.9029	103.348
					2.86286	13.2001								2.92292	102.803
					2.88288	13.1067								2.94294	102.261
					2.9029	13.0139								2.96296	101.722
					2.92292	12.9218								2.98298	101.186
					2.94294	12.8303								3.003	100.653
					2.96296	12.7395								3.02302	100.122
					2.98298	12.6493								3.04304	99.5947
					3.003	12.5598								3.06306	99.0697
					3.02302	12.4709								3.08308	98.5475
					3.04304	12.3826								3.1031	98.0281
					3.06306	12.295								3.12312	97.5113
					3.08308	12.208								3.14314	96.9974
					3.1031	12.1215								3.16316	96.4861
					3.12312	12.0358								3.18318	95.9775
					3.14314	11.9506								3.2032	95.4716
					3.16316	11.866								3.22322	94.9684
					3.18318	11.782								3.24324	94.4678
					3.2032	11.6986								3.26326	93.9699
					3.22322	11.6158								3.28328	93.4746
					3.24324	11.5336								3.3033	92.9819
					3.26326	11.4519								3.32332	92.4918
					3.28328	11.3709								3.34334	92.0042
					3.3033	11.2904								3.36336	91.5193
					3.32332	11.2105								3.38338	91.0369
					3.34334	11.1311								3.4034	90.5571
					3.36336	11.0523								3.42342	90.0797
					3.38338	10.9741								3.44344	89.6049
					3.4034	10.8964								3.46346	89.1326
					3.42342	10.8193								3.48348	88.6628
					3.44344	10.7427								3.5035	88.1955
					3.46346	10.6667								3.52352	87.7306
					3.48348	10.5912								3.54354	87.2682
					3.5035	10.5162								3.56356	86.8082
					3.52352	10.4418								3.58358	86.3506
					3.54354	10.3679								3.6036	85.8954
					3.56356	10.2945								3.62362	85.4427
					3.58358	10.2216								3.64364	84.9923
					3.6036	10.1493								3.66366	84.5443
					3.62362	10.0775								3.68368	84.0987
					3.64364	10.0061								3.7037	83.6554
					3.66366	9.93529								3.72372	83.2145
					3.68368	9.86497								3.74374	82.7759
					3.7037	9.79515								3.76376	82.3396
					3.72372	9.72581								3.78378	81.9055
					3.74374	9.65697								3.8038	81.4738
					3.76376	9.58862								3.82382	81.0444
					3.78378	9.52075								3.84384	80.6172
					3.8038	9.45336								3.86386	80.1923
					3.82382	9.38645								3.88388	79.7696
					3.84384	9.32001								3.9039	79.3491
					3.86386	9.25405								3.92392	78.9309
					3.88388	9.18855								3.94394	78.5148
					3.9039	9.12351								3.96396	78.101
					3.92392	9.05893								3.98398	77.6893
					3.94394	8.99481								4.004	77.2798
					3.96396	8.93115								4.02402	76.8725
					3.98398	8.86793								4.04404	76.4673
					4.004	8.80516								4.06406	76.0642
					4.02402	8.74284								4.08408	75.6633
					4.04404	8.68096								4.1041	75.2645
					4.06406	8.61951								4.12412	74.8677
					4.08408	8.5585								4.14414	74.4731
					4.1041	8.49792								4.16416	74.0806
					4.12412	8.43778								4.18418	73.6901
					4.14414	8.37805								4.2042	73.3017
					4.16416	8.31875								4.22422	72.9153
					4.18418	8.25987								4.24424	72.531
					4.2042	8.20141								4.26426	72.1487
					4.22422	8.14336								4.28428	71.7684
					4.24424	8.08572								4.3043	71.3901
					4.26426	8.02849								4.32432	71.0138
					4.28428	7.97166								4.34434	70.6395
					4.3043	7.91524								4.36436	70.2671
					4.32432	7.85921								4.38438	69.8968
					4.34434	7.80358								4.4044	69.5283
					4.36436	7.74835								4.42442	69.1619
					4.38438	7.69351								4.44444	68.7973
					4.4044	7.63905								4.46446	68.4347
					4.42442	7.58498								4.48448	68.0739
					4.44444	7.53129								4.5045	67.7151
					4.46446	7.47799								4.52452	67.3582
					4.48448	7.42506								4.54454	67.0032
					4.5045	7.3725								4.56456	66.65
					4.52452	7.32032								4.58458	66.2987
					4.54454	7.2685								4.6046	65.9492
					4.56456	7.21706								4.62462	65.6016
					4.58458	7.16597								4.64464	65.2558
					4.6046	7.11525								4.66466	64.9119
					4.62462	7.06489								4.68468	64.5697
					4.64464	7.01488								4.7047	64.2294
					4.66466	6.96523								4.72472	63.8908
					4.68468	6.91593								4.74474	63.554
					4.7047	6.86698								4.76476	63.2191
					4.72472	6.81838								4.78478	62.8858
					4.74474	6.77011								4.8048	62.5544
					4.76476	6.7222								4.82482	62.2246
					4.78478	6.67461								4.84484	61.8967
					4.8048	6.62737								4.86486	61.5704
					4.82482	6.58046								4.88488	61.2459
					4.84484	6.53389								4.9049	60.923
					4.86486	6.48764								4.92492	60.6019
					4.88488	6.44172								4.94494	60.2825
					4.9049	6.39612								4.96496	59.9647
					4.92492	6.35085								4.98498	59.6487
					4.94494	6.3059								5.00501	59.3343
					4.96496	6.26127								5.02503	59.0215
					4.98498	6.21695								5.04505	58.7104
					5.00501	6.17294								5.06507	58.401
					5.02503	6.12925								5.08509	58.0931
					5.04505	6.08587								5.10511	57.7869
					5.06507	6.04279								5.12513	57.4823
					5.08509	6.00002								5.14515	57.1793
					5.10511	5.95755								5.16517	56.8779
					5.12513	5.91538								5.18519	56.5781
					5.14515	5.87351								5.20521	56.2799
					5.16517	5.83194								5.22523	55.9833
					5.18519	5.79066								5.24525	55.6882
					5.20521	5.74967								5.25894	55.4873
					5.22523	5.70898								5.26527	55.3946
					5.24525	5.66857								5.28529	55.1027
					5.26527	5.62845								5.30531	54.8122
					5.28529	5.58861								5.32533	54.5233
					5.30531	5.54905								5.34535	54.2359
					5.32533	5.50978								5.36537	53.95
					5.34535	5.47078								5.38539	53.6657
					5.36537	5.43205								5.40541	53.3828
					5.38539	5.39361								5.42543	53.1014
					5.40541	5.35543								5.44545	52.8215
					5.42543	5.31752								5.46547	52.5431
					5.44545	5.27988								5.48549	52.2662
					5.46547	5.24251								5.50551	51.9907
					5.48549	5.20541								5.52553	51.7166
					5.50551	5.16856								5.54555	51.444
					5.52553	5.13198								5.56557	51.1729
					5.54555	5.09565								5.58559	50.9031
					5.56557	5.05959								5.60561	50.6348
					5.58559	5.02377								5.62563	50.3679
					5.60561	4.98822								5.64565	50.1024
					5.62563	4.95291								5.66567	49.8383
					5.64565	4.91785								5.68569	49.5757
					5.66567	4.88304								5.70571	49.3143
					5.68569	4.84848								5.72573	49.0544
					5.70571	4.81416								5.74575	48.7958
					5.72573	4.78009								5.76577	48.5386
					5.74575	4.74625								5.78579	48.2828
					5.76577	4.71266								5.80581	48.0283
					5.78579	4.6793								5.82583	47.7751
					5.80581	4.64618								5.84585	47.5233
					5.82583	4.6133								5.86587	47.2728
					5.84585	4.58064								5.88589	47.0237
					5.86587	4.54822								5.90591	46.7758
					5.88589	4.51603								5.92593	46.5292
					5.90591	4.48406								5.94595	46.284
					5.92593	4.45232								5.96597	46.04
					5.94595	4.42081								5.98599	45.7974
					5.96597	4.38952								6.00601	45.556
					5.98599	4.35845								6.02603	45.3158
					6.00601	4.3276								6.04605	45.077
					6.02603	4.29697								6.06607	44.8394
					6.04605	4.26656								6.08609	44.603
					6.06607	4.23636								6.10611	44.3679
					6.08609	4.20637								6.12613	44.1341
					6.10611	4.1766								6.14615	43.9014
					6.12613	4.14704								6.16617	43.67
					6.14615	4.11768								6.18619	43.4398
					6.16617	4.08854								6.20621	43.2109
					6.18619	4.0596								6.22623	42.9831
					6.20621	4.03086								6.24625	42.7565
					6.22623	4.00233								6.26627	42.5312
					6.24625	3.974								6.28629	42.307
					6.26627	3.94588								6.30631	42.084
					6.28629	3.91795								6.32633	41.8622
					6.30631	3.89022								6.34635	41.6415
					6.32633	3.86268								6.36637	41.422
					6.34635	3.83534								6.38639	41.2037
					6.36637	3.80819								6.40641	40.9865
					6.38639	3.78124								6.42643	40.7705
					6.40641	3.75447								6.44645	40.5556
					6.42643	3.7279								6.46647	40.3418
					6.44645	3.70151								6.48649	40.1292
					6.46647	3.67531								6.50651	39.9176
					6.48649	3.6493								6.52653	39.7072
					6.50651	3.62347								6.54655	39.4979
					6.52653	3.59782								6.56657	39.2897
					6.54655	3.57236								6.58659	39.0827
					6.56657	3.54707								6.60661	38.8766
					6.58659	3.52197								6.62663	38.6717
					6.60661	3.49704								6.64665	38.4679
					6.62663	3.47228								6.66667	38.2651
					6.64665	3.44771								6.68669	38.0634
					6.66667	3.4233								6.70671	37.8628
					6.68669	3.39907								6.72673	37.6632
					6.70671	3.37501								6.74675	37.4647
					6.72673	3.35113								6.76677	37.2672
					6.74675	3.32741								6.78679	37.0708
					6.76677	3.30385								6.80681	36.8754
					6.78679	3.28047								6.82683	36.681
					6.80681	3.25725								6.84685	36.4877
					6.82683	3.2342								6.86687	36.2954
					6.84685	3.2113								6.88689	36.1041
					6.86687	3.18857								6.90691	35.9138
					6.88689	3.166								6.92693	35.7244
					6.90691	3.1436								6.94695	35.5361
					6.92693	3.12134								6.96697	35.3488
					6.94695	3.09925								6.98699	35.1625
					6.96697	3.07731								7.00701	34.9772
					6.98699	3.05553								7.02703	34.7928
					7.00701	3.03391								7.04705	34.6094
					7.02703	3.01243								7.06707	34.427
					7.04705	2.99111								7.08709	34.2455
					7.06707	2.96994								7.10711	34.065
					7.08709	2.94892								7.12713	33.8855
					7.10711	2.92804								7.14715	33.7069
					7.12713	2.90732								7.16717	33.5292
					7.14715	2.88674								7.18719	33.3524
					7.16717	2.86631								7.20721	33.1767
					7.18719	2.84602								7.22723	33.0018
					7.20721	2.82588								7.24725	32.8278
					7.22723	2.80587								7.26727	32.6548
					7.24725	2.78601								7.28729	32.4827
					7.26727	2.76629								7.30731	32.3115
					7.28729	2.74671								7.32733	32.1411
					7.30731	2.72727								7.34735	31.9717
					7.32733	2.70797								7.36737	31.8032
					7.34735	2.6888								7.38739	31.6356
					7.36737	2.66977								7.40741	31.4688
					7.38739	2.65087								7.42743	31.3029
					7.40741	2.63211								7.44745	31.138
					7.42743	2.61348								7.46747	30.9738
					7.44745	2.59498								7.48749	30.8106
					7.46747	2.57661								7.50751	30.6482
					7.48749	2.55838								7.52753	30.4866
					7.50751	2.54027								7.54755	30.3259
					7.52753	2.52229								7.56757	30.1661
					7.54755	2.50444								7.58759	30.0071
					7.56757	2.48671								7.60761	29.8489
					7.58759	2.46911								7.62763	29.6916
					7.60761	2.45163								7.64765	29.5351
					7.62763	2.43428								7.66767	29.3794
					7.64765	2.41705								7.68769	29.2245
					7.66767	2.39994								7.70771	29.0705
					7.68769	2.38295								7.72773	28.9173
					7.70771	2.36609								7.74775	28.7648
					7.72773	2.34934								7.76777	28.6132
					7.74775	2.33271								7.78779	28.4624
					7.76777	2.3162								7.80781	28.3124
					7.78779	2.2998								7.82783	28.1631
					7.80781	2.28353								7.84785	28.0147
					7.82783	2.26736								7.86787	27.867
					7.84785	2.25132								7.88789	27.7201
					7.86787	2.23538								7.90791	27.574
					7.88789	2.21956								7.92793	27.4287
					7.90791	2.20385								7.94795	27.2841
					7.92793	2.18825								7.96797	27.1403
					7.94795	2.17276								7.98799	26.9972
					7.96797	2.15738								8.00801	26.8549
					7.98799	2.14211								8.02803	26.7134
					8.00801	2.12695								8.04805	26.5726
					8.02803	2.11189								8.06807	26.4325
					8.04805	2.09695								8.08809	26.2932
					8.06807	2.0821								8.10811	26.1546
					8.08809	2.06737								8.12813	26.0167
					8.10811	2.05273								8.14815	25.8796
					8.12813	2.0382								8.16817	25.7432
					8.14815	2.02378								8.18819	25.6075
					8.16817	2.00945								8.20821	25.4725
					8.18819	1.99523								8.22823	25.3383
					8.20821	1.98111								8.24825	25.2047
					8.22823	1.96709								8.26827	25.0719
					8.24825	1.95316								8.28829	24.9397
					8.26827	1.93934								8.30831	24.8083
					8.28829	1.92561								8.32833	24.6775
					8.30831	1.91198								8.34835	24.5474
					8.32833	1.89845								8.36837	24.418
					8.34835	1.88501								8.38839	24.2893
					8.36837	1.87167								8.40841	24.1613
					8.38839	1.85842								8.42843	24.0339
					8.40841	1.84527								8.44845	23.9073
					8.42843	1.83221								8.46847	23.7812
					8.44845	1.81924								8.48849	23.6559
					8.46847	1.80636								8.50851	23.5312
					8.48849	1.79357								8.52853	23.4072
					8.50851	1.78088								8.54855	23.2838
					8.52853	1.76827								8.56857	23.1611
					8.54855	1.75576								8.58859	23.039
					8.56857	1.74333								8.60861	22.9175
					8.58859	1.73099								8.62863	22.7967
					8.60861	1.71874								8.64865	22.6766
					8.62863	1.70657								8.66867	22.5571
					8.64865	1.69449								8.68869	22.4382
					8.66867	1.6825								8.70871	22.3199
					8.68869	1.67059								8.72873	22.2022
					8.70871	1.65877								8.74875	22.0852
					8.72873	1.64703								8.76877	21.9688
					8.74875	1.63537								8.78879	21.853
					8.76877	1.62379								8.80881	21.7378
					8.78879	1.6123								8.82883	21.6232
					8.80881	1.60089								8.84885	21.5093
					8.82883	1.58956								8.86887	21.3959
					8.84885	1.57831								8.88889	21.2831
					8.86887	1.56713								8.90891	21.1709
					8.88889	1.55604								8.92893	21.0593
					8.90891	1.54503								8.94895	20.9483
					8.92893	1.53409								8.96897	20.8379
					8.94895	1.52323								8.98899	20.7281
					8.96897	1.51245								9.00901	20.6188
					8.98899	1.50175								9.02903	20.5101
					9.00901	1.49112								9.04905	20.402
					9.02903	1.48056								9.06907	20.2945
					9.04905	1.47008								9.08909	20.1875
					9.06907	1.45968								9.10911	20.0811
					9.08909	1.44935								9.12913	19.9753
					9.10911	1.43909								9.14915	19.87
					9.12913	1.4289								9.16917	19.7652
					9.14915	1.41879								9.18919	19.6611
					9.16917	1.40875								9.20921	19.5574
					9.18919	1.39878								9.22923	19.4543
					9.20921	1.38887								9.24925	19.3518
					9.22923	1.37904								9.26927	19.2498
					9.24925	1.36928								9.28929	19.1483
					9.26927	1.35959								9.30931	19.0474
					9.28929	1.34997								9.32933	18.947
					9.30931	1.34041								9.34935	18.8471
					9.32933	1.33092								9.36937	18.7478
					9.34935	1.3215								9.38939	18.649
					9.36937	1.31215								9.40941	18.5507
					9.38939	1.30286								9.42943	18.4529
					9.40941	1.29364								9.44945	18.3556
					9.42943	1.28449								9.46947	18.2589
					9.44945	1.27539								9.48949	18.1626
					9.46947	1.26637								9.50951	18.0669
					9.48949	1.2574								9.52953	17.9717
					9.50951	1.2485								9.54955	17.8769
					9.52953	1.23967								9.56957	17.7827
					9.54955	1.23089								9.58959	17.689
					9.56957	1.22218								9.60961	17.5957
					9.58959	1.21353								9.62963	17.503
					9.60961	1.20494								9.64965	17.4107
					9.62963	1.19641								9.66967	17.319
					9.64965	1.18794								9.68969	17.2277
					9.66967	1.17953								9.70971	17.1369
					9.68969	1.17118								9.72973	17.0465
					9.70971	1.16289								9.74975	16.9567
					9.72973	1.15466								9.76977	16.8673
					9.74975	1.14649								9.78979	16.7784
					9.76977	1.13838								9.80981	16.69
					9.78979	1.13032								9.82983	16.602
					9.80981	1.12232								9.84985	16.5145
					9.82983	1.11437								9.86987	16.4274
					9.84985	1.10649								9.88989	16.3408
					9.86987	1.09865								9.90991	16.2547
					9.88989	1.09088								9.92993	16.169
					9.90991	1.08316								9.94995	16.0838
					9.92993	1.07549								9.96997	15.999
					9.94995	1.06788								9.98999	15.9147
					9.96997	1.06032								10.01	15.8308
					9.98999	1.05281								10.03	15.7474
					10.01	1.04536								10.0501	15.6644
					10.03	1.03796								10.0701	15.5818
					10.0501	1.03062								10.0901	15.4997
					10.0701	1.02332								10.1101	15.418
					10.0901	1.01608								10.1301	15.3367
					10.1101	1.00889								10.1502	15.2559
					10.1301	1.00175								10.1702	15.1754
					10.1502	0.99466								10.1902	15.0955
					10.1702	0.98762								10.2102	15.0159
					10.1902	0.98062								10.2302	14.9367
					10.2102	0.97368								10.2502	14.858
					10.2302	0.96679								10.2703	14.7797
					10.2502	0.95995								10.2903	14.7018
					10.2703	0.95315								10.3103	14.6243
					10.2903	0.94641								10.3303	14.5472
					10.3103	0.93971								10.3504	14.4705
					10.3303	0.93306								10.3704	14.3943
					10.3504	0.92645								10.3904	14.3184
					10.3704	0.9199								10.4104	14.2429
					10.3904	0.91338								10.4304	14.1678
					10.4104	0.90692								10.4505	14.0932
					10.4304	0.9005								10.4705	14.0189
					10.4505	0.89413								10.4905	13.945
					10.4705	0.8878								10.5105	13.8715
					10.4905	0.88151								10.5305	13.7984
					10.5105	0.87527								10.5505	13.7256
					10.5305	0.86908								10.5706	13.6533
					10.5505	0.86293								10.5906	13.5813
					10.5706	0.85682								10.6106	13.5097
					10.5906	0.85076								10.6306	13.4385
					10.6106	0.84473								10.6507	13.3677
					10.6306	0.83875								10.6707	13.2972
					10.6507	0.83282								10.6907	13.2271
					10.6707	0.82692								10.7107	13.1574
					10.6907	0.82107								10.7307	13.0881
					10.7107	0.81526								10.7508	13.0191
					10.7307	0.80949								10.7708	12.9505
					10.7508	0.80376								10.7908	12.8822
					10.7708	0.79807								10.8108	12.8143
					10.7908	0.79242								10.8308	12.7468
					10.8108	0.78681								10.8508	12.6796
					10.8308	0.78124								10.8709	12.6127
					10.8508	0.77571								10.8802	12.5817
					10.8709	0.77022								10.8909	12.5463
					10.8909	0.76477								10.9109	12.4801
					10.9109	0.75936								10.9309	12.4143
					10.9309	0.75398								10.951	12.3489
					10.951	0.74865								10.971	12.2838
					10.971	0.74335								10.991	12.2191
					10.991	0.73809								11.011	12.1547
					11.011	0.73286								11.031	12.0906
					11.031	0.72767								11.0511	12.0269
					11.0511	0.72252								11.0711	11.9635
					11.0711	0.71741								11.0911	11.9004
					11.0911	0.71233								11.1111	11.8377
					11.1111	0.70729								11.1311	11.7753
					11.1311	0.70228								11.1511	11.7132
					11.1511	0.69731								11.1712	11.6515
					11.1712	0.69238								11.1912	11.5901
					11.1912	0.68748								11.2112	11.529
					11.2112	0.68261								11.2312	11.4682
					11.2312	0.67778								11.2513	11.4078
					11.2513	0.67298								11.2713	11.3476
					11.2713	0.66822								11.2913	11.2878
					11.2913	0.66349								11.3113	11.2283
					11.3113	0.65879								11.3313	11.1691
					11.3313	0.65413								11.3514	11.1103
					11.3514	0.6495								11.3714	11.0517
					11.3714	0.6449								11.3914	10.9934
					11.3914	0.64034								11.4114	10.9355
					11.4114	0.6358								11.4314	10.8779
					11.4314	0.6313								11.4514	10.8205
					11.4514	0.62684								11.4715	10.7635
					11.4715	0.6224								11.4915	10.7067
					11.4915	0.61799								11.5115	10.6503
					11.5115	0.61362								11.5315	10.5942
					11.5315	0.60928								11.5516	10.5383
					11.5516	0.60496								11.5716	10.4828
					11.5716	0.60068								11.5916	10.4275
					11.5916	0.59643								11.6116	10.3726
					11.6116	0.59221								11.6316	10.3179
					11.6316	0.58802								11.6517	10.2635
					11.6517	0.58385								11.6717	10.2094
					11.6717	0.57972								11.6917	10.1556
					11.6917	0.57562								11.7117	10.1021
					11.7117	0.57154								11.7317	10.0488
					11.7317	0.5675								11.7517	9.99586
					11.7517	0.56348								11.7718	9.94317
					11.7718	0.55949								11.7918	9.89076
					11.7918	0.55553								11.8118	9.83863
					11.8118	0.5516								11.8318	9.78677
					11.8318	0.5477								11.8519	9.73518
					11.8519	0.54382								11.8719	9.68387
					11.8719	0.53997								11.8919	9.63282
					11.8919	0.53615								11.9119	9.58205
					11.9119	0.53235								11.9319	9.53154
					11.9319	0.52859								11.952	9.4813
					11.952	0.52485								11.972	9.43133
					11.972	0.52113								11.992	9.38162
					11.992	0.51744								12.012	9.33217
					12.012	0.51378								12.032	9.28298
					12.032	0.51014								12.052	9.23405
					12.052	0.50653								12.0721	9.18537
					12.0721	0.50295								12.0921	9.13696
					12.0921	0.49939								12.1121	9.0888
					12.1121	0.49585								12.1321	9.04089
					12.1321	0.49234								12.1522	8.99324
					12.1522	0.48886								12.1722	8.94583
					12.1722	0.4854								12.1922	8.89868
					12.1922	0.48196								12.2122	8.85177
					12.2122	0.47855								12.2322	8.80512
					12.2322	0.47516								12.2523	8.75871
					12.2523	0.4718								12.2723	8.71254
					12.2723	0.46846								12.2923	8.66661
					12.2923	0.46514								12.3123	8.62093
					12.3123	0.46185								12.3323	8.57549
					12.3323	0.45858								12.3523	8.53029
					12.3523	0.45534								12.3724	8.48533
					12.3724	0.45211								12.3924	8.4406
					12.3924	0.44891								12.4124	8.39611
					12.4124	0.44574								12.4324	8.35186
					12.4324	0.44258								12.4525	8.30783
					12.4525	0.43945								12.4725	8.26404
					12.4725	0.43634								12.4925	8.22048
					12.4925	0.43325								12.5125	8.17715
					12.5125	0.43018								12.5325	8.13405
					12.5325	0.42714								12.5526	8.09118
					12.5526	0.42412								12.5726	8.04853
					12.5726	0.42111								12.5926	8.00611
					12.5926	0.41813								12.6126	7.96391
					12.6126	0.41517								12.6326	7.92193
					12.6326	0.41223								12.6526	7.88017
					12.6526	0.40932								12.6727	7.83864
					12.6727	0.40642								12.6927	7.79732
					12.6927	0.40354								12.7127	7.75622
					12.7127	0.40069								12.7327	7.71534
					12.7327	0.39785								12.7528	7.67467
					12.7528	0.39503								12.7728	7.63422
					12.7728	0.39224								12.7928	7.59398
					12.7928	0.38946								12.8128	7.55395
					12.8128	0.38671								12.8328	7.51413
					12.8328	0.38397								12.8529	7.47453
					12.8529	0.38125								12.8729	7.43513
					12.8729	0.37855								12.8929	7.39594
					12.8929	0.37587								12.9129	7.35695
					12.9129	0.37321								12.9329	7.31818
					12.9329	0.37057								12.9529	7.2796
					12.9529	0.36795								12.973	7.24123
					12.973	0.36534								12.993	7.20306
					12.993	0.36276								13.013	7.1651
					13.013	0.36019								13.033	7.12733
					13.033	0.35764								13.0531	7.08976
					13.0531	0.35511								13.0731	7.05239
					13.0731	0.3526								13.0931	7.01522
					13.0931	0.3501								13.1131	6.97824
					13.1131	0.34762								13.1331	6.94146
					13.1331	0.34516								13.1532	6.90487
					13.1532	0.34272								13.1732	6.86847
					13.1732	0.34029								13.1932	6.83227
					13.1932	0.33788								13.2132	6.79626
					13.2132	0.33549								13.2332	6.76044
					13.2332	0.33312								13.2532	6.7248
					13.2532	0.33076								13.2733	6.68936
					13.2733	0.32842								13.2933	6.6541
					13.2933	0.32609								13.3133	6.61902
					13.3133	0.32379								13.3333	6.58413
					13.3333	0.32149								13.3534	6.54943
					13.3534	0.31922								13.3734	6.51491
					13.3734	0.31696								13.3934	6.48057
					13.3934	0.31472								13.4134	6.44641
					13.4134	0.31249								13.4334	6.41243
					13.4334	0.31028								13.4535	6.37863
					13.4535	0.30808								13.4735	6.34501
					13.4735	0.3059								13.4935	6.31156
					13.4935	0.30373								13.5135	6.2783
					13.5135	0.30158								13.5335	6.2452
					13.5335	0.29945								13.5535	6.21228
					13.5535	0.29733								13.5736	6.17954
					13.5736	0.29523								13.5936	6.14697
					13.5936	0.29314								13.6136	6.11457
					13.6136	0.29106								13.6336	6.08234
					13.6336	0.289								13.6537	6.05028
					13.6537	0.28696								13.6737	6.01839
					13.6737	0.28492								13.6937	5.98666
					13.6937	0.28291								13.7137	5.95511
					13.7137	0.28091								13.7337	5.92372
					13.7337	0.27892								13.7538	5.8925
					13.7538	0.27694								13.7738	5.86144
					13.7738	0.27498								13.7938	5.83054
					13.7938	0.27304								13.8138	5.79981
					13.8138	0.2711								13.8338	5.76924
					13.8338	0.26918								13.8538	5.73883
					13.8538	0.26728								13.8739	5.70858
					13.8739	0.26539								13.8939	5.67849
					13.8939	0.26351								13.9139	5.64856
					13.9139	0.26164								13.9339	5.61878
					13.9339	0.25979								13.954	5.58917
					13.954	0.25795								13.974	5.55971
					13.974	0.25613								13.994	5.5304
					13.994	0.25431								14.014	5.50125
					14.014	0.25251								14.034	5.47225
					14.034	0.25073								14.0541	5.44341
					14.0541	0.24895								14.0741	5.41472
					14.0741	0.24719								14.0941	5.38618
					14.0941	0.24544								14.1141	5.35779
					14.1141	0.2437								14.1341	5.32955
					14.1341	0.24198								14.1541	5.30145
					14.1541	0.24027								14.1742	5.27351
					14.1742	0.23857								14.1942	5.24571
					14.1942	0.23688								14.2142	5.21806
					14.2142	0.2352								14.2342	5.19056
					14.2342	0.23354								14.2543	5.1632
					14.2543	0.23188								14.2743	5.13599
					14.2743	0.23024								14.2943	5.10891
					14.2943	0.22861								14.3143	5.08199
					14.3143	0.22699								14.3343	5.0552
					14.3343	0.22539								14.3544	5.02855
					14.3544	0.22379								14.3744	5.00205
					14.3744	0.22221								14.3944	4.97568
					14.3944	0.22063								14.4144	4.94945
					14.4144	0.21907								14.4344	4.92337
					14.4344	0.21752								14.4544	4.89742
					14.4544	0.21598								14.4745	4.8716
					14.4745	0.21445								14.4945	4.84592
					14.4945	0.21294								14.5145	4.82038
					14.5145	0.21143								14.5345	4.79497
					14.5345	0.20993								14.5546	4.7697
					14.5546	0.20845								14.5746	4.74456
					14.5746	0.20697								14.5946	4.71955
					14.5946	0.20551								14.6146	4.69467
					14.6146	0.20405								14.6346	4.66993
					14.6346	0.20261								14.6547	4.64531
					14.6547	0.20117								14.6747	4.62083
					14.6747	0.19975								14.6947	4.59647
					14.6947	0.19834								14.7147	4.57224
					14.7147	0.19693								14.7347	4.54814
					14.7347	0.19554								14.7547	4.52417
					14.7547	0.19415								14.7748	4.50032
					14.7748	0.19278								14.7948	4.4766
					14.7948	0.19141								14.8148	4.453
					14.8148	0.19006								14.8348	4.42953
					14.8348	0.18871								14.8549	4.40619
					14.8549	0.18738								14.8749	4.38296
					14.8749	0.18605								14.8949	4.35986
					14.8949	0.18474								14.9149	4.33688
					14.9149	0.18343								14.9349	4.31402
					14.9349	0.18213								14.955	4.29128
					14.955	0.18084								14.975	4.26866
					14.975	0.17956								14.995	4.24616
					14.995	0.17829								15.015	4.22378
					15.015	0.17703								15.035	4.20151
					15.035	0.17577								15.0551	4.17937
					15.0551	0.17453								15.0751	4.15734
					15.0751	0.1733								15.0951	4.13543
					15.0951	0.17207								15.1151	4.11363
					15.1151	0.17085								15.1351	4.09195
					15.1351	0.16964								15.1552	4.07038
					15.1552	0.16844								15.1752	4.04892
					15.1752	0.16725								15.1952	4.02758
					15.1952	0.16606								15.2152	4.00635
					15.2152	0.16489								15.2352	3.98523
					15.2352	0.16372								15.2553	3.96423
					15.2553	0.16256								15.2753	3.94333
					15.2753	0.16141								15.2953	3.92255
					15.2953	0.16027								15.3153	3.90187
					15.3153	0.15914								15.3353	3.8813
					15.3353	0.15801								15.3554	3.86085
					15.3554	0.15689								15.3754	3.8405
					15.3754	0.15578								15.3954	3.82025
					15.3954	0.15468								15.4154	3.80012
					15.4154	0.15358								15.4354	3.78009
					15.4354	0.1525								15.4555	3.76016
					15.4555	0.15142								15.4755	3.74034
					15.4755	0.15034								15.4955	3.72063
					15.4955	0.14928								15.5155	3.70101
					15.5155	0.14822								15.5355	3.68151
					15.5355	0.14718								15.5556	3.6621
					15.5556	0.14613								15.5756	3.6428
					15.5756	0.1451								15.5956	3.6236
					15.5956	0.14407								15.6156	3.6045
					15.6156	0.14305								15.6356	3.5855
					15.6356	0.14204								15.6557	3.5666
					15.6557	0.14103								15.6757	3.5478
					15.6757	0.14004								15.6957	3.5291
					15.6957	0.13904								15.7157	3.5105
					15.7157	0.13806								15.7357	3.49199
					15.7357	0.13708								15.7558	3.47359
					15.7558	0.13611								15.7758	3.45528
					15.7758	0.13515								15.7958	3.43707
					15.7958	0.13419								15.8158	3.41895
					15.8158	0.13324								15.8358	3.40093
					15.8358	0.1323								15.8559	3.383
					15.8559	0.13136								15.8759	3.36517
					15.8759	0.13043								15.8959	3.34743
					15.8959	0.12951								15.9159	3.32979
					15.9159	0.12859								15.9359	3.31224
					15.9359	0.12768								15.956	3.29478
					15.956	0.12678								15.976	3.27741
					15.976	0.12588								15.996	3.26014
					15.996	0.12499								16.016	3.24295
					16.016	0.12411								16.036	3.22586
					16.036	0.12323								16.0561	3.20886
					16.0561	0.12236								16.0761	3.19194
					16.0761	0.12149								16.0961	3.17512
					16.0961	0.12063								16.1161	3.15838
					16.1161	0.11978								16.1361	3.14173
					16.1361	0.11893								16.1562	3.12517
					16.1562	0.11809								16.1762	3.1087
					16.1762	0.11725								16.1962	3.09232
					16.1962	0.11642								16.2162	3.07602
					16.2162	0.1156								16.2362	3.0598
					16.2362	0.11478								16.2563	3.04367
					16.2563	0.11397								16.2763	3.02763
					16.2763	0.11316								16.2963	3.01167
					16.2963	0.11236								16.3163	2.9958
					16.3163	0.11156								16.3363	2.98001
					16.3363	0.11077								16.3564	2.9643
					16.3564	0.10999								16.3764	2.94867
					16.3764	0.10921								16.3964	2.93313
					16.3964	0.10844								16.4121	2.921
					16.4164	0.10767								16.4164	2.91767
					16.4364	0.10691								16.4364	2.90229
					16.4565	0.10615								16.4565	2.88699
					16.4765	0.1054								16.4765	2.87178
					16.4965	0.10465								16.4965	2.85664
					16.5165	0.10391								16.5165	2.84158
					16.5365	0.10318								16.5365	2.82661
					16.5566	0.10245								16.5566	2.81171
					16.5766	0.10172								16.5766	2.79689
					16.5966	0.101								16.5966	2.78214
					16.6166	0.10029								16.6166	2.76748
					16.6366	0.09958								16.6366	2.75289
					16.6567	0.09887								16.6567	2.73838
					16.6767	0.09817								16.6767	2.72395
					16.6967	0.09748								16.6967	2.70959
					16.7167	0.09679								16.7167	2.69531
					16.7367	0.0961								16.7367	2.6811
					16.7568	0.09542								16.7568	2.66697
					16.7768	0.09475								16.7768	2.65291
					16.7968	0.09408								16.7968	2.63893
					16.8168	0.09341								16.8168	2.62502
					16.8368	0.09275								16.8368	2.61118
					16.8569	0.09209								16.8569	2.59742
					16.8769	0.09144								16.8769	2.58373
					16.8969	0.09079								16.8969	2.57011
					16.9169	0.09015								16.9169	2.55656
					16.9369	0.08951								16.9369	2.54309
					16.957	0.08888								16.957	2.52968
					16.977	0.08825								16.977	2.51635
					16.997	0.08763								16.997	2.50308
					17.017	0.08701								17.017	2.48989
					17.037	0.08639								17.037	2.47677
					17.0571	0.08578								17.0571	2.46371
					17.0771	0.08517								17.0771	2.45072
					17.0971	0.08457								17.0971	2.43781
					17.1171	0.08397								17.1171	2.42496
					17.1371	0.08338								17.1371	2.41218
					17.1572	0.08279								17.1572	2.39946
					17.1772	0.0822								17.1772	2.38681
					17.1972	0.08162								17.1972	2.37423
					17.2172	0.08104								17.2172	2.36172
					17.2372	0.08047								17.2372	2.34927
					17.2573	0.0799								17.2573	2.33689
					17.2773	0.07933								17.2773	2.32457
					17.2973	0.07877								17.2973	2.31232
					17.3173	0.07821								17.3173	2.30013
					17.3373	0.07766								17.3373	2.288
					17.3574	0.07711								17.3574	2.27594
					17.3774	0.07656								17.3774	2.26395
					17.3974	0.07602								17.3974	2.25201
					17.4174	0.07548								17.4174	2.24014
					17.4374	0.07495								17.4374	2.22834
					17.4575	0.07442								17.4575	2.21659
					17.4775	0.07389								17.4775	2.20491
					17.4975	0.07337								17.4975	2.19329
					17.5175	0.07285								17.5175	2.18172
					17.5375	0.07233								17.5375	2.17022
					17.5576	0.07182								17.5576	2.15879
					17.5776	0.07131								17.5776	2.14741
					17.5976	0.07081								17.5976	2.13609
					17.6176	0.07031								17.6176	2.12483
					17.6376	0.06981								17.6376	2.11363
					17.6577	0.06932								17.6577	2.10249
					17.6777	0.06883								17.6777	2.09141
					17.6977	0.06834								17.6977	2.08038
					17.7177	0.06785								17.7177	2.06942
					17.7377	0.06737								17.7377	2.05851
					17.7578	0.0669								17.7578	2.04766
					17.7778	0.06642								17.7778	2.03686
					17.7978	0.06595								17.7978	2.02613
					17.8178	0.06549								17.8178	2.01545
					17.8378	0.06502								17.8378	2.00483
					17.8579	0.06456								17.8579	1.99426
					17.8779	0.06411								17.8779	1.98375
					17.8979	0.06365								17.8979	1.97329
					17.9179	0.0632								17.9179	1.96289
					17.9379	0.06275								17.9379	1.95254
					17.958	0.06231								17.958	1.94225
					17.978	0.06187								17.978	1.93201
					17.998	0.06143								17.998	1.92183
					18.018	0.061								18.018	1.9117
					18.038	0.06056								18.038	1.90162
					18.0581	0.06014								18.0581	1.8916
					18.0781	0.05971								18.0781	1.88163
					18.0981	0.05929								18.0981	1.87171
					18.1181	0.05887								18.1181	1.86185
					18.1381	0.05845								18.1381	1.85203
					18.1582	0.05804								18.1582	1.84227
					18.1782	0.05763								18.1782	1.83256
					18.1982	0.05722								18.1982	1.8229
					18.2182	0.05681								18.2182	1.81329
					18.2382	0.05641								18.2382	1.80373
					18.2583	0.05601								18.2583	1.79423
					18.2783	0.05562								18.2783	1.78477
					18.2983	0.05522								18.2983	1.77536
					18.3183	0.05483								18.3183	1.766
					18.3383	0.05444								18.3383	1.7567
					18.3584	0.05406								18.3584	1.74744
					18.3784	0.05368								18.3784	1.73822
					18.3984	0.0533								18.3984	1.72906
					18.4184	0.05292								18.4184	1.71995
					18.4384	0.05254								18.4384	1.71088
					18.4585	0.05217								18.4585	1.70187
					18.4785	0.0518								18.4785	1.69289
					18.4985	0.05144								18.4985	1.68397
					18.5185	0.05107								18.5185	1.6751
					18.5385	0.05071								18.5385	1.66627
					18.5586	0.05035								18.5586	1.65748
					18.5786	0.05								18.5786	1.64875
					18.5986	0.04964								18.5986	1.64006
					18.6186	0.04929								18.6186	1.63141
					18.6386	0.04894								18.6386	1.62281
					18.6587	0.04859								18.6587	1.61426
					18.6787	0.04825								18.6787	1.60575
					18.6987	0.04791								18.6987	1.59729
					18.7187	0.04757								18.7187	1.58887
					18.7387	0.04723								18.7387	1.58049
					18.7588	0.0469								18.7588	1.57216
					18.7788	0.04657								18.7788	1.56387
					18.7988	0.04624								18.7988	1.55563
					18.8188	0.04591								18.8188	1.54743
					18.8388	0.04559								18.8388	1.53927
					18.8589	0.04526								18.8589	1.53116
					18.8789	0.04494								18.8789	1.52309
					18.8989	0.04462								18.8989	1.51506
					18.9189	0.04431								18.9189	1.50708
					18.9389	0.04399								18.9389	1.49913
					18.959	0.04368								18.959	1.49123
					18.979	0.04337								18.979	1.48337
					18.999	0.04307								18.999	1.47555
					19.019	0.04276								19.019	1.46777
					19.039	0.04246								19.039	1.46004
					19.0591	0.04216								19.0591	1.45234
					19.0791	0.04186								19.0791	1.44469
					19.0991	0.04156								19.0991	1.43707
					19.1191	0.04127								19.1191	1.4295
					19.1391	0.04098								19.1391	1.42196
					19.1592	0.04069								19.1592	1.41447
					19.1792	0.0404								19.1792	1.40701
					19.1992	0.04011								19.1992	1.3996
					19.2192	0.03983								19.2192	1.39222
					19.2392	0.03955								19.2392	1.38488
					19.2593	0.03927								19.2593	1.37758
					19.2793	0.03899								19.2793	1.37032
					19.2993	0.03871								19.2993	1.3631
					19.3193	0.03844								19.3193	1.35591
					19.3393	0.03817								19.3393	1.34876
					19.3594	0.0379								19.3594	1.34165
					19.3794	0.03763								19.3794	1.33458
					19.3994	0.03736								19.3994	1.32755
					19.4194	0.0371								19.4194	1.32055
					19.4394	0.03684								19.4394	1.31359
					19.4595	0.03658								19.4595	1.30667
					19.4795	0.03632								19.4795	1.29978
					19.4995	0.03606								19.4995	1.29293
					19.5195	0.0358								19.5195	1.28611
					19.5395	0.03555								19.5395	1.27933
					19.5596	0.0353								19.5596	1.27259
					19.5796	0.03505								19.5796	1.26588
					19.5996	0.0348								19.5996	1.25921
					19.6196	0.03456								19.6196	1.25257
					19.6396	0.03431								19.6396	1.24597
					19.6597	0.03407								19.6597	1.2394
					19.6797	0.03383								19.6797	1.23287
					19.6997	0.03359								19.6997	1.22637
					19.7197	0.03335								19.7197	1.21991
					19.7397	0.03311								19.7397	1.21348
					19.7598	0.03288								19.7598	1.20708
					19.7798	0.03265								19.7798	1.20072
					19.7998	0.03242								19.7998	1.19439
					19.8198	0.03219								19.8198	1.18809
					19.8398	0.03196								19.8398	1.18183
					19.8599	0.03173								19.8599	1.1756
					19.8799	0.03151								19.8799	1.16941
					19.8999	0.03128								19.8999	1.16324
					19.9199	0.03106								19.9199	1.15711
					19.9399	0.03084								19.9399	1.15101
					19.96	0.03062								19.96	1.14494
					19.98	0.03041								19.98	1.13891
					20	0.03019								20	1.13291
