# Supplementary material for: Mechanistic basis for relaxation of DNA supercoils by human topoisomerase IIIα–RMI1–RMI2
Source: Proc Natl Acad Sci U S A. 2026 Jan 23;123(4):e2406949123. doi: 10.1073/pnas.2406949123 (PMC12849704; doi:10.1073/pnas.2406949123)
Supplement: Supplementary file 11 — Dataset S10 (XLSX) [file pnas.2406949123.sd10.xlsx]

## Sheet: Fig. S6A
5 pN		10 pN		15 pN
Burst size (Lk)	1-CPD	Burst size (Lk)	1-CPD	Burst size (Lk)	1-CPD
86.4871	0	33.7279	0	21.8441	0
77.8189	0.0192308	31.593	0.015873	16.89	0.0238095
71.5633	0.0384615	28.1541	0.031746	16.75	0.047619
66.4716	0.0576923	27.4572	0.047619	15.7643	0.0714286
64.1293	0.0769231	27.2939	0.0634921	15.09	0.0952381
63.984	0.0961538	25.7239	0.0793651	14.1363	0.119048
62.6526	0.115385	25.0402	0.0952381	13.3256	0.142857
60.3506	0.134615	24.8126	0.111111	13.164	0.166667
59.4522	0.153846	24.4062	0.126984	13.0388	0.190476
58.4038	0.173077	23.4859	0.142857	13.0228	0.214286
57.7063	0.192308	23.1421	0.15873	12.6956	0.238095
53.2443	0.211538	22.8844	0.174603	12.6019	0.261905
53.0789	0.230769	22.1062	0.190476	11.9214	0.285714
52.6864	0.25	21.9521	0.206349	11.2282	0.309524
52.3742	0.269231	21.2552	0.222222	11.1905	0.333333
51.9209	0.288462	21.2269	0.238095	11.1623	0.357143
50.4604	0.307692	21.1036	0.253968	11.1353	0.380952
50.3493	0.326923	20.5983	0.269841	10.926	0.404762
49.7666	0.346154	20.0961	0.285714	10.5731	0.428571
49.5652	0.365385	19.7013	0.301587	10.5606	0.452381
48.0061	0.384615	19.4304	0.31746	10.3369	0.47619
46.9115	0.403846	19.2808	0.333333	10.1962	0.5
46.7209	0.423077	18.9726	0.349206	10.0687	0.52381
46.2131	0.442308	18.9	0.365079	9.99375	0.547619
45.7263	0.461538	18.4478	0.380952	9.92578	0.571429
44.9678	0.480769	17.6504	0.396825	9.78134	0.595238
44.3479	0.5	17.6261	0.412698	9.66467	0.619048
43.7329	0.519231	17.3693	0.428571	9.54034	0.642857
42.5825	0.538462	17.2873	0.444444	9.45196	0.666667
42.113	0.557692	17.2235	0.460317	9.23992	0.690476
40.389	0.576923	17.0177	0.47619	8.78865	0.714286
40.1226	0.596154	16.5631	0.492063	8.53478	0.738095
39.7803	0.615385	16.4484	0.507937	8.51245	0.761905
39.6305	0.634615	16.3656	0.52381	8.50755	0.785714
39.2502	0.653846	16.3088	0.539683	8.46671	0.809524
38.5764	0.673077	15.9286	0.555556	8.05707	0.833333
38.5014	0.692308	15.9045	0.571429	6.91706	0.857143
38.2102	0.711538	15.3291	0.587302	6.85247	0.880952
37.0109	0.730769	13.6878	0.603175	6.6415	0.904762
36.5253	0.75	13.68	0.619048	6.48104	0.928571
35.9189	0.769231	13.4216	0.634921	6.18229	0.952381
34.8515	0.788462	13.169	0.650794	5.57204	0.97619
34.6185	0.807692	13.1482	0.666667	5.18201	1
34.3843	0.826923	13.0105	0.68254
34.2089	0.846154	12.935	0.698413
32.7847	0.865385	12.6063	0.714286
32.6997	0.884615	12.533	0.730159
32.1818	0.903846	12.2582	0.746032
31.7232	0.923077	12.2405	0.761905
27.6252	0.942308	12.0981	0.777778
27.4414	0.961538	12.0031	0.793651
22.9252	0.980769	11.9045	0.809524
19.0377	1	11.7637	0.825397
		11.6965	0.84127
		11.1362	0.857143
		10.7556	0.873016
		10.5171	0.888889
		10.2252	0.904762
		10.0499	0.920635
		9.90883	0.936508
		9.51705	0.952381
		9.25446	0.968254
		7.73015	0.984127
		7.61478	1

## Sheet: Fig. S6B
Data obtained at 5 pN									Data obtained at 10 pN									Data obtained at 15 pN
Number of data points included in the fit	Percentage of data included in the fit	R^2		Range of data over which the exponential fits are considered robust (corresponding to the vertical lines in Fig. S6B/S6C)					Number of data points included in the fit	Percentage of data included in the fit	R^2		Range of data over which the exponential fits are considered robust (corresponding to the vertical lines in Fig. S6B/S6C)					Number of data points included in the fit	Percentage of data included in the fit	R^2		Range of data over which the exponential fits are considered robust (corresponding to the vertical lines in Fig. S6B/S6C)
0	0	0		Upper boundary (%)	92.4528				0	0	0		Upper boundary (%)	60.9375				0	0	0		Upper boundary (%)	83.7209
1	1.88679	0		Lower boundary (%)	52.8301				1	1.5625	0		Lower boundary (%)	39.0625				1	2.32558	0		Lower boundary (%)	51.1628
2	3.77358	0							2	3.125	0							2	4.65116	0
3	5.66038	0.95627							3	4.6875	4.44089e-16							3	6.97674	0.9357
4	7.54717	0.96208							4	6.25	0.94293							4	9.30233	0.92536
5	9.43396	0.98102							5	7.8125	0.91217							5	11.6279	0.95534
6	11.3208	0.96073							6	9.375	0.93715							6	13.9535	0.94661
7	13.2075	0.96606							7	10.9375	0.9585							7	16.2791	0.95083
8	15.0943	0.97387							8	12.5	0.96996							8	18.6047	0.96614
9	16.9811	0.98169							9	14.0625	0.97793							9	20.9302	0.9689
10	18.8679	0.9866							10	15.625	0.97507							10	23.2558	0.95829
11	20.7547	0.98985							11	17.1875	0.98018							11	25.5814	0.9635
12	22.6415	0.93676							12	18.75	0.98475							12	27.907	0.96481
13	24.5283	0.94888							13	20.3125	0.98138							13	30.2326	0.96477
14	26.4151	0.95899							14	21.875	0.98488							14	32.5581	0.94754
15	28.3019	0.96505							15	23.4375	0.9822							15	34.8837	0.95636
16	30.1887	0.96879							16	25	0.98534							16	37.2093	0.96365
17	32.0755	0.97395							17	26.5625	0.98726							17	39.5349	0.96702
18	33.9623	0.97722							18	28.125	0.98726							18	41.8605	0.97119
19	35.8491	0.98002							19	29.6875	0.98881							19	44.186	0.97522
20	37.7358	0.98118							20	31.25	0.98777							20	46.5116	0.97837
21	39.6226	0.9831							21	32.8125	0.98639							21	48.8372	0.98132
22	41.5094	0.98301							22	34.375	0.98647							22	51.1628	0.98376
23	43.3962	0.98491							23	35.9375	0.98788							23	53.4884	0.98578
24	45.283	0.9866							24	37.5	0.98878							24	55.814	0.98734
25	47.1698	0.98808							25	39.0625	0.99013							25	58.1395	0.98837
26	49.0566	0.989							26	40.625	0.99036							26	60.4651	0.98954
27	50.9434	0.98965							27	42.1875	0.98296							27	62.7907	0.9906
28	52.8302	0.99008							28	43.75	0.98288							28	65.1163	0.99157
29	54.717	0.9883							29	45.3125	0.98315							29	67.4419	0.99238
30	56.6038	0.98777							30	46.875	0.98453							30	69.7674	0.9928
31	58.4906	0.98135							31	48.4375	0.98602							31	72.093	0.98692
32	60.3774	0.9799							32	50	0.98733							32	74.4186	0.98083
33	62.2642	0.98012							33	51.5625	0.98765							33	76.7442	0.98017
34	64.1509	0.98141							34	53.125	0.98845							34	79.0698	0.98138
35	66.0377	0.98273							35	54.6875	0.98941							35	81.3953	0.98286
36	67.9245	0.98364							36	56.25	0.99026							36	83.7209	0.98106
37	69.8113	0.98489							37	57.8125	0.99083							37	86.0465	0.94402
38	71.6981	0.98605							38	59.375	0.99156							38	88.3721	0.93415
39	73.5849	0.98621							39	60.9375	0.99079							39	90.6977	0.92926
40	75.4717	0.98643							40	62.5	0.96607							40	93.0233	0.92793
41	77.3585	0.98641							41	64.0625	0.95573							41	95.3488	0.92615
42	79.2453	0.98494							42	65.625	0.95406							42	97.6744	0.91767
43	81.1321	0.98468							43	67.1875	0.95517							43	100	0.91019
44	83.0189	0.98504							44	68.75	0.95693
45	84.9057	0.98575							45	70.3125	0.95919
46	86.7925	0.9845							46	71.875	0.96089
47	88.6792	0.98453							47	73.4375	0.96294
48	90.566	0.98451							48	75	0.96465
49	92.4528	0.98456							49	76.5625	0.96663
50	94.3396	0.96808							50	78.125	0.9685
51	96.2264	0.96098							51	79.6875	0.9703
52	98.1132	0.9312							52	81.25	0.97198
53	100	0.89345							53	82.8125	0.97354
									54	84.375	0.97496
									55	85.9375	0.97594
									56	87.5	0.97631
									57	89.0625	0.97655
									58	90.625	0.97647
									59	92.1875	0.97656
									60	93.75	0.97688
									61	95.3125	0.97651
									62	96.875	0.97602
									63	98.4375	0.96585
									64	100	0.96024

## Sheet: Fig. S6C
Data obtained at 5 pN								Data obtained at 10 pN								Data obtained at 15 pN
Number of data points included in the fit	Percentage of data included in the fit	Exponential decay constant (Lk)	Error of the exponential decay constant determined from the fit (Lk)	1-CPD at burst size of 1 Lk	Error of the 1-CPD at burst size of 1 Lk determined from the fit			Number of data points included in the fit	Percentage of data included in the fit	Exponential decay constant (Lk)	Error of the exponential decay constant determined from the fit (Lk)	1-CPD at burst size of 1 Lk	Error of the 1-CPD at burst size of 1 Lk determined from the fit			Number of data points included in the fit	Percentage of data included in the fit	Exponential decay constant (Lk)	Error of the exponential decay constant determined from the fit (Lk)	1-CPD at burst size of 1 Lk	Error of the 1-CPD at burst size of 1 Lk determined from the fit
0	0	6.99057	2.45675	949.088	3467.83			0	0	-2.35e+93	0	0.01587	--			0	0	0.42784	0.44843	413387713036611	1.70293e+16
1	1.88679	9.35992	1.97454	64.9974	100.582			1	1.5625	2.79176	0.89427	593.878	1902			1	2.32558	1.47951	0.51322	1557.33	5895.22
2	3.77358	9.31844	1.20166	67.235	61.6623			2	3.125	1.35648	0.59997	1.55975e+07	1.398e+08			2	4.65116	1.78422	0.35405	262.477	455.389
3	5.66038	8.25913	1.51169	176.496	255.239			3	4.6875	3.24751	0.63845	167.594	271.44			3	6.97674	2.43816	0.41813	27.4645	28.8927
4	7.54717	7.3098	1.15938	500.214	697.05			4	6.25	3.44158	0.47805	105.383	110.956			4	9.30233	2.88649	0.41046	10.7971	7.62535
5	9.43396	8.14334	0.89874	202.752	172.843			5	7.8125	3.30553	0.37021	144.528	125.62			5	11.6279	2.81496	0.31639	12.272	6.83397
6	11.3208	8.18135	0.68342	195.482	123.421			6	9.375	3.21105	0.29057	181.721	129.421			6	13.9535	2.66634	0.28053	16.2623	8.7785
7	13.2075	8.25998	0.54269	181.657	87.9664			7	10.9375	3.60864	0.30236	76.9194	44.2617			7	16.2791	2.48805	0.30241	23.718	15.651
8	15.0943	8.18408	0.44075	194.819	77.0114			8	12.5	3.71601	0.25984	63.005	28.8929			8	18.6047	2.3479	0.25775	32.5873	20.2776
9	16.9811	11.6273	1.28643	21.4706	11.9575			9	14.0625	3.71455	0.21825	63.1694	24.0069			9	20.9302	2.19962	0.23135	47.2973	29.7363
10	18.8679	11.9337	1.13424	18.7263	8.55237			10	15.625	4.01043	0.24002	39.1721	13.8074			10	23.2558	2.47882	0.22252	24.9073	11.6359
11	20.7547	11.8643	0.98318	19.2991	7.60348			11	17.1875	4.05181	0.21042	36.8471	10.9984			11	25.5814	2.99719	0.28568	10.4683	4.18981
12	22.6415	11.6357	0.87517	21.3461	7.67881			12	18.75	4.30528	0.228	26.1941	7.383			12	27.907	3.06344	0.25462	9.56055	3.19894
13	24.5283	11.3703	0.79698	24.0718	8.16062			13	20.3125	4.30941	0.20187	26.0572	6.40684			13	30.2326	3.03053	0.22449	9.99524	2.96462
14	26.4151	11.4167	0.70643	23.58	6.93209			14	21.875	4.25904	0.18282	27.7821	6.264			14	32.5581	2.96135	0.20608	11.0039	3.09691
15	28.3019	11.2468	0.63886	25.4481	6.8928			15	23.4375	4.25904	0.18282	27.7821	6.264			15	34.8837	2.91327	0.18589	11.771	3.04691
16	30.1887	11.0993	0.579	27.2126	6.78507			16	25	4.31738	0.16779	25.8472	5.14114			16	37.2093	2.94589	0.16801	11.2599	2.53773
17	32.0755	10.8799	0.54366	30.1423	7.27549			17	26.5625	4.47762	0.17392	21.4712	4.06146			17	39.5349	2.91596	0.15226	11.7271	2.41399
18	33.9623	11.0708	0.5028	27.6453	5.89136			18	28.125	4.64855	0.18273	17.8984	3.2562			18	41.8605	2.91789	0.13784	11.6969	2.14863
19	35.8491	11.4555	0.49767	23.4722	4.56736			19	29.6875	4.76809	0.18092	15.894	2.68641			19	44.186	2.91869	0.12539	11.6844	1.92712
20	37.7358	11.5549	0.46017	22.5411	3.94261			20	31.25	4.81583	0.16911	15.1856	2.32431			20	46.5116	2.91655	0.11453	11.7171	1.74679
21	39.6226	11.6237	0.42561	21.9317	3.46919			21	32.8125	4.87977	0.16093	14.3174	2.00756			21	48.8372	2.89859	0.10547	11.9946	1.64882
22	41.5094	11.6716	0.39413	21.5245	3.09554			22	34.375	4.881	0.14865	14.3014	1.83213			22	51.1628	2.87008	0.0986	12.4516	1.61567
23	43.3962	11.8013	0.37318	20.4897	2.70098			23	35.9375	4.96098	0.14559	13.3378	1.60184			23	53.4884	2.8542	0.09132	12.7132	1.52927
24	45.283	11.9493	0.35747	19.4041	2.36544			24	37.5	5.28103	0.19653	10.364	1.46268			24	55.814	2.84298	0.08464	12.9008	1.43525
25	47.1698	12.1128	0.34632	18.31	2.08308			25	39.0625	5.40115	0.19667	9.49532	1.26633			25	58.1395	2.83892	0.0785	12.9687	1.32881
26	49.0566	12.4953	0.37548	16.1102	1.84661			26	40.625	5.50502	0.19461	8.83543	1.10894			26	60.4651	2.83167	0.07307	13.0904	1.24312
27	50.9434	12.7696	0.38242	14.7707	1.63333			27	42.1875	5.54713	0.18511	8.58818	0.99862			27	62.7907	2.86019	0.06992	12.6302	1.11367
28	52.8302	13.492	0.4796	11.9979	1.47192			28	43.75	5.549	0.17407	8.57745	0.927828			28	65.1163	3.03279	0.09506	10.3658	1.09171
29	54.717	13.8893	0.49989	10.7966	1.28721			29	45.3125	5.55441	0.16402	8.54699	0.860845			29	67.4419	3.21066	0.11664	8.65169	0.984672
30	56.6038	14.1443	0.49669	10.1224	1.14315			30	46.875	5.62872	0.16107	8.1542	0.776898			30	69.7674	3.29341	0.11862	8.00277	0.86951
31	58.4906	14.2631	0.47775	9.83068	1.03906			31	48.4375	5.66914	0.15457	7.95305	0.709494			31	72.093	3.32558	0.11411	7.77128	0.787685
32	60.3774	14.348	0.45747	9.63159	0.95349			32	50	5.68066	0.1466	7.89737	0.659118			32	74.4186	3.33716	0.10844	7.69089	0.727906
33	62.2642	14.4771	0.44295	9.34482	0.87074			33	51.5625	5.66823	0.1391	7.95724	0.627273			33	76.7442	3.43651	0.11442	7.07503	0.658079
34	64.1509	14.5103	0.42233	9.27332	0.81226			34	53.125	5.7028	0.13385	7.79608	0.578628			34	79.0698	4.04771	0.21582	4.70149	0.584925
35	66.0377	14.5183	0.40233	9.25633	0.76444			35	54.6875	5.70247	0.12717	7.79758	0.545061			35	81.3953	4.32954	0.24303	4.03361	0.485101
36	67.9245	14.7025	0.39869	8.88802	0.70204			36	56.25	5.80394	0.13237	7.3657	0.512127			36	83.7209	4.55062	0.25874	3.62457	0.412435
37	69.8113	14.8749	0.3943	8.56672	0.6472			37	57.8125	6.54387	0.26825	5.1896	0.56748			37	86.0465	4.71926	0.2659	3.36353	0.359091
38	71.6981	15.0691	0.39353	8.23003	0.59849			38	59.375	7.146	0.31822	4.0987	0.433407			38	88.3721	4.89923	0.2744	3.12651	0.313669
39	73.5849	15.4078	0.41543	7.70084	0.55934			39	60.9375	7.36208	0.32799	3.80215	0.384961			39	90.6977	5.20171	0.30047	2.80581	0.267955
40	75.4717	15.6345	0.41879	7.37774	0.51915			40	62.5	7.4867	0.32536	3.64746	0.349526			40	93.0233	5.50431	0.32515	2.54997	0.230428
41	77.3585	15.7874	0.41288	7.17295	0.48311			41	64.0625	7.57892	0.3194	3.54059	0.320837			41	95.3488
42	79.2453	15.8773	0.40122	7.05718	0.45226			42	65.625	7.63632	0.31055	3.47704	0.298054			42	97.6744
43	81.1321	16.1911	0.4195	6.68669	0.42621			43	67.1875	7.71411	0.30411	3.39561	0.275834			43	100
44	83.0189	16.3786	0.41878	6.48068	0.39885			44	68.75	7.76223	0.29551	3.34713	0.257808
45	84.9057	16.5684	0.41871	6.28459	0.37401			45	70.3125	7.822	0.28835	3.28954	0.240526
46	86.7925	16.7485	0.41773	6.10922	0.35133			46	71.875	7.84946	0.27929	3.26371	0.226882
47	88.6792	18.132	0.62435	5.05556	0.36603			47	73.4375	7.87067	0.27036	3.24418	0.214703
48	90.566	18.9616	0.70565	4.56636	0.33708			48	75	7.88064	0.26141	3.23514	0.204252
49	92.4528	21.2617	1.00746	3.61412	0.29851			49	76.5625	7.88225	0.25269	3.2337	0.195182
50	94.3396	24.2592	1.37933	2.84808	0.24339			50	78.125	7.8822	0.24436	3.23374	0.186786
51	96.2264							51	79.6875	7.87262	0.2364	3.24221	0.179792
52	98.1132							52	81.25	7.92017	0.2311	3.20222	0.16961
53	100							53	82.8125	8.00168	0.22916	3.1372	0.159576
								54	84.375	8.08805	0.22796	3.07179	0.150363
								55	85.9375	8.18887	0.22853	2.99974	0.141914
								56	87.5	8.28002	0.22818	2.93786	0.134134
								57	89.0625	8.35761	0.22657	2.88745	0.126989
								58	90.625	8.46887	0.2288	2.81952	0.120487
								59	92.1875	8.58567	0.23172	2.75238	0.114495
								60	93.75	9.0449	0.28332	2.5303	0.114455
								61	95.3125	9.36975	0.31086	2.39416	0.109189
								62	96.875
								63	98.4375
								64	100
