# Supplementary material for: Mechanistic basis for relaxation of DNA supercoils by human topoisomerase IIIα–RMI1–RMI2
Source: Proc Natl Acad Sci U S A. 2026 Jan 23;123(4):e2406949123. doi: 10.1073/pnas.2406949123 (PMC12849704; doi:10.1073/pnas.2406949123)
Supplement: Supplementary file 12 — Dataset S11 (XLSX) [file pnas.2406949123.sd11.xlsx]

## Sheet: Fig. S7
Overall rate					Rate derived from the mean burst size / the corrected dwell time
Force (pN)	SEM of force (pN)	Relaxation rate (Lk.s^-1)	SEM of relaxation rate (Lk.s^-1)		Force (pN)	SEM of force (pN)	Relaxation rate (Lk.s^-1)	SEM of relaxation rate (Lk.s^-1)
5.2	0.37	6.8	1.67		5.01	0.12	10.8888	5.80107
10.4	0.16	0.76	0.14		10.2	0.16	1.67001	0.866733
15.2	0.11	0.17	0.017		15.4	0.11	0.434897	0.222966
