# Supplementary material for: Mechanistic basis for relaxation of DNA supercoils by human topoisomerase IIIα–RMI1–RMI2
Source: Proc Natl Acad Sci U S A. 2026 Jan 23;123(4):e2406949123. doi: 10.1073/pnas.2406949123 (PMC12849704; doi:10.1073/pnas.2406949123)
Supplement: Supplementary file 13 — Dataset S12 (XLSX) [file pnas.2406949123.sd12.xlsx]

## Sheet: Fig. S8A (Top)
DNA length (kbp)	AT-content (%)		DNA length (kbp)	Mean fluorescence intensity profile for TRRmCherry bound to overstretched non-supercoiled lambda-DNA (N=5)	Mean + SEM fluorescence intensity profile for TRRmCherry bound to overstretched non-supercoiled lambda-DNA (N=5)
0	50.978		0	0.70904	0.81313
0.03001	50.837		0.43695	0.60696	0.76917
0.06003	50.698		0.87391	0.27473	0.33668
0.09004	50.56		1.31086	0.19155	0.2392
0.12005	50.424		1.74782	0.10224	0.13335
0.15007	50.289		2.18477	0.11191	0.14715
0.18008	50.155		2.62173	0.19551	0.26138
0.2101	50.022		3.05868	0.24831	0.34615
0.24011	49.892		3.49564	0.18698	0.26479
0.27012	49.762		3.93259	0.19833	0.24563
0.30014	49.634		4.36955	0.20424	0.24813
0.33015	49.507		4.8065	0.20636	0.25879
0.36016	49.382		5.24346	0.15366	0.20525
0.39018	49.258		5.68041	0.05734	0.0817
0.42019	49.135		6.11737	0	0
0.4502	49.014		6.55432	0.07377	0.09307
0.48022	48.894		6.99128	0.06363	0.08083
0.51023	48.775		7.42823	0.11739	0.14426
0.54025	48.658		7.86519	0.09656	0.12653
0.57026	48.543		8.30214	0.1693	0.21473
0.60027	48.428		8.7391	0.1736	0.20999
0.63029	48.316		9.17605	0.16573	0.22207
0.6603	48.204		9.61301	0.13938	0.19406
0.69031	48.094		10.05	0.2098	0.25673
0.72033	47.985		10.4869	0.30673	0.38321
0.75034	47.878		10.9239	0.37909	0.46718
0.78035	47.772		11.3608	0.32235	0.38208
0.81037	47.667		11.7978	0.28397	0.33257
0.84038	47.564		12.2347	0.21476	0.27663
0.87039	47.463		12.6717	0.13599	0.16608
0.90041	47.362		13.1087	0.23945	0.31912
0.93042	47.263		13.5456	0.1621	0.19565
0.96044	47.166		13.9826	0.10672	0.12686
0.99045	47.069		14.4195	0.09851	0.10927
1.02046	46.975		14.8565	0.13416	0.15729
1.05048	46.881		15.2934	0.20062	0.23287
1.08049	46.789		15.7304	0.34838	0.45611
1.1105	46.699		16.1673	0.34861	0.55097
1.14052	46.609		16.6043	0.37335	0.55974
1.17053	46.521		17.0412	0.17881	0.24471
1.20054	46.435		17.4782	0.1633	0.19888
1.23056	46.35		17.9152	0.27942	0.35644
1.26057	46.266		18.3521	0.4385	0.52825
1.29059	46.184		18.7891	0.51788	0.62909
1.3206	46.103		19.226	0.33319	0.39404
1.35061	46.023		19.663	0.1561	0.18989
1.38063	45.945		20.0999	0.07458	0.09586
1.41064	45.869		20.5369	0.14346	0.17271
1.44065	45.793		20.9738	0.20956	0.24749
1.47067	45.719		21.4108	0.30386	0.3481
1.50068	45.647		21.8478	0.42824	0.5092
1.53069	45.458		22.2847	0.59869	0.717
1.56071	45.327		22.7217	0.77444	0.93324
1.59072	45.822		23.1586	0.93015	1.0899
1.62074	46.141		23.5956	1	1.11331
1.65075	46.066		24.0325	0.95353	1.05783
1.68076	46.095		24.4695	0.81888	0.90102
1.71078	46.152		24.9064	0.8044	0.90343
1.74079	46.128		25.3434	0.79749	0.91935
1.7708	46.062		25.7803	0.86165	0.99013
1.80082	45.943		26.2173	0.9234	1.04932
1.83083	46.007		26.6543	0.94846	1.07872
1.86084	46.175		27.0912	0.9117	1.06696
1.89086	46.196		27.5282	0.93277	1.08056
1.92087	46		27.9651	0.85152	0.98392
1.95088	46.086		28.4021	0.77542	0.89192
1.9809	45.715		28.839	0.59937	0.68561
2.01091	45.872		29.276	0.51317	0.59364
2.04093	45.826		29.7129	0.5465	0.64973
2.07094	45.587		30.1499	0.56482	0.6626
2.10095	45.245		30.5868	0.59494	0.69995
2.13097	45.19		31.0238	0.64769	0.76153
2.16098	45.344		31.4608	0.56308	0.62369
2.19099	45.023		31.8977	0.53989	0.58405
2.22101	45.156		32.3347	0.52202	0.60331
2.25102	45.191		32.7716	0.38975	0.43301
2.28103	45.155		33.2086	0.34055	0.38036
2.31105	44.884		33.6455	0.3486	0.39825
2.34106	45		34.0825	0.33786	0.38601
2.37108	44.68		34.5194	0.38909	0.44408
2.40109	44.601		34.9564	0.54137	0.65224
2.4311	44.416		35.3933	0.71895	0.88845
2.46112	44.279		35.8303	0.73941	0.89607
2.49113	44.494		36.2673	0.69217	0.82627
2.52114	44.419		36.7042	0.55413	0.64365
2.55116	44.295		37.1412	0.44709	0.51107
2.58117	44.367		37.5781	0.55	0.62427
2.61118	43.895		38.0151	0.5819	0.65888
2.6412	44.01		38.452	0.60633	0.6875
2.67121	43.921		38.889	0.62756	0.70801
2.70123	43.435		39.3259	0.57409	0.65224
2.73124	43.456		39.7629	0.60108	0.71944
2.76125	43.402		40.1999	0.676	0.84878
2.79127	43.319		40.6368	0.6515	0.83584
2.82128	43.297		41.0738	0.51619	0.64212
2.85129	43.259		41.5107	0.34982	0.40454
2.88131	43.21		41.9477	0.24808	0.26223
2.91132	43.025		42.3846	0.31298	0.35111
2.94133	42.749		42.8216	0.38318	0.4423
2.97135	42.973		43.2585	0.40878	0.46701
3.00136	42.706		43.6955	0.48777	0.56122
3.03138	42.783		44.1324	0.50096	0.59321
3.06139	42.792		44.5694	0.47583	0.57155
3.0914	42.798		45.0064	0.49794	0.58996
3.12142	42.704		45.4433	0.57599	0.68655
3.15143	42.799		45.8803	0.63403	0.75342
3.18144	43.079		46.3172	0.58933	0.68065
3.21146	42.949		46.7542	0.55157	0.62442
3.24147	42.968		47.1911	0.60186	0.68243
3.27148	43.046		47.6281	0.70002	0.81509
3.3015	43.126		48.065	0.82136	0.98232
3.33151	42.95		48.502	0.85856	1.03764
3.36152	42.825			--
3.39154	42.556
3.42155	42.526
3.45157	42.523
3.48158	42.065
3.51159	41.855
3.54161	41.498
3.57162	41.498
3.60163	41.606
3.63165	41.468
3.66166	41.537
3.69167	41.365
3.72169	41.084
3.7517	41.016
3.78172	40.925
3.81173	40.942
3.84174	40.432
3.87176	40.592
3.90177	40.658
3.93178	40.95
3.9618	41.092
3.99181	41.056
4.02182	40.97
4.05184	40.814
4.08185	40.791
4.11187	40.863
4.14188	40.985
4.17189	40.844
4.20191	40.606
4.23192	40.301
4.26193	40.216
4.29195	40.638
4.32196	40.469
4.35197	40.745
4.38199	40.624
4.412	40.595
4.44201	40.46
4.47203	40.225
4.50204	40.384
4.53206	40.188
4.56207	39.806
4.59208	39.853
4.6221	39.385
4.65211	39.32
4.68212	39.016
4.71214	38.984
4.74215	39.029
4.77216	39.048
4.80218	39.182
4.83219	39.322
4.86221	39.119
4.89222	39.366
4.92223	39.405
4.95225	39.487
4.98226	39.513
5.01227	39.64
5.04229	39.422
5.0723	39.55
5.10231	39.688
5.13233	39.935
5.16234	39.985
5.19236	40.181
5.22237	40.441
5.25238	40.419
5.2824	40.45
5.31241	40.42
5.34242	40.328
5.37244	40.388
5.40245	40.415
5.43246	40.551
5.46248	40.823
5.49249	41.039
5.5225	40.999
5.55252	41.294
5.58253	41.24
5.61255	41.238
5.64256	41.444
5.67257	41.404
5.70259	41.313
5.7326	41.584
5.76261	41.771
5.79263	42.062
5.82264	42.264
5.85265	42.423
5.88267	42.328
5.91268	42.43
5.9427	42.74
5.97271	43.06
6.00272	43.082
6.03274	43.449
6.06275	43.608
6.09276	43.502
6.12278	43.594
6.15279	43.686
6.1828	43.669
6.21282	43.338
6.24283	43.252
6.27285	43.456
6.30286	43.591
6.33287	43.606
6.36289	43.416
6.3929	43.484
6.42291	43.795
6.45293	43.74
6.48294	43.324
6.51295	43.604
6.54297	43.683
6.57298	43.859
6.603	43.886
6.63301	43.662
6.66302	43.68
6.69304	43.55
6.72305	43.474
6.75306	43.541
6.78308	43.803
6.81309	43.87
6.8431	43.694
6.87312	44.082
6.90313	43.904
6.93314	44.015
6.96316	43.458
6.99317	43.439
7.02319	43.38
7.0532	43.133
7.08321	43.128
7.11323	43.009
7.14324	42.88
7.17325	42.689
7.20327	42.624
7.23328	42.658
7.26329	43.008
7.29331	42.971
7.32332	42.684
7.35334	42.684
7.38335	42.57
7.41336	42.205
7.44338	42.046
7.47339	41.98
7.5034	42.105
7.53342	41.729
7.56343	41.595
7.59344	41.917
7.62346	41.861
7.65347	42.317
7.68349	42.377
7.7135	42.874
7.74351	42.98
7.77353	43.101
7.80354	43.279
7.83355	43.359
7.86357	43.241
7.89358	43.573
7.92359	43.551
7.95361	43.658
7.98362	43.745
8.01363	43.768
8.04365	43.641
8.07366	43.723
8.10368	43.661
8.13369	43.605
8.1637	43.503
8.19372	43.356
8.22373	43.025
8.25374	43.102
8.28376	43.183
8.31377	43.317
8.34378	43.201
8.3738	43.43
8.40381	43.414
8.43383	43.517
8.46384	43.532
8.49385	43.293
8.52387	43.105
8.55388	43.073
8.58389	43.219
8.61391	43.25
8.64392	43.432
8.67393	43.605
8.70395	43.621
8.73396	43.459
8.76398	43.472
8.79399	43.536
8.824	43.402
8.85402	43.612
8.88403	43.618
8.91404	43.911
8.94406	44.001
8.97407	43.992
9.00408	43.883
9.0341	44.02
9.06411	43.901
9.09413	43.724
9.12414	43.651
9.15415	43.597
9.18417	43.739
9.21418	43.772
9.24419	43.954
9.27421	44.381
9.30422	44.246
9.33423	44.284
9.36425	44.245
9.39426	44.588
9.42427	44.818
9.45429	44.529
9.4843	44.23
9.51432	44.339
9.54433	44.438
9.57434	44.217
9.60436	44.086
9.63437	43.946
9.66438	44
9.6944	43.853
9.72441	43.995
9.75442	43.935
9.78444	43.721
9.81445	43.542
9.84447	43.492
9.87448	43.486
9.90449	43.237
9.93451	43.346
9.96452	42.91
9.99453	42.878
10.0245	42.67
10.0546	42.438
10.0846	42.483
10.1146	42.338
10.1446	42.29
10.1746	42.151
10.2046	42.025
10.2346	41.85
10.2647	41.922
10.2947	41.653
10.3247	41.542
10.3547	41.595
10.3847	41.41
10.4147	41.421
10.4447	41.684
10.4748	41.814
10.5048	41.655
10.5348	41.739
10.5648	41.963
10.5948	42.044
10.6248	41.931
10.6548	42.119
10.6849	41.962
10.7149	41.893
10.7449	41.704
10.7749	41.791
10.8049	41.919
10.8349	41.697
10.8649	41.389
10.8949	41.586
10.925	41.521
10.955	41.44
10.985	41.103
11.015	40.67
11.045	40.58
11.075	40.68
11.105	40.35
11.135	40.423
11.1651	40.636
11.1951	40.738
11.2251	40.745
11.2551	40.88
11.2851	40.788
11.3151	40.8
11.3452	40.806
11.3752	40.859
11.4052	40.949
11.4352	40.836
11.4652	40.941
11.4952	40.905
11.5252	41.119
11.5552	41.155
11.5853	41.264
11.6153	40.925
11.6453	41.03
11.6753	40.844
11.7053	40.751
11.7353	40.8
11.7653	41.161
11.7953	41.297
11.8254	41.34
11.8554	41.54
11.8854	41.401
11.9154	41.372
11.9454	41.198
11.9754	41.504
12.0054	41.509
12.0355	41.298
12.0655	41.499
12.0955	41.643
12.1255	41.608
12.1555	41.99
12.1855	42.287
12.2155	42.435
12.2455	42.526
12.2756	42.528
12.3056	42.568
12.3356	42.735
12.3656	42.741
12.3956	42.732
12.4256	42.609
12.4557	42.367
12.4857	42.506
12.5157	42.46
12.5457	42.485
12.5757	42.254
12.6057	41.978
12.6357	41.923
12.6657	42.251
12.6958	42.402
12.7258	42.201
12.7558	42.097
12.7858	42.126
12.8158	42.195
12.8458	42.34
12.8758	42.209
12.9058	42.3
12.9359	42.233
12.9659	42.304
12.9959	42.03
13.0259	42.069
13.0559	42.164
13.0859	42.228
13.1159	42.311
13.146	42.34
13.176	42.221
13.206	42.45
13.236	42.344
13.266	42.349
13.296	42.542
13.326	42.441
13.3561	42.608
13.3861	42.822
13.4161	42.984
13.4461	42.994
13.4761	43.135
13.5061	43.021
13.5361	43.021
13.5662	42.832
13.5962	42.779
13.6262	42.909
13.6562	43.076
13.6862	42.941
13.7162	43.051
13.7462	42.864
13.7762	42.54
13.8063	42.367
13.8363	42.089
13.8663	42.205
13.8963	42.576
13.9263	42.21
13.9563	42.041
13.9863	41.729
14.0164	41.921
14.0464	42.079
14.0764	41.953
14.1064	41.872
14.1364	42.196
14.1664	41.986
14.1964	41.957
14.2264	41.757
14.2565	42.034
14.2865	41.966
14.3165	41.963
14.3465	41.915
14.3765	41.72
14.4065	41.674
14.4366	41.37
14.4666	41.366
14.4966	41.421
14.5266	41.467
14.5566	41.497
14.5866	41.43
14.6166	41.238
14.6466	41.497
14.6767	41.597
14.7067	41.601
14.7367	41.612
14.7667	41.568
14.7967	41.428
14.8267	41.394
14.8567	41.504
14.8867	41.459
14.9168	41.615
14.9468	42.014
14.9768	42.015
15.0068	41.716
15.0368	41.854
15.0668	42.402
15.0968	42.165
15.1269	42.172
15.1569	42.532
15.1869	42.4
15.2169	42.513
15.2469	42.323
15.2769	42.24
15.3069	42.516
15.337	42.53
15.367	42.382
15.397	42.427
15.427	42.225
15.457	42.182
15.487	42.337
15.517	42.328
15.5471	42.616
15.5771	42.715
15.6071	42.813
15.6371	43.129
15.6671	43.182
15.6971	43.126
15.7271	42.989
15.7571	43.295
15.7872	43.262
15.8172	43.324
15.8472	43.371
15.8772	43.149
15.9072	43.058
15.9372	42.853
15.9672	42.884
15.9973	42.843
16.0273	42.943
16.0573	42.954
16.0873	42.998
16.1173	43.132
16.1473	43.017
16.1773	42.894
16.2074	42.824
16.2374	42.369
16.2674	42.283
16.2974	42.218
16.3274	41.852
16.3574	41.609
16.3874	41.546
16.4174	41.516
16.4475	41.088
16.4775	41.066
16.5075	40.736
16.5375	40.659
16.5675	40.604
16.5975	40.573
16.6275	40.403
16.6576	40.277
16.6876	40.088
16.7176	39.952
16.7476	39.916
16.7776	39.929
16.8076	40.35
16.8376	40.471
16.8677	40.406
16.8977	40.448
16.9277	40.043
16.9577	40.154
16.9877	40.376
17.0177	40.751
17.0477	40.779
17.0778	40.903
17.1078	41.034
17.1378	41.074
17.1678	40.833
17.1978	41.057
17.2278	41.08
17.2578	41.241
17.2878	41.045
17.3179	41.194
17.3479	41.213
17.3779	41.389
17.4079	41.618
17.4379	41.472
17.4679	41.549
17.4979	41.84
17.528	42.173
17.558	42.055
17.588	42.177
17.618	42.352
17.648	42.656
17.678	42.856
17.708	42.886
17.7381	43.067
17.7681	43.301
17.7981	43.243
17.8281	43.737
17.8581	43.934
17.8881	43.839
17.9181	44.094
17.9481	44.292
17.9781	44.125
18.0082	44.203
18.0382	44.442
18.0682	44.34
18.0982	44.383
18.1282	44.476
18.1582	44.488
18.1883	44.549
18.2183	44.707
18.2483	44.91
18.2783	45.152
18.3083	45.407
18.3383	45.466
18.3683	45.507
18.3984	45.644
18.4284	45.873
18.4584	46.192
18.4884	46.608
18.5184	46.564
18.5484	46.701
18.5784	46.768
18.6084	47.105
18.6384	47.165
18.6685	47.407
18.6985	47.547
18.7285	47.478
18.7585	47.44
18.7885	47.389
18.8185	47.52
18.8485	47.578
18.8786	47.129
18.9086	47.074
18.9386	46.96
18.9686	46.885
18.9986	46.7
19.0286	46.487
19.0586	46.586
19.0887	46.46
19.1187	45.963
19.1487	45.6
19.1787	45.04
19.2087	44.778
19.2387	44.56
19.2687	44.593
19.2987	44.35
19.3288	44.17
19.3588	44.18
19.3888	44.306
19.4188	44.109
19.4488	43.753
19.4788	43.947
19.5088	43.564
19.5389	43.484
19.5689	43.558
19.5989	43.258
19.6289	43.282
19.6589	43.266
19.6889	42.876
19.7189	42.941
19.749	43.248
19.779	43.105
19.809	43.157
19.839	42.858
19.869	42.598
19.899	42.836
19.929	42.533
19.9591	42.837
19.9891	42.767
20.0191	42.51
20.0491	42.35
20.0791	42.234
20.1091	42.401
20.1391	42.217
20.1691	42.049
20.1992	42.161
20.2292	41.913
20.2592	41.969
20.2892	42.057
20.3192	42.137
20.3492	42.077
20.3792	42.183
20.4093	42.196
20.4393	41.828
20.4693	42.048
20.4993	41.967
20.5293	41.967
20.5593	41.868
20.5893	42.168
20.6194	42.322
20.6494	42.526
20.6794	42.749
20.7094	42.72
20.7394	42.789
20.7694	43.017
20.7994	43.239
20.8295	43.515
20.8595	43.455
20.8895	43.732
20.9195	43.969
20.9495	44.12
20.9795	44.263
21.0095	44.268
21.0395	44.638
21.0696	44.675
21.0996	44.842
21.1296	44.847
21.1596	44.986
21.1896	45.267
21.2196	45.526
21.2496	45.757
21.2797	45.719
21.3097	45.854
21.3397	45.931
21.3697	46.147
21.3997	46.435
21.4297	46.988
21.4597	47.153
21.4898	47.666
21.5198	47.686
21.5498	47.926
21.5798	47.95
21.6098	48.338
21.6398	48.564
21.6698	48.825
21.6998	49.035
21.7299	49.21
21.7599	49.403
21.7899	49.709
21.8199	50.122
21.8499	50.428
21.8799	50.715
21.9099	51.4
21.9399	51.702
21.97	52.108
22	52.277
22.03	52.704
22.06	52.788
22.09	52.867
22.12	53.223
22.1501	53.714
22.1801	54.202
22.2101	54.66
22.2401	55.04
22.2701	55.233
22.3001	55.675
22.3301	56.315
22.3601	56.854
22.3902	57.079
22.4202	57.547
22.4502	58.063
22.4802	58.377
22.5102	58.738
22.5402	59.155
22.5702	59.345
22.6002	59.589
22.6303	60.618
22.6603	61.327
22.6903	62.186
22.7203	63.07
22.7503	63.253
22.7803	63.695
22.8103	64.236
22.8404	64.733
22.8704	65.239
22.9004	65.617
22.9304	65.768
22.9604	66.045
22.9904	65.921
23.0204	66.281
23.0505	66.484
23.0805	66.581
23.1105	66.619
23.1405	66.577
23.1705	66.611
23.2005	66.937
23.2305	67.202
23.2605	67.515
23.2906	67.798
23.3206	67.684
23.3506	67.633
23.3806	67.615
23.4106	67.774
23.4406	67.652
23.4706	68.061
23.5007	68.167
23.5307	68.135
23.5607	68.169
23.5907	68.139
23.6207	68.04
23.6507	67.533
23.6807	67.509
23.7108	67.602
23.7408	67.365
23.7708	67.119
23.8008	66.817
23.8308	66.438
23.8608	66.279
23.8908	65.957
23.9209	65.422
23.9509	65.355
23.9809	64.681
24.0109	64.385
24.0409	64.265
24.0709	63.829
24.1009	63.76
24.1309	63.532
24.161	63.451
24.191	63.414
24.221	63.369
24.251	63.061
24.281	62.985
24.311	62.861
24.341	62.508
24.3711	62.72
24.4011	62.408
24.4311	62.213
24.4611	61.869
24.4911	61.675
24.5211	61.187
24.5511	61.15
24.5812	61.13
24.6112	61.377
24.6412	61.237
24.6712	60.898
24.7012	60.901
24.7312	60.804
24.7612	60.966
24.7913	60.902
24.8213	60.862
24.8513	60.737
24.8813	60.852
24.9113	60.801
24.9413	60.693
24.9713	60.642
25.0013	60.647
25.0313	60.862
25.0614	60.888
25.0914	61.124
25.1214	61.277
25.1514	60.999
25.1814	60.977
25.2114	60.909
25.2415	61.061
25.2715	60.999
25.3015	61.317
25.3315	61.406
25.3615	61.408
25.3915	61.563
25.4215	61.72
25.4515	62.035
25.4816	61.825
25.5116	62.325
25.5416	62.487
25.5716	62.682
25.6016	63.31
25.6316	63.715
25.6616	63.868
25.6916	63.708
25.7217	63.573
25.7517	63.656
25.7817	64.169
25.8117	64.071
25.8417	63.997
25.8717	64.177
25.9017	64.112
25.9318	64.071
25.9618	64.205
25.9918	64.363
26.0218	64.664
26.0518	64.52
26.0818	64.619
26.1118	64.621
26.1419	64.542
26.1719	64.094
26.2019	64.074
26.2319	63.877
26.2619	63.832
26.2919	63.793
26.3219	63.449
26.3519	63.622
26.382	63.819
26.412	63.856
26.442	63.874
26.472	64.004
26.502	63.862
26.532	63.89
26.562	64.155
26.5921	64.031
26.6221	63.857
26.6521	63.78
26.6821	63.96
26.7121	63.851
26.7421	63.669
26.7721	63.705
26.8022	63.692
26.8322	63.688
26.8622	63.726
26.8922	63.696
26.9222	63.802
26.9522	63.856
26.9822	63.745
27.0123	63.927
27.0423	63.908
27.0723	63.391
27.1023	63.423
27.1323	63.087
27.1623	62.848
27.1923	62.752
27.2223	62.393
27.2524	62.214
27.2824	62.014
27.3124	61.508
27.3424	61.438
27.3724	61.464
27.4024	61.139
27.4324	61.11
27.4625	60.99
27.4925	60.964
27.5225	60.88
27.5525	61.037
27.5825	60.841
27.6125	60.787
27.6425	60.288
27.6726	60.134
27.7026	60.077
27.7326	59.767
27.7626	59.597
27.7926	59.179
27.8226	59.02
27.8526	58.874
27.8827	58.454
27.9127	58.184
27.9427	57.658
27.9727	57.485
28.0027	57.08
28.0327	56.745
28.0627	56.512
28.0927	56.325
28.1228	56.085
28.1528	55.656
28.1828	55.646
28.2128	55.221
28.2428	55.21
28.2728	55.303
28.3028	55.41
28.3329	55.292
28.3629	55.377
28.3929	55.468
28.4229	55.461
28.4529	55.451
28.4829	55.296
28.5129	55.748
28.543	55.608
28.573	55.806
28.603	55.924
28.633	55.909
28.663	55.804
28.693	55.85
28.723	56.188
28.753	56.088
28.7831	56.14
28.8131	55.886
28.8431	56.16
28.8731	56.176
28.9031	55.736
28.9331	55.626
28.9631	55.795
28.9931	55.498
29.0232	55.282
29.0532	55.148
29.0832	54.775
29.1132	54.523
29.1432	54.475
29.1732	54.496
29.2033	54.709
29.2333	54.964
29.2633	55.196
29.2933	55.441
29.3233	55.602
29.3533	55.736
29.3833	55.771
29.4133	55.688
29.4434	55.846
29.4734	55.703
29.5034	55.546
29.5334	55.53
29.5634	55.454
29.5934	55.175
29.6234	55.161
29.6534	55.261
29.6835	55.272
29.7135	55.295
29.7435	55.422
29.7735	55.488
29.8035	55.437
29.8335	55.533
29.8636	55.49
29.8936	55.443
29.9236	55.477
29.9536	55.301
29.9836	55.361
30.0136	55.017
30.0436	55.208
30.0736	54.932
30.1036	55.399
30.1337	55.269
30.1637	55.273
30.1937	55.474
30.2237	55.273
30.2537	55.315
30.2837	55.154
30.3137	55.124
30.3438	55.239
30.3738	54.958
30.4038	54.818
30.4338	54.768
30.4638	54.755
30.4938	54.775
30.5238	54.479
30.5539	54.222
30.5839	53.8
30.6139	53.609
30.6439	53.258
30.6739	53.253
30.7039	52.763
30.7339	52.662
30.764	52.301
30.794	51.989
30.824	51.971
30.854	51.662
30.884	51.648
30.914	51.782
30.944	51.424
30.974	51.419
31.0041	51.13
31.0341	51.11
31.0641	51.209
31.0941	51.109
31.1241	50.816
31.1541	50.68
31.1841	50.851
31.2142	50.788
31.2442	51.044
31.2742	51.156
31.3042	50.817
31.3342	50.69
31.3642	50.632
31.3942	50.483
31.4243	50.289
31.4543	50.245
31.4843	50.336
31.5143	50.279
31.5443	50.169
31.5743	50.19
31.6043	49.809
31.6344	49.786
31.6644	49.578
31.6944	49.588
31.7244	48.938
31.7544	48.749
31.7844	48.621
31.8144	48.416
31.8444	48.422
31.8745	48.081
31.9045	47.936
31.9345	48.237
31.9645	48.044
31.9945	47.751
32.0245	47.746
32.0545	47.504
32.0846	47.179
32.1146	47.521
32.1446	47.639
32.1746	47.529
32.2046	47.638
32.2346	47.726
32.2646	47.789
32.2946	47.769
32.3247	47.713
32.3547	47.725
32.3847	47.625
32.4147	47.508
32.4447	47.792
32.4747	47.925
32.5047	48.161
32.5348	48.353
32.5648	48.32
32.5948	48.404
32.6248	48.944
32.6548	49.258
32.6848	49.491
32.7148	49.836
32.7448	50.241
32.7749	50.363
32.8049	50.54
32.8349	50.767
32.8649	50.958
32.8949	51.318
32.9249	51.873
32.9549	51.925
32.985	52.285
33.015	52.595
33.045	53.01
33.075	53.134
33.105	53.452
33.135	53.667
33.165	53.872
33.1951	53.982
33.2251	54.238
33.2551	54.346
33.2851	54.566
33.3151	54.931
33.3451	55.085
33.3751	55.142
33.4051	55.409
33.4352	55.682
33.4652	55.71
33.4952	55.791
33.5252	55.814
33.5552	55.935
33.5852	56.54
33.6153	56.967
33.6453	57.228
33.6753	57.477
33.7053	57.714
33.7353	58.195
33.7653	58.362
33.7953	58.706
33.8253	59.226
33.8554	59.413
33.8854	59.73
33.9154	59.777
33.9454	59.933
33.9754	60.016
34.0054	60.182
34.0354	60.19
34.0654	60.489
34.0955	60.371
34.1255	60.283
34.1555	60.151
34.1855	60.031
34.2155	59.809
34.2455	59.447
34.2756	59.388
34.3056	59.389
34.3356	59.319
34.3656	59.117
34.3956	59.358
34.4256	59.33
34.4556	59.343
34.4856	59.101
34.5157	58.74
34.5457	58.801
34.5757	58.586
34.6057	58.147
34.6357	58.234
34.6657	58.012
34.6957	57.788
34.7257	57.473
34.7558	57.727
34.7858	57.503
34.8158	57.245
34.8458	57.301
34.8758	57.251
34.9058	57.194
34.9359	57.087
34.9659	56.718
34.9959	56.634
35.0259	56.216
35.0559	55.862
35.0859	56.004
35.1159	55.958
35.1459	56.008
35.176	55.794
35.206	55.972
35.236	55.944
35.266	55.917
35.296	56.033
35.326	55.948
35.356	56.016
35.386	55.945
35.4161	56.152
35.4461	56.098
35.4761	55.627
35.5061	55.8
35.5361	55.715
35.5661	55.538
35.5962	55.825
35.6262	55.643
35.6562	55.665
35.6862	55.637
35.7162	56.049
35.7462	56.239
35.7762	56.219
35.8062	56.446
35.8362	56.572
35.8663	56.549
35.8963	56.877
35.9263	57.147
35.9563	56.948
35.9863	57.18
36.0163	57.313
36.0463	57.236
36.0764	57.304
36.1064	57.324
36.1364	57.297
36.1664	57.269
36.1964	57.334
36.2264	57.267
36.2565	57.167
36.2865	57.326
36.3165	57.688
36.3465	57.544
36.3765	57.41
36.4065	57.739
36.4365	57.691
36.4665	57.808
36.4965	58.181
36.5266	58.324
36.5566	58.487
36.5866	58.911
36.6166	58.779
36.6466	58.769
36.6766	58.656
36.7067	58.888
36.7367	58.818
36.7667	58.895
36.7967	58.717
36.8267	58.402
36.8567	58.039
36.8867	58.047
36.9168	57.938
36.9468	58.053
36.9768	57.934
37.0068	57.891
37.0368	57.827
37.0668	57.986
37.0968	57.775
37.1268	57.782
37.1568	57.58
37.1869	57.542
37.2169	57.475
37.2469	57.704
37.2769	57.894
37.3069	57.948
37.3369	57.629
37.367	57.596
37.397	57.635
37.427	57.33
37.457	57.109
37.487	57.034
37.517	56.77
37.547	56.859
37.577	56.496
37.6071	56.461
37.6371	56.086
37.6671	55.725
37.6971	55.749
37.7271	55.862
37.7571	56.115
37.7871	56.207
37.8171	56.19
37.8472	56.477
37.8772	56.464
37.9072	56.475
37.9372	56.511
37.9672	56.577
37.9972	56.387
38.0273	56.389
38.0573	56.499
38.0873	56.581
38.1173	56.367
38.1473	56.445
38.1773	56.259
38.2073	56.206
38.2373	56.041
38.2674	55.853
38.2974	55.756
38.3274	55.444
38.3574	55.505
38.3874	55.206
38.4174	55.198
38.4474	55.23
38.4774	55.168
38.5075	55.381
38.5375	55.053
38.5675	54.868
38.5975	54.845
38.6275	54.73
38.6575	54.873
38.6876	54.632
38.7176	54.646
38.7476	54.064
38.7776	53.669
38.8076	53.424
38.8376	53.371
38.8676	52.962
38.8976	53.095
38.9277	52.723
38.9577	52.288
38.9877	52.042
39.0177	51.785
39.0477	51.325
39.0777	50.78
39.1077	50.593
39.1377	50.166
39.1678	49.857
39.1978	49.561
39.2278	49.27
39.2578	49.291
39.2878	49.18
39.3178	49.126
39.3479	48.813
39.3779	48.641
39.4079	48.735
39.4379	48.492
39.4679	48.556
39.4979	48.439
39.5279	48.273
39.5579	48.401
39.588	48.244
39.618	48.143
39.648	48.082
39.678	47.732
39.708	47.66
39.738	47.361
39.768	47.419
39.7981	47.387
39.8281	47.415
39.8581	47.633
39.8881	47.744
39.9181	47.718
39.9481	47.754
39.9781	47.644
40.0082	47.717
40.0382	47.644
40.0682	47.435
40.0982	47.325
40.1282	47.261
40.1582	46.767
40.1882	46.985
40.2182	47.123
40.2483	47.472
40.2783	47.32
40.3083	47.47
40.3383	47.29
40.3683	47.269
40.3983	47.365
40.4283	47.772
40.4584	48.032
40.4884	48.203
40.5184	48.34
40.5484	48.795
40.5784	49.008
40.6084	49.421
40.6384	49.395
40.6684	49.895
40.6985	50.143
40.7285	50.501
40.7585	50.746
40.7885	50.595
40.8185	50.837
40.8485	51.116
40.8785	51.433
40.9086	51.585
40.9386	51.624
40.9686	51.554
40.9986	51.573
41.0286	51.832
41.0586	51.793
41.0886	52.004
41.1187	52.026
41.1487	52.156
41.1787	52.191
41.2087	52.22
41.2387	52.436
41.2687	52.536
41.2987	52.855
41.3287	52.626
41.3588	52.697
41.3888	52.601
41.4188	52.733
41.4488	52.748
41.4788	52.544
41.5088	52.53
41.5388	52.513
41.5689	52.342
41.5989	52.371
41.6289	52.396
41.6589	52.078
41.6889	52.106
41.7189	52.172
41.7489	51.941
41.779	52.018
41.809	52.006
41.839	51.91
41.869	51.81
41.899	51.897
41.929	51.678
41.959	51.547
41.989	51.472
42.0191	51.444
42.0491	51.164
42.0791	51.237
42.1091	51.332
42.1391	51.201
42.1691	51.327
42.1991	51.566
42.2291	51.661
42.2592	51.76
42.2892	51.858
42.3192	51.761
42.3492	51.86
42.3792	51.89
42.4092	51.914
42.4393	52.03
42.4693	52.176
42.4993	52.305
42.5293	52.371
42.5593	52.421
42.5893	52.017
42.6193	52.063
42.6493	51.862
42.6794	51.748
42.7094	52.022
42.7394	52.295
42.7694	52.415
42.7994	52.43
42.8294	52.428
42.8594	52.511
42.8894	52.592
42.9195	52.721
42.9495	52.735
42.9795	52.556
43.0095	52.434
43.0395	52.156
43.0695	51.751
43.0996	51.822
43.1296	51.845
43.1596	51.91
43.1896	52.38
43.2196	52.265
43.2496	52.255
43.2796	51.905
43.3096	51.857
43.3397	52.1
43.3697	52.197
43.3997	52.308
43.4297	52.712
43.4597	52.649
43.4897	52.473
43.5197	52.449
43.5498	52.765
43.5798	52.623
43.6098	52.337
43.6398	51.961
43.6698	51.95
43.6998	51.911
43.7298	52.278
43.7599	52.187
43.7899	52.27
43.8199	52.359
43.8499	52.306
43.8799	52.287
43.9099	51.914
43.9399	51.88
43.9699	51.743
44	51.619
44.03	51.651
44.06	51.668
44.09	51.538
44.12	51.47
44.15	51.604
44.18	51.691
44.2101	51.872
44.2401	51.897
44.2701	51.907
44.3001	51.752
44.3301	51.38
44.3601	51.649
44.3901	51.715
44.4201	51.475
44.4502	51.376
44.4802	51.164
44.5102	51.094
44.5402	50.929
44.5702	50.864
44.6002	50.94
44.6302	50.866
44.6603	50.688
44.6903	50.677
44.7203	50.625
44.7503	50.506
44.7803	50.776
44.8103	50.933
44.8403	50.931
44.8704	50.942
44.9004	50.574
44.9304	50.511
44.9604	50.257
44.9904	50.312
45.0204	50.092
45.0504	49.846
45.0804	49.967
45.1105	49.953
45.1405	50.055
45.1705	50.179
45.2005	50.221
45.2305	50.412
45.2605	50.261
45.2905	50.184
45.3206	49.935
45.3506	49.69
45.3806	49.777
45.4106	50.001
45.4406	50.314
45.4706	50.327
45.5006	50.424
45.5307	50.455
45.5607	50.382
45.5907	50.074
45.6207	50.101
45.6507	50.26
45.6807	50.338
45.7107	50.293
45.7407	50.307
45.7708	50.079
45.8008	49.965
45.8308	50.012
45.8608	49.966
45.8908	49.829
45.9208	49.856
45.9508	49.886
45.9809	50.144
46.0109	50.404
46.0409	50.487
46.0709	50.544
46.1009	51.377
46.1309	51.825
46.1609	52.067
46.191	51.97
46.221	52.365
46.251	52.506
46.281	52.953
46.311	53.27
46.341	53.563
46.371	53.752
46.401	54.223
46.4311	54.496
46.4611	54.412
46.4911	54.657
46.5211	55.088
46.5511	55.323
46.5811	55.3
46.6111	55.656
46.6412	55.878
46.6712	56.611
46.7012	57.19
46.7312	57.526
46.7612	57.708
46.7912	58.014
46.8212	58.24
46.8513	58.364
46.8813	58.405
46.9113	58.494
46.9413	59.027
46.9713	59.064
47.0013	59.661
47.0313	59.781
47.0613	59.892
47.0914	59.997
47.1214	60.094
47.1514	60.183
47.1814	60.265
47.2114	60.339
47.2414	60.406
47.2714	60.466
47.3015	60.518
47.3315	60.562
47.3615	60.599
47.3915	60.629
47.4215	60.651
47.4515	60.666
47.4815	60.673
47.5115	60.673
47.5416	60.665
47.5716	60.649
47.6016	60.627
47.6316	60.596
47.6616	60.559
47.6916	60.514
47.7216	60.461
47.7517	60.401
47.7817	60.333
47.8117	60.258
47.8417	60.175
47.8717	60.085
47.9017	59.988
47.9317	59.883
47.9618	59.77
47.9918	59.65
48.0218	59.523
48.0518	59.388
48.0818	59.245
48.1118	59.095
48.1418	58.938
48.1718	58.773
48.2019	58.601
48.2319	58.421
48.2619	58.234
48.2919	58.039
48.3219	57.837
48.3519	57.627
48.382	57.41
48.412	57.185
48.442	56.953
48.472	56.713
48.502	56.466
--	--
--	--
--	--
--	--
--	--
--	--
--	--
--	--
--	--
--	--
--	--
--	--
--	--
--	--
--	--
--	--
--	--
--	--
--	--
--	--
--	--
--	--
--	--
--	--
--	--
--	--
--	--
--	--
--	--
--	--
--	--
--	--
--	--
--	--
--	--
--	--
--	--
--	--
--	--
--	--
--	--
--	--
--	--
--	--
--	--
--	--
--	--
--	--
--	--
--	--
--	--
--	--
--	--
--	--
--	--
--	--
--	--
--	--
--	--
--	--
--	--
--	--
--	--
--	--
--	--
--	--
--	--
--	--
--	--
--	--
--	--
--	--
--	--
--	--
--	--
--	--
--	--
--	--
--	--
--	--
--	--
--	--
--	--
--	--
--	--
--	--
--	--
--	--
--	--
--	--
--	--
--	--
--	--
--	--
--	--
--	--
--	--
--	--
--	--
--	--
--	--
--	--
--	--
--	--
--	--
--	--
--	--
--	--
--	--
--	--
--	--
--	--
--	--
--	--
--	--
--	--
--	--
--	--
--	--
--	--
--	--
--	--
--	--
--	--
--	--
--	--
--	--
--	--
--	--
--	--
--	--
--	--
--	--
--	--
--	--
--	--
--	--
--	--
--	--
--	--
--	--
--	--
--	--
--	--
--	--
--	--
--	--
--	--
--	--
--	--
--	--
--	--
--	--
--	--
--	--
--	--
--	--
--	--
--	--
--	--
--	--
--	--
--	--
--	--
--	--
--	--
--	--
--	--
--	--
--	--
--	--
--	--
--	--
--	--
--	--
--	--
--	--
--	--
--	--
--	--
--	--
--	--
--	--
--	--
--	--
--	--
--	--
--	--
--	--
--	--
--	--
--	--
--	--
--	--
--	--
--	--
--	--
--	--
--	--
--	--
--	--
--	--
--	--
--	--
--	--
--	--
--	--
--	--
--	--
--	--
--	--
--	--
--	--
--	--
--	--
--	--
--	--
--	--
--	--
--	--
--	--
--	--
--	--
--	--
--	--
--	--
--	--
--	--
--	--
--	--
--	--
--	--
--	--
--	--
--	--
--	--
--	--
--	--
--	--
--	--
--	--
--	--
--	--
--	--
--	--
--	--
--	--
--	--
--	--
--	--
--	--
--	--
--	--
--	--
--	--
--	--
--	--
--	--
--	--
--	--
--	--
--	--
--	--
--	--
--	--
--	--
--	--
--	--
--	--
--	--
--	--
--	--
--	--
--	--
--	--
--	--
--	--
--	--
--	--
--	--
--	--
--	--
--	--
--	--
--	--
--	--
--	--
--	--
--	--
--	--
--	--
--	--
--	--
--	--
--	--
--	--
--	--
--	--
--	--
--	--
--	--
--	--
--	--
--	--
--	--
--	--
--	--
--	--
--	--
--	--
--	--
--	--
--	--
--	--
--	--
--	--
--	--
--	--
--	--
--	--
--	--
--	--
--	--
--	--
--	--
--	--
--	--
--	--
--	--
--	--
--	--
--	--
--	--
--	--
--	--
--	--
--	--
--	--
--	--
--	--
--	--
--	--
--	--
--	--
--	--
--	--
--	--
--	--
--	--
--	--
--	--
--	--
--	--
--	--
--	--
--	--
--	--
--	--
--	--
--	--
--	--
--	--
--	--
--	--
--	--
--	--
--	--
--	--
--	--
--	--
--	--
--	--
--	--
--	--
--	--
--	--
--	--
--	--
--	--
--	--
--	--
--	--
[truncated: 1,201 more rows]

## Sheet: Fig. S8A (Bottom)
DNA length (kbp)	AT-content (%)		DNA length (kbp)	Mean fluorescence intensity profile for Y337F-TRRmCherry bound to overstretched non-supercoiled lambda-DNA (N=4)	Mean + SEM fluorescence intensity profile for Y337F-TRRmCherry bound to overstretched non-supercoiled lambda-DNA (N=4)
0	50.978		0	0.695011	1.048
0.03001	50.837		0.0844983	0.657462	0.952111
0.06003	50.698		0.168997	0.619913	0.858013
0.09004	50.56		0.253495	0.582364	0.76736
0.12005	50.424		0.337993	0.544816	0.684148
0.15007	50.289		0.422491	0.507267	0.618001
0.18008	50.155		0.50699	0.488035	0.575543
0.2101	50.022		0.591488	0.469446	0.545921
0.24011	49.892		0.675986	0.450857	0.535318
0.27012	49.762		0.760484	0.432269	0.539569
0.30014	49.634		0.844983	0.41368	0.551476
0.33015	49.507		0.929481	0.392341	0.515572
0.36016	49.382		1.01398	0.367593	0.480171
0.39018	49.258		1.09848	0.342845	0.462002
0.42019	49.135		1.18298	0.318098	0.458666
0.4502	49.014		1.26747	0.29335	0.464689
0.48022	48.894		1.35197	0.293728	0.475552
0.51023	48.775		1.43647	0.31227	0.513034
0.54025	48.658		1.52097	0.330813	0.550869
0.57026	48.543		1.60547	0.349355	0.58897
0.60027	48.428		1.68997	0.367898	0.627278
0.63029	48.316		1.77446	0.379381	0.646778
0.6603	48.204		1.85896	0.359875	0.606278
0.69031	48.094		1.94346	0.33834	0.565053
0.72033	47.985		2.02796	0.316804	0.528062
0.75034	47.878		2.11246	0.295269	0.496282
0.78035	47.772		2.19695	0.280298	0.45988
0.81037	47.667		2.28145	0.287843	0.442848
0.84038	47.564		2.36595	0.30658	0.436619
0.87039	47.463		2.45045	0.325317	0.433817
0.90041	47.362		2.53495	0.344054	0.43686
0.93042	47.263		2.61945	0.343667	0.447845
0.96044	47.166		2.70394	0.331259	0.448674
0.99045	47.069		2.78844	0.306126	0.424633
1.02046	46.975		2.87294	0.280993	0.403943
1.05048	46.881		2.95744	0.25586	0.38626
1.08049	46.789		3.04194	0.246729	0.374116
1.1105	46.699		3.12644	0.242907	0.365125
1.14052	46.609		3.21093	0.251662	0.37899
1.17053	46.521		3.29543	0.260417	0.394101
1.20054	46.435		3.37993	0.269171	0.410291
1.23056	46.35		3.46443	0.280227	0.425328
1.26057	46.266		3.54893	0.294643	0.443099
1.29059	46.184		3.63343	0.30281	0.448237
1.3206	46.103		3.71792	0.310057	0.451626
1.35061	46.023		3.80242	0.317303	0.455161
1.38063	45.945		3.88692	0.331431	0.471338
1.41064	45.869		3.97142	0.360931	0.516641
1.44065	45.793		4.05592	0.378802	0.55461
1.47067	45.719		4.14041	0.389096	0.597337
1.50068	45.647		4.22491	0.39939	0.650415
1.53069	45.458		4.30941	0.404913	0.689151
1.56071	45.327		4.39391	0.380546	0.656036
1.59072	45.822		4.47841	0.365005	0.628945
1.62074	46.141		4.56291	0.366639	0.602682
1.65075	46.066		4.6474	0.368273	0.579087
1.68076	46.095		4.7319	0.369707	0.557357
1.71078	46.152		4.8164	0.37847	0.550423
1.74079	46.128		4.9009	0.387684	0.544779
1.7708	46.062		4.9854	0.402575	0.538954
1.80082	45.943		5.0699	0.417465	0.535884
1.83083	46.007		5.15439	0.423558	0.513692
1.86084	46.175		5.23889	0.432436	0.486425
1.89086	46.196		5.32339	0.441313	0.473844
1.92087	46		5.40789	0.439286	0.493522
1.95088	46.086		5.49239	0.434657	0.520654
1.9809	45.715		5.57689	0.427166	0.544558
2.01091	45.872		5.66138	0.403384	0.54759
2.04093	45.826		5.74588	0.379092	0.551793
2.07094	45.587		5.83038	0.353808	0.55599
2.10095	45.245		5.91488	0.327683	0.559788
2.13097	45.19		5.99938	0.298213	0.51767
2.16098	45.344		6.08387	0.275443	0.439955
2.19099	45.023		6.16837	0.253964	0.365995
2.22101	45.156		6.25287	0.233984	0.304374
2.25102	45.191		6.33737	0.21795	0.287539
2.28103	45.155		6.42187	0.218562	0.300268
2.31105	44.884		6.50637	0.240503	0.31178
2.34106	45		6.59086	0.26313	0.324427
2.37108	44.68		6.67536	0.285681	0.337264
2.40109	44.601		6.75986	0.299994	0.333228
2.4311	44.416		6.84436	0.305574	0.331234
2.46112	44.279		6.92886	0.290655	0.313834
2.49113	44.494		7.01336	0.272212	0.297105
2.52114	44.419		7.09785	0.253769	0.285659
2.55116	44.295		7.18235	0.244088	0.283598
2.58117	44.367		7.26685	0.245733	0.305373
2.61118	43.895		7.35135	0.272657	0.344532
2.6412	44.01		7.43585	0.306715	0.382754
2.67121	43.921		7.52034	0.340772	0.423535
2.70123	43.435		7.60484	0.375998	0.467337
2.73124	43.456		7.68934	0.407129	0.508905
2.76125	43.402		7.77384	0.425743	0.544395
2.79127	43.319		7.85834	0.441833	0.580721
2.82128	43.297		7.94284	0.457923	0.618184
2.85129	43.259		8.02733	0.470926	0.652511
2.88131	43.21		8.11183	0.470722	0.67568
2.91132	43.025		8.19633	0.465372	0.702421
2.94133	42.749		8.28083	0.458108	0.727936
2.97135	42.973		8.36533	0.450845	0.753808
3.00136	42.706		8.44983	0.443582	0.779931
3.03138	42.783		8.53432	0.440112	0.796613
3.06139	42.792		8.61882	0.429798	0.776054
3.0914	42.798		8.70332	0.411517	0.747096
3.12142	42.704		8.78782	0.393236	0.718947
3.15143	42.799		8.87232	0.374955	0.691683
3.18144	43.079		8.95682	0.345913	0.644591
3.21146	42.949		9.04131	0.298969	0.550874
3.24147	42.968		9.12581	0.25878	0.463264
3.27148	43.046		9.21031	0.218592	0.377612
3.3015	43.126		9.29481	0.178403	0.296208
3.33151	42.95		9.37931	0.142601	0.234472
3.36152	42.825		9.4638	0.117519	0.207114
3.39154	42.556		9.5483	0.0905713	0.180625
3.42155	42.526		9.6328	0.0636238	0.158096
3.45157	42.523		9.7173	0.0366762	0.139014
3.48158	42.065		9.8018	0.0136593	0.122952
3.51159	41.855		9.8863	0.00790369	0.11071
3.54161	41.498		9.97079	0.00559563	0.105262
3.57162	41.498		10.0553	0.00328758	0.0999938
3.60163	41.606		10.1398	0.000979518	0.0949239
3.63165	41.468		10.2243	0	0.0898575
3.66166	41.537		10.3088	0.00579047	0.0837635
3.69167	41.365		10.3933	0.0139476	0.0844076
3.72169	41.084		10.4778	0.0221048	0.0875232
3.7517	41.016		10.5623	0.030262	0.0937024
3.78172	40.925		10.6468	0.0378042	0.102135
3.81173	40.942		10.7313	0.0361426	0.103748
3.84174	40.432		10.8158	0.0374223	0.125302
3.87176	40.592		10.9003	0.038702	0.150365
3.90177	40.658		10.9848	0.0399817	0.177124
3.93178	40.95		11.0693	0.0404966	0.204082
3.9618	41.092		11.1538	0.0424341	0.221721
3.99181	41.056		11.2383	0.058489	0.229964
4.02182	40.97		11.3228	0.0742847	0.243195
4.05184	40.814		11.4073	0.0900803	0.262293
4.08185	40.791		11.4918	0.105995	0.286833
4.11187	40.863		11.5763	0.122527	0.312436
4.14188	40.985		11.6608	0.112536	0.300346
4.17189	40.844		11.7453	0.10083	0.284614
4.20191	40.606		11.8298	0.0891234	0.269441
4.23192	40.301		11.9143	0.0777423	0.255008
4.26193	40.216		11.9988	0.0845587	0.250879
4.29195	40.638		12.0833	0.103252	0.267934
4.32196	40.469		12.1677	0.125108	0.291275
4.35197	40.745		12.2522	0.146964	0.315631
4.38199	40.624		12.3367	0.16882	0.340958
4.412	40.595		12.4212	0.186581	0.345555
4.44201	40.46		12.5057	0.191665	0.337638
4.47203	40.225		12.5902	0.187973	0.327105
4.50204	40.384		12.6747	0.184281	0.323255
4.53206	40.188		12.7592	0.180589	0.32611
4.56207	39.806		12.8437	0.160963	0.323862
4.59208	39.853		12.9282	0.145669	0.320289
4.6221	39.385		13.0127	0.142822	0.31455
4.65211	39.32		13.0972	0.139975	0.310613
4.68212	39.016		13.1817	0.137127	0.308514
4.71214	38.984		13.2662	0.14698	0.316731
4.74215	39.029		13.3507	0.158272	0.327253
4.77216	39.048		13.4352	0.162717	0.337509
4.80218	39.182		13.5197	0.167162	0.348517
4.83219	39.322		13.6042	0.171608	0.3602
4.86221	39.119		13.6887	0.167819	0.374778
4.89222	39.366		13.7732	0.170864	0.396903
4.92223	39.405		13.8577	0.184024	0.429963
4.95225	39.487		13.9422	0.197318	0.465978
4.98226	39.513		14.0267	0.210613	0.50424
5.01227	39.64		14.1112	0.217655	0.504021
5.04229	39.422		14.1957	0.21808	0.491296
5.0723	39.55		14.2802	0.211155	0.465156
5.10231	39.688		14.3647	0.206187	0.440053
5.13233	39.935		14.4492	0.201219	0.416031
5.16234	39.985		14.5337	0.196715	0.396642
5.19236	40.181		14.6182	0.189639	0.373473
5.22237	40.441		14.7027	0.175177	0.336866
5.25238	40.419		14.7872	0.1576	0.300457
5.2824	40.45		14.8717	0.140024	0.264583
5.31241	40.42		14.9562	0.122371	0.237885
5.34242	40.328		15.0407	0.106003	0.217295
5.37244	40.388		15.1252	0.0944857	0.20754
5.40245	40.415		15.2097	0.0894679	0.199165
5.43246	40.551		15.2942	0.0847626	0.192915
5.46248	40.823		15.3787	0.090692	0.191544
5.49249	41.039		15.4632	0.100876	0.192797
5.5225	40.999		15.5477	0.114046	0.200086
5.55252	41.294		15.6322	0.126407	0.206991
5.58253	41.24		15.7167	0.138401	0.213767
5.61255	41.238		15.8012	0.141473	0.206999
5.64256	41.444		15.8857	0.139657	0.195712
5.67257	41.404		15.9702	0.118291	0.158598
5.70259	41.313		16.0547	0.102208	0.164736
5.7326	41.584		16.1392	0.0933623	0.204001
5.76261	41.771		16.2237	0.0800044	0.240851
5.79263	42.062		16.3082	0.0643906	0.275957
5.82264	42.264		16.3927	0.0948722	0.31127
5.85265	42.423		16.4772	0.126727	0.361021
5.88267	42.328		16.5617	0.15921	0.423844
5.91268	42.43		16.6462	0.215295	0.498589
5.9427	42.74		16.7307	0.285149	0.578196
5.97271	43.06		16.8152	0.316287	0.615881
6.00272	43.082		16.8997	0.342824	0.656251
6.03274	43.449		16.9841	0.356687	0.670246
6.06275	43.608		17.0686	0.360708	0.68497
6.09276	43.502		17.1531	0.359132	0.704508
6.12278	43.594		17.2376	0.373253	0.730437
6.15279	43.686		17.3221	0.390958	0.759511
6.1828	43.669		17.4066	0.403138	0.77784
6.21282	43.338		17.4911	0.40794	0.771866
6.24283	43.252		17.5756	0.409581	0.7515
6.27285	43.456		17.6601	0.404982	0.730762
6.30286	43.591		17.7446	0.398128	0.710934
6.33287	43.606		17.8291	0.392133	0.694603
6.36289	43.416		17.9136	0.381328	0.67577
6.3929	43.484		17.9981	0.364806	0.653266
6.42291	43.795		18.0826	0.359969	0.633072
6.45293	43.74		18.1671	0.361291	0.617476
6.48294	43.324		18.2516	0.361896	0.606873
6.51295	43.604		18.3361	0.348555	0.577363
6.54297	43.683		18.4206	0.328116	0.545904
6.57298	43.859		18.5051	0.300315	0.515213
6.603	43.886		18.5896	0.267078	0.48279
6.63301	43.662		18.6741	0.23384	0.452038
6.66302	43.68		18.7586	0.209294	0.424736
6.69304	43.55		18.8431	0.193801	0.397381
6.72305	43.474		18.9276	0.178192	0.370538
6.75306	43.541		19.0121	0.162465	0.344296
6.78308	43.803		19.0966	0.146739	0.318941
6.81309	43.87		19.1811	0.140703	0.301644
6.8431	43.694		19.2656	0.145989	0.29122
6.87312	44.082		19.3501	0.147474	0.276943
6.90313	43.904		19.4346	0.143622	0.258259
6.93314	44.015		19.5191	0.139769	0.246148
6.96316	43.458		19.6036	0.13613	0.246561
6.99317	43.439		19.6881	0.135657	0.265311
7.02319	43.38		19.7726	0.141122	0.289021
7.0532	43.133		19.8571	0.158305	0.319601
7.08321	43.128		19.9416	0.175488	0.351049
7.11323	43.009		20.0261	0.192143	0.379242
7.14324	42.88		20.1106	0.196889	0.375395
7.17325	42.689		20.1951	0.200007	0.371108
7.20327	42.624		20.2796	0.198408	0.362161
7.23328	42.658		20.3641	0.196808	0.353494
7.26329	43.008		20.4486	0.202058	0.345801
7.29331	42.971		20.5331	0.222339	0.340123
7.32332	42.684		20.6176	0.243948	0.336226
7.35334	42.684		20.7021	0.271456	0.340071
7.38335	42.57		20.7866	0.298963	0.345924
7.41336	42.205		20.8711	0.322741	0.358979
7.44338	42.046		20.9556	0.338508	0.385267
7.47339	41.98		21.0401	0.354486	0.413283
7.5034	42.105		21.1246	0.35782	0.415168
7.53342	41.729		21.2091	0.361154	0.422943
7.56343	41.595		21.2936	0.366244	0.438155
7.59344	41.917		21.3781	0.377582	0.466582
7.62346	41.861		21.4626	0.392091	0.500169
7.65347	42.317		21.5471	0.42337	0.545299
7.68349	42.377		21.6316	0.454649	0.591579
7.7135	42.874		21.7161	0.488763	0.640794
7.74351	42.98		21.8006	0.53351	0.698882
7.77353	43.101		21.885	0.585873	0.759911
7.80354	43.279		21.9695	0.629418	0.812827
7.83355	43.359		22.054	0.672363	0.866842
7.86357	43.241		22.1385	0.710873	0.913642
7.89358	43.573		22.223	0.728546	0.920914
7.92359	43.551		22.3075	0.751118	0.932935
7.95361	43.658		22.392	0.780387	0.951676
7.98362	43.745		22.4765	0.81041	0.974562
8.01363	43.768		22.561	0.841567	1.0024
8.04365	43.641		22.6455	0.879673	1.03781
8.07366	43.723		22.73	0.91145	1.06444
8.10368	43.661		22.8145	0.93011	1.07506
8.13369	43.605		22.899	0.947417	1.08622
8.1637	43.503		22.9835	0.963694	1.09538
8.19372	43.356		23.068	0.971223	1.08463
8.22373	43.025		23.1525	0.978008	1.0844
8.25374	43.102		23.237	0.96969	1.09355
8.28376	43.183		23.3215	0.956488	1.11486
8.31377	43.317		23.406	0.941206	1.13654
8.34378	43.201		23.4905	0.898355	1.09891
8.3738	43.43		23.575	0.855503	1.06514
8.40381	43.414		23.6595	0.826356	1.02361
8.43383	43.517		23.744	0.806967	0.984835
8.46384	43.532		23.8285	0.787856	0.955897
8.49385	43.293		23.913	0.776407	0.941945
8.52387	43.105		23.9975	0.764959	0.93495
8.55388	43.073		24.082	0.728612	0.890508
8.58389	43.219		24.1665	0.674137	0.817924
8.61391	43.25		24.251	0.619662	0.745356
8.64392	43.432		24.3355	0.595614	0.680818
8.67393	43.605		24.42	0.571567	0.624682
8.70395	43.621		24.5045	0.567441	0.61332
8.73396	43.459		24.589	0.592789	0.644406
8.76398	43.472		24.6735	0.618136	0.675866
8.79399	43.536		24.758	0.651241	0.698955
8.824	43.402		24.8425	0.684629	0.74916
8.85402	43.612		24.927	0.719359	0.813873
8.88403	43.618		25.0115	0.757257	0.885943
8.91404	43.911		25.096	0.795155	0.960064
8.94406	44.001		25.1805	0.839589	0.990293
8.97407	43.992		25.265	0.884516	1.01809
9.00408	43.883		25.3495	0.924758	1.04696
9.0341	44.02		25.434	0.951776	1.07928
9.06411	43.901		25.5185	0.978331	1.12043
9.09413	43.724		25.603	0.982609	1.1346
9.12414	43.651		25.6875	0.984266	1.14847
9.15415	43.597		25.772	0.988716	1.16339
9.18417	43.739		25.8565	0.996733	1.16287
9.21418	43.772		25.941	1	1.15588
9.24419	43.954		26.0255	0.995333	1.13561
9.27421	44.381		26.11	0.989371	1.11306
9.30422	44.246		26.1945	0.983368	1.0907
9.33423	44.284		26.279	0.978291	1.07101
9.36425	44.245		26.3635	0.975908	1.05754
9.39426	44.588		26.448	0.973071	1.04145
9.42427	44.818		26.5325	0.970136	1.03941
9.45429	44.529		26.617	0.966243	1.0523
9.4843	44.23		26.7014	0.947556	1.06398
9.51432	44.339		26.7859	0.921815	1.06373
9.54433	44.438		26.8704	0.910736	1.05374
9.57434	44.217		26.9549	0.903566	1.04507
9.60436	44.086		27.0394	0.896396	1.04133
9.63437	43.946		27.1239	0.890216	1.04196
9.66438	44		27.2084	0.892212	1.05586
9.6944	43.853		27.2929	0.875978	1.04248
9.72441	43.995		27.3774	0.853017	1.02129
9.75442	43.935		27.4619	0.830057	1.00282
9.78444	43.721		27.5464	0.801589	0.989607
9.81445	43.542		27.6309	0.765879	0.965544
9.84447	43.492		27.7154	0.723078	0.929117
9.87448	43.486		27.7999	0.680056	0.892913
9.90449	43.237		27.8844	0.637034	0.856944
9.93451	43.346		27.9689	0.604843	0.814831
9.96452	42.91		28.0534	0.575235	0.771926
9.99453	42.878		28.1379	0.554405	0.74005
10.0245	42.67		28.2224	0.537249	0.71385
10.0546	42.438		28.3069	0.520093	0.689488
10.0846	42.483		28.3914	0.509723	0.663044
10.1146	42.338		28.4759	0.501696	0.638198
10.1446	42.29		28.5604	0.514202	0.652635
10.1746	42.151		28.6449	0.530813	0.67881
10.2046	42.025		28.7294	0.547424	0.708944
10.2346	41.85		28.8139	0.56036	0.741756
10.2647	41.922		28.8984	0.571434	0.775571
10.2947	41.653		28.9829	0.572659	0.772819
10.3247	41.542		29.0674	0.56846	0.748637
10.3547	41.595		29.1519	0.56426	0.725472
10.3847	41.41		29.2364	0.56303	0.704123
10.4147	41.421		29.3209	0.563913	0.685275
10.4447	41.684		29.4054	0.571901	0.674136
10.4748	41.814		29.4899	0.582898	0.66358
10.5048	41.655		29.5744	0.593895	0.656747
10.5348	41.739		29.6589	0.597529	0.654972
10.5648	41.963		29.7434	0.59393	0.662644
10.5948	42.044		29.8279	0.576097	0.649305
10.6248	41.931		29.9124	0.556544	0.622643
10.6548	42.119		29.9969	0.536991	0.605213
10.6849	41.962		30.0814	0.521964	0.59463
10.7149	41.893		30.1659	0.513068	0.591035
10.7449	41.704		30.2504	0.508605	0.597976
10.7749	41.791		30.3349	0.509454	0.613369
10.8049	41.919		30.4194	0.510408	0.630821
10.8349	41.697		30.5039	0.508413	0.647146
10.8649	41.389		30.5884	0.500824	0.659654
10.8949	41.586		30.6729	0.490494	0.671447
10.925	41.521		30.7574	0.464734	0.649519
10.955	41.44		30.8419	0.432073	0.609535
10.985	41.103		30.9264	0.401025	0.57113
11.015	40.67		31.0109	0.374439	0.537497
11.045	40.58		31.0954	0.352965	0.505863
11.075	40.68		31.1799	0.339872	0.480383
11.105	40.35		31.2644	0.329829	0.463431
11.135	40.423		31.3489	0.317998	0.444919
11.1651	40.636		31.4334	0.298332	0.41603
11.1951	40.738		31.5179	0.283252	0.388896
11.2251	40.745		31.6023	0.275291	0.365976
11.2551	40.88		31.6868	0.270088	0.354152
11.2851	40.788		31.7713	0.267165	0.348419
11.3151	40.8		31.8558	0.28343	0.354106
11.3452	40.806		31.9403	0.297185	0.361538
11.3752	40.859		32.0248	0.306636	0.368824
11.4052	40.949		32.1093	0.329228	0.404048
11.4352	40.836		32.1938	0.353722	0.445874
11.4652	40.941		32.2783	0.358969	0.45318
11.4952	40.905		32.3628	0.362464	0.466694
11.5252	41.119		32.4473	0.362457	0.486014
11.5552	41.155		32.5318	0.357533	0.498307
11.5853	41.264		32.6163	0.349019	0.504829
11.6153	40.925		32.7008	0.345859	0.517886
11.6453	41.03		32.7853	0.346147	0.527638
11.6753	40.844		32.8698	0.35384	0.527845
11.7053	40.751		32.9543	0.358303	0.522551
11.7353	40.8		33.0388	0.355645	0.501264
11.7653	41.161		33.1233	0.362609	0.488541
11.7953	41.297		33.2078	0.369666	0.479458
11.8254	41.34		33.2923	0.372858	0.46966
11.8554	41.54		33.3768	0.376135	0.469162
11.8854	41.401		33.4613	0.381184	0.482122
11.9154	41.372		33.5458	0.366819	0.467562
11.9454	41.198		33.6303	0.353502	0.452854
11.9754	41.504		33.7148	0.361451	0.454211
12.0054	41.509		33.7993	0.369399	0.479417
12.0355	41.298		33.8838	0.385814	0.528956
12.0655	41.499		33.9683	0.429616	0.57848
12.0955	41.643		34.0528	0.480617	0.623798
12.1255	41.608		34.1373	0.518601	0.659103
12.1555	41.99		34.2218	0.556586	0.700076
12.1855	42.287		34.3063	0.593629	0.745899
12.2155	42.435		34.3908	0.624642	0.790961
12.2455	42.526		34.4753	0.649363	0.824459
12.2756	42.528		34.5598	0.656731	0.806656
12.3056	42.568		34.6443	0.6641	0.794099
12.3356	42.735		34.7288	0.671576	0.78951
12.3656	42.741		34.8133	0.665297	0.762682
12.3956	42.732		34.8978	0.647733	0.715326
12.4256	42.609		34.9823	0.632317	0.693464
12.4557	42.367		35.0668	0.616901	0.682125
12.4857	42.506		35.1513	0.601486	0.67968
12.5157	42.46		35.2358	0.59238	0.687021
12.5457	42.485		35.3203	0.590115	0.6988
12.5757	42.254		35.4048	0.595614	0.712396
12.6057	41.978		35.4893	0.601114	0.726328
12.6357	41.923		35.5738	0.606613	0.740533
12.6657	42.251		35.6583	0.618536	0.762651
12.6958	42.402		35.7428	0.637233	0.789815
12.7258	42.201		35.8273	0.660907	0.818737
12.7558	42.097		35.9118	0.684581	0.847943
12.7858	42.126		35.9963	0.708255	0.877405
12.8158	42.195		36.0808	0.723448	0.890685
12.8458	42.34		36.1653	0.726075	0.883093
12.8758	42.209		36.2498	0.714192	0.862422
12.9058	42.3		36.3343	0.70231	0.842011
12.9359	42.233		36.4187	0.690427	0.821911
12.9659	42.304		36.5032	0.677305	0.797936
12.9959	42.03		36.5877	0.657714	0.756444
13.0259	42.069		36.6722	0.642767	0.74202
13.0559	42.164		36.7567	0.627903	0.739843
13.0859	42.228		36.8412	0.613039	0.746218
13.1159	42.311		36.9257	0.597732	0.75699
13.146	42.34		37.0102	0.595419	0.773251
13.176	42.221		37.0947	0.615911	0.782118
13.206	42.45		37.1792	0.637592	0.792751
13.236	42.344		37.2637	0.659273	0.806176
13.266	42.349		37.3482	0.680243	0.82186
13.296	42.542		37.4327	0.693859	0.829639
13.326	42.441		37.5172	0.674315	0.796579
13.3561	42.608		37.6017	0.651481	0.760823
13.3861	42.822		37.6862	0.628646	0.727412
13.4161	42.984		37.7707	0.605812	0.697163
13.4461	42.994		37.8552	0.589295	0.674025
13.4761	43.135		37.9397	0.567123	0.628538
13.5061	43.021		38.0242	0.544404	0.587546
13.5361	43.021		38.1087	0.521686	0.565675
13.5662	42.832		38.1932	0.498967	0.562159
13.5962	42.779		38.2777	0.479984	0.57212
13.6262	42.909		38.3622	0.459777	0.58751
13.6562	43.076		38.4467	0.438788	0.602604
13.6862	42.941		38.5312	0.417799	0.617771
13.7162	43.051		38.6157	0.39681	0.632978
13.7462	42.864		38.7002	0.372726	0.642881
13.7762	42.54		38.7847	0.361275	0.640054
13.8063	42.367		38.8692	0.353096	0.63513
13.8363	42.089		38.9537	0.344917	0.630743
13.8663	42.205		39.0382	0.336738	0.626872
13.8963	42.576		39.1227	0.320966	0.610831
13.9263	42.21		39.2072	0.300034	0.584428
13.9563	42.041		39.2917	0.276064	0.551797
13.9863	41.729		39.3762	0.252094	0.520037
14.0164	41.921		39.4607	0.228124	0.489227
14.0464	42.079		39.5452	0.209169	0.466148
14.0764	41.953		39.6297	0.211315	0.452092
14.1064	41.872		39.7142	0.226132	0.453712
14.1364	42.196		39.7987	0.24095	0.456434
14.1664	41.986		39.8832	0.255767	0.460455
14.1964	41.957		39.9677	0.277789	0.472125
14.2264	41.757		40.0522	0.302848	0.481385
14.2565	42.034		40.1367	0.326018	0.486593
14.2865	41.966		40.2212	0.349188	0.494062
14.3165	41.963		40.3057	0.372357	0.504603
14.3465	41.915		40.3902	0.387039	0.509989
14.3765	41.72		40.4747	0.385421	0.511102
14.4065	41.674		40.5592	0.37192	0.496042
14.4366	41.37		40.6437	0.356345	0.481123
14.4666	41.366		40.7282	0.34077	0.471651
14.4966	41.421		40.8127	0.326109	0.467192
14.5266	41.467		40.8972	0.301414	0.43565
14.5566	41.497		40.9817	0.275001	0.397817
14.5866	41.43		41.0662	0.252994	0.37368
14.6166	41.238		41.1507	0.230987	0.354905
14.6466	41.497		41.2351	0.21276	0.341911
14.6767	41.597		41.3196	0.215247	0.342831
14.7067	41.601		41.4041	0.226758	0.350834
14.7367	41.612		41.4886	0.237342	0.359517
14.7667	41.568		41.5731	0.247926	0.371495
14.7967	41.428		41.6576	0.262442	0.388924
14.8267	41.394		41.7421	0.280507	0.403068
14.8567	41.504		41.8266	0.293223	0.415573
14.8867	41.459		41.9111	0.303902	0.435483
14.9168	41.615		41.9956	0.314561	0.465124
14.9468	42.014		42.0801	0.319294	0.487538
14.9768	42.015		42.1646	0.314842	0.457139
15.0068	41.716		42.2491	0.324188	0.428925
15.0368	41.854		42.3336	0.334317	0.403469
15.0668	42.402		42.4181	0.344742	0.384501
15.0968	42.165		42.5026	0.356576	0.391968
15.1269	42.172		42.5871	0.357842	0.396852
15.1569	42.532		42.6716	0.336947	0.379628
15.1869	42.4		42.7561	0.318072	0.372967
15.2169	42.513		42.8406	0.301577	0.375015
15.2469	42.323		42.9251	0.285263	0.37945
15.2769	42.24		43.0096	0.284768	0.399458
15.3069	42.516		43.0941	0.297306	0.429705
15.337	42.53		43.1786	0.30888	0.460199
15.367	42.382		43.2631	0.316414	0.485737
15.397	42.427		43.3476	0.323949	0.513127
15.427	42.225		43.4321	0.31515	0.507911
15.457	42.182		43.5166	0.307509	0.495579
15.487	42.337		43.6011	0.299868	0.486919
15.517	42.328		43.6856	0.281387	0.467356
15.5471	42.616		43.7701	0.262048	0.452325
15.5771	42.715		43.8546	0.247035	0.430479
15.6071	42.813		43.9391	0.222455	0.382064
15.6371	43.129		44.0236	0.197875	0.336469
15.6671	43.182		44.1081	0.184575	0.298237
15.6971	43.126		44.1926	0.177072	0.262642
15.7271	42.989		44.2771	0.177848	0.24697
15.7571	43.295		44.3616	0.174944	0.258693
15.7872	43.262		44.4461	0.172041	0.284832
15.8172	43.324		44.5306	0.167668	0.315599
15.8472	43.371		44.6151	0.16104	0.346463
15.8772	43.149		44.6996	0.157012	0.349205
15.9072	43.058		44.7841	0.181767	0.348762
15.9372	42.853		44.8686	0.206521	0.351291
15.9672	42.884		44.9531	0.23146	0.358457
15.9973	42.843		45.0376	0.25765	0.372542
16.0273	42.943		45.1221	0.272835	0.379385
16.0573	42.954		45.2066	0.264211	0.359809
16.0873	42.998		45.2911	0.255588	0.340528
16.1173	43.132		45.3756	0.246964	0.321669
16.1473	43.017		45.4601	0.246473	0.30797
16.1773	42.894		45.5446	0.247019	0.299858
16.2074	42.824		45.6291	0.242491	0.294014
16.2374	42.369		45.7136	0.237964	0.307932
16.2674	42.283		45.7981	0.233437	0.330979
16.2974	42.218		45.8826	0.219462	0.333732
16.3274	41.852		45.9671	0.216995	0.334297
16.3574	41.609		46.0516	0.261925	0.36245
16.3874	41.546		46.136	0.306856	0.406706
16.4174	41.516		46.2205	0.351786	0.467346
16.4475	41.088		46.305	0.398331	0.539644
16.4775	41.066		46.3895	0.438007	0.59565
16.5075	40.736		46.474	0.439316	0.560902
16.5375	40.659		46.5585	0.440625	0.533878
16.5675	40.604		46.643	0.441934	0.523113
16.5975	40.573		46.7275	0.4434	0.535177
16.6275	40.403		46.812	0.445435	0.553036
16.6576	40.277		46.8965	0.442096	0.526246
16.6876	40.088		46.981	0.438756	0.519199
16.7176	39.952		47.0655	0.435417	0.534142
16.7476	39.916		47.15	0.432078	0.56211
16.7776	39.929		47.2345	0.436462	0.603191
16.8076	40.35		47.319	0.496929	0.681132
16.8376	40.471		47.4035	0.557396	0.763535
16.8677	40.406		47.488	0.617863	0.849133
16.8977	40.448		47.5725	0.67833	0.936997
16.9277	40.043		47.657	0.732633	1.0119
16.9577	40.154		47.7415	0.709574	0.931451
16.9877	40.376		47.826	0.686515	0.873077
17.0177	40.751		47.9105	0.663456	0.849784
17.0477	40.779		47.995	0.640397	0.861685
17.0778	40.903		48.0795	0.620852	0.891166
17.1078	41.034		48.164	0.635115	0.824837
17.1378	41.074		48.2485	0.649377	0.758895
17.1678	40.833		48.333	0.663639	0.696331
17.1978	41.057		48.4175	0.677902	0.734628
17.2278	41.08		48.502	0.692164	0.827964
17.2578	41.241
17.2878	41.045
17.3179	41.194
17.3479	41.213
17.3779	41.389
17.4079	41.618
17.4379	41.472
17.4679	41.549
17.4979	41.84
17.528	42.173
17.558	42.055
17.588	42.177
17.618	42.352
17.648	42.656
17.678	42.856
17.708	42.886
17.7381	43.067
17.7681	43.301
17.7981	43.243
17.8281	43.737
17.8581	43.934
17.8881	43.839
17.9181	44.094
17.9481	44.292
17.9781	44.125
18.0082	44.203
18.0382	44.442
18.0682	44.34
18.0982	44.383
18.1282	44.476
18.1582	44.488
18.1883	44.549
18.2183	44.707
18.2483	44.91
18.2783	45.152
18.3083	45.407
18.3383	45.466
18.3683	45.507
18.3984	45.644
18.4284	45.873
18.4584	46.192
18.4884	46.608
18.5184	46.564
18.5484	46.701
18.5784	46.768
18.6084	47.105
18.6384	47.165
18.6685	47.407
18.6985	47.547
18.7285	47.478
18.7585	47.44
18.7885	47.389
18.8185	47.52
18.8485	47.578
18.8786	47.129
18.9086	47.074
18.9386	46.96
18.9686	46.885
18.9986	46.7
19.0286	46.487
19.0586	46.586
19.0887	46.46
19.1187	45.963
19.1487	45.6
19.1787	45.04
19.2087	44.778
19.2387	44.56
19.2687	44.593
19.2987	44.35
19.3288	44.17
19.3588	44.18
19.3888	44.306
19.4188	44.109
19.4488	43.753
19.4788	43.947
19.5088	43.564
19.5389	43.484
19.5689	43.558
19.5989	43.258
19.6289	43.282
19.6589	43.266
19.6889	42.876
19.7189	42.941
19.749	43.248
19.779	43.105
19.809	43.157
19.839	42.858
19.869	42.598
19.899	42.836
19.929	42.533
19.9591	42.837
19.9891	42.767
20.0191	42.51
20.0491	42.35
20.0791	42.234
20.1091	42.401
20.1391	42.217
20.1691	42.049
20.1992	42.161
20.2292	41.913
20.2592	41.969
20.2892	42.057
20.3192	42.137
20.3492	42.077
20.3792	42.183
20.4093	42.196
20.4393	41.828
20.4693	42.048
20.4993	41.967
20.5293	41.967
20.5593	41.868
20.5893	42.168
20.6194	42.322
20.6494	42.526
20.6794	42.749
20.7094	42.72
20.7394	42.789
20.7694	43.017
20.7994	43.239
20.8295	43.515
20.8595	43.455
20.8895	43.732
20.9195	43.969
20.9495	44.12
20.9795	44.263
21.0095	44.268
21.0395	44.638
21.0696	44.675
21.0996	44.842
21.1296	44.847
21.1596	44.986
21.1896	45.267
21.2196	45.526
21.2496	45.757
21.2797	45.719
21.3097	45.854
21.3397	45.931
21.3697	46.147
21.3997	46.435
21.4297	46.988
21.4597	47.153
21.4898	47.666
21.5198	47.686
21.5498	47.926
21.5798	47.95
21.6098	48.338
21.6398	48.564
21.6698	48.825
21.6998	49.035
21.7299	49.21
21.7599	49.403
21.7899	49.709
21.8199	50.122
21.8499	50.428
21.8799	50.715
21.9099	51.4
21.9399	51.702
21.97	52.108
22	52.277
22.03	52.704
22.06	52.788
22.09	52.867
22.12	53.223
22.1501	53.714
22.1801	54.202
22.2101	54.66
22.2401	55.04
22.2701	55.233
22.3001	55.675
22.3301	56.315
22.3601	56.854
22.3902	57.079
22.4202	57.547
22.4502	58.063
22.4802	58.377
22.5102	58.738
22.5402	59.155
22.5702	59.345
22.6002	59.589
22.6303	60.618
22.6603	61.327
22.6903	62.186
22.7203	63.07
22.7503	63.253
22.7803	63.695
22.8103	64.236
22.8404	64.733
22.8704	65.239
22.9004	65.617
22.9304	65.768
22.9604	66.045
22.9904	65.921
23.0204	66.281
23.0505	66.484
23.0805	66.581
23.1105	66.619
23.1405	66.577
23.1705	66.611
23.2005	66.937
23.2305	67.202
23.2605	67.515
23.2906	67.798
23.3206	67.684
23.3506	67.633
23.3806	67.615
23.4106	67.774
23.4406	67.652
23.4706	68.061
23.5007	68.167
23.5307	68.135
23.5607	68.169
23.5907	68.139
23.6207	68.04
23.6507	67.533
23.6807	67.509
23.7108	67.602
23.7408	67.365
23.7708	67.119
23.8008	66.817
23.8308	66.438
23.8608	66.279
23.8908	65.957
23.9209	65.422
23.9509	65.355
23.9809	64.681
24.0109	64.385
24.0409	64.265
24.0709	63.829
24.1009	63.76
24.1309	63.532
24.161	63.451
24.191	63.414
24.221	63.369
24.251	63.061
24.281	62.985
24.311	62.861
24.341	62.508
24.3711	62.72
24.4011	62.408
24.4311	62.213
24.4611	61.869
24.4911	61.675
24.5211	61.187
24.5511	61.15
24.5812	61.13
24.6112	61.377
24.6412	61.237
24.6712	60.898
24.7012	60.901
24.7312	60.804
24.7612	60.966
24.7913	60.902
24.8213	60.862
24.8513	60.737
24.8813	60.852
24.9113	60.801
24.9413	60.693
24.9713	60.642
25.0013	60.647
25.0313	60.862
25.0614	60.888
25.0914	61.124
25.1214	61.277
25.1514	60.999
25.1814	60.977
25.2114	60.909
25.2415	61.061
25.2715	60.999
25.3015	61.317
25.3315	61.406
25.3615	61.408
25.3915	61.563
25.4215	61.72
25.4515	62.035
25.4816	61.825
25.5116	62.325
25.5416	62.487
25.5716	62.682
25.6016	63.31
25.6316	63.715
25.6616	63.868
25.6916	63.708
25.7217	63.573
25.7517	63.656
25.7817	64.169
25.8117	64.071
25.8417	63.997
25.8717	64.177
25.9017	64.112
25.9318	64.071
25.9618	64.205
25.9918	64.363
26.0218	64.664
26.0518	64.52
26.0818	64.619
26.1118	64.621
26.1419	64.542
26.1719	64.094
26.2019	64.074
26.2319	63.877
26.2619	63.832
26.2919	63.793
26.3219	63.449
26.3519	63.622
26.382	63.819
26.412	63.856
26.442	63.874
26.472	64.004
26.502	63.862
26.532	63.89
26.562	64.155
26.5921	64.031
26.6221	63.857
26.6521	63.78
26.6821	63.96
26.7121	63.851
26.7421	63.669
26.7721	63.705
26.8022	63.692
26.8322	63.688
26.8622	63.726
26.8922	63.696
26.9222	63.802
26.9522	63.856
26.9822	63.745
27.0123	63.927
27.0423	63.908
27.0723	63.391
27.1023	63.423
27.1323	63.087
27.1623	62.848
27.1923	62.752
27.2223	62.393
27.2524	62.214
27.2824	62.014
27.3124	61.508
27.3424	61.438
27.3724	61.464
27.4024	61.139
27.4324	61.11
27.4625	60.99
27.4925	60.964
27.5225	60.88
27.5525	61.037
27.5825	60.841
27.6125	60.787
27.6425	60.288
27.6726	60.134
27.7026	60.077
27.7326	59.767
27.7626	59.597
27.7926	59.179
27.8226	59.02
27.8526	58.874
27.8827	58.454
27.9127	58.184
27.9427	57.658
27.9727	57.485
28.0027	57.08
28.0327	56.745
28.0627	56.512
28.0927	56.325
28.1228	56.085
28.1528	55.656
28.1828	55.646
28.2128	55.221
28.2428	55.21
28.2728	55.303
28.3028	55.41
28.3329	55.292
28.3629	55.377
28.3929	55.468
28.4229	55.461
28.4529	55.451
28.4829	55.296
28.5129	55.748
28.543	55.608
28.573	55.806
28.603	55.924
28.633	55.909
28.663	55.804
28.693	55.85
28.723	56.188
28.753	56.088
28.7831	56.14
28.8131	55.886
28.8431	56.16
28.8731	56.176
28.9031	55.736
28.9331	55.626
28.9631	55.795
28.9931	55.498
29.0232	55.282
29.0532	55.148
29.0832	54.775
29.1132	54.523
29.1432	54.475
29.1732	54.496
29.2033	54.709
29.2333	54.964
29.2633	55.196
29.2933	55.441
29.3233	55.602
29.3533	55.736
29.3833	55.771
29.4133	55.688
29.4434	55.846
29.4734	55.703
29.5034	55.546
29.5334	55.53
29.5634	55.454
29.5934	55.175
29.6234	55.161
29.6534	55.261
29.6835	55.272
29.7135	55.295
29.7435	55.422
29.7735	55.488
29.8035	55.437
29.8335	55.533
29.8636	55.49
29.8936	55.443
29.9236	55.477
29.9536	55.301
29.9836	55.361
30.0136	55.017
30.0436	55.208
30.0736	54.932
30.1036	55.399
30.1337	55.269
30.1637	55.273
30.1937	55.474
30.2237	55.273
30.2537	55.315
30.2837	55.154
30.3137	55.124
30.3438	55.239
30.3738	54.958
30.4038	54.818
30.4338	54.768
30.4638	54.755
30.4938	54.775
30.5238	54.479
30.5539	54.222
30.5839	53.8
30.6139	53.609
30.6439	53.258
30.6739	53.253
30.7039	52.763
30.7339	52.662
30.764	52.301
30.794	51.989
30.824	51.971
30.854	51.662
30.884	51.648
30.914	51.782
30.944	51.424
30.974	51.419
31.0041	51.13
31.0341	51.11
31.0641	51.209
31.0941	51.109
31.1241	50.816
31.1541	50.68
31.1841	50.851
31.2142	50.788
31.2442	51.044
31.2742	51.156
31.3042	50.817
31.3342	50.69
31.3642	50.632
31.3942	50.483
31.4243	50.289
31.4543	50.245
31.4843	50.336
31.5143	50.279
31.5443	50.169
31.5743	50.19
31.6043	49.809
31.6344	49.786
31.6644	49.578
31.6944	49.588
31.7244	48.938
31.7544	48.749
31.7844	48.621
31.8144	48.416
31.8444	48.422
31.8745	48.081
31.9045	47.936
31.9345	48.237
31.9645	48.044
31.9945	47.751
32.0245	47.746
32.0545	47.504
32.0846	47.179
32.1146	47.521
32.1446	47.639
32.1746	47.529
32.2046	47.638
32.2346	47.726
32.2646	47.789
32.2946	47.769
32.3247	47.713
32.3547	47.725
32.3847	47.625
32.4147	47.508
32.4447	47.792
32.4747	47.925
32.5047	48.161
32.5348	48.353
32.5648	48.32
32.5948	48.404
32.6248	48.944
32.6548	49.258
32.6848	49.491
32.7148	49.836
32.7448	50.241
32.7749	50.363
32.8049	50.54
32.8349	50.767
32.8649	50.958
32.8949	51.318
32.9249	51.873
32.9549	51.925
32.985	52.285
33.015	52.595
33.045	53.01
33.075	53.134
33.105	53.452
33.135	53.667
33.165	53.872
33.1951	53.982
33.2251	54.238
33.2551	54.346
33.2851	54.566
33.3151	54.931
33.3451	55.085
33.3751	55.142
33.4051	55.409
33.4352	55.682
33.4652	55.71
33.4952	55.791
33.5252	55.814
33.5552	55.935
33.5852	56.54
33.6153	56.967
33.6453	57.228
33.6753	57.477
33.7053	57.714
33.7353	58.195
33.7653	58.362
33.7953	58.706
33.8253	59.226
33.8554	59.413
33.8854	59.73
33.9154	59.777
33.9454	59.933
33.9754	60.016
34.0054	60.182
34.0354	60.19
34.0654	60.489
34.0955	60.371
34.1255	60.283
34.1555	60.151
34.1855	60.031
34.2155	59.809
34.2455	59.447
34.2756	59.388
34.3056	59.389
34.3356	59.319
34.3656	59.117
34.3956	59.358
34.4256	59.33
34.4556	59.343
34.4856	59.101
34.5157	58.74
34.5457	58.801
34.5757	58.586
34.6057	58.147
34.6357	58.234
34.6657	58.012
34.6957	57.788
34.7257	57.473
34.7558	57.727
34.7858	57.503
34.8158	57.245
34.8458	57.301
34.8758	57.251
34.9058	57.194
34.9359	57.087
34.9659	56.718
34.9959	56.634
35.0259	56.216
35.0559	55.862
35.0859	56.004
35.1159	55.958
35.1459	56.008
35.176	55.794
35.206	55.972
35.236	55.944
35.266	55.917
35.296	56.033
35.326	55.948
35.356	56.016
35.386	55.945
35.4161	56.152
35.4461	56.098
35.4761	55.627
35.5061	55.8
35.5361	55.715
35.5661	55.538
35.5962	55.825
35.6262	55.643
35.6562	55.665
35.6862	55.637
35.7162	56.049
35.7462	56.239
35.7762	56.219
35.8062	56.446
35.8362	56.572
35.8663	56.549
35.8963	56.877
35.9263	57.147
35.9563	56.948
35.9863	57.18
36.0163	57.313
36.0463	57.236
36.0764	57.304
36.1064	57.324
36.1364	57.297
36.1664	57.269
36.1964	57.334
36.2264	57.267
36.2565	57.167
36.2865	57.326
36.3165	57.688
36.3465	57.544
36.3765	57.41
36.4065	57.739
36.4365	57.691
36.4665	57.808
36.4965	58.181
36.5266	58.324
36.5566	58.487
36.5866	58.911
36.6166	58.779
36.6466	58.769
36.6766	58.656
36.7067	58.888
36.7367	58.818
36.7667	58.895
36.7967	58.717
36.8267	58.402
36.8567	58.039
36.8867	58.047
36.9168	57.938
36.9468	58.053
36.9768	57.934
37.0068	57.891
37.0368	57.827
37.0668	57.986
37.0968	57.775
37.1268	57.782
37.1568	57.58
37.1869	57.542
37.2169	57.475
37.2469	57.704
37.2769	57.894
37.3069	57.948
37.3369	57.629
37.367	57.596
37.397	57.635
37.427	57.33
37.457	57.109
37.487	57.034
37.517	56.77
37.547	56.859
37.577	56.496
37.6071	56.461
37.6371	56.086
37.6671	55.725
37.6971	55.749
37.7271	55.862
37.7571	56.115
37.7871	56.207
37.8171	56.19
37.8472	56.477
37.8772	56.464
37.9072	56.475
37.9372	56.511
37.9672	56.577
37.9972	56.387
38.0273	56.389
38.0573	56.499
38.0873	56.581
38.1173	56.367
38.1473	56.445
38.1773	56.259
38.2073	56.206
38.2373	56.041
38.2674	55.853
38.2974	55.756
38.3274	55.444
38.3574	55.505
38.3874	55.206
38.4174	55.198
38.4474	55.23
38.4774	55.168
38.5075	55.381
38.5375	55.053
38.5675	54.868
38.5975	54.845
38.6275	54.73
38.6575	54.873
38.6876	54.632
38.7176	54.646
38.7476	54.064
38.7776	53.669
38.8076	53.424
38.8376	53.371
38.8676	52.962
38.8976	53.095
38.9277	52.723
38.9577	52.288
38.9877	52.042
39.0177	51.785
39.0477	51.325
39.0777	50.78
39.1077	50.593
39.1377	50.166
39.1678	49.857
39.1978	49.561
39.2278	49.27
39.2578	49.291
39.2878	49.18
39.3178	49.126
39.3479	48.813
39.3779	48.641
39.4079	48.735
39.4379	48.492
39.4679	48.556
39.4979	48.439
39.5279	48.273
39.5579	48.401
39.588	48.244
39.618	48.143
39.648	48.082
39.678	47.732
39.708	47.66
39.738	47.361
39.768	47.419
39.7981	47.387
39.8281	47.415
39.8581	47.633
39.8881	47.744
39.9181	47.718
39.9481	47.754
39.9781	47.644
40.0082	47.717
40.0382	47.644
40.0682	47.435
40.0982	47.325
40.1282	47.261
40.1582	46.767
40.1882	46.985
40.2182	47.123
40.2483	47.472
40.2783	47.32
40.3083	47.47
40.3383	47.29
40.3683	47.269
40.3983	47.365
40.4283	47.772
40.4584	48.032
40.4884	48.203
40.5184	48.34
40.5484	48.795
40.5784	49.008
40.6084	49.421
40.6384	49.395
40.6684	49.895
40.6985	50.143
40.7285	50.501
40.7585	50.746
40.7885	50.595
40.8185	50.837
40.8485	51.116
40.8785	51.433
40.9086	51.585
40.9386	51.624
40.9686	51.554
40.9986	51.573
41.0286	51.832
41.0586	51.793
41.0886	52.004
41.1187	52.026
41.1487	52.156
41.1787	52.191
41.2087	52.22
41.2387	52.436
41.2687	52.536
41.2987	52.855
41.3287	52.626
41.3588	52.697
41.3888	52.601
41.4188	52.733
41.4488	52.748
41.4788	52.544
41.5088	52.53
41.5388	52.513
41.5689	52.342
41.5989	52.371
41.6289	52.396
41.6589	52.078
41.6889	52.106
41.7189	52.172
41.7489	51.941
41.779	52.018
41.809	52.006
41.839	51.91
41.869	51.81
41.899	51.897
41.929	51.678
41.959	51.547
41.989	51.472
42.0191	51.444
42.0491	51.164
42.0791	51.237
42.1091	51.332
42.1391	51.201
42.1691	51.327
42.1991	51.566
42.2291	51.661
42.2592	51.76
42.2892	51.858
42.3192	51.761
42.3492	51.86
42.3792	51.89
42.4092	51.914
42.4393	52.03
42.4693	52.176
42.4993	52.305
42.5293	52.371
42.5593	52.421
42.5893	52.017
42.6193	52.063
42.6493	51.862
42.6794	51.748
42.7094	52.022
42.7394	52.295
42.7694	52.415
42.7994	52.43
42.8294	52.428
42.8594	52.511
42.8894	52.592
42.9195	52.721
42.9495	52.735
42.9795	52.556
43.0095	52.434
43.0395	52.156
43.0695	51.751
43.0996	51.822
43.1296	51.845
43.1596	51.91
43.1896	52.38
43.2196	52.265
43.2496	52.255
43.2796	51.905
43.3096	51.857
43.3397	52.1
43.3697	52.197
43.3997	52.308
43.4297	52.712
43.4597	52.649
43.4897	52.473
43.5197	52.449
43.5498	52.765
43.5798	52.623
43.6098	52.337
43.6398	51.961
43.6698	51.95
43.6998	51.911
43.7298	52.278
43.7599	52.187
43.7899	52.27
43.8199	52.359
43.8499	52.306
43.8799	52.287
43.9099	51.914
43.9399	51.88
43.9699	51.743
44	51.619
44.03	51.651
44.06	51.668
44.09	51.538
44.12	51.47
44.15	51.604
44.18	51.691
44.2101	51.872
44.2401	51.897
44.2701	51.907
44.3001	51.752
44.3301	51.38
44.3601	51.649
44.3901	51.715
44.4201	51.475
44.4502	51.376
44.4802	51.164
44.5102	51.094
44.5402	50.929
44.5702	50.864
44.6002	50.94
44.6302	50.866
44.6603	50.688
44.6903	50.677
44.7203	50.625
44.7503	50.506
44.7803	50.776
44.8103	50.933
44.8403	50.931
44.8704	50.942
44.9004	50.574
44.9304	50.511
44.9604	50.257
44.9904	50.312
45.0204	50.092
45.0504	49.846
45.0804	49.967
45.1105	49.953
45.1405	50.055
45.1705	50.179
45.2005	50.221
45.2305	50.412
45.2605	50.261
45.2905	50.184
45.3206	49.935
45.3506	49.69
45.3806	49.777
45.4106	50.001
45.4406	50.314
45.4706	50.327
45.5006	50.424
45.5307	50.455
45.5607	50.382
45.5907	50.074
45.6207	50.101
45.6507	50.26
45.6807	50.338
45.7107	50.293
45.7407	50.307
45.7708	50.079
45.8008	49.965
45.8308	50.012
45.8608	49.966
45.8908	49.829
45.9208	49.856
45.9508	49.886
45.9809	50.144
46.0109	50.404
46.0409	50.487
46.0709	50.544
46.1009	51.377
46.1309	51.825
46.1609	52.067
46.191	51.97
46.221	52.365
46.251	52.506
46.281	52.953
46.311	53.27
46.341	53.563
46.371	53.752
46.401	54.223
46.4311	54.496
46.4611	54.412
46.4911	54.657
46.5211	55.088
46.5511	55.323
46.5811	55.3
46.6111	55.656
46.6412	55.878
46.6712	56.611
46.7012	57.19
46.7312	57.526
46.7612	57.708
46.7912	58.014
46.8212	58.24
46.8513	58.364
46.8813	58.405
46.9113	58.494
46.9413	59.027
46.9713	59.064
47.0013	59.661
47.0313	59.781
47.0613	59.892
47.0914	59.997
47.1214	60.094
47.1514	60.183
47.1814	60.265
47.2114	60.339
47.2414	60.406
47.2714	60.466
47.3015	60.518
47.3315	60.562
47.3615	60.599
47.3915	60.629
47.4215	60.651
47.4515	60.666
47.4815	60.673
47.5115	60.673
47.5416	60.665
47.5716	60.649
47.6016	60.627
47.6316	60.596
47.6616	60.559
47.6916	60.514
47.7216	60.461
47.7517	60.401
47.7817	60.333
47.8117	60.258
47.8417	60.175
47.8717	60.085
47.9017	59.988
47.9317	59.883
47.9618	59.77
47.9918	59.65
48.0218	59.523
48.0518	59.388
48.0818	59.245
48.1118	59.095
48.1418	58.938
48.1718	58.773
48.2019	58.601
48.2319	58.421
48.2619	58.234
48.2919	58.039
48.3219	57.837
48.3519	57.627
48.382	57.41
48.412	57.185
48.442	56.953
48.472	56.713
48.502	56.466
--	--
--	--
--	--
--	--
--	--
--	--
--	--
--	--
--	--
--	--
--	--
--	--
--	--
--	--
--	--
--	--
--	--
--	--
--	--
--	--
--	--
--	--
--	--
--	--
--	--
--	--
--	--
--	--
--	--
--	--
--	--
--	--
--	--
--	--
--	--
--	--
--	--
--	--
--	--
--	--
--	--
--	--
--	--
--	--
--	--
--	--
--	--
--	--
--	--
--	--
--	--
--	--
--	--
--	--
--	--
--	--
--	--
--	--
--	--
--	--
--	--
--	--
--	--
--	--
--	--
--	--
--	--
--	--
--	--
--	--
--	--
--	--
--	--
--	--
--	--
--	--
--	--
--	--
--	--
--	--
--	--
--	--
--	--
--	--
--	--
--	--
--	--
--	--
--	--
--	--
--	--
--	--
--	--
--	--
--	--
--	--
--	--
--	--
--	--
--	--
--	--
--	--
--	--
--	--
--	--
--	--
--	--
--	--
--	--
--	--
--	--
--	--
--	--
--	--
--	--
--	--
--	--
--	--
--	--
--	--
--	--
--	--
--	--
--	--
--	--
--	--
--	--
--	--
--	--
--	--
--	--
--	--
--	--
--	--
--	--
--	--
--	--
--	--
--	--
--	--
--	--
--	--
--	--
--	--
--	--
--	--
--	--
--	--
--	--
--	--
--	--
--	--
--	--
--	--
--	--
--	--
--	--
--	--
--	--
--	--
--	--
--	--
--	--
--	--
--	--
--	--
--	--
--	--
--	--
--	--
--	--
--	--
--	--
--	--
--	--
--	--
--	--
--	--
--	--
--	--
--	--
--	--
--	--
--	--
--	--
--	--
--	--
--	--
--	--
--	--
--	--
--	--
--	--
--	--
--	--
--	--
--	--
--	--
--	--
--	--
--	--
--	--
--	--
--	--
--	--
--	--
--	--
--	--
--	--
--	--
--	--
--	--
--	--
--	--
--	--
--	--
--	--
--	--
--	--
--	--
--	--
--	--
--	--
--	--
--	--
--	--
--	--
--	--
--	--
--	--
--	--
--	--
--	--
--	--
--	--
--	--
--	--
--	--
--	--
--	--
--	--
--	--
--	--
--	--
--	--
--	--
--	--
--	--
--	--
--	--
--	--
--	--
--	--
--	--
--	--
--	--
--	--
--	--
--	--
--	--
--	--
--	--
--	--
--	--
--	--
--	--
--	--
--	--
--	--
--	--
--	--
--	--
--	--
--	--
--	--
--	--
--	--
--	--
--	--
--	--
--	--
--	--
--	--
--	--
--	--
--	--
--	--
--	--
--	--
--	--
--	--
--	--
--	--
--	--
--	--
--	--
--	--
--	--
--	--
--	--
--	--
--	--
--	--
--	--
--	--
--	--
--	--
--	--
--	--
--	--
--	--
--	--
--	--
--	--
--	--
--	--
--	--
--	--
--	--
--	--
--	--
--	--
--	--
--	--
--	--
--	--
--	--
--	--
--	--
--	--
--	--
--	--
--	--
--	--
--	--
--	--
--	--
--	--
--	--
--	--
--	--
--	--
--	--
--	--
--	--
--	--
--	--
--	--
--	--
--	--
--	--
--	--
--	--
--	--
--	--
--	--
--	--
--	--
--	--
--	--
--	--
--	--
--	--
--	--
--	--
--	--
--	--
--	--
--	--
--	--
--	--
--	--
--	--
--	--
--	--
--	--
--	--
--	--
--	--
--	--
--	--
--	--
[truncated: 1,201 more rows]

## Sheet: Fig. S8B
DNA length (kbp)	Mean fluorescence intensity profile for TRRmCherry bound to overstretched non-supercoiled lambda-DNA (extracted from Fig. S8A)		DNA length (kbp)	Mean fluorescence intensity profile for Y337F-TRRmCherry bound to overstretched non-supercoiled lambda-DNA (extracted from Fig. S8A)		DNA length (kbp)	Mean fluorescence intensity profile for TRRmCherry bound to negatively supercoiled lambda-DNA (extracted from Fig. 4A)		DNA length (kbp)	Mean fluorescence intensity profile for eGFP-RPA bound to negatively supercoiled lambda-DNA (extracted from Ref 17)
0	0.70904		0	0.695011		0	0.41663		0	0.33333
0.43695	0.60696		0.0844983	0.657462		0.432997	0.43328		0.388016	0.525
0.87391	0.27473		0.168997	0.619913		0.86618	0.5215		0.776032	0.48841
1.31086	0.19155		0.253495	0.582364		1.29918	0.55562		1.16405	0.18514
1.74782	0.10224		0.337993	0.544816		1.73217	0.48601		1.55206	0.1942
2.18477	0.11191		0.422491	0.507267		2.16536	0.40229		1.94008	0.31703
2.62173	0.19551		0.50699	0.488035		2.59835	0.28562		2.3281	0.31703
3.05868	0.24831		0.591488	0.469446		3.03135	0.19083		2.71611	0.29529
3.49564	0.18698		0.675986	0.450857		3.46435	0.16171		3.10413	0.29203
3.93259	0.19833		0.760484	0.432269		3.89753	0.15825		3.49214	0.225
4.36955	0.20424		0.844983	0.41368		4.33053	0.19642		3.88016	0.3587
4.8065	0.20636		0.929481	0.392341		4.76353	0.20979		4.26818	0.4337
5.24346	0.15366		1.01398	0.367593		5.19671	0.16576		4.65619	0.26558
5.68041	0.05734		1.09848	0.342845		5.62971	0.13889		5.04421	0.14529
6.11737	0		1.18298	0.318098		6.0627	0.06669		5.43222	0.03913
6.55432	0.07377		1.26747	0.29335		6.49589	0.02651		5.82024	0.14638
6.99128	0.06363		1.35197	0.293728		6.92888	0.06332		6.20826	0.29601
7.42823	0.11739		1.43647	0.31227		7.36188	0.07646		6.59627	0.22572
7.86519	0.09656		1.52097	0.330813		7.79506	0.10592		6.98429	0.2087
8.30214	0.1693		1.60547	0.349355		8.22806	0.12186		7.3723	0.36739
8.7391	0.1736		1.68997	0.367898		8.66106	0.17365		7.76032	0.40507
9.17605	0.16573		1.77446	0.379381		9.09406	0.25919		8.14834	0.23043
9.61301	0.13938		1.85896	0.359875		9.52724	0.367		8.53635	0.14746
10.05	0.2098		1.94346	0.33834		9.96024	0.37631		8.92437	0.16486
10.4869	0.30673		2.02796	0.316804		10.3932	0.26757		9.31238	0.22391
10.9239	0.37909		2.11246	0.295269		10.8264	0.11879		9.7004	0.26812
11.3608	0.32235		2.19695	0.280298		11.2594	0.01799		10.0884	0.2163
11.7978	0.28397		2.28145	0.287843		11.6924	0		10.4764	0.10254
12.2347	0.21476		2.36595	0.30658		12.1256	0.05008		10.8644	0.26703
12.6717	0.13599		2.45045	0.325317		12.5586	0.09385		11.2525	0.31087
13.1087	0.23945		2.53495	0.344054		12.9916	0.16878		11.6405	0.21449
13.5456	0.1621		2.61945	0.343667		13.4246	0.26434		12.0285	0.11268
13.9826	0.10672		2.70394	0.331259		13.8578	0.29074		12.4165	0.05254
14.4195	0.09851		2.78844	0.306126		14.2908	0.24844		12.8045	0.16014
14.8565	0.13416		2.87294	0.280993		14.7238	0.16804		13.1925	0.21486
15.2934	0.20062		2.95744	0.25586		15.1569	0.14342		13.5806	0.09746
15.7304	0.34838		3.04194	0.246729		15.5899	0.13177		13.9686	0.2087
16.1673	0.34861		3.12644	0.242907		16.0229	0.13671		14.3566	0.12101
16.6043	0.37335		3.21093	0.251662		16.4561	0.15138		14.7446	0.15652
17.0412	0.17881		3.29543	0.260417		16.8891	0.19362		15.1326	0.26304
17.4782	0.1633		3.37993	0.269171		17.3221	0.18503		15.5206	0.17754
17.9152	0.27942		3.46443	0.280227		17.7553	0.19179		15.9087	0.12283
18.3521	0.4385		3.54893	0.294643		18.1883	0.20523		16.2967	0.1413
18.7891	0.51788		3.63343	0.30281		18.6213	0.16229		16.6847	0.11413
19.226	0.33319		3.71792	0.310057		19.0543	0.14414		17.0727	0.11413
19.663	0.1561		3.80242	0.317303		19.4875	0.14815		17.4607	0.12717
20.0999	0.07458		3.88692	0.331431		19.9205	0.20724		17.8487	0.03804
20.5369	0.14346		3.97142	0.360931		20.3535	0.27808		18.2368	0.09783
20.9738	0.20956		4.05592	0.378802		20.7867	0.33833		18.6248	0.23297
21.4108	0.30386		4.14041	0.389096		21.2196	0.43075		19.0128	0.18804
21.8478	0.42824		4.22491	0.39939		21.6526	0.55567		19.4008	0.17391
22.2847	0.59869		4.30941	0.404913		22.0858	0.714		19.7888	0.23696
22.7217	0.77444		4.39391	0.380546		22.5188	0.90799		20.1768	0.22246
23.1586	0.93015		4.47841	0.365005		22.9518	1		20.5648	0.19275
23.5956	1		4.56291	0.366639		23.385	0.98218		20.9529	0.12681
24.0325	0.95353		4.6474	0.368273		23.818	0.87305		21.3409	0.25725
24.4695	0.81888		4.7319	0.369707		24.251	0.7585		21.7289	0.37754
24.9064	0.8044		4.8164	0.37847		24.684	0.68486		22.1169	0.57029
25.3434	0.79749		4.9009	0.387684		25.1172	0.69998		22.5049	0.65326
25.7803	0.86165		4.9854	0.402575		25.5502	0.77757		22.8929	0.73478
26.2173	0.9234		5.0699	0.417465		25.9832	0.84341		23.281	0.56268
26.6543	0.94846		5.15439	0.423558		26.4164	0.84318		23.669	0.72536
27.0912	0.9117		5.23889	0.432436		26.8494	0.80173		24.057	1
27.5282	0.93277		5.32339	0.441313		27.2824	0.72041		24.445	0.73442
27.9651	0.85152		5.40789	0.439286		27.7155	0.64131		24.833	0.66775
28.4021	0.77542		5.49239	0.434657		28.1485	0.59551		25.221	0.71703
28.839	0.59937		5.57689	0.427166		28.5815	0.53018		25.6091	0.69457
29.276	0.51317		5.66138	0.403384		29.0147	0.47439		25.9971	0.73877
29.7129	0.5465		5.74588	0.379092		29.4477	0.49371		26.3851	0.71159
30.1499	0.56482		5.83038	0.353808		29.8807	0.46183		26.7731	0.9529
30.5868	0.59494		5.91488	0.327683		30.3137	0.44844		27.1611	0.82174
31.0238	0.64769		5.99938	0.298213		30.7469	0.38196		27.5491	0.64891
31.4608	0.56308		6.08387	0.275443		31.1799	0.26887		27.9372	0.99964
31.8977	0.53989		6.16837	0.253964		31.6129	0.24307		28.3252	0.87826
32.3347	0.52202		6.25287	0.233984		32.0461	0.21611		28.7132	0.56123
32.7716	0.38975		6.33737	0.21795		32.4791	0.20209		29.1012	0.40543
33.2086	0.34055		6.42187	0.218562		32.9121	0.19377		29.4892	0.36449
33.6455	0.3486		6.50637	0.240503		33.3452	0.1885		29.8772	0.35833
34.0825	0.33786		6.59086	0.26313		33.7782	0.22535		30.2652	0.19384
34.5194	0.38909		6.67536	0.285681		34.2112	0.3295		30.6533	0.46123
34.9564	0.54137		6.75986	0.299994		34.6444	0.48857		31.0413	0.57319
35.3933	0.71895		6.84436	0.305574		35.0774	0.59077		31.4293	0.2971
35.8303	0.73941		6.92886	0.290655		35.5104	0.63351		31.8173	0.27862
36.2673	0.69217		7.01336	0.272212		35.9434	0.68182		32.2053	0.18986
36.7042	0.55413		7.09785	0.253769		36.3766	0.78608		32.5933	0.26341
37.1412	0.44709		7.18235	0.244088		36.8096	0.86361		32.9814	0.22899
37.5781	0.55		7.26685	0.245733		37.2426	0.87138		33.3694	0.23007
38.0151	0.5819		7.35135	0.272657		37.6758	0.81141		33.7574	0.23913
38.452	0.60633		7.43585	0.306715		38.1088	0.72345		34.1454	0.28587
38.889	0.62756		7.52034	0.340772		38.5418	0.63137		34.5334	0.39094
39.3259	0.57409		7.60484	0.375998		38.9749	0.51071		34.9214	0.84094
39.7629	0.60108		7.68934	0.407129		39.4079	0.45131		35.3095	0.42101
40.1999	0.676		7.77384	0.425743		39.8409	0.47631		35.6975	0.4337
40.6368	0.6515		7.85834	0.441833		40.2739	0.40898		36.0855	0.78514
41.0738	0.51619		7.94284	0.457923		40.7071	0.28846		36.4735	0.62246
41.5107	0.34982		8.02733	0.470926		41.1401	0.20714		36.8615	0.55688
41.9477	0.24808		8.11183	0.470722		41.5731	0.22648		37.2495	0.47536
42.3846	0.31298		8.19633	0.465372		42.0063	0.27569		37.6376	0.26703
42.8216	0.38318		8.28083	0.458108		42.4393	0.27151		38.0256	0.10978
43.2585	0.40878		8.36533	0.450845		42.8723	0.21		38.4136	0.25833
43.6955	0.48777		8.44983	0.443582		43.3055	0.22699		38.8016	0.21594
44.1324	0.50096		8.53432	0.440112		43.7385	0.23357		39.1896	0.0413
44.5694	0.47583		8.61882	0.429798		44.1715	0.2218		39.5776	0.13478
45.0064	0.49794		8.70332	0.411517		44.6047	0.22833		39.9656	0.24384
45.4433	0.57599		8.78782	0.393236		45.0377	0.23962		40.3537	0
45.8803	0.63403		8.87232	0.374955		45.4706	0.25849		40.7417	0.41304
46.3172	0.58933		8.95682	0.345913		45.9036	0.23679		41.1297	0.3837
46.7542	0.55157		9.04131	0.298969		46.3368	0.27696		41.5177	0.23949
47.1911	0.60186		9.12581	0.25878		46.7698	0.31321		41.9057	0.19058
47.6281	0.70002		9.21031	0.218592		47.2028	0.37523		42.2937	0.32246
48.065	0.82136		9.29481	0.178403		47.636	0.42582		42.6818	0.06957
48.502	0.85856		9.37931	0.142601		48.069	0.46798		43.0698	0.30362
	--		9.4638	0.117519		48.502	0.5348		43.4578	0.20543
			9.5483	0.0905713					43.8458	0.1471
			9.6328	0.0636238					44.2338	0.12899
			9.7173	0.0366762					44.6218	0.29529
			9.8018	0.0136593					45.0099	0.2
			9.8863	0.00790369					45.3979	0.47174
			9.97079	0.00559563					45.7859	0.33478
			10.0553	0.00328758					46.1739	0.70362
			10.1398	0.000979518					46.5619	0.51884
			10.2243	0					46.9499	0.63188
			10.3088	0.00579047					47.338	0.30543
			10.3933	0.0139476					47.726	0.23841
			10.4778	0.0221048					48.114	0.61594
			10.5623	0.030262					48.502	0.56703
			10.6468	0.0378042
			10.7313	0.0361426
			10.8158	0.0374223
			10.9003	0.038702
			10.9848	0.0399817
			11.0693	0.0404966
			11.1538	0.0424341
			11.2383	0.058489
			11.3228	0.0742847
			11.4073	0.0900803
			11.4918	0.105995
			11.5763	0.122527
			11.6608	0.112536
			11.7453	0.10083
			11.8298	0.0891234
			11.9143	0.0777423
			11.9988	0.0845587
			12.0833	0.103252
			12.1677	0.125108
			12.2522	0.146964
			12.3367	0.16882
			12.4212	0.186581
			12.5057	0.191665
			12.5902	0.187973
			12.6747	0.184281
			12.7592	0.180589
			12.8437	0.160963
			12.9282	0.145669
			13.0127	0.142822
			13.0972	0.139975
			13.1817	0.137127
			13.2662	0.14698
			13.3507	0.158272
			13.4352	0.162717
			13.5197	0.167162
			13.6042	0.171608
			13.6887	0.167819
			13.7732	0.170864
			13.8577	0.184024
			13.9422	0.197318
			14.0267	0.210613
			14.1112	0.217655
			14.1957	0.21808
			14.2802	0.211155
			14.3647	0.206187
			14.4492	0.201219
			14.5337	0.196715
			14.6182	0.189639
			14.7027	0.175177
			14.7872	0.1576
			14.8717	0.140024
			14.9562	0.122371
			15.0407	0.106003
			15.1252	0.0944857
			15.2097	0.0894679
			15.2942	0.0847626
			15.3787	0.090692
			15.4632	0.100876
			15.5477	0.114046
			15.6322	0.126407
			15.7167	0.138401
			15.8012	0.141473
			15.8857	0.139657
			15.9702	0.118291
			16.0547	0.102208
			16.1392	0.0933623
			16.2237	0.0800044
			16.3082	0.0643906
			16.3927	0.0948722
			16.4772	0.126727
			16.5617	0.15921
			16.6462	0.215295
			16.7307	0.285149
			16.8152	0.316287
			16.8997	0.342824
			16.9841	0.356687
			17.0686	0.360708
			17.1531	0.359132
			17.2376	0.373253
			17.3221	0.390958
			17.4066	0.403138
			17.4911	0.40794
			17.5756	0.409581
			17.6601	0.404982
			17.7446	0.398128
			17.8291	0.392133
			17.9136	0.381328
			17.9981	0.364806
			18.0826	0.359969
			18.1671	0.361291
			18.2516	0.361896
			18.3361	0.348555
			18.4206	0.328116
			18.5051	0.300315
			18.5896	0.267078
			18.6741	0.23384
			18.7586	0.209294
			18.8431	0.193801
			18.9276	0.178192
			19.0121	0.162465
			19.0966	0.146739
			19.1811	0.140703
			19.2656	0.145989
			19.3501	0.147474
			19.4346	0.143622
			19.5191	0.139769
			19.6036	0.13613
			19.6881	0.135657
			19.7726	0.141122
			19.8571	0.158305
			19.9416	0.175488
			20.0261	0.192143
			20.1106	0.196889
			20.1951	0.200007
			20.2796	0.198408
			20.3641	0.196808
			20.4486	0.202058
			20.5331	0.222339
			20.6176	0.243948
			20.7021	0.271456
			20.7866	0.298963
			20.8711	0.322741
			20.9556	0.338508
			21.0401	0.354486
			21.1246	0.35782
			21.2091	0.361154
			21.2936	0.366244
			21.3781	0.377582
			21.4626	0.392091
			21.5471	0.42337
			21.6316	0.454649
			21.7161	0.488763
			21.8006	0.53351
			21.885	0.585873
			21.9695	0.629418
			22.054	0.672363
			22.1385	0.710873
			22.223	0.728546
			22.3075	0.751118
			22.392	0.780387
			22.4765	0.81041
			22.561	0.841567
			22.6455	0.879673
			22.73	0.91145
			22.8145	0.93011
			22.899	0.947417
			22.9835	0.963694
			23.068	0.971223
			23.1525	0.978008
			23.237	0.96969
			23.3215	0.956488
			23.406	0.941206
			23.4905	0.898355
			23.575	0.855503
			23.6595	0.826356
			23.744	0.806967
			23.8285	0.787856
			23.913	0.776407
			23.9975	0.764959
			24.082	0.728612
			24.1665	0.674137
			24.251	0.619662
			24.3355	0.595614
			24.42	0.571567
			24.5045	0.567441
			24.589	0.592789
			24.6735	0.618136
			24.758	0.651241
			24.8425	0.684629
			24.927	0.719359
			25.0115	0.757257
			25.096	0.795155
			25.1805	0.839589
			25.265	0.884516
			25.3495	0.924758
			25.434	0.951776
			25.5185	0.978331
			25.603	0.982609
			25.6875	0.984266
			25.772	0.988716
			25.8565	0.996733
			25.941	1
			26.0255	0.995333
			26.11	0.989371
			26.1945	0.983368
			26.279	0.978291
			26.3635	0.975908
			26.448	0.973071
			26.5325	0.970136
			26.617	0.966243
			26.7014	0.947556
			26.7859	0.921815
			26.8704	0.910736
			26.9549	0.903566
			27.0394	0.896396
			27.1239	0.890216
			27.2084	0.892212
			27.2929	0.875978
			27.3774	0.853017
			27.4619	0.830057
			27.5464	0.801589
			27.6309	0.765879
			27.7154	0.723078
			27.7999	0.680056
			27.8844	0.637034
			27.9689	0.604843
			28.0534	0.575235
			28.1379	0.554405
			28.2224	0.537249
			28.3069	0.520093
			28.3914	0.509723
			28.4759	0.501696
			28.5604	0.514202
			28.6449	0.530813
			28.7294	0.547424
			28.8139	0.56036
			28.8984	0.571434
			28.9829	0.572659
			29.0674	0.56846
			29.1519	0.56426
			29.2364	0.56303
			29.3209	0.563913
			29.4054	0.571901
			29.4899	0.582898
			29.5744	0.593895
			29.6589	0.597529
			29.7434	0.59393
			29.8279	0.576097
			29.9124	0.556544
			29.9969	0.536991
			30.0814	0.521964
			30.1659	0.513068
			30.2504	0.508605
			30.3349	0.509454
			30.4194	0.510408
			30.5039	0.508413
			30.5884	0.500824
			30.6729	0.490494
			30.7574	0.464734
			30.8419	0.432073
			30.9264	0.401025
			31.0109	0.374439
			31.0954	0.352965
			31.1799	0.339872
			31.2644	0.329829
			31.3489	0.317998
			31.4334	0.298332
			31.5179	0.283252
			31.6023	0.275291
			31.6868	0.270088
			31.7713	0.267165
			31.8558	0.28343
			31.9403	0.297185
			32.0248	0.306636
			32.1093	0.329228
			32.1938	0.353722
			32.2783	0.358969
			32.3628	0.362464
			32.4473	0.362457
			32.5318	0.357533
			32.6163	0.349019
			32.7008	0.345859
			32.7853	0.346147
			32.8698	0.35384
			32.9543	0.358303
			33.0388	0.355645
			33.1233	0.362609
			33.2078	0.369666
			33.2923	0.372858
			33.3768	0.376135
			33.4613	0.381184
			33.5458	0.366819
			33.6303	0.353502
			33.7148	0.361451
			33.7993	0.369399
			33.8838	0.385814
			33.9683	0.429616
			34.0528	0.480617
			34.1373	0.518601
			34.2218	0.556586
			34.3063	0.593629
			34.3908	0.624642
			34.4753	0.649363
			34.5598	0.656731
			34.6443	0.6641
			34.7288	0.671576
			34.8133	0.665297
			34.8978	0.647733
			34.9823	0.632317
			35.0668	0.616901
			35.1513	0.601486
			35.2358	0.59238
			35.3203	0.590115
			35.4048	0.595614
			35.4893	0.601114
			35.5738	0.606613
			35.6583	0.618536
			35.7428	0.637233
			35.8273	0.660907
			35.9118	0.684581
			35.9963	0.708255
			36.0808	0.723448
			36.1653	0.726075
			36.2498	0.714192
			36.3343	0.70231
			36.4187	0.690427
			36.5032	0.677305
			36.5877	0.657714
			36.6722	0.642767
			36.7567	0.627903
			36.8412	0.613039
			36.9257	0.597732
			37.0102	0.595419
			37.0947	0.615911
			37.1792	0.637592
			37.2637	0.659273
			37.3482	0.680243
			37.4327	0.693859
			37.5172	0.674315
			37.6017	0.651481
			37.6862	0.628646
			37.7707	0.605812
			37.8552	0.589295
			37.9397	0.567123
			38.0242	0.544404
			38.1087	0.521686
			38.1932	0.498967
			38.2777	0.479984
			38.3622	0.459777
			38.4467	0.438788
			38.5312	0.417799
			38.6157	0.39681
			38.7002	0.372726
			38.7847	0.361275
			38.8692	0.353096
			38.9537	0.344917
			39.0382	0.336738
			39.1227	0.320966
			39.2072	0.300034
			39.2917	0.276064
			39.3762	0.252094
			39.4607	0.228124
			39.5452	0.209169
			39.6297	0.211315
			39.7142	0.226132
			39.7987	0.24095
			39.8832	0.255767
			39.9677	0.277789
			40.0522	0.302848
			40.1367	0.326018
			40.2212	0.349188
			40.3057	0.372357
			40.3902	0.387039
			40.4747	0.385421
			40.5592	0.37192
			40.6437	0.356345
			40.7282	0.34077
			40.8127	0.326109
			40.8972	0.301414
			40.9817	0.275001
			41.0662	0.252994
			41.1507	0.230987
			41.2351	0.21276
			41.3196	0.215247
			41.4041	0.226758
			41.4886	0.237342
			41.5731	0.247926
			41.6576	0.262442
			41.7421	0.280507
			41.8266	0.293223
			41.9111	0.303902
			41.9956	0.314561
			42.0801	0.319294
			42.1646	0.314842
			42.2491	0.324188
			42.3336	0.334317
			42.4181	0.344742
			42.5026	0.356576
			42.5871	0.357842
			42.6716	0.336947
			42.7561	0.318072
			42.8406	0.301577
			42.9251	0.285263
			43.0096	0.284768
			43.0941	0.297306
			43.1786	0.30888
			43.2631	0.316414
			43.3476	0.323949
			43.4321	0.31515
			43.5166	0.307509
			43.6011	0.299868
			43.6856	0.281387
			43.7701	0.262048
			43.8546	0.247035
			43.9391	0.222455
			44.0236	0.197875
			44.1081	0.184575
			44.1926	0.177072
			44.2771	0.177848
			44.3616	0.174944
			44.4461	0.172041
			44.5306	0.167668
			44.6151	0.16104
			44.6996	0.157012
			44.7841	0.181767
			44.8686	0.206521
			44.9531	0.23146
			45.0376	0.25765
			45.1221	0.272835
			45.2066	0.264211
			45.2911	0.255588
			45.3756	0.246964
			45.4601	0.246473
			45.5446	0.247019
			45.6291	0.242491
			45.7136	0.237964
			45.7981	0.233437
			45.8826	0.219462
			45.9671	0.216995
			46.0516	0.261925
			46.136	0.306856
			46.2205	0.351786
			46.305	0.398331
			46.3895	0.438007
			46.474	0.439316
			46.5585	0.440625
			46.643	0.441934
			46.7275	0.4434
			46.812	0.445435
			46.8965	0.442096
			46.981	0.438756
			47.0655	0.435417
			47.15	0.432078
			47.2345	0.436462
			47.319	0.496929
			47.4035	0.557396
			47.488	0.617863
			47.5725	0.67833
			47.657	0.732633
			47.7415	0.709574
			47.826	0.686515
			47.9105	0.663456
			47.995	0.640397
			48.0795	0.620852
			48.164	0.635115
			48.2485	0.649377
			48.333	0.663639
			48.4175	0.677902
			48.502	0.692164
