# Supplementary material for: Mechanistic basis for relaxation of DNA supercoils by human topoisomerase IIIα–RMI1–RMI2
Source: Proc Natl Acad Sci U S A. 2026 Jan 23;123(4):e2406949123. doi: 10.1073/pnas.2406949123 (PMC12849704; doi:10.1073/pnas.2406949123)
Supplement: Supplementary file 14 — Dataset S13 (XLSX) [file pnas.2406949123.sd13.xlsx]

## Sheet: Fig. S9
Data for panel (i): FD-curve of non-supercoiled torsionally constrained DNA (before ODS)		Data for panel (i): FD-curve of negatively supercoiled DNA (after ODS)			Data for panel (ii): change in DNA extension at 10 pN due to supercoil relaxation in the buffer channel			Data for panel (iii): FD-curve of DNA after monitoring supercoil relaxation at 10 pN for 10 minutes in the buffer channel			Data for panel (iv): FD-curves associated with increasing the supercoiling density of the TRR-coated DNA molecule (via ODS) in the buffer channel			Data for panel (v): FD-curve of DNA after holding the supercoiled DNA molecule at 0 pN for a few seconds in the buffer channel
DNA extension (micrometers)	Force (pN)	DNA extension (micrometers)	Force (pN)		DNA extension (micrometers)	Force (pN)		DNA extension (micrometers)	Force (pN)		DNA extension (micrometers)	Force (pN)		DNA extension (micrometers)	Force (pN)
12.0049	0.14459	14.822	1.21921		16.3175	9.93376		15.8724	10.0303		17.6078	62.7025		13.2527	-0.01781
12.0233	0.12627	14.7549	1.04624		16.3089	10.0517		15.8665	10.0056		17.6174	62.6244		13.2433	-0.33776
12.0417	0.05766	14.6829	1.15765		16.3061	9.98903		15.8668	9.87162		17.6265	62.7661		13.2346	-0.25157
12.0593	-0.16748	14.6185	0.79613		16.3034	10.144		15.8624	9.76903		17.633	63.0386		13.2228	-0.11377
12.075	0.22457	14.5387	0.95396		16.3097	10.0025		15.8641	9.88348		17.6373	63.1291		13.2145	-0.26079
12.0926	-0.000288123	14.4575	0.93495		16.3097	9.93215		15.8654	9.85679		17.6452	63.3037		13.2042	-0.08341
12.1072	0.13701	14.4367	0.98036		16.3053	9.91358		15.8656	9.93511		17.6507	63.8366		13.1946	-0.11988
12.128	0.06468	14.4428	0.93088		16.2931	9.80018		15.8688	10.0849		17.6572	63.7766		13.1851	-0.01867
12.1468	0.16134	14.4327	1.02031		16.2941	9.87964		15.8675	10.001		17.6702	63.7286		13.1797	-0.31527
12.1646	-0.0734	14.445	1.10139		16.2974	9.96954		15.8709	10.1158		17.6768	63.8324		13.1652	-0.02793
12.1839	-0.33098	14.4329	1.0878		16.2963	10.0685		15.8695	10.0564		17.6836	64.3609		13.1562	-0.32038
12.1991	0.23418	14.4444	1.11033		16.2892	10.1763		15.8676	10.1872		17.6933	64.302		13.1473	-0.1836
12.2197	-0.05245	14.4308	1.06216		16.2871	10.1245		15.8634	9.98306		17.6963	64.6042		13.139	-0.0731
12.2343	-0.1585	14.4424	0.90157		16.2779	10.0803		15.8633	9.93542		17.7055	64.6453		13.1259	-0.13512
12.2527	-0.03139	14.4376	1.10212		16.2855	9.90744		15.8622	10.132		17.7134	64.9133		13.1195	-0.44464
12.2701	0.23152	14.4469	0.80598		16.273	9.88784		15.8587	9.71554		17.7224	64.8921		13.1079	-0.08024
12.2863	-0.02196	14.4425	0.86448		16.2658	9.85738		15.8644	9.7342		17.7285	65.0686		13.0954	-0.02468
12.3018	0.10937	14.4402	1.00676		16.2811	9.56977		15.8662	10.0556		17.7358	65.2411		13.0927	-0.54508
12.3252	-0.2247	14.4436	0.94575		16.278	10.0373		15.8691	9.91436		17.7463	65.5746		13.0816	-0.26978
12.3392	-0.06555	14.4297	1.08905		16.2858	10.3046		15.8699	10.1501		17.7518	65.7527		13.0701	-0.23272
12.3592	0.15012	14.444	1.01516		16.2774	10.0519		15.869	9.92142		17.7596	65.8518		13.0598	-0.17179
12.3787	-0.08672	14.4315	1.04598		16.2845	10.1501		15.8704	10.0536		17.7677	65.9309		13.051	0.08732
12.3973	-0.32921	14.4451	1.13146		16.2865	10.0449		15.8702	10.117		17.7761	65.913		13.041	-0.00216
12.4134	0.10131	14.4419	1.01983		16.2934	9.86065		15.871	9.99394		17.7842	66.2707		13.0301	-0.25493
12.4276	-0.19418	14.4362	0.86624		16.2856	9.94777		15.8707	10.0769		17.791	66.4381		13.0202	-0.33434
12.4439	-0.20903	14.4357	1.04428		16.2857	9.98293		15.8695	9.97851		17.7977	66.6934		13.0127	-0.32496
12.4635	0.1274	14.4422	0.96839		16.2816	9.99631		15.8691	10.0055		17.8075	66.4422		13.0017	-0.26199
12.4816	0.08873	14.4291	1.24109		16.293	9.79942		15.8673	9.784		17.8152	66.8303		12.9934	-0.09794
12.4972	-0.28671	14.4497	0.78288		16.3007	10.0734		15.8693	10.0581		17.8215	66.8516		12.9841	-0.19362
12.5183	-0.00201	14.446	1.11739		16.2977	10.288		15.874	10.0134		17.8347	67.0194		12.973	-0.23184
12.5358	0.09481	14.441	1.18986		16.3011	10.4272		15.8721	10.2469		17.8409	67.2579		12.9639	-0.17259
12.5575	-0.0512	14.4438	0.93925		16.2706	10.1707		15.8735	10.0558		17.8489	67.4083		12.9578	-0.28692
12.5746	0.247	14.4443	0.94528		16.2801	9.82291		15.8735	9.98256		17.8565	67.4417		12.9454	-0.14062
12.592	-0.2963	14.4476	0.81938		16.2526	9.82985		15.87	10.022		17.8664	67.7459		12.9343	-0.00769
12.6061	-0.05858	14.4325	0.93118		16.2723	9.98292		15.8702	9.8027		17.8723	67.9138		12.9283	-0.49617
12.6305	0.08493	14.4502	0.89993		16.2605	9.87165		15.8716	10.0896		17.8814	67.7776		12.9178	-0.42
12.6473	-0.1139	14.4477	0.84107		16.2522	9.74869		15.8691	9.94696		17.8902	67.9403		12.907	-0.09239
12.6608	0.01447	14.4474	0.87547		16.2601	10.0396		15.8709	9.86106		17.8981	68.2284		12.9005	-0.14909
12.6884	0.05904	14.4439	0.8824		16.2729	10.1253		15.869	9.90657		17.9034	68.2809		12.8863	-0.42678
12.7073	0.05668	14.4335	1.03075		16.2614	10.092		15.8729	10.1048		17.9169	68.4231		12.8797	-0.30193
12.7268	0.26432	14.4403	1.103		16.2778	10.0638		15.8722	10.0765		17.9223	68.8458		12.8686	-0.17022
12.7452	-0.21862	14.4393	0.84445		16.2475	10.0297		15.8716	10.421		17.9328	68.8881		12.861	-0.22355
12.7629	-0.03194	14.4449	0.7497		16.2656	10.049		15.8657	9.8684		17.9398	69.0043		12.8529	-0.56175
12.7803	-0.04019	14.4325	0.72291		16.2579	9.82008		15.8618	10.0496		17.9491	69.1108		12.8388	-0.1524
12.7975	0.11402	14.4453	0.86131		16.2701	10.0855		15.8597	10.0039		17.9555	69.36		12.8309	-0.27838
12.8185	0.10164	14.442	0.97299		16.268	9.69559		15.8566	9.77095		17.964	69.6989		12.8213	-0.33765
12.8369	0.17804	14.4363	1.02495		16.2828	9.81965		15.8616	9.63519		17.9705	69.5157		12.8171	-0.39753
12.8536	-0.04823	14.4409	1.1005		16.2815	9.96221		15.866	9.78664		17.9794	69.9954		12.8171	-0.30487
12.8801	0.26821	14.4486	0.99963		16.2756	10.1658		15.8701	10.0738		17.9904	69.7188		12.8164	-0.04431
12.8959	0.12988	14.4388	0.99156		16.2821	10.0641		15.8742	10.0319		17.9992	69.8659		12.815	-0.15553
12.9137	-0.00219	14.4511	1.11943		16.2622	10.1605		15.8779	10.1282		18.0083	70.2278		12.8175	-0.36834
12.9351	0.10182	14.4435	0.97941		16.2775	9.84224		15.88	10.2838		18.0153	70.2657		12.8163	-0.40439
12.951	0.11499	14.4333	1.0525		16.2855	9.91753		15.8772	10.0142		18.0225	70.6017		12.8139	-0.37392
12.9696	0.0565	14.4446	0.82731		16.3039	10.1064		15.8754	10.1202		18.0317	70.707		12.8141	-0.3489
12.9877	-0.02346	14.4349	0.92426		16.2827	10.2228		15.8783	9.97919		18.0405	70.9029		12.8168	-0.42507
13.0055	0.09033	14.4501	0.85199		16.2808	9.76078		15.8747	10.1332		18.0497	70.6704		12.8164	-0.38249
13.0275	0.27282	14.449	0.80315		16.2814	9.89618		15.8732	10.1786		18.0571	71.0882		12.8146	-0.43986
13.0458	0.27507	14.4325	1.02344		16.2907	9.86601		15.8699	9.8875		18.0631	71.2726		12.8147	-0.18118
13.0688	0.11363	14.4454	1.14943		16.3056	10.0113		15.8662	10.0236		18.0742	71.3599		12.816	-0.31354
13.0867	0.06676	14.4436	1.0071		16.3152	10.0876		15.8659	9.85892		18.0816	71.6225		12.8169	-0.26998
13.1067	0.06799	14.4386	1.00001		16.2959	9.8706		15.8655	9.7525		18.0902	71.7392		12.8159	-0.32363
13.124	0.20094	14.4404	0.9553		16.2918	10.1039		15.8642	9.92351		18.0993	71.6944		12.8169	-0.37923
13.143	0.34705	14.4414	1.0694		16.2931	10.2865		15.8678	9.87379		18.109	71.8246		12.8181	-0.21609
13.1586	0.0889	14.4441	1.05615		16.2881	10.2413		15.8695	10.0327		18.1145	72.0513		12.8164	-0.33238
13.1738	0.06466	14.4435	0.84005		16.2839	10.1838		15.87	10.1044		18.1206	72.1698		12.8151	-0.09174
13.1979	0.22874	14.4404	0.69327		16.3105	10.0361		15.872	10.1582		18.1307	72.2769		12.8164	-0.36389
13.22	0.36304	14.4419	1.00715		16.2756	10.2285		15.8687	10.1051		18.1383	72.3899		12.8171	-0.26053
13.2342	-0.02692	14.4353	1.0831		16.2432	9.90639		15.8658	10.0815		18.148	72.5386		12.8182	-0.32448
13.2525	0.20035	14.4458	0.8591		16.2411	10.2226		15.863	10.0492		18.1534	72.6882		12.8161	-0.147
13.2718	0.17733	14.4423	0.94013		16.2393	9.99943		15.8593	10.0383		18.166	72.6324		12.8146	-0.20526
13.2902	0.16971	14.4456	0.95971		16.2338	9.75027		15.8575	9.86363		18.1765	72.7287		12.8185	-0.45237
13.3111	0.31726	14.4443	1.23693		16.2308	9.70988		15.8591	9.60808		18.184	72.8965		12.8166	-0.11473
13.3276	0.08146	14.4326	0.80561		16.2189	10.0412		15.862	9.67748		18.193	73.2893		12.8138	-0.25663
13.3463	0.18548	14.4335	0.92051		16.2284	9.53377		15.8666	10.0544		18.1995	73.3934		12.8166	-0.15848
13.3676	0.40197	14.4694	1.08786		16.225	9.45153		15.8689	10.0079		18.2074	73.4396		12.8183	-0.51115
13.3886	0.19486	14.5405	0.877		16.2374	9.56255		15.8712	10.0694		18.214	73.638		12.8166	-0.24332
13.4066	0.29806	14.6276	1.20818		16.241	10.0681		15.8739	10.0602		18.2232	73.5673		12.8151	-0.10843
13.4259	0.49633	14.6884	1.10554		16.2424	9.9581		15.8738	10.0465		18.232	73.5275		12.8155	-0.27492
13.4438	0.27127	14.7479	1.09221		16.2583	9.90601		15.8725	9.98383		18.2413	73.8037		12.8191	-0.44251
13.462	0.25607	14.8354	1.68304		16.2874	9.788		15.8729	10.2422		18.2494	74.162		12.8148	-0.14227
13.483	0.28526	14.8802	1.52523		16.3068	10.2312		15.8715	9.98783		18.2577	74.184		12.8166	-0.16924
13.4958	0.49317	14.9856	1.59934		16.2991	10.4168		15.8732	9.88715		18.2655	74.2788		12.8169	-0.14007
13.5152	0.35387	15.055	1.9007		16.3052	10.0669		15.8756	9.86847		18.2759	74.194		12.8166	-0.26334
13.5328	0.23095	15.1142	1.79758		16.3181	10.3101		15.876	9.98573		18.2856	74.3941		12.8142	-0.27226
13.5522	0.5605	15.1937	2.05106		16.3071	10.4049		15.8807	9.89446		18.2922	74.7869		12.817	-0.27494
13.5743	0.13561	15.2728	2.28144		16.3041	10.2957		15.8819	10.2334		18.2987	74.7555		12.8172	-0.26582
13.5947	0.38699	15.3448	2.2861		16.3041	10.1541		15.8782	10.1538		18.3076	74.8657		12.8166	-0.45173
13.6136	0.47664	15.4145	2.67582		16.2973	10.208		15.8779	10.0976		18.3169	74.7805		12.8179	-0.43697
13.632	0.16571	15.48	3.00412		16.2886	10.0263		15.8726	10.1086		18.3244	74.8306		12.8178	-0.35598
13.6492	0.37552	15.5552	3.10221		16.2828	9.87983		15.8715	9.964		18.3355	74.6802		12.8181	-0.25674
13.6657	0.55054	15.6188	3.58165		16.2665	10.0023		15.8674	10.2048		18.346	75.019		12.8158	-0.13785
13.6836	0.31823	15.6995	4.11465		16.2713	10.0258		15.8605	9.96687		18.3533	75.1084		12.8137	-0.20649
13.7007	0.0872	15.7296	4.57144		16.2674	9.83724		15.8599	9.71733		18.3602	75.4032		12.8179	-0.2814
13.7197	0.47782	15.8345	4.77804		16.2476	9.81356		15.8584	9.98987		18.3746	74.6938		12.8176	-0.24029
13.7428	0.30132	15.8884	5.3498		16.2455	9.80706		15.8576	9.83791		18.3864	74.6731		12.8177	-0.11496
13.7626	0.24767	15.9708	5.80958		16.2366	9.48249		15.8603	9.56611		18.3919	74.8018		12.8171	-0.42965
13.7798	0.64042	16.0522	6.66286		16.2534	10.0383		15.8662	9.84513		18.401	75.0274		12.8161	-0.14652
13.7978	0.41752	16.0957	7.40468		16.2468	10.1136		15.869	10.1517		18.4103	75.0912		12.8176	-0.51058
13.8142	0.37434	16.1581	8.36559		16.2443	9.83842		15.8717	10.0266		18.4217	74.8657		12.8192	-0.36697
13.8322	0.64102	16.2101	9.20265		16.2522	9.89308		15.8733	10.1727		18.4302	74.673		12.8165	-0.21617
13.8498	0.41557	16.264	9.78853		16.2699	9.9117		15.8711	10.227		18.4395	74.856		12.8165	-0.37527
13.8669	0.45169	16.3036	10.3773		16.2768	10.1583		15.8713	10.0807		18.4466	75.0298		12.8154	-0.39331
13.8853	0.54627	16.3021	10.3414		16.2832	9.92178		15.8717	10.0784		18.4581	75.0308		12.8136	-0.133
13.9073	0.57571	16.296	10.5077		16.2814	10.1926		15.8665	10.0113		18.4641	75.3093		12.8182	-0.48239
13.9231	0.43323	16.3064	10.2543		16.2764	10.3432		15.8656	9.99419		18.4724	75.3921		12.8169	-0.22094
13.9461	0.64861	16.3032	10.2561		16.2769	10.3837		15.8659	9.87734		18.4809	75.3172		12.818	-0.17565
13.9669	0.85506	16.2929	10.1738		16.2519	10.0602		15.8681	9.77458		18.4871	75.65		12.8159	-0.20663
13.9809	0.4407	16.304	10.2672		16.2474	9.86374		15.8686	10.1258		18.4955	75.6912		12.816	-0.14998
13.9955	0.66391	16.3244	11.0389		16.2451	9.82487		15.8688	9.98634		18.5032	75.9148		12.8172	-0.05111
14.0186	0.74404	16.3916	12.1157		16.2518	9.99708		15.871	10.126		18.5094	76.2662		12.8158	-0.35807
14.0325	0.66289	16.4527	13.5591		16.249	10.1241		15.8706	10.0116		18.5219	75.9871		12.815	-0.28477
14.0541	0.64828	16.5234	14.3361		16.2446	9.91018		15.8699	9.92535		18.5312	76.0139		12.8158	-0.14753
14.0721	0.88388	16.5677	15.8175		16.2379	9.72905		15.8724	9.86539		18.5421	76.046		12.8173	-0.18987
14.0909	0.44605	16.6358	17.2639		16.2812	9.96843		15.8758	9.8573		18.5523	76.1398		12.8165	-0.44945
14.1108	0.70618	16.6731	18.7218		16.2454	9.93211		15.8769	10.1981		18.5593	76.2053		12.8131	-0.19977
14.1356	0.73242	16.737	20.1121		16.2714	9.90495		15.8759	10.1033		18.5695	76.1261		12.8154	-0.25011
14.1509	0.71917	16.8047	21.5565		16.2616	10.1516		15.8761	10.0811		18.5775	76.4198		12.819	-0.44653
14.1673	0.64341	16.8352	23.0066		16.2645	9.99696		15.8743	10.0166		18.5839	76.41		12.8136	-0.25416
14.1861	0.8738	16.8914	24.389		16.2437	9.84237		15.8723	9.97676		18.5932	76.6012		12.8169	-0.27275
14.203	0.68489	16.9572	25.6136		16.2674	10.1474		15.8723	9.91953		18.6052	76.4643		12.8157	-0.30831
14.2184	0.87989	17.0157	27.1322		16.2494	10.4281		15.8722	10.0245		18.6131	76.4246		12.8172	-0.26706
14.2388	0.7935	17.0729	28.7716		16.248	10.1471		15.8709	10.1566		18.6244	76.3776		12.8173	-0.20056
14.2604	0.73879	17.1324	29.7991		16.248	10.3662		15.8713	9.89438		18.6332	76.4042		12.817	-0.39601
14.2787	0.82234	17.197	31.2819		16.2409	9.77383		15.8703	9.93747		18.6432	76.3866		12.8174	-0.18191
14.2971	0.84	17.2511	32.4001		16.2379	9.8494		15.8721	9.99339		18.651	76.2758		12.8159	-0.29201
14.3148	0.70765	17.33	33.5234		16.257	10.078		15.8697	10.0928		18.6616	76.578		12.8139	-0.06736
14.3348	0.71736	17.3702	34.9238		16.2241	9.71425		15.8655	10.1548		18.6665	76.7609		12.8178	-0.52582
14.3528	1.35464	17.4454	36.0488		16.225	9.92394		15.8679	9.63246		18.6784	76.5629		12.8169	-0.25354
14.3702	0.99703	17.4885	37.2564		16.2336	9.93343		15.871	9.92955		18.6872	76.5629		12.8192	-0.4615
14.3851	0.76612	17.5232	38.0385		16.2254	9.50865		15.8729	9.8101		18.696	76.5136		12.8177	-0.26715
14.4026	1.03127	17.6038	38.879		16.2373	9.81887		15.8748	10.1354		18.7054	76.8959		12.8144	-0.15888
14.4269	0.90418	17.6733	39.7538		16.2434	10.078		15.8749	10.0017		18.7167	76.7551		12.8177	-0.25447
14.4455	1.05476	17.7274	41.0408		16.2378	10.0442		15.8766	10.3153		18.7307	76.2958		12.8203	-0.41298
14.4662	0.98633	17.7785	41.4592		16.2631	10.1562		15.8771	10.0093		18.7373	76.4931		12.8171	-0.30237
14.4817	0.92749	17.8495	42.425		16.2465	10.2261		15.8735	10.0562		18.7448	76.7445		12.8166	-0.35753
14.5005	1.31892	17.9122	43.2055		16.2465	10.2909		15.8738	9.80431		18.7512	76.9346		12.8163	-0.15834
14.5213	0.94135	17.9728	43.4268		16.2527	10.3971		15.8757	9.95372		18.7592	76.934		12.8155	-0.37138
14.5381	1.09027	18.0489	44.3479		16.2205	10.282		15.8758	10.0039		18.7693	77.0885		12.8161	-0.37747
14.557	1.34353	18.1142	44.7463		16.2215	10.0935		15.8731	9.93895		18.7778	77.1686		12.8172	-0.18969
14.5788	1.1182	18.1887	45.1157		16.2118	9.7966		15.8766	10.1515		18.7896	77.0469		12.8144	-0.13083
14.5884	1.27988	18.272	45.7955		16.202	9.7162		15.876	9.98529		18.7977	77.348		12.8172	-0.29957
14.613	1.18201	18.3404	45.9151		16.1968	9.78768		15.8749	9.93392		18.8058	77.4617		12.826	-0.28631
14.6304	1.33974	18.3971	46.7425		16.1976	9.77249		15.8763	9.94809		18.8144	77.7343		12.8335	-0.36367
14.6553	1.42022	18.4776	46.962		16.1869	9.57722		15.8752	10.1002		18.8244	77.3789		12.8455	-0.45131
14.6687	1.62756	18.5474	47.0977		16.2022	9.56208		15.875	9.95678		18.8343	77.5201		12.8553	-0.11127
14.6894	1.24951	18.6199	47.7302		16.2111	9.68268		15.8771	9.97824		18.842	77.6369		12.8669	-0.47125
14.7	1.29821	18.675	47.795		16.2203	9.96317		15.8766	9.91025		18.8482	77.8426		12.8728	-0.27476
14.7218	1.58584	18.7449	48.1317		16.2436	10.1649		15.8788	10.1082		18.8559	77.855		12.8822	-0.19943
14.7323	1.39676	18.8242	48.3723		16.2343	10.2173		15.8846	9.92693		18.8663	78.0564		12.8935	-0.26949
14.7345	1.56278	18.8996	48.3426		16.2453	10.4034		15.8812	9.94028		18.8755	78.0562		12.9023	-0.01489
14.7339	2.0132	18.9522	48.5397		16.2387	10.3482		15.8837	9.91857		18.8862	78.0716		12.9096	-0.10333
14.7307	1.38168	18.9974	48.6565		16.2369	10.2101		15.8864	10.224		18.8942	78.1842		12.9214	-0.27931
14.7288	1.23699	19.0998	48.8311		16.2345	10.0748		15.885	9.92504		18.9047	78.1642		12.9292	-0.23616
14.7363	1.65826	19.1708	49.1174		16.2291	10.4068		15.8853	9.96858		18.9106	78.4144		12.9392	-0.10424
14.7554	1.47765	19.2496	49.1458		16.2256	10.15		15.8846	10.2683		18.9203	78.4571		12.9517	-0.32962
14.7724	1.78255	19.2818	49.4002		16.2119	10.0815		15.8809	10.0929		18.9287	78.4616		12.9602	-0.31055
14.7937	1.62984	19.3856	49.5396		16.214	9.55926		15.882	9.88017		18.9371	78.5773		12.9697	-0.23303
14.8126	1.29594	19.4508	49.3923		16.2095	9.64652		15.8787	10.0681		18.9444	79.0025		12.9779	-0.30001
14.834	1.5659	19.5328	49.8834		16.2061	9.67372		15.877	10.0785		18.951	79.2209		12.99	-0.30131
14.8501	1.78644	19.58	49.9548		16.2428	9.84352		15.8766	9.94379		18.9617	79.1944		12.998	-0.05946
14.8649	1.66157	19.6444	50.1036		16.2284	9.62495		15.8753	9.76415		18.9696	79.4721		13.0083	-0.08202
14.8865	1.57864	19.7278	50.3783		16.2364	9.9471		15.8775	9.90723		18.9785	79.3396		13.0148	-0.1192
14.9018	1.89485	19.79	50.6349		16.2341	10.0881		15.8789	10.0305		18.9872	79.687		13.0236	-0.11992
14.9215	1.90985	19.8674	50.4991		16.2844	10.1721		15.8797	10.0178		18.9971	79.5177		13.0338	-0.29335
14.9367	1.75288	19.9146	50.8527		16.2785	10.0987		15.8788	10.2092		19.0044	79.8958		13.0466	-0.10436
14.9597	1.99799	19.9942	50.9776		16.2444	10.4496		15.8796	9.96839		19.0148	79.742		13.058	-0.15968
14.9764	2.06681	20.0782	50.9223		16.2337	10.1828		15.8777	9.98493		19.0217	79.9074		13.0651	-0.15479
14.9954	2.11534	20.1424	51.0505		16.2396	10.2048		15.875	10.0752		19.0311	79.6635		13.0755	-0.14243
15.014	1.87443	20.2153	51.248		16.2333	10.0318		15.8749	9.77407		19.0416	79.8631		13.0855	-0.17018
15.0336	2.22278	20.2718	51.5764		16.241	10.0882		15.8753	9.8555		19.0549	79.5226		13.0945	-0.30944
15.0492	2.04578	20.3499	51.6195		16.2366	9.77233		15.8777	10.0046		19.0678	79.6376		13.1034	-0.17516
15.0656	2.32545	20.4434	51.5769		16.2364	9.97677		15.8785	10.114		19.0765	79.6895		13.1107	-0.11135
15.0839	2.77502	20.4898	52.0935		16.2359	10.1516		15.8792	10.029		19.0811	79.8767		13.1207	-0.10359
15.1008	2.49114	20.5691	52.0687		16.2295	9.63617		15.8794	10.1167		19.091	79.8867		13.1322	-0.06914
15.1166	2.51195	20.628	52.6188		16.2354	9.99439		15.8767	9.88423		19.0986	80.1487		13.1443	-0.33387
15.1381	2.82808	20.703	52.6436		16.2446	10.0501		15.8787	10.0732		19.1101	79.9901		13.1537	-0.15448
15.1571	2.66228	20.775	52.8969		16.2204	10.165		15.8799	9.95084		19.1162	80.2576		13.1601	0.06423
15.1769	2.84289	20.8526	53.1059		16.2208	10.0842		15.8791	10.111		19.1286	80.0428		13.1716	-0.10876
15.1946	2.9632	20.9117	53.0955		16.2176	10.1008		15.881	10.0342		19.1381	79.8825		13.1809	-0.18306
15.2101	2.81102	20.9855	53.58		16.2178	9.92263		15.8801	9.98232		19.1476	80.2261		13.1878	0.02365
15.2234	2.81884	21.0593	53.7029		16.2077	9.81578		15.8793	10.1642		19.1561	80.2298		13.2015	-0.26826
15.2433	3.25238	21.1174	54.1198		16.2131	10.2349		15.8779	9.79104		19.1639	80.3422		13.21	-0.04091
15.2602	3.17209	21.1972	54.0871		16.2056	9.61095		15.8824	9.94157		19.1717	80.525		13.2179	-0.13731
15.2783	3.34779	21.2626	54.5034		16.2185	9.77264		15.8796	10.0688		19.1814	80.6162		13.2272	-0.07062
15.2994	3.59025	21.3454	54.8507		16.2391	9.61047		15.879	10.0355		19.1896	80.3721		13.2396	-0.25307
15.3139	3.2292	21.43	54.8659		16.2047	9.77371		15.8788	10.0504		19.2064	79.8488		13.2487	-0.07658
15.3351	3.67199	21.491	55.2839		16.2203	9.83156		15.8792	9.79966		19.2146	80.0576		13.2559	-0.08992
15.3571	3.51078	21.5466	55.7852		16.2393	9.99405		15.8817	9.90859		19.2245	80.0788		13.2669	-0.15543
15.3679	3.68745	21.6191	56.1999		16.2331	9.9638		15.8821	10.0765		19.233	80.0649		13.2773	-0.13418
15.39	3.87859	21.7006	56.4081		16.2441	10.2543		15.8852	10.0114		19.2427	80.1181		13.286	-0.23289
15.4029	4.11672	21.7715	57.1048		16.2452	10.056		15.8895	10.0191		19.2534	80.0176		13.294	0.04217
15.4199	3.90676	21.8488	57.7827		16.2734	10.347		15.8865	10.0343		19.2592	80.2691		13.3017	0.37281
15.4369	4.23246	21.8926	57.9968		16.248	10.3139		15.8878	10.2269		19.2664	80.6249		13.3142	-0.23234
15.4548	4.29891	21.9739	58.809		16.2722	10.123		15.883	9.92027		19.2737	80.7076		13.3269	-0.16885
15.4693	4.40751	22.0487	59.3181		16.2492	10.2328		15.882	10.0953		19.2837	80.6333		13.3355	0.03222
15.4676	4.36571	22.1209	59.926		16.243	10.2737		15.8792	9.94244		19.2927	80.7838		13.342	-0.15845
15.4651	4.50466	22.1531	60.3039		16.2269	10.2101		15.8767	10.011		19.2974	81.044		13.3538	-0.05212
15.4765	4.54485	22.1626	60.5078		16.2282	9.9102		15.878	9.81659		19.3078	81.2094		13.3639	-0.06218
15.4989	4.99371	22.1679	60.3906		16.2236	10.0884		15.8765	10.0216		19.3155	81.3936		13.371	-0.16889
15.5129	4.74839	22.171	60.4823		16.2225	9.9356		15.8781	10.0218		19.3251	81.401		13.38	-0.07835
15.5304	5.08658	22.1632	60.4519		16.2422	9.8883		15.8791	9.97998		19.333	81.5477		13.3883	0.13424
15.5487	5.19774	22.1672	60.3385		16.2164	9.9886		15.8806	9.92396		19.3429	81.3675		13.4017	-0.0743
15.5626	5.10778	22.1603	60.5662		16.2089	9.82477		15.8827	10.088		19.3527	81.1958		13.4089	-0.18517
15.5805	5.60456	22.1692	60.5905		16.202	9.80798		15.8808	9.9622		19.3659	80.8153		13.4183	0.0779
15.5963	5.66952	22.1772	60.365		16.2124	9.49992		15.8828	9.87901		19.3742	80.9286		13.4288	-0.08357
15.6104	5.77441	22.1626	60.4093		16.2172	9.7486		15.8846	10.0822		19.3855	80.7455		13.4375	0.07807
15.6247	6.04966	22.1818	60.6227		16.2232	9.85386		15.8829	10.047		19.3957	80.9167		13.4472	-0.13055
15.65	5.86178	22.1743	60.4081		16.2196	10.0857		15.8841	9.93691		19.4033	80.9827		13.4561	-0.20593
15.668	6.28829	22.1554	60.3198		16.2306	10.2501		15.8846	9.9563		19.4142	80.8514		13.4633	0.11736
15.6823	6.43763	22.1645	60.4071		16.2303	10.3827		15.884	10.0383		19.4265	80.7084		13.4744	0.09977
15.6988	6.95378	22.1672	60.2721		16.2279	10.2405		15.8827	10.0748		19.4354	80.8858		13.4848	0.01307
15.7152	7.05826	22.1646	60.5498		16.2248	10.1494		15.8786	10.0811		19.4399	81.182		13.4968	-0.23338
15.7318	7.36305	22.1687	60.5017		16.2148	10.3624		15.8775	10.0345		19.4484	81.3444		13.5046	0.06168
15.7453	7.80743	22.1659	60.5686		16.2123	10.0584		15.8748	9.85748		19.4577	81.1436		13.5127	0.1552
15.7607	7.94056	22.1816	60.4764		16.206	9.80412		15.878	9.7794		19.4641	81.5011		13.5198	0.26605
15.7731	8.1254	22.1659	60.4624		16.2052	9.65027		15.8768	10.142		19.4741	81.3328		13.5337	-0.14233
15.7916	8.16025	22.1641	60.447		16.2242	9.93454		15.8783	10.0668		19.4831	81.4276		13.5407	-0.03561
15.8099	8.71368	22.1613	60.4228		16.2137	9.59851		15.8735	10.0539		19.4968	81.6567		13.5505	0.32173
15.8293	8.85342	22.1654	60.359		16.2085	9.75801		15.871	10.0099		19.5016	81.6007		13.557	0.29244
15.8457	9.0594	22.17	60.5923		16.2415	9.92193		15.8721	9.88296		19.5101	81.5129		13.5695	0.02213
15.8565	9.5855	22.1665	60.5565		16.2236	9.75461		15.8734	9.65881		19.5212	81.5159		13.5787	-0.0559
15.876	9.41907	22.1833	60.3138		16.2314	9.93231		15.8736	9.9985		19.528	81.8459		13.5902	-0.07519
15.8902	10.061	22.1601	60.4406		16.2387	10.1441		15.8802	9.88182		19.5384	81.6551		13.5988	0.24106
15.9057	10.7508	22.1619	60.4561		16.2381	10.2577		15.8817	10.1477		19.5414	81.9009		13.6103	-0.01461
15.9181	10.3063	22.1616	60.5163		16.2513	10.2738		15.8821	10.2164		19.5525	81.9755		13.6169	0.15804
15.9322	11.1005	22.1629	60.6175		16.2344	10.3543		15.8777	10.0395		19.5667	81.5333		13.6248	0.24589
15.9488	11.2966	22.1994	61.411		16.227	10.1322		15.8773	9.95799		19.5777	81.4041		13.6332	0.24783
15.9688	11.6187	22.3041	61.9949		16.2308	9.96918		15.8796	9.97106		19.5885	81.4044		13.6474	-0.00869
15.9811	12.1939	22.3621	62.9224		16.2326	9.97995		15.8774	10.0648		19.6027	81.2303		13.6529	0.31718
15.996	12.5155	22.3947	63.8619		16.225	9.94983		15.8779	10.0756		19.6056	81.3915		13.6611	0.32175
16.0119	12.8407	22.4822	64.502		16.2243	10.0572		15.876	9.94459		19.6182	81.2669		13.677	0.02255
16.0251	13.6995	22.5538	65.3043		16.2219	9.91098		15.877	9.78408		19.6253	81.319		13.679	0.22077
16.0374	13.5553	22.6183	66.3475		16.2224	9.78045		15.884	9.77411		19.6341	81.4651		13.6931	0.26555
16.0477	14.1954	22.6437	66.5157		16.2297	9.6864		15.886	10.1071		19.6439	81.4184		13.7011	0.1073
16.0649	14.6043	22.6485	66.8598		16.2363	9.97183		15.8883	10.1719		19.6567	80.9891		13.7111	0.22116
16.0758	15.0343	22.6353	66.865		16.233	10.1946		15.8878	10.0753		19.6665	81.0778		13.7241	0.15562
16.09	15.4872	22.6269	66.6342		16.2312	10.2359		15.8857	10.131		19.6782	80.9403		13.7286	0.30464
16.1036	16.0533	22.6231	66.5669		16.2287	10.0555		15.8831	10.0247		19.6892	80.8859		13.7384	0.18555
16.1191	16.4779	22.6193	66.9374		16.2279	10.2424		15.8802	10.0732		19.6987	81.0264		13.7488	0.1057
16.1377	17.101	22.6179	66.7		16.2271	10.2302		15.8804	9.97296		19.7032	81.1993		13.7607	0.32913
16.149	17.3101	22.6507	66.5716		16.2247	10.3073		15.877	10.0443		19.7136	81.3525		13.7681	0.14556
16.1629	18.1081	22.6208	66.6029		16.2304	10.125		15.8765	9.94396		19.7221	81.3738		13.7835	0.09247
16.1713	18.4369	22.6434	66.7842		16.2043	9.86317		15.8752	9.84112		19.7307	81.6149		13.7916	0.05064
16.1847	19.1946	22.6217	66.7858		16.2048	9.76484		15.8774	10.0017		19.7359	81.6243		13.7983	0.35937
16.1977	19.5145	22.6196	66.72		16.2004	9.8626		15.8789	9.96468		19.744	81.861		13.8088	0.30456
16.2088	20.1703	22.6695	67.2039		16.2268	9.65508		15.8809	9.9777		19.7579	81.3927		13.8165	0.29232
16.2213	20.8564	22.7203	68.447		16.2009	9.77691		15.8802	10.1284		19.771	81.3188		13.825	0.17018
16.2366	21.1225	22.7831	69.5268		16.2049	9.96389		15.8777	10.1198		19.7793	81.3636		13.8361	0.32088
16.2492	21.9509	22.8596	70.2372		16.209	9.94011		15.8736	9.91271		19.7851	81.4905		13.8435	0.4135
16.2642	22.3346	22.917	71.7041		16.2131	10.0403		15.8734	9.86211		19.7953	81.5966		13.8536	0.39115
16.2779	23.1035	23.0091	72.5623		16.2094	10.1915		15.88	9.69643		19.8072	81.4412		13.8613	0.22807
16.2912	23.6264	23.0644	73.8166		16.2177	10.1909		15.8835	10.304		19.8162	81.3596		13.8772	0.19742
16.3026	24.4946	23.1401	74.4284		16.2082	10.2501		15.8818	10.0554		19.8325	80.8573		13.8844	0.21099
16.3141	24.6778	23.142	74.2673		16.2322	9.95753		15.8818	9.94066		19.8367	81.2012		13.8936	0.19883
16.3243	25.418	23.1471	74.2707		16.2035	10.0659		15.8816	9.88756		19.8517	80.9487		13.9037	0.16873
16.3385	26.0941	23.141	74.3304		16.2115	10.0031		15.8818	10.077		19.8618	81.0417		13.9095	0.58495
16.3462	26.4759	23.15	74.0052		16.2004	9.98183		15.8826	10.3864		19.8711	81.0288		13.9223	0.45949
16.358	27.3259	23.1413	74.1646		16.2027	10.0012		15.8818	10.2356		19.8786	80.8873		13.9277	0.54737
16.3686	28.0191	23.1468	74.132		16.2376	9.99708		15.883	10.0881		19.8901	80.7883		13.94	0.42309
16.3829	28.3915	23.1387	74.1032		16.1942	9.69776		15.8848	10.1226		19.9031	80.5738		13.9479	0.46178
16.3969	29.0143	23.1942	75.3811		16.2008	9.68358		15.8839	10.0405		19.9144	80.3309		13.9622	0.16014
16.4115	29.9062	23.294	76.3012		16.209	9.83131		15.8838	10.0001		19.9204	80.6493		13.9701	0.31691
16.4232	30.3692	23.3605	77.4775		16.2244	9.99535		15.8826	10.0836		19.9298	80.7639		13.9783	0.38225
16.4351	30.8716	23.3946	78.5128		16.2053	10.3082		15.8851	9.9714		19.9385	80.942		13.9857	0.61799
16.4454	31.946	23.4873	79.5871		16.2043	10.201		15.8825	10.2365		19.9475	80.8246		13.9967	0.58174
16.4584	32.186	23.5309	80.9077		16.2131	10.1673		15.8832	10.2858		19.957	81.0455		14.0068	0.39329
16.4674	33.2073	23.6003	82.1151		16.209	9.94302		15.8832	10.1122		19.9669	81.0429		14.0151	0.74342
16.4754	33.6669	23.6461	82.6847		16.2175	9.91325		15.8857	10.0237		19.9722	81.4336		14.0265	0.09531
16.4889	34.1179	23.64	82.5101		16.2119	9.98899		15.8837	10.1221		19.9836	81.3758		14.0325	0.21636
16.4988	35.0272	23.6457			16.2146	10.1174		15.8805	10.3172		19.995	80.9108		14.0417	0.66692
16.5124	36.0022	23.6498			16.2155	10.0332		15.8838	10.1821		20.0047	81.2058		14.0531	0.60091
16.5242	36.1422	23.6755			16.2273	9.95784		15.8814	10.314		20.013	81.3553		14.0632	0.31822
16.5388	36.6913	23.6819			16.2146	10.0687		15.8794	10.1718		20.0215	81.4117		14.0734	0.44673
16.5507	37.5031	23.6796			16.2089	9.87056		15.8808	10.1069		20.0326	81.4617		14.0812	0.46437
16.5624	38.0195	23.6863			16.2339	9.93843		15.8825	10.1129		20.0406	81.5516		14.0924	0.46
16.5729	38.9482	23.6554			16.2237	10.0439		15.8823	10.2392		20.053	81.4946		14.1004	0.33422
16.5858	39.3118	23.6822			16.2168	10.0208		15.8842	10.0678		20.0588	81.6406		14.112	0.66483
16.5959	39.7338	23.6591			16.2124	10.0198		15.8827	10.15		20.0658	81.9745		14.1173	0.3613
16.6068	40.4426	23.6553			16.2145	9.86318		15.8809	10.2659		20.0749	82.159		14.128	0.51165
16.6178	41.1101	23.6873			16.2275	9.96614		15.8819	10.1516		20.0821	82.224		14.1399	0.41749
16.6299	41.5948	23.6967			16.2291	10.1593		15.884	10.2174		20.0877	82.4617		14.146	0.67054
16.6369	42.4452	23.672			16.2144	10.1024		15.8806	10.3378		20.1001	82.322		14.1579	0.41695
16.6529	42.8106	23.694			16.2057	10.3609		15.8829	10.105		20.1075	82.4319		14.1637	0.80877
16.6643	43.4706	23.6665			16.199	10.0338		15.8849	10.1571		20.119	82.6504		14.1776	0.42815
16.6759	44.1409	23.6903			16.1926	10.0103		15.8806	10.2553		20.1269	82.8629		14.1845	0.58803
16.6894	44.6854	23.6945			16.1935	10.126		15.884	10.1544		20.1353	82.8523		14.1944	0.67747
16.7016	45.3494	23.6933			16.1693	9.82824		15.8817	10.2962		20.1469	82.7704		14.2004	0.50249
16.7146	46.1559	23.6817			16.1807	9.92175		15.8822	10.2019		20.1572	82.6174		14.2107	0.43031
16.7243	46.2779	23.7002			16.1547	9.84796		15.8805	10.3884		20.1661	82.5204		14.2173	0.84643
16.7332	46.9292	23.7018			16.1591	9.57062		15.8812	10.3317		20.1764	82.4626		14.2301	0.80918
16.7432	47.6355	23.6942			16.1573	9.74384		15.8816	10.1987		20.1855	82.7809		14.2406	0.41174
16.755	48.0949	23.7152			16.1794	9.89426		15.8832	10.0768		20.1952	82.6344		14.2504	0.51072
16.7678	48.7173	23.7096			16.1816	9.78893		15.8814	10.1905		20.2077	82.7106		14.2546	0.71339
16.781	49.6395	23.7103			16.1902	9.86673		15.8818	10.0805		20.2172	82.7118		14.2664	0.67511
16.7936	49.8135	23.712			16.2237	10.1037		15.8807	10.1418		20.2256	82.8311		14.2758	0.77981
16.8083	50.1163	23.7065			16.1977	10.104		15.8795	10.4318		20.2327	83.0724		14.284	0.70859
16.822	50.9809	23.7081			16.2042	10.2914		15.8811	10.3002		20.2447	82.9404		14.2917	0.7475
16.8337	51.132	23.7095			16.2019	10.3523		15.8779	10.3035		20.2512	83.0566		14.3021	0.87557
16.8462	51.8203	23.7158			16.1786	10.1835		15.8819	10.3159		20.2573	83.1654		14.3085	0.93014
16.8572	52.3742	23.7006			16.1844	10.2133		15.8794	10.4035		20.2686	83.1031		14.3224	0.85684
16.8709	52.7574	23.7223			16.1906	9.92706		15.8806	10.132		20.2778	83.2783		14.3329	0.86313
16.8845	53.3505	23.7087			16.1889	9.80314		15.8823	10.2513		20.2891	83.3586		14.3416	0.84516
16.8939	53.9783	23.7129			16.1751	10.0993		15.8814	10.3776		20.2983	83.4708		14.3485	0.86268
16.9055	54.3347	23.7314			16.1667	9.71314		15.8804	10.3017		20.3086	83.3256		14.3572	0.92967
16.9216	54.7542	23.721			16.1825	9.89066		15.8802	10.249		20.3168	83.2984		14.3658	1.04868
16.9327	55.2611	23.7317			16.1904	10.0513		15.8799	10.4324		20.3237	83.4688		14.3772	0.8633
16.9501	55.8139	23.7218			16.1965	10.072		15.8807	10.5151		20.3386	83.2167		14.3838	0.95893
16.965	56.2503	23.7384			16.1582	10.0749		15.8819	10.1706		20.3465	83.2455		14.3933	0.92763
16.9766	56.9174	23.7395			16.159	9.82698		15.8833	10.2576		20.3559	83.2004		14.4036	0.91418
16.9903	57.3285	23.7445			16.164	9.92942		15.8827	10.1958		20.3615	83.4573		14.4141	0.74381
17.0028	57.5934	23.7193			16.1818	10.021		15.8809	10.2867		20.3735	83.2693		14.4205	1.15298
17.0143	57.9898	23.738			16.189	9.91622		15.8815	10.2153		20.3866	83.3383		14.4304	0.89074
17.0275	58.5464	23.7252			16.1944	10.0163		15.8821	10.336		20.3966	83.2153		14.4405	0.70717
17.0403	58.8074	23.7213			16.1738	10.0305		15.8839	10.3034		20.4063	83.589		14.449	0.8443
17.0514	59.3711	23.7377			16.1681	10.03		15.8811	10.2715		20.4145	83.4383		14.4577	0.91587
17.0649	59.9402	23.7247			16.1659	10.1012		15.881	10.181		20.431	82.8079		14.4658	0.94937
17.0811	60.1944	23.7842			16.1649	9.86029		15.8847	10.3505		20.4445	82.488		14.4738	0.93099
17.0971	60.8128	23.8545			16.1604	9.76807		15.8817	10.1834		20.4545	82.508		14.4832	1.06753
17.1126	61.4598	23.9216			16.161	10.0445		15.881	10.2705		20.4652	82.5353		14.4939	0.80255
17.1264	61.5228	23.9542			16.1603	10.0817		15.8824	10.2786		20.4711	82.6616		14.4985	1.13553
17.1391	61.9207	24.0513			16.1565	10.0154		15.8829	10.3646		20.4797	82.6953		14.5131	0.91411
17.1553	62.1025	24.0501			16.1552	10.0563		15.8806	10.2478		20.4889	82.7938		14.5197	1.00957
17.1681	63.0209	24.0606			16.1571	10.0075		15.8815	10.3144		20.4971	83.1512		14.531	1.20769
17.1797	63.2551	24.059			16.1578	9.75709		15.8829	10.1962		20.5062	83.1751		14.5399	1.14059
17.1917	63.8977	24.0808			16.1596	9.84154		15.8822	10.1602		20.5188	82.9541		14.5491	1.1638
17.205	64.1063	24.0449			16.1528	10.2297		15.882	10.1689		20.5297	82.8646		14.5568	1.10291
17.2218	64.8207	24.0614			16.1578	9.99937		15.8794	10.5562		20.5403	82.686		14.567	0.94925
17.2323	65.0635				16.1564	9.86751		15.8794	10.1672		20.5568	82.17		14.5759	1.23794
17.2509	65.352				16.1934	10.0209		15.8828	10.2701		20.5658	82.2381		14.5862	1.26036
17.2655	65.6899				16.1537	10.0231		15.8814	10.5298		20.5762	82.0545		14.5937	1.29936
17.2789	66.2395				16.1615	9.86557		15.8797	10.5515		20.5848	82.0617		14.6018	1.53004
17.2938	66.7389				16.1818	9.99226		15.8829	10.4629		20.5985	81.829		14.6125	1.44844
17.3053	66.8582				16.162	10.1749		15.879	10.4345		20.6086	81.8943		14.6231	1.36522
17.3201	67.5344				16.1828	10.0762		15.881	10.2352		20.6173	81.7276		14.6308	1.37656
17.3323	67.7572				16.2125	10.117		15.8793	10.6136		20.6275	81.9244		14.6417	1.38085
17.3478	68.1755				16.1524	9.85023		15.8821	10.2703		20.6386	81.5878		14.6492	1.31877
17.3613	68.6119				16.1553	9.9667		15.8813	10.468		20.6472	81.8363		14.6562	1.62584
17.3754	69.1266				16.1736	9.91264		15.8834	10.2623		20.6582	82.0075		14.6671	1.30999
17.3933	69.3177				16.1635	10.0519		15.8816	10.2701		20.6673	81.6961		14.6783	1.67721
17.4057	69.792				16.1607	10.0123		15.881	10.6192		20.6783	81.9485		14.6834	1.61419
17.4194	70.1015				16.1648	10.0487		15.8823	10.1374		20.6881	81.8786		14.6938	1.46754
17.4335	70.5601				16.1553	9.90564		15.8812	10.2174		20.6988	81.6408		14.7042	1.55036
17.446	70.7952				16.155	9.9482		15.8818	10.0703		20.7085	81.7471		14.7131	1.7407
17.4609	71.3457				16.1555	10.0426		15.8806	10.2524		20.7148	82.0336		14.7238	1.7481
17.4783	71.681				16.1597	10.0542		15.8812	10.4142		20.7238	82.0666		14.7308	1.65723
17.4875	71.8794				16.1607	10.1675		15.8815	10.2226		20.7342	82.3224		14.7386	1.82002
17.5051	72.5356				16.1506	9.92103		15.8811	10.0264		20.7416	82.0944		14.7493	1.58208
17.5151	72.6656				16.1516	10.2018		15.8803	10.4197		20.7472	81.839		14.7576	1.62081
17.5321	73.0525				16.1433	9.91965		15.8815	10.2161		20.7465	81.7757		14.77	1.82521
17.5483	73.5427				16.1443	9.5731		15.8828	10.1691		20.746	81.8379		14.7787	1.56625
17.5622	73.4055				16.1503	9.81266		15.8827	10.3118		20.7515	81.3958		14.787	1.86865
17.5783	74.0126				16.1526	9.7512		15.882	10.408		20.7509	81.625		14.7998	1.77883
17.5947	74.5127				16.1623	9.86111		15.8851	10.2182		20.7539	81.3718		14.8061	1.72206
17.6094	74.842				16.1848	9.83909		15.8772	10.4947		20.75	81.4297		14.814	1.6732
17.6196	75.0982				16.1716	9.86729		15.8826	10.4385		20.7507	81.5512		14.8217	2.0223
17.6336	75.4328				16.1708	10.1323		15.8797	10.4986		20.7544	81.1145		14.8328	1.81516
17.6422	75.9371				16.1968	10.2454		15.88	10.2544		20.7516	81.2957		14.8423	2.0502
17.6559	76.3479				16.1953	9.95748		15.8829	10.2109		20.7528	81.4825		14.8506	2.09583
17.6731	76.6518				16.1926	10.2992		15.8814	10.3916		20.7525	81.2213		14.861	1.80363
17.6871	77.0391				16.1853	10.2339		15.8832	10.086		20.7549	81.0814		14.8698	2.27749
17.7021	77.1637				16.1577	10.349		15.8806	10.4778		20.7511	81.3552		14.8796	2.02536
17.7154	77.4904				16.1601	10.0273		15.8805	10.1374		20.7529	81.1957		14.8897	1.99313
17.736	77.9854				16.154	9.91106		15.8833	10.1542		20.75	81.3468		14.9011	2.14303
17.7464	78.0814				16.1451	10.3242		15.8856	10.1154		20.7527	81.1258		14.907	2.17985
17.7596	78.5592				16.1371	10.0923		15.8826	10.3555		20.7535	81.0058		14.9152	2.2897
17.777	78.9212				16.1381	9.92007		15.8831	10.3262		20.7523	81.2336		14.9239	2.51052
17.7853	79.0838				16.1332	10.0737		15.8849	10.3082		20.756	80.8572		14.9328	2.37141
17.8	79.6229				16.1176	9.62851		15.8803	10.0976		20.7557	81.0182		14.9427	2.27466
17.8137	80.157				16.1205	9.61085		15.8838	10.0007		20.7572	80.9785		14.9542	2.4007
17.8297	80.1096				16.1252	9.90012		15.8846	10.102		20.762	80.3444		14.9614	2.60388
17.8487	80.7476				16.1276	9.94374		15.8825	10.2011		20.7633	80.4161		14.9699	2.50063
17.8636	80.8797				16.1289	9.91416		15.8864	10.116		20.7641	80.1367		14.9821	2.77736
17.8788	81.2226				16.1313	9.76764		15.8822	10.2196		20.7642	80.0446		14.9879	2.66897
17.8966	81.5978				16.1321	9.83635		15.8825	10.3245		20.7666	80.0516		14.9995	2.60942
17.907	82.0239				16.1407	10.0205		15.8824	10.06		20.7688	79.7852		15.0056	2.8447
17.9239	82.2161				16.1384	10.126		15.8814	10.2609		20.767	80.0334		15.0132	2.76192
17.9336	82.4552				16.1489	10.4298		15.8807	10.2941		20.768	79.7275		15.0251	2.72942
17.9499	82.7203				16.141	10.2307		15.883	10.2393		20.766	79.8906		15.0341	2.97672
17.9648	82.9147				16.1383	10.0054		15.8839	10.0966		20.7664	79.9957		15.0466	2.85553
17.9773	83.6092				16.1402	10.075		15.8816	10.3305		20.7664	79.9644		15.0553	2.71159
17.9915	83.6672				16.1402	9.97855		15.8815	10.3533		20.7677	79.8191		15.0631	2.91255
18.0117	83.9364				16.132	9.93851		15.8847	10.186		20.7651	79.9235		15.0729	2.95348
18.0265	84.679				16.1394	9.99289		15.8813	10.269		20.7665	79.8946		15.0807	3.04154
18.0417	84.6754				16.1485	9.86746		15.8807	10.2292		20.7659	79.9073		15.0892	3.15911
18.0572	84.9101				16.1371	9.93904		15.8843	9.98558		20.7661	79.896		15.0985	3.37853
18.0691	85.572				16.1391	9.83801		15.8843	10.007		20.768	79.8192		15.106	3.05595
18.0838	85.5876				16.1496	10.217		15.8829	10.1626		20.7704	79.7665		15.1172	3.00848
18.0993	85.814				16.1374	9.90653		15.885	10.0167		20.7699	79.5305		15.1244	3.34785
18.1128	86.0008				16.1401	10.1381		15.8834	10.4169		20.7723	79.3569		15.1366	3.37713
18.1285	86.78				16.1381	10.0514		15.8812	10.4197		20.7742	79.2018		15.1467	3.19479
18.1457	86.9161				16.1374	9.85658		15.8811	10.5487		20.7756	79.241		15.156	3.30203
18.161	87.2555				16.1384	9.9681		15.8802	10.541		20.7743	79.1934		15.1649	3.03318
18.1817	87.6507				16.1426	10.1062		15.8807	10.3041		20.7736	79.1769		15.1735	3.34424
18.1958	87.8156				16.1449	9.93872		15.8824	10.2622		20.775	78.9398		15.1821	3.46954
18.21	88.1689				16.1416	9.89961		15.8816	10.2274		20.7792	78.8738		15.1904	3.73324
18.2255	88.5202				16.1442	10.1575		15.8814	10.4107		20.7812	78.8103		15.1982	3.54754
18.2408	88.7013				16.1481	9.97943		15.8818	10.3457		20.7804	78.8134		15.2072	3.76724
18.2543	89.2689				16.1444	9.94536		15.8861	10.246		20.7809	78.6837		15.2171	3.61874
18.2701	89.5705				16.1473	10.1172		15.8845	10.0028		20.7811	78.5306		15.2255	3.84756
18.2834	89.5601				16.1524	10.0014		15.8832	10.1455		20.7812	78.5475		15.2374	3.5974
18.2982	90.0054				16.1422	10.2507		15.8814	10.1979		20.7825	78.4724		15.2433	3.89311
18.3173	90.1313				16.144	10.0144		15.8821	10.2897		20.7797	78.7744		15.2529	3.90133
18.3375	90.5037				16.1434	9.96914		15.8817	10.1569		20.7832	78.4574		15.2621	4.02158
18.3531	90.7776				16.143	9.84864		15.8848	10.0913		20.7851	78.3767		15.2693	4.24791
18.367	91.3379				16.1405	9.97552		15.8799	10.3258		20.7855	78.1803		15.2783	4.24271
18.3829	91.3131				16.1414	10.0262		15.8827	10.0862		20.7848	78.4132		15.2865	4.29033
18.3946	91.8888				16.1368	9.95052		15.8808	10.2251		20.784	78.3126		15.2967	4.23308
18.4102	91.8637				16.1417	10.0287		15.8818	10.1274		20.7873	78.0834		15.3074	4.26977
18.4269	92.1155				16.1538	9.8429		15.884	10.2663		20.7865	78.2489		15.3163	4.51721
18.4422	92.4155				16.1496	9.99177		15.8826	10.3059		20.7867	77.9386		15.3215	4.54922
18.4544	92.8868				16.1511	9.8992		15.8947	10.6578		20.7852	78.3372		15.3303	4.50966
18.4745	92.9058				16.1429	10.1795		15.9037	10.5483		20.7888	77.9845		15.3405	4.8704
18.4949	93.2283				16.1577	9.95894		15.9104	10.8649		20.7932	77.3986		15.3467	4.94497
18.5111	93.8882				16.1503	9.94636		15.9167	11.2513		20.7948	77.594		15.3584	4.68153
18.5244	93.6564				16.147	10.0283		15.9263	11.1934		20.7929	77.2869		15.3642	4.8839
18.5399	93.9059				16.1533	10.1505		15.9315	11.6297		20.7923	77.3977		15.3754	5.00911
18.5547	94.2951				16.1491	10.0488		15.9397	11.5743		20.7957	77.3912		15.3843	4.86023
18.5708	94.6592				16.1559	10.1795		15.9468	11.8315		20.7953	77.4918		15.3928	5.08448
18.585	94.8769				16.1448	10.1017		15.955	11.9113		20.7982	77.0881		15.4032	5.14749
18.5998	95.4209				16.1352	9.70193		15.9576	12.1186		20.7954	77.356		15.4089	5.18277
18.6153	95.2876				16.1469	9.86993		15.9681	12.5035		20.7961	77.169		15.4191	5.52908
18.6329	95.6749				16.146	9.83494		15.978	12.5551		20.7957	77.072		15.4271	5.49628
18.6551	96.0802				16.1493	9.81323		15.9827	12.7257		20.7963	76.9864		15.4371	5.33205
18.6647	96.0683				16.1676	9.81805		15.9922	12.9771		20.7962	77.2619		15.4442	5.5233
18.6828	96.1635				16.1702	10.1626		15.9972	13.0823		20.7948	77.4856		15.4525	5.63721
18.6984	96.699				16.1949	9.84421		16.0065	13.1316		20.7978	77.2647		15.4608	5.43983
18.715	96.8793				16.1994	10.1222		16.0133	13.3295		20.7965	77.1407		15.4675	6.15181
18.7354	96.6886				16.201	10.4326		16.0189	13.7048		20.7899	76.9641		15.4765	5.93845
18.7452	97.0814				16.2017	10.2413		16.0246	13.8087		20.7804	76.8355		15.4886	6.03979
18.7616	97.464				16.1992	10.2405		16.0337	14.1556		20.7723	76.957		15.4954	6.00578
18.7773	97.6154				16.192	10.3428		16.0398	14.3123		20.7649	76.538		15.5037	6.20468
18.7953	97.8115				16.166	10.0432		16.0469	14.4412		20.7568	76.2118		15.5135	6.06453
18.812	97.8242				16.1571	10.0543		16.0532	14.8499		20.7501	76.0211		15.5242	6.22355
18.8287	98.0694				16.1551	9.96575		16.0614	14.8851		20.7423	75.8346		15.532	6.55801
18.8473	98.2492				16.1454	10.0741		16.0677	15.1741		20.7343	75.7039		15.536	6.79904
18.8663	98.7155				16.1373	9.79932		16.0738	15.2549		20.7241	75.6894		15.5453	6.72943
18.8759	98.703				16.1363	9.65755		16.0837	15.3998		20.7147	75.3916		15.5535	6.74036
18.8934	98.533				16.132	9.75802		16.0883	15.8321		20.7064	75.382		15.5638	6.84699
18.9137	99.3784				16.1545	10.0107		16.0988	15.8422		20.696	75.2808		15.5716	6.86936
18.9255	99.2659				16.136	10.0447		16.1038	16.1381		20.6902	74.859		15.5805	7.11419
18.9451	99.2793				16.136	9.9781		16.1105	16.5121		20.6813	74.8883		15.5854	7.42017
18.962	99.3946				16.1425	9.84711		16.1174	16.6673		20.6757	74.5857		15.5947	7.14712
18.9842	99.3723				16.1412	10.0355		16.123	16.8293		20.6687	74.5097		15.604	7.34114
19.0005	99.4293				16.1471	9.85887		16.1309	16.8371		20.6585	74.4383		15.6086	7.71461
19.0192	99.7467				16.1482	10.137		16.14	17.0774		20.6504	74.1903		15.6201	7.41823
19.034	100.089				16.161	10.192		16.1476	17.3378		20.6421	74.0737		15.6281	7.74295
19.0536	99.855				16.1433	10.0975		16.1527	17.728		20.6333	73.9302		15.6358	7.84584
19.0685	99.9674				16.1494	9.96013		16.161	17.9141		20.6262	73.7875		15.6431	7.85774
19.0838	100.257				16.1341	10.2821		16.1673	17.9882		20.6172	73.7472		15.6545	7.81024
19.1016	100.27				16.1268	9.99057		16.1719	18.2421		20.6078	73.5699		15.6629	8.15472
19.1165	100.348				16.1279	9.77664		16.1799	18.4051		20.6007	73.0787		15.6719	7.93753
19.1336	100.711				16.1369	9.9718		16.1849	18.4943		20.5938	73.1459		15.6781	8.21686
19.1576	100.712				16.1222	9.97662		16.1921	18.9856		20.5846	72.9708		15.6877	8.42338
19.1784	100.79				16.1577	9.81189		16.2019	19.1967		20.577	72.7207		15.6944	8.39581
19.1905	100.926				16.1227	10.0867		16.2078	19.32		20.5674	72.6073		15.7029	8.68468
19.2073	100.823				16.1159	9.99808		16.2134	19.572		20.5605	72.5611		15.7098	8.8199
19.2239	101.286				16.1177	9.98646		16.22	19.75		20.5514	72.4243		15.72	8.72266
19.2404	101.394				16.1186	9.89917		16.224	20.1222		20.5409	72.3494		15.7309	9.06391
19.2587	100.982				16.1187	9.83159		16.2355	20.3108		20.5341	72.0858		15.7362	8.94098
19.2739	101.369				16.1473	9.92568		16.2389	20.5655		20.5253	71.9579		15.744	9.22216
19.2923	101.558				16.1319	9.91895		16.2457	20.7453		20.5185	71.5874		15.7518	9.21031
19.3159	101.429				16.1402	10.0073		16.2528	21.1242		20.5102	71.6343		15.7615	9.31959
19.3292	101.404				16.1309	9.76514		16.2588	21.2706		20.502	71.6288		15.772	9.42685
19.3507	101.669				16.145	10.0739		16.2638	21.6547		20.4935	71.2568		15.78	9.53539
19.3685	101.917				16.1369	10.1013		16.271	21.7215		20.4869	71.2622		15.7859	9.52569
19.3869	101.933				16.1439	10.2965		16.2785	22.0495		20.4772	70.9742		15.7902	10.1331
19.3996	101.829				16.1477	10.4508		16.2844	22.4674		20.4706	70.9501		15.7992	10.0863
19.4153	102.419				16.1359	10.2068		16.2888	22.6159		20.4585	70.7872		15.8095	9.66989
19.4386	102.251				16.1363	9.92886		16.2941	23.1259		20.4498	70.5951		15.816	10.3293
19.4485	102.207				16.1252	9.96913		16.302	23.2209		20.4427	70.4399		15.8256	10.4087
19.4696	102.326				16.1304	9.86478		16.3098	23.1666		20.4338	70.534		15.8315	10.734
19.4887	102.485				16.1207	9.90304		16.3161	23.5798		20.4283	70.154		15.8373	10.8722
19.5083	102.501				16.1277	9.86329		16.3208	23.9341		20.422	69.8572		15.8478	10.722
19.5285	102.551				16.1188	10.0011		16.3281	23.8375		20.4137	69.6448		15.8546	11.12
19.5429	102.728				16.117	10.1077		16.3346	24.2118		20.4056	69.7182		15.8626	11.03
19.5641	102.956				16.1227	9.99146		16.3435	24.4875		20.3976	69.3343		15.8689	11.2687
19.5766	102.923				16.1167	9.93918		16.3482	24.6774		20.3893	69.1941		15.8759	11.4097
19.5928	102.934				16.1252	9.90226		16.355	25.0701		20.3809	68.9364		15.8851	11.6109
19.6113	102.97				16.1223	9.88218		16.3637	25.2148		20.3725	68.856		15.894	11.7356
19.6253	103.137				16.1228	9.82323		16.3686	25.3057		20.3652	68.6839		15.9008	11.8965
19.6458	103.253				16.1333	9.68295		16.3722	25.8036		20.3579	68.6195		15.9071	11.959
19.6693	103.278				16.1393	9.95941		16.3832	26.0267		20.3474	68.4253		15.9163	12.2499
19.687	103.515				16.1391	10.0473		16.3894	26.0621		20.3408	68.2935		15.9251	12.2332
19.7073	103.499				16.1434	9.90233		16.3974	26.5489		20.332	68.1184		15.9351	12.2572
19.7223	103.427				16.1532	9.92845		16.4023	26.6091		20.3259	68.0486		15.9413	12.5994
19.7368	103.598				16.1561	10.2443		16.4072	26.6938		20.3151	67.9784		15.9469	12.8157
19.7533	103.799				16.1661	10.3801		16.4127	27.2421		20.3091	67.5769		15.955	12.8755
19.7687	103.499				16.1462	10.3162		16.4202	27.3949		20.2976	67.4787		15.9621	13.0774
19.7877	103.88				16.1519	10.383		16.4267	27.7237		20.289	67.3441		15.9713	13.2785
19.8074	103.607				16.158	10.0694		16.4342	28.0918		20.2827	67.3381		15.9782	13.3933
19.8274	103.842				16.1396	10.0892		16.4402	27.9882		20.2745	66.8274		15.9877	13.4059
19.8505	104.077				16.1574	10.1287		16.4483	28.429		20.2684	66.65		15.9942	13.7993
19.8615	104.044				16.1249	9.88137		16.4542	28.6439		20.2579	66.5702		16.0021	13.6725
19.8808	103.968				16.1331	9.90304		16.4584	29.0291		20.2521	66.3637		16.0093	14.0289
19.8971	104.291				16.1132	9.98593		16.4658	29.1373		20.2436	66.3722		16.0162	14.144
19.913	104.363				16.1191	10.052		16.4723	29.5525		20.2348	66.0674		16.0241	14.1986
19.9288	104.286				16.112	9.70322		16.4796	29.7323		20.2282	65.9905		16.0324	14.536
19.948	104.306				16.1043	9.60323		16.484	29.7754		20.2181	65.8688		16.0361	14.66
19.9652	104.808				16.1109	9.93734		16.4926	30.2556		20.2064	65.6468		16.0445	14.8943
19.9864	104.765				16.1145	9.73145		16.5001	30.3911		20.1991	65.7373		16.0504	14.9795
20.0043	104.531				16.1254	10.0273		16.5057	30.766		20.1924	65.4948		16.0587	15.2935
20.0245	105.118				16.1209	9.99351		16.5122	30.9483		20.1868	65.1891		16.07	15.2636
20.0421	104.769				16.1291	9.96206		16.5183	31.2514		20.1771	65.2151		16.0749	15.7
20.0572	104.887				16.1261	10.0316		16.5259	31.5066		20.1704	64.9338		16.0816	15.7965
20.073	105.252				16.1339	10.0039		16.5302	31.7953		20.1594	64.7791		16.0914	15.8533
20.0895	105.114				16.1341	10.277		16.5395	32.0373		20.1508	64.7724		16.0987	15.9608
20.1106	105.32				16.14	10.2807		16.5434	32.4187		20.1443	64.6979		16.1037	16.3107
20.1273	105.418				16.1464	10.1747		16.5493	32.5226		20.1336	64.3609		16.1102	16.475
20.1473	105.238				16.1341	10.0312		16.5551	32.7623		20.1255	64.4271		16.1188	16.63
20.1645	105.315				16.1479	10.0912		16.5645	33.0036		20.1178	64.0737		16.1262	16.7159
20.1864	105.517				16.1245	10.0435		16.5681	33.3848		20.1101	64.1455		16.1359	16.9685
20.2006	105.48				16.1164	10.1689		16.5743	33.8113		20.1032	63.8765		16.1393	17.3249
20.2217	105.456				16.1108	10.0982		16.5841	33.8816		20.0975	63.5844		16.1482	17.1904
20.2365	105.809				16.1057	9.7384		16.591	33.8907		20.0876	63.633		16.1577	17.4671
20.2592	105.475				16.1075	9.54148		16.5989	34.0924		20.0749	63.6226		16.1619	17.6315
20.2726	105.563				16.11	10.0488		16.6038	34.3961		20.068	63.4311		16.1716	17.776
20.2917	106.072				16.1095	9.67447		16.6102	34.7595		20.0569	63.4201		16.1775	17.7215
20.3088	105.866				16.1241	9.93973		16.6145	34.9849		20.0486	63.1915		16.1878	17.9318
20.3271	106.287				16.1187	9.9884		16.6188	35.2977		20.0428	63.1475		16.1933	18.1621
20.3447	106.16				16.1215	10.2397		16.6274	35.5046		20.0324	63.0481		16.201	18.4865
20.3677	105.975				16.1208	9.97765		16.6334	35.66		20.0236	62.9068		16.2084	18.6476
20.3837	106.159				16.1213	9.94499		16.6407	35.8718		20.0155	62.8041		16.2179	18.896
20.4039	106.55				16.1236	9.85317		16.6488	36.0295		20.0088	62.8798		16.2237	19.2249
20.4181	106.312				16.1243	10.0896		16.6544	36.2196		20.001	62.392		16.2317	19.1354
20.4371	106.537				16.1302	9.82676		16.6611	36.5946		19.9929	62.3015		16.2381	19.2785
20.4525	106.517				16.1327	10.1118		16.6671	36.9619		19.9873	62.0509		16.2453	19.7195
20.4698	106.49				16.1441	10.1862		16.674	37.0304		19.9779	62.2624		16.2506	19.7774
20.4895	106.793				16.1394	10.3		16.6794	37.52		19.9673	62.1743		16.2565	19.9845
20.5114	106.863				16.1352	10.2095		16.6854	37.705		19.9593	61.9044		16.2656	20.1938
20.526	106.443				16.1334	10.1122		16.6919	37.9371		19.95	61.8688		16.2712	20.6009
20.5491	106.702				16.1284	9.99056		16.6989	38.2529		19.9438	61.7845		16.2761	20.6401
20.5686	107.103				16.1281	9.96926		16.7038	38.5332		19.9361	61.5247		16.2827	20.8847
20.5843	106.942				16.125	9.98565		16.711	38.6125		19.9267	61.4519		16.2932	20.7206
20.6016	107.215				16.1248	9.84715		16.7201	38.8354		19.9173	61.3291		16.2946	21.275
20.6159	107.126				16.1298	9.75511		16.7259	39.3399		19.9126	61.004		16.3044	21.4349
20.633	107.112				16.1139	9.86438		16.7321	39.4528		19.9046	61.057		16.312	21.6705
20.653	107.441				16.1243	9.98752		16.7381	39.5334		19.8947	60.9543		16.3194	21.9221
20.6746	107.389				16.1249	10.1952		16.7451	39.9045		19.8841	60.7165		16.3243	22.2337
20.694	107.157				16.1279	9.884		16.7515	40.1402		19.8753	60.8064		16.3305	22.5642
20.7147	107.512				16.1257	9.91575		16.7611	39.9497		19.8673	60.7565		16.3371	22.5094
20.7325	107.533				16.1188	10.0357		16.7653	40.6232		19.8587	60.4636		16.3452	22.5476
20.7517	107.49				16.1204	9.96262		16.7727	40.7362		19.8553	60.461		16.3525	23.0745
20.7663	107.323				16.1219	9.87105		16.78	40.9385		19.8426	60.388		16.3593	23.3657
20.7839	107.922				16.1297	10.0937		16.788	41.2041		19.8352	60.3022		16.3674	23.5201
20.8012	107.801				16.1317	10.0575		16.7939	41.432		19.8294	59.9858		16.3713	23.7856
20.8181	107.721				16.1439	10.0008		16.803	41.4561		19.8209	59.9392		16.3771	23.9112
20.8421	107.871				16.1333	10.1856		16.8102	41.8292		19.8137	59.7994		16.3863	23.9903
20.8573	107.961				16.1478	9.9226		16.8154	42.0925		19.8022	59.5345		16.3944	24.2127
20.875	107.884				16.1238	9.95249		16.8235	42.1453		19.7957	59.6142		16.4043	24.3472
20.8948	108.001				16.1243	9.90138		16.8308	42.4529		19.7854	59.2461		16.4092	24.2666
20.9134	108.097				16.1229	10.0655		16.8362	42.7929		19.7803	59.093		16.4131	24.8586
20.9336	107.798				16.1274	9.91653		16.843	42.9392		19.7721	59.2714		16.4214	24.8335
20.9541	108.075				16.127	10.0027		16.8505	43.1202		19.7624	59.1129		16.4265	25.0326
20.9687	107.936				16.122	10.1459		16.8561	43.4599		19.7553	59.1322		16.4373	25.0934
20.9872	107.563				16.1314	10.0946		16.8631	43.4504		19.7474	58.9144		16.4444	25.6588
21.0013	108.044				16.1264	10.1105		16.8693	43.9528		19.7371	58.9317		16.4539	25.5609
21.0185	108.167				16.1191	9.98078		16.8793	43.8994		19.7313	58.6308		16.4584	25.8466
21.043	108.283				16.1538	9.83937		16.887	44.3793		19.7226	58.6344		16.4667	26.2018
21.0652	107.954				16.1191	9.86437		16.8918	44.4789		19.7146	58.3354		16.4755	26.4792
21.0805	108.342				16.1225	10.0709		16.899	44.9015		19.7049	58.3061		16.4809	26.6595
21.0984	108.048				16.1496	10.0679		16.9051	45.05		19.6964	58.3092		16.4863	26.6123
21.1173	108.373				16.1162	9.9105		16.9136	45.2043		19.6883	58.1219		16.4942	26.8031
21.1374	108.53				16.1087	9.92176		16.9181	45.4492		19.6805	57.9697		16.4994	27.274
21.1501	108.516				16.1259	10.079		16.9271	45.7509		19.6708	58.107		16.5075	27.1717
21.1706	108.11				16.1154	9.71746		16.9339	45.7389		19.6633	57.8838		16.5166	27.7559
21.1877	108.499				16.1301	10.0024		16.9398	46.3225		19.6575	57.7329		16.5212	27.8662
21.2116	108.329				16.1162	10.0274		16.951	46.2195		19.6453	57.6653		16.5284	27.9796
21.2309	108.156				16.1269	10.0443		16.9549	46.7264		19.6388	57.6145		16.5371	28.29
21.2527	108.757				16.1238	10.1345		16.9641	46.8137		19.6295	57.3728		16.5437	28.3825
21.2688	108.465				16.1219	10.3208		16.9718	47.0971		19.6242	57.2673		16.5501	28.7223
21.2857	108.165				16.1158	10.1554		16.9807	46.9605		19.6146	57.2948		16.5579	28.7157
21.3003	108.672				16.1195	9.83997		16.9864	47.4324		19.6063	57.2453		16.5624	29.1134
21.3221	108.584				16.1146	9.86406		16.9942	47.9032		19.6	57.1806		16.5692	29.3095
21.3376	108.449				16.115	9.75081		16.9974	47.7844		19.5904	56.9985		16.5723	29.5012
21.3573	108.806				16.1532	9.94865		17.0051	48.1123		19.5837	56.8988		16.582	29.7624
21.3765	108.952				16.1141	9.94334		17.0157	48.3293		19.5738	56.6415		16.5891	29.8517
21.3947	108.723				16.1114	10.1265		17.0231	48.4558		19.5665	56.7063		16.595	30.217
21.4129	108.574				16.1134	10.1294		17.029	48.8031		19.5563	56.4389		16.6039	30.4314
21.4353	108.773				16.1204	10.0665		17.0343	49.0612		19.5503	56.3424		16.6108	30.6506
21.4512	108.78				16.1195	9.90387		17.0442	49.0719		19.5409	56.3431		16.6195	30.7056
21.4704	108.931				16.0979	9.98882		17.05	49.4524		19.5299	56.1602		16.6267	31.0552
21.4905	108.832				16.0885	9.93285		17.0593	49.7288		19.5241	56.0735		16.6336	31.1676
21.5053	108.886				16.133	9.91918		17.0632	49.707		19.5151	56.1124		16.639	31.483
21.5195	108.919				16.0986	9.84521		17.0724	49.8912		19.5082	55.8011		16.6463	31.636
21.5387	108.8				16.1021	9.92065		17.0779	50.1575		19.4981	55.8205		16.6526	32.1089
21.5624	108.957				16.1041	9.80079		17.0851	50.3287		19.4889	55.7094		16.6568	32.3612
21.5812	109.113				16.0976	9.82604		17.0957	50.4855		19.4815	55.5826		16.6658	32.5121
21.6001	108.94				16.1416	10.1762		17.1018	50.603		19.4746	55.5115		16.6739	32.7124
21.6174	109.161				16.1376	10.0129		17.111	50.8804		19.4618	55.5523		16.6825	32.8186
21.6381	108.956				16.1125	10.0241		17.1173	50.9877		19.4526	55.3636		16.6868	33.131
21.6521	108.997				16.1156	9.89896		17.1255	51.3738		19.4459	55.2705		16.695	33.2219
21.6706	108.944				16.1138	10.0082		17.1332	51.4222		19.4391	55.1441		16.7022	33.5272
21.6892	109.02				16.1162	10.0351		17.1406	51.7861		19.4301	55.1136		16.7078	33.6044
21.7101	109.397				16.1202	10.0308		17.1475	51.9467		19.4202	55.2738		16.7154	34.108
21.73	108.999				16.1209	9.92167		17.1518	52.3135		19.4121	55.0139		16.7196	34.0138
21.752	108.972				16.1217	10.2385		17.1581	52.3271		19.4029	54.7967		16.7286	34.3394
21.7693	109.101				16.1197	10.125		17.1663	52.439		19.3962	54.6262		16.7362	34.4153
21.7885	109.049				16.1187	9.8102		17.1747	52.7073		19.3898	54.648		16.7444	34.551
21.8077	109.133				16.118	10.229		17.1835	52.7042		19.3797	54.5546		16.7471	34.7793
21.8261	109.002				16.1132	10.0555		17.1909	53.0055		19.3697	54.5514		16.747	34.7743
21.8426	108.84				16.1053	9.81703		17.199	53.2321		19.3619	54.2641		16.7492	34.7707
21.8618	109.32				16.146	9.91352		17.2051	53.3748		19.3536	54.1246		16.7499	34.5575
21.8821	109.481				16.1215	10.0982		17.2137	53.6026		19.3424	54.3665		16.7502	34.5986
21.9034	109.234				16.1085	9.87166		17.221	53.8595		19.3343	54.0988		16.7521	34.3687
21.9212	109.07				16.1095	9.94538		17.2254	54.1653		19.3295	54.0099		16.7522	34.6159
21.9381	109.227				16.1106	9.78751		17.2333	54.3347		19.3192	54.219		16.7524	34.3607
21.9608	109.422				16.1105	10.0695		17.2409	54.2985		19.3104	53.9544		16.7527	34.3996
21.9759	109.063				16.1139	10.1004		17.2487	54.5762		19.3002	53.819		16.7523	34.3178
21.9928	109.051				16.1228	10.2893		17.255	54.6831		19.2909	53.9632		16.7525	34.4267
22.0124	109.163				16.1149	10.2171		17.2674	54.8602		19.2835	53.6617		16.754	34.1701
22.029	109.187				16.1054	10.0753		17.2726	55.2157		19.2703	53.5815		16.7527	34.3451
22.0481	109.396				16.107	9.86599		17.2791	55.2675		19.2607	53.3853		16.7532	34.2949
22.0694	109.137				16.0914	9.91973		17.2891	55.3359		19.2561	53.4166		16.7556	34.2583
22.0864	109.348				16.1105	9.63645		17.2953	55.5581		19.2445	53.3302		16.7547	34.2781
22.1088	109.327				16.11	9.56604		17.3014	55.6991		19.2387	53.3619		16.7506	34.4633
22.1241	109.266				16.1093	9.94455		17.3104	55.996		19.2284	53.2979		16.7513	34.4869
22.143	109.245				16.1142	10.0327		17.3185	56.1081		19.219	53.3104		16.7524	34.4598
22.1691	109.309				16.1134	9.87857		17.3269	56.2553		19.2126	53.0384		16.7515	34.5521
22.1813	109.606				16.1133	9.96193		17.3317	56.4122		19.2009	53.2421		16.7534	34.2239
22.1968	109.398				16.1233	10.1249		17.3416	56.629		19.1936	52.9569		16.7542	34.2899
22.2185	109.659				16.1313	9.92225		17.3498	56.753		19.184	52.7081		16.7533	34.3304
22.2367	109.595				16.1444	10.2607		17.3563	57.118		19.1757	52.68		16.7536	34.2814
22.2579	109.666				16.1183	10.2825		17.3632	57.252		19.1643	52.7597		16.7511	34.3041
22.2771	109.678				16.1201	10.4067		17.3733	57.2099		19.1562	52.7124		16.754	34.283
22.3002	109.375				16.1155	10.0583		17.3797	57.3919		19.1476	52.7436		16.7555	34.1775
22.3179	109.444				16.1129	9.7559		17.3878	57.5822		19.1391	52.5736		16.7527	34.1687
22.3327	109.627				16.1097	9.92962		17.3928	57.7903		19.1314	52.6025		16.7538	34.1881
22.3534	109.307				16.0876	9.86047		17.4021	57.8373		19.1215	52.4772		16.7544	34.3955
22.3681	109.476				16.1062	9.77386		17.4078	58.0398		19.1108	52.2996		16.7523	34.3156
22.3889	109.744				16.1136	10.031		17.4141	58.3428		19.0993	52.4866		16.7525	34.2157
22.406	109.494				16.109	9.83682		17.4209	58.4074		19.0925	52.2052		16.7517	34.377
22.4273	109.615				16.1096	9.70719		17.4303	58.5868		19.0828	52.3304		16.7541	34.0973
22.4469	109.599				16.1265	9.79335		17.4384	58.7222		19.0726	52.4653		16.7536	34.3842
22.4647	109.744				16.1362	10.0095		17.4448	58.8543		19.0681	52.0573		16.7528	34.3508
22.4856	109.514				16.1384	10.1592		17.4552	58.9675		19.0596	51.9633		16.7558	34.2833
22.5014	109.672				16.1418	10.1248		17.4588	59.2854		19.0475	52.1085		16.7542	34.4718
22.5217	109.431				16.1404	10.1146		17.4679	59.3892		19.0427	51.8824		16.7541	34.1006
22.5408	109.56				16.1481	9.97455		17.4745	59.4442		19.0294	51.9074		16.7535	34.2331
22.5571	109.791				16.1539	10.2268		17.4806	59.7127		19.0212	51.8621		16.7527	34.3626
22.5738	109.792				16.1393	10.1952		17.4874	59.9122		19.0111	51.8312		16.7538	34.1092
22.5955	109.644				16.1365	10.2487		17.4942	59.9019		19.0024	51.6246		16.7557	34.2
22.617	109.894				16.1351	10.0855		17.5038	60.2501		18.9941	51.8582		16.7539	34.1039
22.634	109.672				16.1318	10.0002		17.5131	60.5752		18.9867	51.7321		16.755	34.2432
22.6578	109.35				16.1212	10.1521		17.5173	60.8662		18.9759	51.4201		16.7553	34.1637
22.6758	109.863				16.1175	9.73528		17.5235	60.8496		18.9673	51.704		16.7571	33.9974
22.6932	109.635				16.1283	9.61465		17.5359	60.9014		18.9576	51.6688		16.753	34.2974
22.7106	109.717				16.1255	9.82558		17.5429	60.9656		18.9499	51.3588		16.7575	34.1277
22.7276	109.625				16.1247	9.8989		17.5499	61.2236		18.9409	51.247		16.7536	33.9205
22.7462	109.959				16.1185	10.0535		17.5534	61.5644		18.9319	51.3281		16.7564	34.1318
22.7643	109.581				16.1318	10.0564		17.5622	61.7701		18.921	51.3405		16.7549	34.1978
22.7899	110.035				16.1311	10.0847		17.5681	61.8744		18.914	51.0007		16.7537	34.2621
22.8101	109.916				16.13	10.0798		17.5753	62.0088		18.9042	51.0752		16.7528	34.2715
22.827	109.679				16.1214	10.2381		17.5862	62.0897		18.8977	51.0026		16.7528	34.3175
22.843	109.942				16.1261	9.8492		17.5943	62.1026		18.8861	51.2246		16.7543	34.1285
22.8647	109.542				16.1186	10.0406		17.6009	62.621		18.8811	50.926
22.8815	109.712				16.1199	9.87824		17.6078	62.7025		18.8685	50.9299
22.8991	109.782				16.1203	10.0404		17.6174	62.6244		18.8592	51.0762
22.9187	109.813				16.1257	10.3357		17.6265	62.7661		18.8498	50.7128
22.9389	109.756				16.1174	9.92318		17.633	63.0386		18.8381	50.7796
22.961	109.934				16.1169	9.77736		17.6373	63.1291		18.8303	50.916
22.9749	109.954				16.1148	10.2478		17.6452	63.3037		18.8224	50.6299
22.9928	109.865				16.1118	9.93599		17.6507	63.8366		18.8165	50.4474
23.0129	109.842				16.094	9.90857		17.6572	63.7766		18.8038	50.5437
23.0317	110.178				16.082	10.0571		17.6702	63.7286		18.7995	50.5246
23.0467	109.861				16.1021	9.84313		17.6768	63.8324		18.7881	50.3995
23.0646	109.648				16.0909	10.0219		17.6836	64.3609		18.7817	50.3771
23.082	110.091				16.0915	10.0142		17.6933	64.302		18.7707	50.5257
23.1034	110.3				16.0926	10.0867		17.6963	64.6042		18.7569	50.6877
23.1263	109.95				16.0779	10.0515		17.7055	64.6453		18.7478	50.7153
23.144	110.004				16.076	9.81213		17.7134	64.9133		18.7399	50.4723
23.1662	109.973				16.0869	9.66136		17.7224	64.8921		18.731	50.4324
23.1787	109.842				16.0979	9.70379		17.7285	65.0686		18.7211	50.4189
23.2	110.065				16.0813	9.97669		17.7358	65.2411		18.7149	50.4144
23.2198	109.85				16.1065	10.1159		17.7463	65.5746		18.7083	50.128
23.2316	109.813				16.1119	10.075		17.7518	65.7527		18.695	50.2876
23.2505	109.952				16.1151	10.1602		17.7596	65.8518		18.6882	50.2995
23.2703	109.894				16.1165	10.0683		17.7677	65.9309		18.6816	49.983
23.2937	110.162				16.1159	10.109		17.7761	65.913		18.6692	50.1515
23.3136	110.08				16.1144	10.1106		17.7842	66.2707		18.6611	50.0479
23.329	110.008				16.1101	9.98393		17.791	66.4381		18.6506	50.0481
23.3509	110.165				16.1146	9.99763		17.7977	66.6934		18.6432	50.026
23.3655	110.246				16.1108	9.92605		17.8075	66.4422		18.6335	49.9209
23.3896	110.176				16.1196	10.1005		17.8152	66.8303		18.6241	50.0293
23.4049	110.351				16.1166	10.0323		17.8215	66.8516		18.6148	49.9482
23.4213	110.172				16.1363	9.95579		17.8347	67.0194		18.6059	49.9495
23.4384	110.116				16.1067	9.92031		17.8409	67.2579		18.597	49.7694
23.4566	110.017				16.1174	9.99518		17.8489	67.4083		18.5891	49.7191
23.4821	110.119				16.1178	9.95051		17.8565	67.4417		18.5806	49.6078
23.5013	110.055				16.1163	9.94574		17.8664	67.7459		18.573	49.5547
23.5192	110.254				16.1138	10.2354		17.8723	67.9138		18.5599	49.7906
23.5384	110.09				16.1045	10.3456		17.8814	67.7776		18.5522	49.6226
23.5545	110.339				16.1136	9.73511		17.8902	67.9403		18.5436	49.7191
23.5708	110.449				16.115	9.95525		17.8981	68.2284		18.5367	49.5144
23.5923	110.188				16.1087	9.92131		17.9034	68.2809		18.5247	49.5012
23.6079	110.006				16.1094	10.1443		17.9169	68.4231		18.5153	49.5611
23.6242	110.089				16.1041	9.96245		17.9223	68.8458		18.507	49.466
23.6474	110.279				16.1363	10.0766		17.9328	68.8881		18.4983	49.4585
23.6694	110.171				16.1084	9.78061		17.9398	69.0043		18.4863	49.3943
23.6843	110.354				16.1076	10.2623		17.9491	69.1108		18.4782	49.46
23.7046	110.274				16.0979	10.075		17.9555	69.36		18.4685	49.1821
23.7264	110.212				16.1057	10.0503		17.964	69.6989		18.4577	49.4793
23.7399	110.275				16.1012	10.0585		17.9705	69.5157		18.4469	49.2947
23.758	109.992				16.0959	9.97017		17.9794	69.9954		18.4403	49.2528
23.7753	110.307				16.1063	9.76993		17.9904	69.7188		18.4325	49.1019
23.7941	110.147				16.0806	9.91643		17.9992	69.8659		18.4267	48.6425
23.8167	110.194				16.1023	9.89757		18.0083	70.2278		18.4135	48.9428
23.8326	110.227				16.0939	10.0084		18.0153	70.2657		18.4039	49.1725
23.8564	110.278				16.1001	10.0047		18.0225	70.6017		18.3957	48.9642
23.8769	110.105				16.085	9.93605		18.0317	70.707		18.3852	48.8717
23.8934	110.498				16.1027	9.97199		18.0405	70.9029		18.3737	49.1088
23.9119	110.249				16.1077	9.90582		18.0497	70.6704		18.3661	49.0626
23.9298	110.427				16.1117	9.94979					18.3575	48.8671
23.9478	110.41				16.1076	10.2396					18.3493	48.736
23.9636	110.468				16.1079	10.087					18.3407	48.925
23.9819	110.388				16.1137	9.95493					18.3318	48.59
24.0045	110.403				16.1151	9.87195					18.3217	48.7242
					16.0966	9.88745					18.311	48.5903
					16.1156	10.0258					18.3023	48.5258
					16.1189	10.1674					18.2922	48.556
					16.1155	9.89096					18.2811	48.6283
					16.1316	9.93637					18.2739	48.564
					16.1296	10.0273					18.2646	48.395
					16.1303	10.2267					18.2581	48.2063
					16.1218	10.2461					18.2496	48.1636
					16.1311	10.3767					18.2353	48.1121
					16.1242	10.0934					18.2288	48.2204
					16.1152	10.1029					18.2172	48.0272
					16.1014	10.0092					18.2084	48.0423
					16.0927	9.72061					18.1994	47.8226
					16.0858	9.70153					18.1903	47.7636
					16.106	9.90208					18.1791	47.8381
					16.1077	9.80395					18.1743	47.4843
					16.0972	9.95426					18.1656	47.7063
					16.1396	9.89429					18.1559	47.5147
					16.1126	9.98543					18.1436	47.715
					16.1109	9.88257					18.1339	47.4485
					16.112	10.229					18.1248	47.5253
					16.1262	10.3888					18.1167	47.512
					16.114	10.0382					18.1049	47.3318
					16.1127	10.0446					18.0996	47.2805
					16.1106	10.1306					18.0895	47.0251
					16.1032	9.8323					18.0808	47.0923
					16.1076	10.1324					18.0708	47.044
					16.1031	9.84885					18.0623	46.9539
					16.1066	9.9579					18.0529	47.0585
					16.1026	9.89699					18.0466	46.7426
					16.0905	9.94777					18.0369	46.6144
					16.1043	9.72211					18.0273	46.6656
					16.1152	9.83752					18.0182	46.5542
					16.0923	10.2903					18.0106	46.6678
					16.1169	9.90256					18.0014	46.6069
					16.1136	9.84736					17.9918	46.7214
					16.1213	9.94441					17.982	46.3875
					16.1216	10.2022					17.9751	46.3636
					16.1295	10.0749					17.964	46.3866
					16.1272	10.0987					17.9579	46.1136
					16.1267	10.2197					17.9472	46.065
					16.1263	10.2129					17.9374	46.1021
					16.1194	10.2665					17.9315	45.7299
					16.108	10.1078					17.9235	45.5816
					16.1025	9.95782					17.9142	45.7552
					16.0975	9.82856					17.9062	45.605
					16.0811	9.52027					17.8954	45.9152
					16.0812	9.88515					17.8875	45.4917
					16.0881	9.8439					17.8802	45.4078
					16.0987	9.76197					17.8684	45.3288
					16.0953	9.98383					17.8648	45.0171
					16.1103	10.2042					17.8539	45.2425
					16.0886	10.3691					17.8478	44.9627
					16.0962	9.97718					17.8386	45.0635
					16.0882	10.2199					17.8319	44.5941
					16.108	9.93482					17.821	44.8772
					16.0928	10.1118					17.8165	44.8207
					16.0792	10.115					17.8072	44.4473
					16.0681	9.72681					17.7963	44.5318
					16.0663	9.7899					17.7875	44.5452
					16.0755	9.58193					17.7813	44.1703
					16.0777	9.9299					17.7718	44.381
					16.0742	9.81145					17.7619	44.1431
					16.0841	10.008					17.7543	43.926
					16.1037	10.4494					17.7496	43.7796
					16.1042	10.3162					17.7403	43.7339
					16.0752	10.0987					17.7337	43.4801
					16.1003	9.82366					17.7243	43.4635
					16.0791	9.88467					17.7166	43.6078
					16.1011	9.86435					17.7083	43.4284
					16.0769	9.92661					17.7017	43.1041
					16.1101	9.85364					17.6913	43.0757
					16.099	9.94732					17.6842	42.7993
					16.1034	9.97865					17.6775	42.8217
					16.1059	10.0769					17.6683	42.7797
					16.11	10.1455					17.6617	42.4986
					16.1314	10.2391					17.6545	42.4111
					16.1118	10.0693					17.6477	42.3293
					16.1015	9.93742					17.6371	42.3462
					16.1005	10.1435					17.6337	41.8479
					16.1004	9.99557					17.6233	41.8328
					16.0788	10.2031					17.6135	41.9734
					16.0682	9.95951					17.6035	41.9669
					16.0683	9.87488					17.5961	41.7591
					16.075	9.70141					17.589	41.6457
					16.068	9.94393					17.5807	41.4693
					16.0841	9.84589					17.5748	41.33
					16.1116	9.90696					17.568	41.1607
					16.0781	10.1307					17.5588	41.1218
					16.097	10.0181					17.551	41.0572
					16.0992	10.002					17.5445	41.0538
					16.0915	9.94689					17.5345	40.7613
					16.1041	10.1669					17.5259	40.7216
					16.0832	10.0024					17.5145	40.8162
					16.1087	9.98161					17.51	40.3855
					16.101	10.1375					17.5011	40.4856
					16.0951	10.1756					17.4938	39.9777
					16.0842	9.97764					17.4874	40.137
					16.0928	9.99247					17.4805	39.9424
					16.093	10.0346					17.4699	39.9957
					16.0916	10.1027					17.4603	39.6657
					16.0723	9.59167					17.4555	39.7
					16.0935	9.96662					17.4472	39.3688
					16.0973	9.96159					17.44	39.0735
					16.0805	9.96781					17.432	38.9276
					16.0841	10.027					17.4226	39.0426
					16.0923	10.0446					17.4148	38.9343
					16.0979	9.86515					17.4091	38.7407
					16.1043	9.83778					17.4026	38.6233
					16.111	10.1597					17.3938	38.2528
					16.1141	10.1066					17.3866	38.1169
					16.112	9.96257					17.3772	38.0903
					16.1125	10.1048					17.3709	37.7405
					16.1173	10.0847					17.3604	37.8503
					16.1127	10.2213					17.3514	37.6952
					16.1105	10.3341					17.3467	37.3869
					16.0999	10.2331					17.3379	37.2406
					16.0996	9.9001					17.3324	36.9491
					16.079	10.0548					17.3234	36.71
					16.0746	10.0436					17.3183	36.3472
					16.0898	9.87564					17.3085	36.4807
					16.0607	10.0299					17.3041	36.2456
					16.0605	9.78454					17.2918	35.9555
					16.0471	9.95436					17.2832	36.0504
					16.0461	9.733					17.2741	35.7377
					16.0525	9.84262					17.2705	35.6493
					16.047	9.82294					17.2629	35.3974
					16.049	9.77117					17.2551	35.3305
					16.0511	9.67251					17.2481	35.0756
					16.0609	10.1445					17.243	34.9721
					16.0596	9.88764					17.2303	35.1525
					16.0692	9.91327					17.2232	34.9264
					16.0727	10.0709					17.2152	34.6166
					16.0738	10.1885					17.2066	34.5351
					16.1017	10.1468					17.1992	34.3509
					16.0792	10.3591					17.1917	34.2162
					16.0749	10.0856					17.186	34.0317
					16.0853	10.1464					17.1801	33.5601
					16.0729	10.0433					17.1723	33.4652
					16.073	10.0538					17.1627	33.2777
					16.0703	9.90895					17.1584	32.9213
					16.0678	10.0108					17.1494	32.9024
					16.0684	9.92214					17.1399	32.8098
					16.0693	9.92692					17.1351	32.4415
					16.0703	10.0976					17.1237	32.6416
					16.0622	9.90891					17.118	32.1727
					16.0714	9.9447					17.11	32.0616
					16.0606	10.0699					17.1036	31.7694
					16.0602	10.0021					17.095	31.9561
					16.0644	9.80282					17.0867	31.4766
					16.0647	10.0439					17.0821	31.2509
					16.0589	9.67391					17.0752	31.0598
					16.0681	9.94301					17.0659	31.2005
					16.0677	10.2302					17.0573	30.5688
					16.0631	10.2271					17.0501	30.4955
					16.0668	10.1067					17.0435	30.2292
					16.0619	9.97475					17.0339	30.0329
					16.0644	9.89586					17.0287	29.9613
					16.0559	9.9288					17.022	29.7206
					16.0649	9.99894					17.0141	29.7803
					16.0598	9.8701					17.0035	29.5402
					16.0621	10.21					16.9994	29.2784
					16.0663	9.90165					16.9909	29.1154
					16.0621	9.98703					16.9854	29.2278
					16.0709	10.1527					16.9751	28.74
					16.0687	10.1227					16.9708	28.4884
					16.0704	10.1774					16.9598	28.4699
					16.0622	10.1748					16.9536	28.138
					16.0636	10.0892					16.9476	27.8172
					16.0676	9.80424					16.9395	27.7952
					16.0483	9.64361					16.9328	27.5787
					16.058	9.7827					16.9263	27.4811
					16.0578	9.82392					16.9198	27.1348
					16.0621	10.0296					16.9134	26.7225
					16.0704	10.0472					16.906	26.7681
					16.059	10.2031					16.8974	26.5372
					16.0696	10.041					16.8855	26.6631
					16.0628	10.1003					16.884	26.177
					16.0557	10.1799					16.8731	26.0337
					16.059	10.137					16.8694	25.9133
					16.0642	10.1311					16.8595	25.674
					16.077	9.65043					16.8535	25.4909
					16.0606	10.0225					16.8472	25.2273
					16.0495	9.92434					16.8387	24.9989
					16.0541	9.74739					16.8314	24.9899
					16.0831	9.87079					16.8234	24.9482
					16.0499	10.2332					16.8169	24.5866
					16.0463	9.97184					16.8072	24.398
					16.0794	9.76121					16.804	24.0465
					16.0654	9.85774					16.7944	24.0618
					16.0926	10.0865					16.7867	23.7882
					16.0635	10.0894					16.7809	23.5863
					16.0677	9.81305					16.7735	23.469
					16.0714	10.1878					16.7685	23.0957
					16.0559	10.1103					16.7621	22.8593
					16.0675	10.287					16.7545	22.5539
					16.0596	10.1719					16.7478	22.5051
					16.0634	10.213					16.7387	22.453
					16.0542	9.66023					16.7304	22.2434
					16.0473	10.0191					16.7231	22.1503
					16.0478	9.85501					16.7156	21.8754
					16.0471	9.90664					16.7101	21.6508
					16.0465	9.90235					16.7047	21.4074
					16.0539	10.211					16.6969	21.1627
					16.0452	9.85907					16.6899	20.9787
					16.0508	9.98948					16.683	20.7206
					16.0544	9.90455					16.6721	20.7508
					16.0618	9.98682					16.6658	20.4019
					16.0507	9.83737					16.6577	20.5802
					16.0577	10.3438					16.6512	20.0721
					16.0599	10.1346					16.6411	20.1793
					16.0646	10.1331					16.6362	19.9023
					16.0547	10.1881					16.6291	19.6546
					16.0525	9.89492					16.6204	19.6559
					16.0462	10.0287					16.6163	19.549
					16.0513	9.90437					16.6064	19.2698
					16.0521	9.83887					16.6	18.9943
					16.0556	9.86843					16.5924	18.9957
					16.0628	9.95728					16.5857	18.6408
					16.0648	10.1989					16.5749	18.5623
					16.0683	10.1148					16.5687	18.2041
					16.0495	9.91123					16.5619	18.2108
					16.0502	9.78392					16.5572	17.777
					16.0534	9.90376					16.5465	17.7161
					16.0543	10.0147					16.5399	17.6603
					16.0593	10.1611					16.5322	17.41
					16.057	10.0384					16.5242	17.6033
					16.0566	10.0281					16.5173	17.2685
					16.05	9.92352					16.51	17.0071
					16.0557	10.172					16.5032	16.6147
					16.0581	9.8581					16.4918	16.7513
					16.0601	9.59555					16.4865	16.4384
					16.0617	9.93232					16.4779	16.4215
					16.0624	9.87784					16.4736	16.1384
					16.074	10.0156					16.4631	16.2571
					16.0966	10.2208					16.4574	15.6937
					16.0937	10.1163					16.4496	15.788
					16.093	10.1294					16.4439	15.3009
					16.0698	9.91289					16.4347	15.2756
					16.0788	10.0149					16.4291	14.9972
					16.0772	10.1417					16.4191	15.0367
					16.0821	10.1356					16.4128	14.777
					16.0623	10.006					16.4027	14.6139
					16.0656	10.1685					16.395	14.6041
					16.0694	9.93735					16.3914	14.2662
					16.0679	9.8231					16.3844	13.998
					16.0823	9.84858					16.3764	13.9901
					16.0745	10.0043					16.3715	13.5787
					16.1011	9.97859					16.3618	13.6747
					16.0724	10.1109					16.3509	13.6605
					16.0707	10.013					16.3462	13.409
					16.0657	10.2517					16.3349	13.2204
					16.0596	9.92943					16.3262	13.111
					16.0641	9.84967					16.3207	13.0526
					16.0632	10.1491					16.3112	12.8536
					16.0598	9.83451					16.3046	12.6311
					16.0589	9.74629					16.2988	12.4219
					16.0509	9.95402					16.2895	12.3459
					16.057	10.1506					16.2824	12.2253
					16.0817	9.84239					16.2742	12.0676
					16.0706	9.79873					16.2676	11.8099
					16.0716	10.1254					16.2566	12.1384
					16.0674	10.0697					16.2493	11.923
					16.0907	9.97647					16.2445	11.3722
					16.0715	10.2716					16.2324	11.4697
					16.0757	10.0229					16.2304	11.2741
					16.0911	10.1877					16.2195	11.0098
					16.0647	9.96348					16.2121	11.0484
					16.0758	10.1784					16.2038	11.046
					16.0547	10.1168					16.1976	10.775
					16.0935	10.0055					16.19	10.4886
					16.0506	9.90059					16.1839	10.4556
					16.0617	9.88357					16.1727	10.4821
					16.0467	9.6657					16.1673	10.1957
					16.0522	9.83104					16.155	10.1524
					16.0622	9.90035					16.1487	9.69004
					16.0571	10.0735					16.1429	9.63177
					16.0587	10.1248					16.1344	9.66608
					16.0581	9.90474					16.1251	9.75391
					16.061	10.1105					16.1133	9.67178
					16.0605	10.1364					16.108	9.53336
					16.0586	9.71231					16.1014	9.22846
					16.0662	9.92582					16.0904	9.13137
					16.0789	10.0555					16.0834	8.97662
					16.0735	9.88889					16.0778	8.73654
					16.0905	10.1472					16.0688	8.87049
					16.0737	10.3931					16.0598	8.5541
					16.079	10.3528					16.0512	8.63436
					16.084	9.9037					16.0438	8.63599
					16.0702	10.0011					16.0346	8.65795
					16.0705	10.0603					16.0248	8.42622
					16.0753	9.97755					16.019	8.27288
					16.0617	9.88202					16.0088	8.13765
					16.0632	9.87031					16.0005	7.91017
					16.0592	9.71397					15.9939	7.8438
					16.0716	9.82025					15.9896	7.66744
					16.0645	9.74662					15.9786	7.5102
					16.0733	9.90933					15.9718	7.44893
					16.0977	10.2518					15.9635	7.57529
					16.1003	10.2914					15.9534	7.29118
					16.0749	10.128					15.949	7.15721
					16.067	10.0749					15.9398	7.24319
					16.067	9.95398					15.9327	6.83952
					16.0929	9.99146					15.923	6.68183
					16.0914	9.94071					15.913	6.91564
					16.0591	9.99094					15.9048	6.975
					16.0575	9.88073					15.8936	6.78303
					16.0792	9.95511					15.8876	6.71269
					16.0718	10.0014					15.8814	6.55763
					16.0617	9.84441					15.8721	6.39519
					16.0698	9.89495					15.8609	6.49807
					16.071	9.80386					15.8552	6.16736
					16.0971	10.062					15.8459	6.2301
					16.0781	10.177					15.8376	6.17431
					16.0837	10.0777					15.8284	5.75215
					16.0944	10.2521					15.8203	5.71852
					16.096	9.99204					15.8123	5.72296
					16.0922	10.0688					15.8032	5.7887
					16.0722	10.1219					15.7935	5.64287
					16.0776	9.93131					15.7853	5.63768
					16.091	10.1497					15.7766	5.3564
					16.0793	9.74785					15.7701	5.34214
					16.0715	9.93565					15.7639	5.20826
					16.097	9.82979					15.7536	5.25686
					16.0976	10.1182					15.7418	5.011
					16.079	9.93058					15.7371	5.06308
					16.1081	9.88933					15.7262	4.79678
					16.0771	10.1913					15.7183	4.88491
					16.0996	10.2611					15.7134	4.69012
					16.094	10.1235					15.7019	4.75171
					16.0967	10.1761					15.6911	4.55874
					16.0729	10.2268					15.6865	4.52896
					16.0645	9.95905					15.6747	4.64454
					16.0722	9.9674					15.6673	4.46957
					16.0585	9.99083					15.6586	4.11148
					16.0585	9.73039					15.6488	4.37684
					16.0549	9.73046					15.6395	4.29073
					16.0678	9.70908					15.6337	4.22759
					16.0929	9.98801					15.6201	4.17812
					16.0606	9.81372					15.6154	3.87754
					16.095	9.9961					15.6034	3.96955
					16.0756	10.328					15.5965	3.85818
					16.0805	10.1613					15.5882	3.73619
					16.0835	10.0754					15.5762	3.81628
					16.065	10.4805					15.5693	3.69126
					16.0781	10.1967					15.5592	3.70029
					16.0709	9.94545					15.5509	3.47106
					16.0492	10.2132					15.5403	3.49294
					16.0486	9.91747					15.5321	3.78784
					16.042	9.69897					15.5231	3.39881
					16.0516	9.82513					15.5149	3.45598
					16.0418	9.65917					15.5051	3.54489
					16.054	9.70827					15.4967	3.49245
					16.0529	9.56286					15.4848	3.4916
					16.0593	9.94042					15.4781	3.23949
					16.0703	10.1451					15.4707	3.11849
					16.083	10.2425					15.4606	3.24958
					16.1028	10.2511					15.4533	2.98528
					16.096	10.3415					15.4443	2.98843
					16.0772	10.3131					15.4338	2.88802
					16.0695	10.0511					15.4261	2.90646
					16.0653	10.064					15.4159	2.88153
					16.0615	9.94316					15.4078	2.6135
					16.0563	10.0894					15.3972	2.69777
					16.0562	9.79159					15.3896	2.48129
					16.0651	9.69736					15.3764	2.64556
					16.0652	9.77097					15.3691	2.72289
					16.0616	9.72125					15.3585	2.78381
					16.0596	9.89815					15.3524	2.56988
					16.0687	9.9368					15.3461	2.35511
					16.0748	10.1965					15.336	2.31303
					16.1016	10.216					15.3234	2.50004
					16.1044	10.3679					15.3156	2.31064
					16.0733	10.5542					15.3041	2.41973
					16.0654	10.254					15.2959	2.19279
					16.0619	9.75449					15.2847	2.30604
					16.0711	9.82368					15.2755	2.38938
					16.0608	9.99414					15.2686	2.00635
					16.0433	10.0388					15.261	1.9672
					16.043	9.72864					15.2556	1.98182
					16.0516	9.82053					15.2439	2.00754
					16.0559	9.64651					15.2282	2.00586
					16.0456	9.96685					15.2269	1.92582
					16.045	9.9361					15.2119	1.96538
					16.0548	9.9261					15.2012	2.05887
					16.0633	9.81348					15.1959	1.68491
					16.0566	10.1014					15.1872	1.7828
					16.0717	10.1971					15.1791	1.49332
					16.0688	10.02					15.1711	1.53088
					16.0606	9.99514					15.1604	1.62467
					16.0696	10.3004					15.1495	1.91011
					16.0903	9.94147					15.138	1.83778
					16.067	10.1279					15.1306	1.61838
					16.0612	9.90522					15.1183	1.77937
					16.0597	9.91844					15.1109	1.84156
					16.0731	9.6714					15.1015	1.70784
					16.0719	10.0623					15.0951	1.42565
					16.0664	10.2426					15.0851	1.53286
					16.0681	9.89163					15.0789	1.2877
					16.0621	10.0037					15.0668	1.56874
					16.0739	10.0995					15.0542	1.43069
					16.0705	10.189					15.0481	1.36182
					16.0652	10.1896					15.0396	1.14526
					16.0644	9.97189					15.0277	1.28908
					16.0678	9.98196					15.0197	1.18512
					16.0548	9.80913					15.0082	1.40278
					16.0608	9.94565					15.0012	1.1389
					16.0988	9.90267					14.9928	1.03041
					16.0627	9.95694					14.9806	1.19541
					16.0715	9.93901					14.9762	0.98524
					16.0718	9.87479					14.9635	1.14574
					16.0691	10.0274					14.954	0.71512
					16.0862	10.1144					14.9467	0.78482
					16.0765	10.2988					14.9375	1.06023
					16.1013	10.0677					14.9238	1.23155
					16.0768	10.1898					14.9174	0.82685
					16.1131	10.0905					14.9081	1.07144
					16.0667	10.0061					14.8977	1.01377
					16.0658	10.0843					14.8899	0.89542
					16.0781	9.81676					14.8825	0.9035
					16.0768	10.0811					14.8718	0.76969
					16.0743	9.74536					14.8608	0.91616
					16.0797	9.99116					14.8499	0.95639
					16.0649	9.90236					14.8418	0.76328
					16.0723	10.0887					14.8331	0.9544
					16.0725	10.097					14.8233	0.72335
					16.056	10.1401					14.8156	0.84612
					16.0641	9.75837					14.8056	0.65028
					16.0763	10.0038					14.7973	0.62697
					16.0638	9.71643					13.4527	-0.61781
					16.0643	9.72908					13.4433	-0.93776
					16.0788	9.84361					13.4346	-0.85157
					16.0891	10.0534					13.4228	-0.71377
					16.1084	10.2294					13.4145	-0.86079
					16.0922	10.1854					13.4042	-0.68341
					16.0737	10.3828					13.3946	-0.71988
					16.0663	10.0597					13.3851	-0.61867
					16.0718	9.73664					13.3797	-0.91527
					16.0712	10.1925					13.3651	-0.62793
					16.0659	9.80897					13.3561	-0.92038
					16.0673	9.94776					13.3473	-0.7836
					16.0699	10.0198					13.339	-0.6731
					16.0764	9.79649					13.3259	-0.73512
					16.07	9.91763					13.3195	-1.04464
					16.0783	10.0547					13.3079	-0.68024
					16.071	9.96788					13.2954	-0.62468
					16.0745	9.95178					13.2927	-1.14508
					16.0896	10.046					13.2816	-0.86978
					16.0896	10.2604					13.2701	-0.83272
					16.0798	10.0047					13.2598	-0.77179
					16.069	10.1138					13.251	-0.51268
					16.0721	9.98148					13.241	-0.60216
					16.0698	10.0649					13.2301	-0.85493
					16.0772	10.1021					13.2202	-0.93434
					16.0571	10.2728					13.2127	-0.92496
					16.0548	9.87314					13.2017	-0.86199
					16.0493	9.87885					13.1934	-0.69794
					16.0459	9.82007					13.1841	-0.79362
					16.0503	9.92336					13.173	-0.83184
					16.0497	9.8254					13.1639	-0.77259
					16.054	9.82132					13.1578	-0.88692
					16.0564	10.0938					13.1454	-0.74062
					16.0573	10.0771					13.1343	-0.60769
					16.0562	10.1758					13.1283	-1.09617
					16.0452	10.1879					13.1178	-1.02
					16.0503	9.67829					13.1069	-0.69239
					16.0519	9.63639					13.1005	-0.74909
					16.0535	10.0385					13.0863	-1.02678
					16.0555	9.93812					13.0797	-0.90193
					16.0572	10.0087					13.0686	-0.77022
					16.0699	9.95361					13.061	-0.82355
					16.0588	10.1913					13.0529	-1.16175
					16.0644	9.84762					13.0388	-0.7524
					16.071	10.183					13.0309	-0.87838
					16.0697	10.2965					13.0213	-0.93765
					16.063	9.9991					13.0172	-0.99753
					16.0658	10.1504					13.0171	-0.90487
					16.0665	9.84541					13.0164	-0.64431
					16.0545	9.91109					13.015	-0.75553
					16.0643	9.93278					13.0175	-0.96834
					16.0562	10.1072					13.0163	-1.00439
					16.0646	9.94994					13.0139	-0.97392
					16.0614	10.098					13.0141	-0.9489
					16.0694	10.2314					13.0168	-1.02507
					16.06	10.122					13.0164	-0.98249
					16.0606	10.0681					13.0146	-1.03986
					16.054	9.69191					13.0147	-0.78118
					16.0531	9.82768					13.016	-0.91354
					16.0491	9.95775					13.0169	-0.86998
					16.0524	10.0139					13.0159	-0.92363
					16.0574	10.1542					13.0169	-0.97923
					16.0671	9.99863					13.0181	-0.81609
					16.052	9.84677					13.0164	-0.93238
					16.0592	9.96294					13.0151	-0.69174
					16.056	9.88053					13.0164	-0.96389
					16.0556	9.94433					13.0171	-0.86053
					16.0565	10.1321					13.0182	-0.92448
					16.0676	10.1403					13.0161	-0.747
					16.0546	10.0096					13.0146	-0.80526
					16.0531	9.85363					13.0185	-1.05237
					16.0704	10.0989					13.0166	-0.71473
					16.0882	9.98049					13.0138	-0.85663
					16.0512	10.0449					13.0166	-0.75848
					16.0583	10.0577					13.0183	-1.11115
					16.0481	10.0316					13.0166	-0.84332
					16.0572	9.94321					13.0151	-0.70843
					16.0508	9.89036					13.0155	-0.87492
					16.0448	9.89662					13.0191	-1.04251
					16.0566	9.86287					13.0147	-0.74227
					16.0727	9.80494					13.0166	-0.76924
					16.0603	10.3675					13.0169	-0.74007
					16.0676	9.94124					13.0166	-0.86334
					16.0585	10.1316					13.0142	-0.87226
					16.0582	9.95265					13.0169	-0.87494
					16.0509	10.1556					13.0172	-0.86582
					16.0636	10.238					13.0166	-1.05173
					16.0556	9.71872					13.0179	-1.03697
					16.0471	9.91122					13.0178	-0.95598
					16.0506	9.86631					13.0181	-0.85674
					16.0484	10.1982					13.0158	-0.73785
					16.0467	10.0519					13.0137	-0.80649
					16.0763	9.99028					13.0179	-0.8814
					16.046	9.934					13.0175	-0.84029
					16.0501	10.1017					13.0177	-0.71496
					16.0401	9.79057					13.0171	-1.02965
					16.0457	9.82309					13.0161	-0.74652
					16.0537	10.077					13.0176	-1.11058
					16.0484	10.1515					13.0192	-0.96697
					16.0487	10.1592					13.0165	-0.81617
					16.0575	10.06					13.0165	-0.97527
					16.0617	9.93283					13.0153	-0.99331
					16.0406	10.1007					13.0136	-0.733
					16.0463	10.0233					13.0182	-1.08239
					16.0429	9.84298					13.0169	-0.82094
					16.0405	10.0245					13.0181	-0.77565
					16.0351	9.99792					13.0159	-0.80663
					16.0353	9.70809					13.016	-0.74998
					16.0411	9.80589					13.0172	-0.65111
					16.0408	9.85642					13.0158	-0.95807
					16.0456	9.86311					13.015	-0.88477
					16.0514	10.1522					13.0159	-0.74753
					16.0574	10.0064					13.0173	-0.78987
					16.0524	10.0981					13.0165	-1.04945
					16.0796	10.0602					13.0131	-0.79977
					16.0605	10.1021					13.0153	-0.85011
					16.053	10.2602					13.019	-1.04653
					16.0673	9.95124					13.0136	-0.85416
					16.0537	10.1092					13.0169	-0.87275
					16.0574	10.1227					13.0157	-0.90831
					16.0481	9.84726					13.0173	-0.86706
					16.052	10.0313					13.0173	-0.80056
					16.0414	9.87147					13.017	-0.99601
					16.0515	9.8718					13.0174	-0.78191
					16.0834	9.95389					13.0159	-0.89201
					16.0606	9.97715					13.0139	-0.66736
					16.0498	10.0079					13.0178	-1.12582
					16.053	9.82713					13.0169	-0.85354
					16.0694	10.105					13.0192	-1.0615
					16.0616	10.1523					13.0177	-0.86715
					16.0513	10.2309					13.0144	-0.75888
					16.0526	10.0242					13.0177	-0.85447
					16.0514	9.99278					13.0203	-1.01298
					16.0479	9.95439					13.0171	-0.90237
					16.0378	10.1501					13.0166	-0.95753
					16.0491	9.93932					13.0163	-0.75834
					16.0391	9.99518					13.0154	-0.97138
					16.0324	9.83463					13.0161	-0.97747
					16.0291	10.0072					13.0172	-0.78969
					16.039	10.0321					13.0144	-0.73083
					16.0582	9.74055					13.0173	-0.89957
					16.0298	9.73854					13.026	-0.88631
					16.0397	9.81769					13.0335	-0.96367
					16.0377	9.96878					13.0455	-1.05131
					16.049	10.1692					13.0553	-0.71127
					16.0465	10.0665					13.0669	-1.07125
					16.0518	10.0994					13.0728	-0.87476
					16.0541	10.2298					13.0822	-0.79943
					16.043	10.2777					13.0935	-0.86949
					16.0419	9.99584					13.1023	-0.61489
					16.0381	9.95398					13.1096	-0.70333
					16.0306	9.80984					13.1214	-0.87931
					16.0369	9.58674					13.1292	-0.83616
					16.0432	9.93809					13.1392	-0.70424
					16.0569	10.2174					13.1517	-0.92962
					16.0471	9.97193					13.1601	-0.91055
					16.0505	9.971					13.1698	-0.83303
					16.0496	10.0641					13.1779	-0.90001
					16.0516	10.2015					13.19	-0.90131
					16.0593	10.2791					13.198	-0.65946
					16.0439	10.1819					13.2083	-0.68202
					16.0448	9.97212					13.2148	-0.7192
					16.0379	9.88673					13.2236	-0.71992
					16.036	9.94266
					16.0698	9.76403
					16.0493	9.85026
					16.0429	9.86408
					16.0409	9.94825
					16.049	10.0652
					16.0453	10.2416
					16.0659	10.1773
					16.0506	10.1339
					16.0461	10.039
					16.0399	9.97259
					16.0375	10.0531
					16.038	9.91294
					16.0344	10.2731
					16.0352	9.83698
					16.0324	9.73773
					16.0384	9.83484
					16.043	9.8262
					16.0429	9.99943
					16.0375	10.0664
					16.0561	9.81427
					16.0779	10.0144
					16.0592	10.2047
					16.0611	10.1124
					16.0586	10.1998
					16.0595	10.317
					16.0467	10.2523
					16.0509	9.98529
					16.0343	9.79243
					16.0305	9.81505
					16.0411	9.8267
					16.0403	9.99893
					16.039	10.0128
					16.0435	10.0215
					16.0497	9.98044
					16.0361	10.0655
					16.0453	10.0505
					16.0296	10.0233
					16.0328	9.99475
					16.0354	9.91875
					16.0351	9.99559
					16.0325	10.2076
					16.0325	10.0279
					16.0298	9.70032
					16.0449	9.96657
					16.0426	10.041
					16.0358	10.3864
					16.0379	10.0982
					16.0309	10.0307
					16.0258	10.2273
					16.0221	9.73775
					16.0135	9.92697
					16.0325	9.75875
					16.0195	9.91606
					16.016	9.82954
					16.0247	9.91138
					16.025	9.98727
					16.0212	10.0914
					16.0248	10.0193
					16.0253	9.91862
					16.0337	10.11
					16.0338	9.8148
					16.0683	10.1959
					16.0374	10.0603
					16.0335	10.2851
					16.0305	10.4359
					16.0304	9.87455
					16.0157	10.1242
					16.0154	9.92878
					16.0093	9.7738
					16.0135	9.88344
					16.013	10.1124
					15.9916	9.87235
					15.987	9.73281
					16.0121	9.88343
					15.9994	9.79399
					16.0141	10.0624
					16.0252	10.2038
					16.0262	10.2137
					16.0246	10.2763
					15.9957	10.1286
					16.0197	9.96253
					16.0261	9.82824
					16.0173	9.80742
					16.0216	9.70582
					16.0222	9.97056
					16.0446	10.1313
					16.0212	10.1053
					16.0306	10.034
					16.0586	10.2182
					16.0236	9.94588
					16.0285	10.0166
					16.021	9.9439
					16.0091	9.87589
					16.0182	10.0131
					16.0206	9.85238
					16.0301	10.0614
					16.018	9.99966
					16.0182	10.121
					16.0196	10.0358
					16.0304	9.91404
					16.033	10.18
					16.0168	10.2143
					16.0202	9.93518
					16.015	10.3549
					16.0126	9.77957
					15.9853	9.92256
					15.9994	10.0597
					15.976	9.84264
					15.9811	9.86975
					15.9748	10.1119
					16.0045	9.94991
					15.9846	9.86406
					15.9939	9.92923
					15.979	9.74244
					15.9809	9.79442
					16.0056	9.71996
					15.9932	10.117
					16.0095	10.0194
					16.0205	9.79272
					16.0296	10.0161
					16.0312	10.1502
					16.0381	10.1284
					16.0376	10.1785
					16.0491	10.251
					16.0369	10.4142
					16.0289	10.148
					16.0288	10.2715
					16.0231	10.1432
					16.0174	9.8948
					16.0196	9.77749
					16.0059	9.86955
					16.005	9.96866
					16.0007	9.83695
					15.9835	9.68163
					15.9863	9.76868
					16.0044	9.60935
					16.0234	9.82961
					16.0222	10.348
					16.0253	9.95071
					16.0377	10.1294
					16.0423	10.0835
					16.0323	10.3075
					16.0342	10.1226
					16.0357	10.2746
					16.0336	10.112
					16.0324	9.83118
					16.0215	10.0473
					16.0258	9.9103
					16.0298	9.991
					16.02	9.78099
					16.0164	10.0326
					16.024	10.0166
					16.0343	9.66964
					16.0347	9.9804
					16.0331	10.0113
					16.0502	10.0302
					16.0616	10.083
					16.0415	10.1999
					16.0396	9.99243
					16.0423	10.3599
					16.0619	10.0796
					16.0362	9.93576
					16.0326	10.0858
					16.0278	10.0292
					16.0317	9.97951
					16.0336	9.74033
					16.0211	9.79043
					16.0244	9.90658
					16.0271	10.1314
					16.0413	10.018
					16.0223	9.93754
					16.022	9.94205
					16.0327	9.97824
					16.0295	9.98309
					16.0233	9.91533
					16.0274	9.97903
					16.0333	9.80554
					16.0267	9.94874
					16.04	9.82578
					16.0463	9.90729
					16.0545	10.0886
					16.0602	10.1068
					16.0573	10.0795
					16.057	10.2284
					16.0542	10.1734
					16.0808	10.1537
					16.057	10.083
					16.0539	10.1419
					16.043	9.94718
					16.0661	10.0508
					16.0516	9.95498
					16.0479	9.95269
					16.0414	9.90069
					16.0374	10.0124
					16.0474	10.0402
					16.037	10.0034
					16.0485	9.98723
					16.0466	9.98912
					16.0506	10.2446
					16.0307	10.0766
					16.0302	9.85882
					16.0375	9.75356
					16.0316	9.82798
					16.0345	10.0492
					16.0348	10.0191
					16.0471	10.1243
					16.0361	10.0554
					16.0665	10.0296
					16.0368	9.85657
					16.0303	10.3575
					16.037	10.0694
					16.0343	9.93048
					16.0475	9.69339
					16.038	9.9454
					16.0274	9.79141
					16.0424	9.98188
					16.0355	9.85049
					16.0418	10.0399
					16.0405	10.0885
					16.0493	9.94562
					16.053	9.91959
					16.0561	10.2744
					16.0533	10.3304
					16.0501	10.0599
					16.0488	10.1324
					16.0511	9.96308
					16.0415	10.0083
					16.0423	10.2008
					16.0314	9.76215
					16.0327	9.86451
					16.031	9.8809
					16.0327	9.60023
					16.0363	9.84689
					16.0413	10.0082
					16.0408	10.325
					16.0387	10.1173
					16.0507	10.0581
					16.0446	9.93242
					16.0331	9.85144
					16.0403	10.1606
					16.0416	9.96929
					16.0372	9.76301
					16.0409	10.026
					16.0363	9.9757
					16.0392	9.93636
					16.0307	10.0714
					16.043	10.2063
					16.024	9.84558
					16.0317	10.0408
					16.0333	9.87295
					16.0319	9.99065
					16.0364	10.0522
					16.0361	10.0538
					16.0329	9.88048
					16.0268	9.97954
					16.0253	10.1749
					16.027	9.95802
					16.0307	10.0788
					16.0184	9.7103
					16.0693	9.80492
					16.0271	9.94611
					16.0306	9.79091
					16.0485	10.0747
					16.0449	10.1687
					16.0413	10.111
					16.0454	10.0119
					16.0438	10.1101
					16.0397	10.2073
					16.0349	10.0886
					16.0322	10.0746
					16.0233	9.9762
					16.0254	10.1101
					16.0311	9.90985
					16.0149	9.71888
					16.0229	9.59377
					16.0273	9.87594
					16.0286	9.96134
					16.0371	9.95874
					16.033	10.1149
					16.0403	10.0668
					16.0413	10.2264
					16.0414	10.0056
					16.0465	10.0413
					16.0383	9.86855
					16.0428	9.91464
					16.0434	10.1391
					16.0467	9.79416
					16.0494	10.1368
					16.0455	9.9374
					16.0455	9.98673
					16.0478	10.1795
					16.0555	9.98839
					16.0397	10.4242
					16.0317	10.1658
					16.0215	10.3938
					16.0175	9.65743
					16.0205	9.87265
					16.0052	9.88304
					16.0023	9.56939
					16.0207	9.51786
					16.022	9.72174
					16.0349	10.1814
					16.0297	10.1709
					16.0363	10.2182
					16.0362	10.1268
					16.0391	9.9606
					16.0453	10.0566
					16.0502	10.1597
					16.0447	9.96687
					16.0577	9.95425
					16.0455	10.3121
					16.0768	10.0687
					16.0437	10.0989
					16.0435	10.0467
					16.0439	10.0925
					16.0377	9.97237
					16.0328	9.89415
					16.0264	10.041
					16.0217	10.0997
					16.0245	9.83527
					16.0238	9.75471
					16.0284	9.83643
					16.0279	9.82547
					16.059	9.8414
					16.0311	10.1288
					16.0249	10.1638
					16.0375	9.97547
					16.0358	10.0479
					16.035	9.96315
					16.0433	10.0845
					16.042	10.0832
					16.0413	9.96426
					16.0453	9.76692
					16.04	9.94182
					16.0425	10.0755
					16.0371	9.9746
					16.0457	9.8991
					16.0435	10.1895
					16.0381	9.92218
					16.034	10.1675
					16.0468	9.94023
					16.0382	10.2229
					16.0387	9.82231
					16.0404	9.98623
					16.0411	9.8149
					16.0391	9.95039
					16.0462	10.1392
					16.0341	10.315
					16.0388	9.98514
					16.0425	9.92001
					16.0319	10.108
					16.0247	9.92014
					16.0355	9.91825
					16.0315	9.95467
					16.0321	9.80782
					16.0379	9.65949
					16.0373	9.83933
					16.0455	9.94002
					16.0394	10.3888
					16.0479	10.0056
					16.0519	10.1543
					16.0533	9.91472
					16.0541	10.0669
					16.0587	9.95808
					16.0515	10.189
					16.0555	10.1208
					16.0461	10.0122
					16.0513	9.98455
					16.0523	10.0372
					16.0434	10.0385
					16.0387	10.0777
					16.0376	9.97132
					16.0363	9.67972
					16.042	9.77591
					16.0379	9.87688
					16.0394	9.95935
					16.0494	9.8085
					16.0486	9.98073
					16.0546	9.94106
					16.0618	10.1065
					16.065	9.97545
					16.0691	9.91809
					16.0758	10.2319
					16.0724	9.88361
					16.0999	10.3292
					16.0633	10.224
					16.0662	10.2715
					16.0671	10.1084
					16.0562	10.1009
					16.0562	9.83971
					16.0483	9.72061
					16.0469	9.76325
					16.0478	9.97767
					16.0534	9.87786
					16.0575	9.86979
					16.0509	9.76953
					16.0585	10.022
					16.0595	9.8945
					16.0619	10.0119
					16.0675	10.1472
					16.0659	10.0141
					16.071	10.457
					16.081	9.92402
					16.096	10.1155
					16.0699	10.2433
					16.0685	10.0125
					16.0609	10.1041
					16.0544	10.0924
					16.049	9.88482
					16.0453	9.69289
					16.0466	9.75839
					16.0491	9.54262
					16.0508	9.76874
					16.0559	9.69588
					16.0663	9.95838
					16.0822	10.2914
					16.0774	10.5437
					16.0829	10.8671
					16.0538	10.5056
					16.0421	10.0552
					16.024	9.98657
					16.0157	9.7225
					16.0059	9.55709
					16.0016	9.66475
					16.008	9.84118
					16.0086	9.82071
					16.0049	9.86621
					16.0131	10.1179
					15.9924	9.6628
					16.0167	9.69427
					16.0216	9.98462
					16.0288	9.72508
					16.033	10.0168
					16.0439	10.0255
					16.049	10.2015
					16.0579	10.5205
					16.0589	10.4913
					16.0428	10.2827
					16.0451	10.1366
					16.0396	9.9274
					16.031	9.59491
					16.0255	9.8187
					16.0379	9.56538
					16.0419	9.89221
					16.0472	10.2746
					16.0442	9.99316
					16.0424	9.98321
					16.043	9.99006
					16.0516	10.0293
					16.0466	9.82823
					16.0574	10.2749
					16.0484	10.0751
					16.0469	10.2068
					16.0407	10.0385
					16.0417	10.134
					16.0363	9.82872
					16.0346	10.173
					16.0314	9.6055
					16.0321	9.78079
					16.0479	9.9303
					16.0412	10.0288
					16.0438	10.1538
					16.0369	9.89474
					16.036	9.98519
					16.0438	10.0749
					16.0438	10.2411
					16.0385	9.98484
					16.0331	9.97216
					16.0379	10.0688
					16.0306	9.91694
					16.0325	9.98836
					16.0331	9.73796
					16.0372	9.69438
					16.0347	10.0092
					16.0408	9.91827
					16.042	10.0187
					16.0511	10.0794
					16.0479	10.2957
					16.0493	10.2586
					16.047	10.0504
					16.0449	9.92013
					16.0476	10.1209
					16.0419	9.72462
					16.0398	9.98314
					16.0259	9.9809
					16.0345	9.88208
					16.0403	9.90024
					16.0416	9.95419
					16.0411	9.82998
					16.0481	10.2831
					16.0386	10.2153
					16.0368	10.0657
					16.0377	9.90943
					16.0381	10.2456
					16.0509	9.92628
					16.036	9.71186
					16.0264	10.1835
					16.0206	10.0017
					16.0041	9.78286
					16.0189	9.58589
					16.0186	9.83598
					16.0262	9.89762
					16.033	9.80274
					16.0361	10.0841
					16.0397	10.0222
					16.0521	10.3767
					16.0401	10.3584
					16.0387	10.2281
					16.0462	10.2729
					16.0309	10.0451
					16.0231	9.72728
					16.0192	9.71855
					16.0306	9.99824
					16.0193	9.97627
					16.0122	9.91369
					16.0241	9.73048
					16.0252	9.81113
					16.0342	9.88235
					16.0418	10.0931
					16.038	10.0358
					16.0395	10.0674
					16.0421	10.2605
					16.0378	10.2675
					16.0373	10.2295
					16.0284	10.0551
					16.0176	9.61948
					16.0267	9.92826
					16.0279	9.84715
					16.0248	9.96173
					16.0357	9.9525
					16.0337	9.93898
					16.0404	9.86061
					16.0505	10.1254
					16.0515	10.1313
					16.0356	10.0926
					16.0493	10.1622
					16.0494	10.1325
					16.0386	9.85803
					16.0481	10.1578
					16.0427	9.74602
					16.0455	9.9557
					16.0444	9.98263
					16.0452	10.2437
					16.0373	9.91983
					16.0409	9.99934
					16.0383	9.92797
					16.0374	9.94607
					16.0418	10.1306
					16.0408	10.2157
					16.0278	9.97683
					16.0287	9.77577
					16.0354	9.91265
					16.0316	9.96244
					16.038	10.0306
					16.0306	9.92729
					16.0371	9.90589
					16.0343	10.2689
					16.0324	10.1792
					16.0262	9.93758
					16.03	9.96325
					16.0297	9.81499
					16.0306	9.69936
					16.0376	9.84964
					16.0509	10.2532
					16.0433	10.1871
					16.0442	10.0868
					16.0421	10.0683
					16.0458	10.0231
					16.0405	10.2231
					16.0307	10.1453
					16.0331	9.63425
					16.0349	9.91427
					16.0359	9.97542
					16.0338	9.87019
					16.0363	10.1241
					16.0354	9.87726
					16.0296	9.96537
					16.0329	10.1088
					16.0376	10.2398
					16.0348	10.186
					16.016	9.67403
					16.0256	9.85154
					16.0242	9.69081
					16.03	9.91542
					16.0281	10.1771
					16.0405	10.0464
					16.0333	10.1045
					16.0329	10.1548
					16.0344	10.1225
					16.0342	10.007
					16.027	10.0194
					16.0317	9.69314
					16.0318	9.98968
					16.0262	10.0413
					16.0303	9.86188
					16.0307	9.93635
					16.0362	9.88995
					16.0299	10.3144
					16.0325	10.0869
					16.04	9.87251
					16.0343	9.93035
					16.0503	9.94413
					16.0387	9.98389
					16.0473	10.136
					16.0436	10.0479
					16.0438	10.1912
					16.0444	9.92853
					16.0351	10.1126
					16.0422	9.97187
					16.0365	10.0111
					16.06	9.86378
					16.0385	9.79575
					16.03	10.0822
					16.0322	9.9664
					16.0268	9.94593
					16.0342	10.0051
					16.0359	9.90859
					16.0326	10.0927
					16.0314	9.87504
					16.0374	10.0575
					16.0344	10.1178
					16.0406	9.86945
					16.0468	9.85179
					16.0359	9.94211
					16.0377	10.1732
					16.0333	10.1602
					16.0285	10.0283
					16.0385	9.90979
					16.0575	10.2476
					16.0271	9.93401
					16.0348	9.87421
					16.0378	9.82452
					16.04	9.90447
					16.0324	10.0414
					16.0355	9.88105
					16.0404	9.78977
					16.0336	9.83788
					16.0428	10.2873
					16.0424	10.2055
					16.0399	10.1402
					16.0461	10.0402
					16.0323	9.92681
					16.0368	9.89416
					16.0418	9.9357
					16.0674	9.87925
					16.0489	10.124
					16.0524	10.1069
					16.041	10.0588
					16.0426	10.2513
					16.0387	10.2751
					16.0286	9.95501
					16.0346	9.8015
					16.0295	9.70096
					16.0256	10.1314
					16.0224	9.74543
					16.0271	10.0221
					16.0321	9.89347
					16.0342	9.92792
					16.0336	10.1843
					16.0402	9.894
					16.039	10.0981
					16.0382	9.81593
					16.0415	10.0823
					16.0466	9.89569
					16.0439	10.223
					16.0441	10.1635
					16.0401	10.2442
					16.0382	10.0749
					16.0381	9.95137
					16.0376	9.90606
					16.0436	10.1802
					16.0295	9.97113
					16.0333	9.93173
					16.0339	10.0123
					16.0333	9.76634
					16.0336	10.108
					16.0283	9.97332
					16.031	9.95504
					16.0306	9.98495
					16.0324	9.90789
					16.0346	10.1228
					16.0368	10.1684
					16.0322	9.94105
					16.0322	10.0973
					16.0218	10.2142
					16.0178	9.8507
					16.0252	9.72127
					16.0172	9.99456
					16.016	9.80377
[truncated: 28,116 more rows]
