# Supplementary material for: Mechanistic basis for relaxation of DNA supercoils by human topoisomerase IIIα–RMI1–RMI2
Source: Proc Natl Acad Sci U S A. 2026 Jan 23;123(4):e2406949123. doi: 10.1073/pnas.2406949123 (PMC12849704; doi:10.1073/pnas.2406949123)
Supplement: Supplementary file 16 — Dataset S15 (XLSX) [file pnas.2406949123.sd15.xlsx]

## Sheet: Fig. S11
Experiments performed with 0.3 mM MgCl2 in the measurement buffer								Experiments performed with 2 mM MgCl2 in the measurement buffer
Individual data points		Mean values and SEM						Individual data points		Mean values and SEM
Force (pN)	Relaxation rate (Lk.s^-1)	Force (pN)	SEM of force (pN)	Relaxation rate (Lk.s^-1)	SEM of relaxation rate (Lk.s^-1)			Force (pN)	Relaxation rate (Lk.s^-1)	Force (pN)	SEM of force (pN)	Relaxation rate (Lk.s^-1)	SEM of relaxation rate (Lk.s^-1)
9.64	10.5605	10.8802	0.2546	12.5425	1.51256			12.76	11.9765	11.78	0.47	6.6639	1.96816
9.97	17.9576							11.01	3.06403
10.63	8.39831							11.96	3.98913
11.23	13.0315							12.76	12.046
11.48	5.50801							10.42	2.24384
10.93	10.5385
12.17	15.5931
10.73	20.7739
11.13	10.5209
